# Supplementary material for: Deep Proteome Analysis Identifies Age-Related Processes in C. elegans
Source: Cell Syst. 2016 Aug 24;3(2):144–59. doi: 10.1016/j.cels.2016.06.011 (PMC5003814; doi:10.1016/j.cels.2016.06.011)
Supplement: Table S1. Sub-cellular Localization Data, Related to Figure 1 [file mmc2.xlsx]

## Sheet: Filtered MaxQuant Output
SUPPLEMENTARY TABLE 1 - DAY 1 ADULTS: SUB-CELLULAR LOCALIZATION
Sheet 1 - INTENSITY MEASUREMENTS ACROSS THE FRACTIONS IN 3 BIOLOGICAL REPLICATES
Shown are the number of razor/unique peptides and measured intensities for each protein group identified in each sub-cellular fractionation in 3 biological replicates. Only protein groups with at least 2 razor/unique peptides in 1 or more fractions in at least 2 out of 3 biological replicates were considered. See Supplementary Experimental Procedures for more details.
Protein.IDs	Protein.names	Gene.names	Fasta.headers	Razor...unique.peptides	Razor...unique.peptides.Cytoskeleton1	Razor...unique.peptides.Cytoskeleton2	Razor...unique.peptides.Cytoskeleton3	Razor...unique.peptides.Cytosol1	Razor...unique.peptides.Cytosol2	Razor...unique.peptides.Cytosol3	Razor...unique.peptides.Membrane1	Razor...unique.peptides.Membrane2	Razor...unique.peptides.Membrane3	Razor...unique.peptides.Nucleus1	Razor...unique.peptides.Nucleus2	Razor...unique.peptides.Nucleus3	Sequence.coverage....	Mol..weight..kDa.	Intensity.H.Cytoskeleton1	Intensity.H.Cytoskeleton2	Intensity.H.Cytoskeleton3	Intensity.H.Cytosol1	Intensity.H.Cytosol2	Intensity.H.Cytosol3	Intensity.H.Membrane1	Intensity.H.Membrane2	Intensity.H.Membrane3	Intensity.H.Nucleus1	Intensity.H.Nucleus2	Intensity.H.Nucleus3
A0A9S2;U4PMK1;Q86FM9			>tr|A0A9S2|A0A9S2_CAEEL Protein Y38F2AR.12, isoform a OS=Caenorhabditis elegans GN=CELE_Y38F2AR.12 PE=2 SV=2;>tr|U4PMK1|U4PMK1_CAEEL Protein Y38F2AR.12, isoform c OS=Caenorhabditis elegans GN=CELE_Y38F2AR.12 PE=4 SV=1	42	0	1	3	21	34	33	11	19	19	1	1	2	36.7	137.56	0	16697000	40993000	1269300000	2069700000	3418400000	145590000	457950000	351010000	3158800	18312000	28869000
A0PD34			>tr|A0PD34|A0PD34_CAEEL Protein VM106R.1 OS=Caenorhabditis elegans GN=CELE_VM106R.1 PE=4 SV=1	4	0	0	0	2	1	2	0	0	1	0	0	1	13.3	34.411	0	0	0	11074000	11896000	52844000	0	0	9485500	0	0	6588700
Q21053;A1X3T7		vps-35;F59G1.3	>tr|Q21053|Q21053_CAEEL Vacuolar protein sorting-associated protein 35 OS=Caenorhabditis elegans GN=vps-35 PE=2 SV=3;>tr|A1X3T7|A1X3T7_CAEEL Vacuolar protein sorting factor OS=Caenorhabditis elegans GN=F59G1.3 PE=2 SV=1	25	10	20	15	14	19	20	16	20	18	7	15	13	41.4	93.852	124010000	335840000	322500000	2056700000	1454400000	1541500000	1302400000	1454600000	874120000	123130000	310270000	520380000
A2V8C3		ttr-42	>tr|A2V8C3|A2V8C3_CAEEL Protein TTR-42 OS=Caenorhabditis elegans GN=ttr-42 PE=4 SV=1	3	3	3	2	3	2	2	3	2	2	2	2	2	26.6	15.892	74741000	147790000	77505000	74482000	326640000	136410000	99357000	308330000	164900000	130440000	197990000	86186000
A2V8C8			>tr|A2V8C8|A2V8C8_CAEEL Protein H29C22.1 OS=Caenorhabditis elegans GN=CELE_H29C22.1 PE=4 SV=1	4	0	3	1	2	4	2	3	4	2	1	3	1	22.8	16.771	0	133160000	88455000	60667000	416540000	181760000	90983000	529270000	153450000	7460700	70409000	64789000
A3FPJ3			>tr|A3FPJ3|A3FPJ3_CAEEL Protein F07G6.10 OS=Caenorhabditis elegans GN=CELE_F07G6.10 PE=4 SV=1	2	2	2	2	2	2	2	2	2	1	0	0	0	19.8	12.172	187260000	143210000	755830000	138250000	154000000	190920000	62211000	77506000	13407000	0	0	0
A3FPK6			>tr|A3FPK6|A3FPK6_CAEEL Protein F54F7.9 OS=Caenorhabditis elegans GN=CELE_F54F7.9 PE=4 SV=2	4	0	2	3	0	2	2	0	2	2	0	1	1	21	25.341	0	13099000	15876000	0	4425300	24085000	0	1800000	30543000	0	4257300	566440
A3QM97			>tr|A3QM97|A3QM97_CAEEL Protein C52D10.12 OS=Caenorhabditis elegans GN=C52D10.12 PE=4 SV=1	18	1	3	3	2	1	4	8	9	15	3	2	4	25.6	89.494	10173000	275220000	59955000	26395000	20858000	69379000	193940000	290040000	524920000	34943000	586940000	1004700000
A3QM98		col-138	>tr|A3QM98|A3QM98_CAEEL Protein COL-138 OS=Caenorhabditis elegans GN=col-138 PE=4 SV=1	5	3	4	4	0	0	0	0	0	0	0	0	0	26	27.961	332370000	485190000	276350000	0	0	0	0	0	0	0	0	0
A3QMB3			>tr|A3QMB3|A3QMB3_CAEEL Protein C42C1.4, isoform a OS=Caenorhabditis elegans GN=C42C1.4 PE=2 SV=1	10	0	1	4	0	5	3	0	3	5	0	3	2	9.2	143.38	0	9769800	10936000	0	51558000	23499000	0	45357000	36253000	0	17956000	13064000
A3QMB6;D3TDG8		oac-59	>tr|A3QMB6|A3QMB6_CAEEL Protein OAC-59, isoform a OS=Caenorhabditis elegans GN=oac-59 PE=2 SV=2	9	1	1	2	2	3	5	5	7	6	2	1	2	13.6	80.798	7204100000	3886300000	3513600000	2812700000	630660000	737560000	951070000	524080000	232220000	3408100000	8454300000	6718900000
A3QMB7			>tr|A3QMB7|A3QMB7_CAEEL Protein C42C1.8 OS=Caenorhabditis elegans GN=C42C1.8 PE=4 SV=1	5	0	0	1	1	2	3	1	4	5	0	0	1	12.5	59.373	0	0	34580000	29508000	6958000	65296000	7663900	72101000	108320000	0	0	0
A3QMB9		hpo-12	>tr|A3QMB9|A3QMB9_CAEEL Protein HPO-12, isoform a OS=Caenorhabditis elegans GN=hpo-12 PE=2 SV=1	1	0	0	0	0	0	0	0	0	1	0	0	0	53	34.569	0	0	0	0	0	0	0	0	11865000	0	0	0
A3QMC2;G5EFT4;A3QMC1		AP-1	>tr|A3QMC2|A3QMC2_CAEEL Protein C42C1.11, isoform c OS=Caenorhabditis elegans GN=C42C1.11 PE=2 SV=1;>tr|G5EFT4|G5EFT4_CAEEL Aminopeptidase-1 OS=Caenorhabditis elegans GN=AP-1 PE=2 SV=1	23	8	8	10	16	23	21	16	16	15	5	6	5	42.6	68.149	65791000	71556000	84439000	1942800000	1771700000	1891200000	427460000	658960000	487010000	56456000	69077000	71386000
A3QMC5		rpl-34	>tr|A3QMC5|A3QMC5_CAEEL Protein RPL-34 OS=Caenorhabditis elegans GN=rpl-34 PE=4 SV=1	5	3	4	3	3	4	3	3	4	4	3	3	5	34.5	12.682	1958700000	2413300000	2611100000	9257600000	5703100000	7560200000	9823400000	6909500000	8713500000	3821400000	5136400000	5225100000
A3QMC6		erl-1	>tr|A3QMC6|A3QMC6_CAEEL Protein ERL-1 OS=Caenorhabditis elegans GN=erl-1 PE=4 SV=1	9	5	9	5	2	6	4	7	9	7	4	9	6	37.5	35.324	83713000	177380000	71957000	30658000	106880000	77276000	230200000	284990000	258410000	46500000	152930000	122930000
A3QMC8	Mannose-1-phosphate guanyltransferase beta	tag-335	>sp|A3QMC8|GMPPB_CAEEL Mannose-1-phosphate guanyltransferase beta OS=Caenorhabditis elegans GN=tag-335 PE=3 SV=1	17	3	7	6	13	11	14	8	10	9	0	2	3	52.9	40.099	21724000	336360000	305370000	931930000	2527900000	1853300000	160410000	376240000	746390000	0	366730000	707210000
A3QMD7		lsy-13	>tr|A3QMD7|A3QMD7_CAEEL Protein LSY-13 OS=Caenorhabditis elegans GN=lsy-13 PE=4 SV=1	11	5	8	2	3	3	2	3	2	1	7	8	5	42.1	28.135	689310000	1224800000	20360000	29409000	90368000	20830000	36355000	10603000	1139900	630260000	737640000	501080000
A4F333		fbxa-37	>tr|A4F333|A4F333_CAEEL Protein FBXA-37 OS=Caenorhabditis elegans GN=fbxa-37 PE=4 SV=1	4	0	1	0	2	2	3	1	1	0	0	0	0	12.9	35.425	0	691650	0	33886000	11359000	41121000	1846800	5162400	0	0	0	0
A4LBC3;A4LBC2		met-1	>tr|A4LBC3|A4LBC3_CAEEL Protein MET-1, isoform b OS=Caenorhabditis elegans GN=met-1 PE=2 SV=1;>tr|A4LBC2|A4LBC2_CAEEL Protein MET-1, isoform a OS=Caenorhabditis elegans GN=met-1 PE=2 SV=1	17	1	4	5	2	5	0	3	2	2	9	13	12	12.7	181.72	5578000	26241000	24760000	38115000	34539000	0	35182000	2311200	3838400	215390000	218940000	246690000
A4UVK2;J7SF86			>tr|A4UVK2|A4UVK2_CAEEL Protein C44C10.9, isoform b OS=Caenorhabditis elegans GN=C44C10.9 PE=2 SV=1;>tr|J7SF86|J7SF86_CAEEL Protein C44C10.9, isoform d OS=Caenorhabditis elegans GN=C44C10.9 PE=2 SV=1	9	7	8	8	1	0	1	5	4	5	6	7	5	42.7	26.693	1558900000	2077200000	1852800000	1347300	0	4196300	89293000	59458000	40613000	262450000	237180000	214360000
A4UVL1			>tr|A4UVL1|A4UVL1_CAEEL Protein D1086.17 OS=Caenorhabditis elegans GN=CELE_D1086.17 PE=4 SV=1	6	0	0	0	0	0	0	0	4	3	0	1	4	35.4	26.369	0	0	0	0	0	0	0	150160000	25062000	0	45564000	25727000
A4UZ35			>tr|A4UZ35|A4UZ35_CAEEL Protein Y71F9AR.4 OS=Caenorhabditis elegans GN=CELE_Y71F9AR.4 PE=4 SV=1	5	2	3	3	2	2	1	2	3	2	4	5	4	43.5	12.891	26220000	71296000	33170000	41074000	17504000	5788400	43580000	34478000	44113000	140540000	398020000	336590000
A5A8R5			>tr|A5A8R5|A5A8R5_CAEEL Protein F26D11.12 OS=Caenorhabditis elegans GN=CELE_F26D11.12 PE=4 SV=1	4	1	4	3	1	2	3	0	3	2	0	4	3	32	14.88	32811000	36620000	32899000	168860000	8461600	15656000	0	80855000	4432900	0	26148000	17021000
A5HBK2;Q7JKP1;G3MU68;O45799		SCRM-1;scrm-1	>tr|A5HBK2|A5HBK2_CAEEL Scramblase 1 OS=Caenorhabditis elegans GN=SCRM-1 PE=2 SV=1;>tr|Q7JKP1|Q7JKP1_CAEEL Protein SCRM-1, isoform a OS=Caenorhabditis elegans GN=scrm-1 PE=2 SV=1;>tr|G3MU68|G3MU68_CAEEL Protein SCRM-1, isoform c OS=Caenorhabditis elegans G	4	0	2	3	0	2	2	2	4	3	0	2	1	21.2	30.303	0	46824000	27429000	0	28391000	30342000	6086200	81303000	93620000	0	14056000	94269000
O62149;A5HBK5		scrm-4;SCRM-4	>tr|O62149|O62149_CAEEL Protein SCRM-4 OS=Caenorhabditis elegans GN=scrm-4 PE=4 SV=3;>tr|A5HBK5|A5HBK5_CAEEL Scramblase 4 OS=Caenorhabditis elegans GN=SCRM-4 PE=2 SV=1	8	0	0	1	1	2	2	2	6	7	0	2	2	32.3	29.142	0	0	4764800	6263400	37249000	20235000	50286000	154760000	145930000	0	5309000	36743000
A5HJZ7;N1NV19;Q18297	Transient receptor potential cation channel subfamily A member 1 homolog	trpa-1	>tr|A5HJZ7|A5HJZ7_CAEEL Transient receptor potential subfamily A-1 OS=Caenorhabditis elegans PE=2 SV=1;>tr|N1NV19|N1NV19_CAEEL Protein TRPA-1, isoform b OS=Caenorhabditis elegans GN=trpa-1 PE=4 SV=1;>sp|Q18297|TRPA1_CAEEL Transient receptor potential catio	22	6	16	12	4	2	1	11	17	13	6	5	5	23.1	138.03	76205000	219820000	358830000	19542000	6846300	0	379880000	218980000	200830000	69843000	17529000	61729000
A5HU91			>tr|A5HU91|A5HU91_CAEEL Protein ZK813.7 OS=Caenorhabditis elegans GN=CELE_ZK813.7 PE=4 SV=1	4	3	4	1	3	4	4	3	3	4	1	2	3	32.3	14.566	7389100	67554000	2965400	18863000	96938000	40469000	14441000	46244000	169660000	1759200	18965000	8351900
A5HU98;P91425		guk-1	>tr|A5HU98|A5HU98_CAEEL Protein GUK-1, isoform b OS=Caenorhabditis elegans GN=guk-1 PE=2 SV=1;>tr|P91425|P91425_CAEEL Protein GUK-1, isoform a OS=Caenorhabditis elegans GN=guk-1 PE=2 SV=2	13	2	5	5	6	10	9	6	7	5	1	3	4	57.1	23.659	14565000	80209000	73853000	1174600000	1515700000	698290000	205760000	255640000	123010000	9488700	26784000	27516000
A5HWA4;Q9XW51			>tr|A5HWA4|A5HWA4_CAEEL Protein Y53C10A.6, isoform b OS=Caenorhabditis elegans GN=CELE_Y53C10A.6 PE=2 SV=1;>tr|Q9XW51|Q9XW51_CAEEL Protein Y53C10A.6, isoform a OS=Caenorhabditis elegans GN=CELE_Y53C10A.6 PE=2 SV=1	13	6	7	5	6	8	10	5	7	8	3	7	6	44.1	40.636	36180000	87937000	67061000	102220000	151180000	178680000	84206000	122600000	82846000	11340000	66558000	34408000
A5HWA5;Q9U2F1			>tr|A5HWA5|A5HWA5_CAEEL Protein Y46G5A.18, isoform b OS=Caenorhabditis elegans GN=CELE_Y46G5A.18 PE=2 SV=1;>tr|Q9U2F1|Q9U2F1_CAEEL Protein Y46G5A.18, isoform a OS=Caenorhabditis elegans GN=CELE_Y46G5A.18 PE=2 SV=1	8	2	5	5	2	4	1	2	3	3	0	2	2	29.2	41.306	26739000	80943000	171010000	32789000	47389000	13069000	31464000	61291000	32488000	0	4170400	7955900
A5HWA8;Q9U289;A5HWA6;Q9BIE8;A5HWA7		efl-2	>tr|A5HWA8|A5HWA8_CAEEL Protein EFL-2, isoform d OS=Caenorhabditis elegans GN=efl-2 PE=2 SV=1;>tr|Q9U289|Q9U289_CAEEL Protein EFL-2, isoform a OS=Caenorhabditis elegans GN=efl-2 PE=2 SV=1;>tr|A5HWA6|A5HWA6_CAEEL Protein EFL-2, isoform b OS=Caenorhabditis e	8	2	7	4	0	1	2	1	0	1	2	1	2	27.7	39.759	11448000	62748000	32439000	0	36109000	16728000	3110600	0	2989700	100910000	287950000	49515000
Q9NES9;A5HWB2			>tr|Q9NES9|Q9NES9_CAEEL Protein Y39B6A.3, isoform a OS=Caenorhabditis elegans GN=CELE_Y39B6A.3 PE=2 SV=1;>tr|A5HWB2|A5HWB2_CAEEL Protein Y39B6A.3, isoform b OS=Caenorhabditis elegans GN=CELE_Y39B6A.3 PE=2 SV=1	8	3	2	5	4	5	4	3	2	4	3	3	2	56.6	14.19	157750000	184700000	413170000	263470000	150660000	325740000	122040000	71563000	144210000	49167000	79914000	100380000
A5JYR6			>tr|A5JYR6|A5JYR6_CAEEL Protein T07D4.5 OS=Caenorhabditis elegans GN=CELE_T07D4.5 PE=4 SV=1	4	3	3	1	0	1	0	1	0	0	0	0	0	23.9	16.507	63955000	29231000	0	0	7885600	0	3822500	0	0	0	0	0
A5JYR8;A5JYR9		col-118	>tr|A5JYR8|A5JYR8_CAEEL Protein COL-118, isoform a OS=Caenorhabditis elegans GN=col-118 PE=2 SV=1;>tr|A5JYR9|A5JYR9_CAEEL Protein COL-118, isoform b OS=Caenorhabditis elegans GN=col-118 PE=2 SV=1	3	0	3	2	0	0	0	0	0	0	0	0	0	14.5	29.995	0	153410000	15764000	0	0	0	0	0	0	0	0	0
A5JYS1;A5JYS0;G5ECE4		pcs-1	>tr|A5JYS1|A5JYS1_CAEEL Protein PCS-1, isoform b OS=Caenorhabditis elegans GN=pcs-1 PE=2 SV=1;>tr|A5JYS0|A5JYS0_CAEEL Protein PCS-1, isoform a OS=Caenorhabditis elegans GN=pcs-1 PE=2 SV=1;>tr|G5ECE4|G5ECE4_CAEEL Phytochelatin synthase OS=Caenorhabditis ele	7	0	0	1	4	7	6	1	1	2	0	0	0	22.7	47.165	0	0	0	104100000	133890000	120330000	8604400	0	18993000	0	0	0
Q19426-2;A5JYS7;Q19426	Probable mannosyl-oligosaccharide glucosidase	F13H10.4	>sp|Q19426-2|GCS1_CAEEL Isoform b of Probable mannosyl-oligosaccharide glucosidase OS=Caenorhabditis elegans GN=F13H10.4;>tr|A5JYS7|A5JYS7_CAEEL Protein F13H10.4, isoform c OS=Caenorhabditis elegans GN=CELE_F13H10.4 PE=2 SV=1;>sp|Q19426|GCS1_CAEEL Probable	32	6	15	11	8	13	15	19	26	19	16	24	20	48.3	91.696	83153000	223510000	167020000	229040000	433690000	391890000	1333700000	1310200000	1036000000	632370000	1137200000	999020000
A5JYT3;A5JYT4			>tr|A5JYT3|A5JYT3_CAEEL Protein C01H6.8, isoform a OS=Caenorhabditis elegans GN=C01H6.8 PE=2 SV=1	4	1	0	0	1	1	2	4	3	3	2	1	2	23.9	23.626	11210000	0	0	5748600	8863700	29232000	203550000	116500000	86822000	30653000	20639000	89608000
Q8WQF4;Q20130;A5JYT9			>tr|Q8WQF4|Q8WQF4_CAEEL Protein F37D6.2, isoform b OS=Caenorhabditis elegans GN=CELE_F37D6.2 PE=2 SV=1;>tr|Q20130|Q20130_CAEEL Protein F37D6.2, isoform a OS=Caenorhabditis elegans GN=CELE_F37D6.2 PE=2 SV=1;>tr|A5JYT9|A5JYT9_CAEEL Protein F37D6.2, isoform c	16	3	5	5	5	8	6	2	4	7	5	11	8	35.6	66.422	19051000	60844000	70184000	58011000	67902000	60249000	4742600	40420000	56236000	19167000	111170000	84837000
A5JYU3;Q21798			>tr|A5JYU3|A5JYU3_CAEEL Protein R07B7.9, isoform b OS=Caenorhabditis elegans GN=CELE_R07B7.9 PE=2 SV=1;>tr|Q21798|Q21798_CAEEL Protein R07B7.9, isoform a OS=Caenorhabditis elegans GN=CELE_R07B7.9 PE=2 SV=2	5	0	0	0	2	5	3	1	3	3	0	1	0	15.3	54.559	0	0	0	20586000	46738000	24605000	7251100	19182000	22767000	0	25489000	0
O44199;A5JYU5	DNA repair protein rad-50	rad-50	>sp|O44199|RAD50_CAEEL DNA repair protein rad-50 OS=Caenorhabditis elegans GN=rad-50 PE=2 SV=1;>tr|A5JYU5|A5JYU5_CAEEL Protein RAD-50, isoform b OS=Caenorhabditis elegans GN=rad-50 PE=2 SV=1	32	11	18	11	15	19	20	15	20	13	7	12	10	27.7	150.39	57802000	1012100000	98783000	666900000	951260000	1436600000	334850000	586950000	85899000	23759000	496690000	59354000
A5JYU6;A5JYU7		lmd-1	>tr|A5JYU6|A5JYU6_CAEEL Protein LMD-1, isoform a OS=Caenorhabditis elegans GN=lmd-1 PE=2 SV=1;>tr|A5JYU7|A5JYU7_CAEEL Protein LMD-1, isoform b OS=Caenorhabditis elegans GN=lmd-1 PE=2 SV=1	6	1	2	2	4	1	1	4	4	4	0	1	0	37.3	23.46	8921900	48585000	11144000	53530000	3610800	14205000	102370000	76515000	51433000	0	7116500	0
A5JYV2;O17616			>tr|A5JYV2|A5JYV2_CAEEL Protein C29F3.7, isoform b OS=Caenorhabditis elegans GN=C29F3.7 PE=2 SV=1;>tr|O17616|O17616_CAEEL Protein C29F3.7, isoform a OS=Caenorhabditis elegans GN=C29F3.7 PE=2 SV=3	11	0	0	1	0	0	0	5	7	4	5	8	8	31.3	51.47	0	0	5731600	0	0	0	281430000	112920000	96235000	158150000	259730000	239330000
A5JYW3			>tr|A5JYW3|A5JYW3_CAEEL Protein C25F9.11 OS=Caenorhabditis elegans GN=C25F9.11 PE=4 SV=1	3	3	3	3	2	2	2	3	3	3	3	3	2	33	10.471	32305000	77142000	96850000	22380000	21746000	32063000	22135000	16190000	36469000	22146000	65908000	70890000
A5JYW9;O01319		sin-3	>tr|A5JYW9|A5JYW9_CAEEL Protein SIN-3, isoform b OS=Caenorhabditis elegans GN=sin-3 PE=2 SV=1;>tr|O01319|O01319_CAEEL Protein SIN-3, isoform a OS=Caenorhabditis elegans GN=sin-3 PE=2 SV=2	46	8	25	15	12	10	10	18	21	17	24	32	28	36.5	171.75	62830000	263520000	300380000	504090000	190360000	108520000	291450000	220460000	191010000	562640000	567690000	976000000
P90947;A5JYX3;I7J4D2;F5GUG3	Protein humpback-1	hmp-1	>sp|P90947|HMP1_CAEEL Protein humpback-1 OS=Caenorhabditis elegans GN=hmp-1 PE=1 SV=2;>tr|A5JYX3|A5JYX3_CAEEL Protein HMP-1, isoform b OS=Caenorhabditis elegans GN=hmp-1 PE=2 SV=1;>tr|I7J4D2|I7J4D2_CAEEL Protein HMP-1, isoform f OS=Caenorhabditis elegans G	34	19	25	20	16	20	17	20	25	19	16	24	19	37.9	103.99	341010000	882170000	952500000	603160000	323390000	404960000	666830000	609790000	514890000	413500000	704690000	976740000
A5JYX4;A5JYX5;A5JYX6		dhs-3	>tr|A5JYX4|A5JYX4_CAEEL Protein DHS-3, isoform a OS=Caenorhabditis elegans GN=dhs-3 PE=2 SV=1;>tr|A5JYX5|A5JYX5_CAEEL Protein DHS-3, isoform b OS=Caenorhabditis elegans GN=dhs-3 PE=2 SV=1	14	4	4	6	12	13	12	13	14	13	8	12	8	45.9	33.542	79679000	73858000	254150000	2588900000	3567100000	1687500000	4238600000	5856200000	3714400000	536550000	776150000	764170000
A5JYX8;O18033		nra-2	>tr|A5JYX8|A5JYX8_CAEEL Protein NRA-2, isoform b OS=Caenorhabditis elegans GN=nra-2 PE=2 SV=1;>tr|O18033|O18033_CAEEL Protein NRA-2, isoform a OS=Caenorhabditis elegans GN=nra-2 PE=2 SV=1	20	6	10	7	10	10	9	14	18	14	7	11	7	40.5	61.872	224450000	687120000	311390000	681760000	1309000000	830840000	3733400000	4828100000	2199900000	204070000	710750000	347540000
A5JYX9			>tr|A5JYX9|A5JYX9_CAEEL Protein T26F2.3 OS=Caenorhabditis elegans GN=CELE_T26F2.3 PE=4 SV=3	17	8	14	11	10	10	12	8	7	11	7	6	9	52.2	36.14	63155000	205400000	205510000	230010000	219280000	191660000	112640000	67086000	54446000	21045000	48136000	43808000
A5JYZ1;O45692;A5JYZ2			>tr|A5JYZ1|A5JYZ1_CAEEL Protein M01E5.3, isoform b OS=Caenorhabditis elegans GN=CELE_M01E5.3 PE=2 SV=1;>tr|O45692|O45692_CAEEL Protein M01E5.3, isoform a OS=Caenorhabditis elegans GN=CELE_M01E5.3 PE=2 SV=1;>tr|A5JYZ2|A5JYZ2_CAEEL Protein M01E5.3, isoform c	6	2	3	3	3	3	3	0	3	1	0	2	0	16.4	60.831	24785000	24905000	31053000	45063000	65619000	29272000	0	19209000	0	0	12829000	0
A5PEX6		pqn-87	>tr|A5PEX6|A5PEX6_CAEEL Protein PQN-87, isoform b OS=Caenorhabditis elegans GN=pqn-87 PE=2 SV=1	1	0	0	0	0	0	0	0	0	0	0	1	0	33.9	161.22	0	0	0	0	0	0	0	0	0	0	4194100	0
A5PEY0			>tr|A5PEY0|A5PEY0_CAEEL Protein Y37H2A.14 OS=Caenorhabditis elegans GN=CELE_Y37H2A.14 PE=4 SV=1	6	1	3	4	5	2	3	5	4	4	6	4	4	32	20.52	0	39271000	20294000	43553000	45141000	41818000	100320000	524540000	151170000	61128000	270690000	133770000
Q8WQA3;A5PEY3	DNA-directed RNA polymerase	rpom-1	>tr|Q8WQA3|Q8WQA3_CAEEL DNA-directed RNA polymerase OS=Caenorhabditis elegans GN=rpom-1 PE=2 SV=3;>tr|A5PEY3|A5PEY3_CAEEL DNA-directed RNA polymerase OS=Caenorhabditis elegans GN=rpom-1 PE=2 SV=1	19	1	3	4	6	6	6	4	10	12	4	7	10	19.6	131.31	3223500	14185000	46154000	67009000	46868000	103310000	38479000	108460000	150530000	49463000	58681000	143820000
A5Z2S3;O62263			>tr|A5Z2S3|A5Z2S3_CAEEL Protein F54B3.1, isoform b OS=Caenorhabditis elegans GN=CELE_F54B3.1 PE=2 SV=2;>tr|O62263|O62263_CAEEL Protein F54B3.1, isoform a OS=Caenorhabditis elegans GN=CELE_F54B3.1 PE=2 SV=2	25	3	4	5	5	6	10	5	5	10	0	1	0	9.3	410.99	7607600	20471000	24185000	15794000	10055000	32093000	25767000	19620000	31740000	0	1343300	0
A5Z2S4;Q18696;B2D6K9		saps-1	>tr|A5Z2S4|A5Z2S4_CAEEL Protein SAPS-1, isoform b OS=Caenorhabditis elegans GN=saps-1 PE=2 SV=1;>tr|Q18696|Q18696_CAEEL Protein SAPS-1, isoform a OS=Caenorhabditis elegans GN=saps-1 PE=2 SV=2;>tr|B2D6K9|B2D6K9_CAEEL Protein SAPS-1, isoform c OS=Caenorhabdi	27	15	19	17	20	22	24	22	23	19	15	18	14	41.3	80.476	261350000	384680000	749480000	620830000	913230000	1258100000	1076700000	724240000	681820000	130080000	377720000	478810000
Q17513;A5Z2S5			>tr|Q17513|Q17513_CAEEL Protein B0491.6, isoform a OS=Caenorhabditis elegans GN=B0491.6 PE=2 SV=1;>tr|A5Z2S5|A5Z2S5_CAEEL Protein B0491.6, isoform b OS=Caenorhabditis elegans GN=B0491.6 PE=2 SV=1	6	1	3	2	0	0	0	0	0	0	0	3	5	13.5	57.276	6647900	13986000	10153000	0	0	0	0	0	0	0	16684000	28320000
A5Z2T6;Q18960			>tr|A5Z2T6|A5Z2T6_CAEEL Protein D1081.7, isoform b OS=Caenorhabditis elegans GN=CELE_D1081.7 PE=2 SV=1;>tr|Q18960|Q18960_CAEEL Protein D1081.7, isoform a OS=Caenorhabditis elegans GN=CELE_D1081.7 PE=2 SV=1	34	22	27	24	18	21	22	24	24	25	19	21	19	47.8	96.031	564750000	1255600000	718450000	784170000	798560000	747890000	1430100000	922510000	609150000	370060000	652720000	607620000
A5Z2T7;Q23316	Nicastrin	aph-2	>tr|A5Z2T7|A5Z2T7_CAEEL Protein APH-2, isoform a OS=Caenorhabditis elegans GN=aph-2 PE=2 SV=1;>sp|Q23316|NICA_CAEEL Nicastrin OS=Caenorhabditis elegans GN=aph-2 PE=1 SV=3	11	0	5	3	3	4	6	7	10	9	2	3	3	17.5	81.383	0	35688000	17608000	28309000	74764000	85173000	221710000	292060000	226910000	9841400	10660000	22322000
A5Z2T8;Q1NZ17			>tr|A5Z2T8|A5Z2T8_CAEEL Protein R31.2, isoform d OS=Caenorhabditis elegans GN=CELE_R31.2 PE=2 SV=1;>tr|Q1NZ17|Q1NZ17_CAEEL Protein R31.2, isoform c OS=Caenorhabditis elegans GN=CELE_R31.2 PE=2 SV=1	1	0	0	0	0	0	0	0	1	0	0	0	0	56.3	27.155	0	0	0	0	0	0	0	4508900	0	0	0	0
I2HA81;A5Z2T9			>tr|I2HA81|I2HA81_CAEEL Protein F15B9.10, isoform b OS=Caenorhabditis elegans GN=CELE_F15B9.10 PE=2 SV=1;>tr|A5Z2T9|A5Z2T9_CAEEL Protein F15B9.10, isoform a OS=Caenorhabditis elegans GN=CELE_F15B9.10 PE=2 SV=1	8	1	2	2	2	5	4	6	6	5	3	7	4	31.5	39.421	1274400	26771000	20933000	112670000	84045000	73841000	825030000	1518200000	280530000	47044000	206090000	95142000
A5Z2U4		rsa-1	>tr|A5Z2U4|A5Z2U4_CAEEL Protein RSA-1, isoform b OS=Caenorhabditis elegans GN=rsa-1 PE=2 SV=1	21	4	12	11	7	11	13	5	12	13	4	6	6	50.5	46.355	15686000	74134000	123560000	42607000	125210000	155280000	21025000	81937000	129820000	13889000	35896000	54115000
A5Z2U6;P90758;Q9U3P0;A5Z2U5;P90759			>tr|A5Z2U6|A5Z2U6_CAEEL Protein C27A7.5, isoform e OS=Caenorhabditis elegans GN=C27A7.5 PE=2 SV=1;>tr|P90758|P90758_CAEEL Protein C27A7.5, isoform a OS=Caenorhabditis elegans GN=C27A7.5 PE=2 SV=2;>tr|Q9U3P0|Q9U3P0_CAEEL Protein C27A7.5, isoform c OS=Caenor	17	3	6	3	10	13	14	8	13	7	4	5	3	37.6	75.822	38526000	69010000	48432000	334840000	230950000	585440000	100320000	296400000	158910000	20619000	88055000	55409000
A5Z2V1;Q8I4J5;Q9XVN9;A5Z2V0		cids-2	>tr|A5Z2V1|A5Z2V1_CAEEL Protein CIDS-2, isoform d OS=Caenorhabditis elegans GN=cids-2 PE=2 SV=1;>tr|Q8I4J5|Q8I4J5_CAEEL Protein CIDS-2, isoform b OS=Caenorhabditis elegans GN=cids-2 PE=2 SV=2;>tr|Q9XVN9|Q9XVN9_CAEEL Protein CIDS-2, isoform a OS=Caenorhabdi	16	6	8	11	4	7	8	6	9	8	7	11	10	33.9	74.97	118550000	348850000	453000000	100590000	147610000	155590000	136850000	315180000	115650000	348170000	637830000	590570000
A5Z2V7;Q95QM9;Q564V0			>tr|A5Z2V7|A5Z2V7_CAEEL Protein F02E9.10, isoform c OS=Caenorhabditis elegans GN=CELE_F02E9.10 PE=2 SV=1;>tr|Q95QM9|Q95QM9_CAEEL Protein F02E9.10, isoform a OS=Caenorhabditis elegans GN=CELE_F02E9.10 PE=2 SV=1;>tr|Q564V0|Q564V0_CAEEL Protein F02E9.10, isof	11	6	9	8	6	8	7	4	5	7	6	11	9	38.2	51.2	266930000	301830000	194740000	348250000	344980000	198880000	74370000	168410000	92009000	400910000	978030000	634770000
A5Z2W3			>tr|A5Z2W3|A5Z2W3_CAEEL Protein R13H4.2, isoform a OS=Caenorhabditis elegans GN=CELE_R13H4.2 PE=2 SV=1	14	10	11	10	7	4	4	6	8	7	10	10	10	57.3	28.14	11908000000	13758000000	10378000000	99280000	101330000	137860000	192630000	208420000	210440000	7212100000	5592700000	5697300000
A5Z2W6;K8FDY8;O46010			>tr|A5Z2W6|A5Z2W6_CAEEL Protein ZK228.4, isoform b OS=Caenorhabditis elegans GN=CELE_ZK228.4 PE=2 SV=1;>tr|K8FDY8|K8FDY8_CAEEL Protein ZK228.4, isoform c OS=Caenorhabditis elegans GN=CELE_ZK228.4 PE=4 SV=1;>tr|O46010|O46010_CAEEL Protein ZK228.4, isoform a	10	2	1	2	5	7	6	4	3	5	0	1	1	35	35.9	48820000	8221500	3899800	656860000	932640000	795710000	217830000	70641000	149430000	0	32647000	18944000
A5Z2W7;O45637			>tr|A5Z2W7|A5Z2W7_CAEEL Protein K02B7.3, isoform b OS=Caenorhabditis elegans GN=CELE_K02B7.3 PE=2 SV=1;>tr|O45637|O45637_CAEEL Protein K02B7.3, isoform a OS=Caenorhabditis elegans GN=CELE_K02B7.3 PE=2 SV=1	7	0	0	2	0	1	2	2	4	4	0	0	2	38.9	12.46	0	0	15125000	0	22541000	40166000	17173000	25945000	40360000	0	0	18063000
A5Z2X2		nuo-3	>tr|A5Z2X2|A5Z2X2_CAEEL Protein NUO-3, isoform a OS=Caenorhabditis elegans GN=nuo-3 PE=2 SV=1	4	1	0	0	3	2	3	3	4	2	2	2	3	59.5	8.5275	2349400	0	0	95076000	114010000	60019000	92443000	65785000	44476000	31058000	46246000	52994000
A6PVA1			>tr|A6PVA1|A6PVA1_CAEEL Protein C44E4.5 OS=Caenorhabditis elegans GN=C44E4.5 PE=4 SV=1	17	8	9	10	11	13	12	10	10	10	4	4	7	38.8	60.366	154480000	142600000	471040000	670990000	510080000	685970000	238420000	97862000	161790000	100040000	50085000	212440000
Q20621;A6ZJ46;Q8I4I4			>tr|Q20621|Q20621_CAEEL Protein F49E2.2, isoform a OS=Caenorhabditis elegans GN=CELE_F49E2.2 PE=2 SV=3;>tr|A6ZJ46|A6ZJ46_CAEEL Protein F49E2.2, isoform c OS=Caenorhabditis elegans GN=CELE_F49E2.2 PE=2 SV=1;>tr|Q8I4I4|Q8I4I4_CAEEL Protein F49E2.2, isoform b	24	12	16	15	8	11	5	16	16	15	20	22	20	60.2	58.274	674660000	1147000000	715310000	95504000	106440000	65950000	788180000	485180000	444030000	3314800000	6067700000	6453500000
A6ZJ71		mig-38	>tr|A6ZJ71|A6ZJ71_CAEEL Protein MIG-38 OS=Caenorhabditis elegans GN=mig-38 PE=4 SV=1	11	2	2	5	0	1	1	3	2	1	4	5	7	9.2	179.68	3967000	3275600	11000000	0	1334800	2269100	4458700	9242700	3180600	13922000	63591000	54167000
A7DT40			>tr|A7DT40|A7DT40_CAEEL Protein F49D11.10 OS=Caenorhabditis elegans GN=CELE_F49D11.10 PE=4 SV=2	23	8	13	8	10	10	7	9	10	10	16	20	18	34.5	79.997	297070000	440220000	179230000	617710000	335680000	331340000	810340000	448330000	349830000	3811100000	5766500000	5182100000
A7DT41		tag-296	>tr|A7DT41|A7DT41_CAEEL Protein TAG-296 OS=Caenorhabditis elegans GN=tag-296 PE=4 SV=1	10	5	9	8	5	9	6	8	10	8	4	8	6	34.9	32.114	180410000	156380000	230590000	112040000	62954000	182660000	283600000	209630000	243250000	38271000	79231000	126550000
A7DT45		oxy-5	>tr|A7DT45|A7DT45_CAEEL Protein OXY-5 OS=Caenorhabditis elegans GN=oxy-5 PE=4 SV=1	6	2	3	4	4	3	5	5	6	5	2	3	5	46.9	17.864	87643000	97838000	131410000	566830000	358950000	376890000	351400000	234600000	349460000	60585000	141810000	151120000
A7DT48			>tr|A7DT48|A7DT48_CAEEL Protein F54E2.4 OS=Caenorhabditis elegans GN=CELE_F54E2.4 PE=4 SV=1	13	8	10	10	1	1	3	3	5	4	6	8	7	42.4	44.392	645700000	1575500000	645620000	9978500	13513000	42063000	42866000	51629000	60107000	168290000	339180000	246010000
Q9XWW2;A7DTF0		mrg-1	>tr|Q9XWW2|Q9XWW2_CAEEL Protein MRG-1, isoform a OS=Caenorhabditis elegans GN=mrg-1 PE=2 SV=1;>tr|A7DTF0|A7DTF0_CAEEL Protein MRG-1, isoform b OS=Caenorhabditis elegans GN=mrg-1 PE=2 SV=1	18	7	15	9	10	11	10	10	14	12	15	15	16	54.9	38.286	114700000	356360000	237620000	593940000	475440000	347260000	397390000	424060000	308030000	2008400000	3666100000	4141200000
A7DTF1		flh-1	>tr|A7DTF1|A7DTF1_CAEEL Protein FLH-1, isoform b OS=Caenorhabditis elegans GN=flh-1 PE=2 SV=1	1	0	1	0	0	0	0	0	0	0	0	1	0	38.5	56.226	0	4797800	0	0	0	0	0	0	0	0	16204000	0
A7LPD5;H2KZW2			>tr|A7LPD5|A7LPD5_CAEEL Protein F59G1.8, isoform a OS=Caenorhabditis elegans GN=CELE_F59G1.8 PE=2 SV=2;>tr|H2KZW2|H2KZW2_CAEEL Protein F59G1.8, isoform b OS=Caenorhabditis elegans GN=CELE_F59G1.8 PE=2 SV=1	4	2	2	1	0	0	1	0	1	0	2	1	3	17.4	23.855	11475000	16802000	4828000	0	0	0	0	13611000	0	15486000	19647000	18520000
A7LPD6;Q22096		igcm-3	>tr|A7LPD6|A7LPD6_CAEEL Protein IGCM-3, isoform b OS=Caenorhabditis elegans GN=igcm-3 PE=2 SV=1;>tr|Q22096|Q22096_CAEEL Protein IGCM-3, isoform a OS=Caenorhabditis elegans GN=igcm-3 PE=2 SV=2	10	1	4	2	5	6	5	8	7	8	4	6	6	23.9	65.014	2288600	39293000	563680000	28562000	243880000	63034000	121650000	385700000	221860000	90859000	96115000	51082000
Q20296-2;Q20296;A7LPD8	Histone deacetylase 6	hda-6	>sp|Q20296-2|HDA6_CAEEL Isoform a of Histone deacetylase 6 OS=Caenorhabditis elegans GN=hda-6;>sp|Q20296|HDA6_CAEEL Histone deacetylase 6 OS=Caenorhabditis elegans GN=hda-6 PE=2 SV=2;>tr|A7LPD8|A7LPD8_CAEEL Protein HDA-6, isoform c OS=Caenorhabditis elegan	8	0	2	3	1	6	4	0	4	2	1	4	6	13.8	97.086	0	11183000	24639000	9011300	157000000	55979000	0	25601000	14943000	4024600	35964000	79511000
A7LPE4;P34609-2;P34609-3;P34609;C0P271;C7FZT6;S6FN04;S6FD02;U4MKU8;S6FN08;S6FWP4;S6EZN6;S6FWP6;S6EZP3;S6F548;S6F556;A7LPE3	JNK-interacting protein	unc-16	>tr|A7LPE4|A7LPE4_CAEEL Protein UNC-16, isoform d OS=Caenorhabditis elegans GN=unc-16 PE=2 SV=1;>sp|P34609-2|JIP_CAEEL Isoform a of JNK-interacting protein OS=Caenorhabditis elegans GN=unc-16;>sp|P34609-3|JIP_CAEEL Isoform c of JNK-interacting protein OS=C	23	2	2	4	13	13	15	6	8	6	2	3	4	26	133.62	5024900	12435000	32256000	375850000	185650000	175920000	69152000	84414000	50085000	10979000	11459000	21622000
A7LPE6;P34517;Q7JMU1;A7LPE5	Probable glycerol-3-phosphate dehydrogenase 2	gpdh-2	>tr|A7LPE6|A7LPE6_CAEEL Protein GPDH-2, isoform d OS=Caenorhabditis elegans GN=gpdh-2 PE=2 SV=1;>sp|P34517|GPDH2_CAEEL Probable glycerol-3-phosphate dehydrogenase 2 OS=Caenorhabditis elegans GN=gpdh-2 PE=2 SV=2;>tr|Q7JMU1|Q7JMU1_CAEEL Protein GPDH-2, isofo	15	5	9	7	12	13	12	12	12	12	4	6	9	39.4	39.281	64081000	194820000	259710000	6247400000	5098600000	8452000000	1123100000	1670300000	1505200000	85041000	180900000	323410000
A7LPF3;Q20364			>tr|A7LPF3|A7LPF3_CAEEL Protein F43D9.3, isoform b OS=Caenorhabditis elegans GN=CELE_F43D9.3 PE=2 SV=4;>tr|Q20364|Q20364_CAEEL Protein F43D9.3, isoform a OS=Caenorhabditis elegans GN=CELE_F43D9.3 PE=2 SV=4	24	8	9	9	13	16	10	16	19	15	9	12	9	42.8	72.84	87668000	294560000	170500000	1007500000	2538300000	839320000	1994700000	2669400000	2291300000	218710000	677330000	481170000
Q5FC71;A7LPG5;Q9NL51		klp-17	>tr|Q5FC71|Q5FC71_CAEEL Protein W02B12.15, isoform a OS=Caenorhabditis elegans GN=CELE_W02B12.15 PE=2 SV=1;>tr|A7LPG5|A7LPG5_CAEEL Protein W02B12.15, isoform b OS=Caenorhabditis elegans GN=CELE_W02B12.15 PE=2 SV=1;>tr|Q9NL51|Q9NL51_CAEEL Kinesin like prote	4	4	4	3	3	4	4	4	4	4	4	4	4	28.2	11.281	767450000	1105400000	1133000000	1246700000	1562800000	3177600000	7679800000	2954200000	4520600000	1192000000	1130300000	541220000
A7LPH1;Q17412			>tr|A7LPH1|A7LPH1_CAEEL Protein B0001.3, isoform b OS=Caenorhabditis elegans GN=B0001.3 PE=2 SV=1;>tr|Q17412|Q17412_CAEEL Protein B0001.3, isoform a OS=Caenorhabditis elegans GN=B0001.3 PE=2 SV=2	12	4	9	7	2	3	3	0	0	4	2	7	6	26.4	65.654	112670000	67791000	88573000	6727000	16330000	22969000	0	0	12510000	30219000	102310000	138820000
A7LPH5;Q19267			>tr|A7LPH5|A7LPH5_CAEEL Protein F09E8.2, isoform b OS=Caenorhabditis elegans GN=CELE_F09E8.2 PE=2 SV=1;>tr|Q19267|Q19267_CAEEL Protein F09E8.2, isoform a OS=Caenorhabditis elegans GN=CELE_F09E8.2 PE=2 SV=1	2	2	2	2	1	2	2	2	2	2	2	2	2	11	34.677	24280000	37581000	27600000	65827000	192640000	88051000	77979000	10511000	70878000	37248000	97569000	29047000
A7LPI4;Q93616		lsy-22	>tr|A7LPI4|A7LPI4_CAEEL Protein LSY-22, isoform b OS=Caenorhabditis elegans GN=lsy-22 PE=2 SV=1;>tr|Q93616|Q93616_CAEEL Protein LSY-22, isoform a OS=Caenorhabditis elegans GN=lsy-22 PE=1 SV=3	5	2	3	4	2	3	3	2	4	3	2	4	4	25.4	31.223	9137900	25671000	20456000	24915000	15730000	25837000	33352000	25416000	25606000	15464000	33936000	24790000
A7LPI7;Q9XVD4			>tr|A7LPI7|A7LPI7_CAEEL Protein C24H11.5, isoform b OS=Caenorhabditis elegans GN=C24H11.5 PE=2 SV=1;>tr|Q9XVD4|Q9XVD4_CAEEL Protein C24H11.5, isoform a OS=Caenorhabditis elegans GN=C24H11.5 PE=2 SV=1	5	2	3	2	3	2	2	3	3	2	1	4	2	47.8	10.238	169700000	76681000	139490000	62968000	12084000	80009000	95092000	46911000	77865000	32984000	43317000	85136000
A7LPJ5			>tr|A7LPJ5|A7LPJ5_CAEEL Protein F10A3.17 OS=Caenorhabditis elegans GN=CELE_F10A3.17 PE=4 SV=1	7	4	4	4	5	7	6	6	5	6	6	5	4	24.3	29.38	14429000	37266000	22774000	400510000	670160000	616050000	246110000	180200000	266740000	348400000	67242000	211670000
Q8I4B3;A7UQ07;Q23369;J7SEZ5	Bestrophin homolog 22	best-22	>tr|Q8I4B3|Q8I4B3_CAEEL Protein BEST-22, isoform b OS=Caenorhabditis elegans GN=best-22 PE=2 SV=1;>tr|A7UQ07|A7UQ07_CAEEL Protein BEST-22, isoform c OS=Caenorhabditis elegans GN=best-22 PE=2 SV=1;>sp|Q23369|BST22_CAEEL Bestrophin homolog 22 OS=Caenorhabdit	5	2	4	3	0	0	0	1	0	3	2	0	2	11.9	55.277	14905000	53562000	19365000	0	0	0	20685000	0	13397000	6608800	0	7535700
A7WK39;Q9N426		pnc-1	>tr|A7WK39|A7WK39_CAEEL Protein PNC-1, isoform b OS=Caenorhabditis elegans GN=pnc-1 PE=2 SV=1;>tr|Q9N426|Q9N426_CAEEL Protein PNC-1, isoform a OS=Caenorhabditis elegans GN=pnc-1 PE=2 SV=2	9	1	0	1	6	6	7	4	4	6	4	3	5	37.5	35.427	3127400	0	6104300	139720000	445500000	207340000	109290000	89919000	86954000	30851000	87413000	281110000
A7WK41			>tr|A7WK41|A7WK41_CAEEL Protein Y94H6A.7 OS=Caenorhabditis elegans GN=CELE_Y94H6A.7 PE=4 SV=2	6	2	1	1	2	4	6	2	1	3	0	0	1	45.7	18.645	7502800	7108600	8727300	89200000	245530000	148720000	39818000	7495800	18220000	0	0	2965400
A7WK43;U4PE54			>tr|A7WK43|A7WK43_CAEEL Protein Y94H6A.12, isoform a OS=Caenorhabditis elegans GN=CELE_Y94H6A.12 PE=4 SV=1;>tr|U4PE54|U4PE54_CAEEL Protein Y94H6A.12, isoform b OS=Caenorhabditis elegans GN=CELE_Y94H6A.12 PE=4 SV=1	2	0	1	1	2	2	2	2	1	1	1	1	0	25	13.382	0	11566000	19076000	158480000	93814000	100450000	39819000	8836200	20512000	4242800	3162500	0
A7WK48;U4PED2;A7WK47;U4PR86;U4PBH9;U4PR90;U4PB44;U4PLZ7		pig-1	>tr|A7WK48|A7WK48_CAEEL Protein PIG-1, isoform b OS=Caenorhabditis elegans GN=pig-1 PE=2 SV=1;>tr|U4PED2|U4PED2_CAEEL Protein PIG-1, isoform d OS=Caenorhabditis elegans GN=pig-1 PE=4 SV=1;>tr|A7WK47|A7WK47_CAEEL Protein PIG-1, isoform a OS=Caenorhabditis e	22	5	15	9	6	18	17	10	19	11	3	5	5	38.2	79.583	23882000	186800000	182230000	135740000	223290000	292090000	84746000	159930000	87853000	401680000	35537000	16672000
A8DYS3;A8DYS1;A8DYS0;A7KQE6;A7KQE8;A7KQE7;A7KQE9;G5EF03		etr-1	>tr|A8DYS3|A8DYS3_CAEEL Protein ETR-1, isoform d OS=Caenorhabditis elegans GN=etr-1 PE=2 SV=1;>tr|A8DYS1|A8DYS1_CAEEL Protein ETR-1, isoform e OS=Caenorhabditis elegans GN=etr-1 PE=2 SV=1;>tr|A8DYS0|A8DYS0_CAEEL Protein ETR-1, isoform f OS=Caenorhabditis e	7	2	2	3	3	2	3	3	2	2	2	3	3	17.8	57.546	54074000	27622000	69512000	25613000	17981000	102300000	30146000	27113000	29927000	15788000	31106000	70689000
A8JJR1		vps-39	>tr|A8JJR1|A8JJR1_CAEEL Protein VPS-39, isoform c OS=Caenorhabditis elegans GN=vps-39 PE=2 SV=1	16	0	4	5	0	5	8	3	6	10	2	5	5	21.2	104.63	0	18175000	17567000	0	58658000	56884000	34144000	54610000	62462000	10223000	29902000	23976000
H2KY87;A8WFF4;H2KY89			>tr|H2KY87|H2KY87_CAEEL Protein F56C9.6, isoform a OS=Caenorhabditis elegans GN=CELE_F56C9.6 PE=2 SV=1;>tr|A8WFF4|A8WFF4_CAEEL Protein F56C9.6, isoform c OS=Caenorhabditis elegans GN=CELE_F56C9.6 PE=2 SV=1;>tr|H2KY89|H2KY89_CAEEL Protein F56C9.6, isoform b	8	7	8	7	3	2	2	4	2	3	3	4	4	43.2	37.087	1283000000	2956400000	1271500000	107970000	50033000	43315000	109910000	95676000	48548000	118010000	759580000	103240000
A8WFG1		dpff-1	>tr|A8WFG1|A8WFG1_CAEEL Protein DPFF-1, isoform c OS=Caenorhabditis elegans GN=dpff-1 PE=2 SV=1	5	3	5	4	4	4	4	3	4	3	3	5	4	46.4	22.774	23316000	106150000	62334000	65426000	97609000	44602000	31576000	41552000	45423000	34023000	72489000	28648000
H2L042;H2L041;A8WFH5			>tr|H2L042|H2L042_CAEEL Protein F48E3.8, isoform c OS=Caenorhabditis elegans GN=CELE_F48E3.8 PE=2 SV=1;>tr|H2L041|H2L041_CAEEL Protein F48E3.8, isoform b OS=Caenorhabditis elegans GN=CELE_F48E3.8 PE=2 SV=1;>tr|A8WFH5|A8WFH5_CAEEL Protein F48E3.8, isoform a	3	1	2	1	0	0	1	0	0	0	2	2	1	13.9	43.494	11573000	39392000	10543000	0	0	9205700	0	0	0	17732000	76951000	11651000
A8WFI3;Q10023	Uncharacterized protein T28D9.4	T28D9.4	>tr|A8WFI3|A8WFI3_CAEEL Protein T28D9.4, isoform b OS=Caenorhabditis elegans GN=CELE_T28D9.4 PE=2 SV=1;>sp|Q10023|YSX4_CAEEL Uncharacterized protein T28D9.4 OS=Caenorhabditis elegans GN=T28D9.4 PE=2 SV=2	4	1	1	1	2	1	1	3	3	3	1	1	1	22.7	23.94	7056500	14152000	47517000	34153000	5054900	131090000	159450000	57977000	174620000	9511900	25543000	28041000
Q1WBU8;Q1WBU7;Q1WBU9;A8WFI7		oga-1	>tr|Q1WBU8|Q1WBU8_CAEEL OGA-1b OS=Caenorhabditis elegans GN=oga-1 PE=2 SV=1;>tr|Q1WBU7|Q1WBU7_CAEEL OGA-1c OS=Caenorhabditis elegans GN=oga-1 PE=2 SV=1;>tr|Q1WBU9|Q1WBU9_CAEEL OGA-1d OS=Caenorhabditis elegans GN=oga-1 PE=2 SV=1;>tr|A8WFI7|A8WFI7_CAEEL Prot	13	0	0	0	8	7	8	2	2	2	0	0	0	19.4	97.826	0	0	0	247390000	117820000	199450000	13957000	7859800	17473000	0	0	0
A8WFJ8;H2KYH9			>tr|A8WFJ8|A8WFJ8_CAEEL Protein C28G1.5, isoform b OS=Caenorhabditis elegans GN=C28G1.5 PE=2 SV=1	11	8	9	8	6	7	5	7	9	7	4	6	8	39.4	34.187	750650000	702600000	563580000	210460000	168850000	66620000	315010000	237750000	123350000	62581000	63151000	64686000
A8WFK3			>tr|A8WFK3|A8WFK3_CAEEL Protein C33F10.4 OS=Caenorhabditis elegans GN=C33F10.4 PE=4 SV=1	6	1	1	3	2	1	1	0	0	0	1	3	4	21.5	38.031	1662200	22948000	34997000	8608500	3233000	4508700	0	0	0	1163200	23993000	14959000
A8WFK6;A8WFK7	Glutathione peroxidase	gpx-7	>tr|A8WFK6|A8WFK6_CAEEL Glutathione peroxidase OS=Caenorhabditis elegans GN=gpx-7 PE=2 SV=1	5	1	3	3	4	2	2	3	2	2	0	0	0	24.4	22.451	9229500	37691000	175020000	199130000	94277000	232130000	49705000	75381000	59388000	0	0	0
H2KZN7;A8WFM5			>tr|H2KZN7|H2KZN7_CAEEL Protein F41D9.2, isoform a OS=Caenorhabditis elegans GN=CELE_F41D9.2 PE=2 SV=1;>tr|A8WFM5|A8WFM5_CAEEL Protein F41D9.2, isoform b OS=Caenorhabditis elegans GN=CELE_F41D9.2 PE=2 SV=1	3	1	2	2	1	0	1	0	1	1	0	1	1	16.7	18.532	45217000	54045000	168630000	18236000	0	27231000	0	14935000	25626000	0	9565400	19917000
A8WHN5			>tr|A8WHN5|A8WHN5_CAEEL Protein ZK856.16 OS=Caenorhabditis elegans GN=CELE_ZK856.16 PE=4 SV=1	2	0	0	0	1	0	2	2	1	2	0	1	0	39.5	9.2662	0	0	0	16725000	0	21479000	20709000	11778000	37503000	0	4545600	0
A8WHR9;Q19762			>tr|A8WHR9|A8WHR9_CAEEL Protein F23H12.3, isoform b OS=Caenorhabditis elegans GN=CELE_F23H12.3 PE=2 SV=1;>tr|Q19762|Q19762_CAEEL Protein F23H12.3, isoform a OS=Caenorhabditis elegans GN=CELE_F23H12.3 PE=2 SV=2	3	0	0	1	0	0	1	2	1	1	1	2	1	21.8	18.513	0	0	1941200	0	0	998720	4565100	0	6074400	733360	4759800	3152500
A8WHS3;E1B6T5;Q19751			>tr|A8WHS3|A8WHS3_CAEEL Protein F23B12.4, isoform a OS=Caenorhabditis elegans GN=CELE_F23B12.4 PE=2 SV=2;>tr|E1B6T5|E1B6T5_CAEEL Protein F23B12.4, isoform c OS=Caenorhabditis elegans GN=CELE_F23B12.4 PE=2 SV=1	6	5	4	4	5	6	5	4	3	3	5	5	4	19.7	42.172	122700000	60994000	620430000	352990000	207550000	339540000	195040000	74833000	68402000	229500000	117690000	116790000
A8WHS5;N1NTF3;A8WHS4;Q20733		saeg-1	>tr|A8WHS5|A8WHS5_CAEEL Protein SAEG-1, isoform c OS=Caenorhabditis elegans GN=saeg-1 PE=2 SV=1;>tr|N1NTF3|N1NTF3_CAEEL Protein SAEG-1, isoform d OS=Caenorhabditis elegans GN=saeg-1 PE=4 SV=1;>tr|A8WHS4|A8WHS4_CAEEL Protein SAEG-1, isoform b OS=Caenorhabdi	5	0	1	1	1	1	1	1	0	1	2	2	3	9	64.64	0	2648900	0	16759000	16877000	0	13428000	0	13339000	100040000	27259000	45457000
A8WHS8			>tr|A8WHS8|A8WHS8_CAEEL Protein R02D5.8 OS=Caenorhabditis elegans GN=CELE_R02D5.8 PE=4 SV=1	2	0	0	0	1	0	0	1	2	2	1	2	1	14.7	28.8	0	0	0	12215000	0	0	22640000	47915000	58838000	9519400	253310000	19596000
A8WHT1	tRNA (guanine(37)-N1)-methyltransferase	C53A5.17	>sp|A8WHT1|TRM5_CAEEL tRNA (guanine(37)-N1)-methyltransferase OS=Caenorhabditis elegans GN=C53A5.17 PE=3 SV=1	13	0	2	1	5	10	9	2	5	4	0	1	2	27.6	55.007	0	15123000	1475200	252540000	2608100000	271740000	11449000	34292000	22674000	0	2317200	986070
A8WIT0;H2L0B7			>tr|A8WIT0|A8WIT0_CAEEL Protein H14N18.4, isoform b OS=Caenorhabditis elegans GN=CELE_H14N18.4 PE=2 SV=1;>tr|H2L0B7|H2L0B7_CAEEL Protein H14N18.4, isoform a OS=Caenorhabditis elegans GN=CELE_H14N18.4 PE=2 SV=1	13	0	1	1	0	1	0	8	3	7	7	5	5	28.5	66.858	0	14210000	5578100	0	14135000	0	172910000	37161000	81041000	97258000	55088000	58342000
A8XMZ5		efhd-1	>tr|A8XMZ5|A8XMZ5_CAEEL Protein EFHD-1, isoform c OS=Caenorhabditis elegans GN=efhd-1 PE=2 SV=1	2	1	2	2	1	2	2	1	1	2	1	2	2	63.7	21.148	14847000	35599000	100140000	32551000	8659000	52517000	12646000	768260	98775000	4317500	74750000	32779000
A8XQE0		ekl-4	>tr|A8XQE0|A8XQE0_CAEEL Protein EKL-4, isoform b OS=Caenorhabditis elegans GN=ekl-4 PE=2 SV=1	24	7	8	12	6	7	7	9	11	12	17	17	19	60.9	56.115	112630000	134070000	129250000	116680000	66819000	173920000	176690000	100130000	96331000	333780000	517760000	537660000
Q966L2;A9CZN9			>tr|Q966L2|Q966L2_CAEEL Protein E01A2.1, isoform a OS=Caenorhabditis elegans GN=CELE_E01A2.1 PE=1 SV=1;>tr|A9CZN9|A9CZN9_CAEEL Protein E01A2.1, isoform b OS=Caenorhabditis elegans GN=CELE_E01A2.1 PE=2 SV=1	5	3	5	4	5	5	5	4	5	4	4	4	4	23.6	31.831	31225000	97453000	191820000	744490000	800970000	1640600000	184110000	266670000	320950000	28826000	53024000	171210000
A9D0C6;A9D0C3			>tr|A9D0C6|A9D0C6_CAEEL Protein T02H6.1, isoform b OS=Caenorhabditis elegans GN=CELE_T02H6.1 PE=2 SV=1;>tr|A9D0C3|A9D0C3_CAEEL Protein T02H6.1, isoform a OS=Caenorhabditis elegans GN=CELE_T02H6.1 PE=2 SV=1	13	6	8	6	3	8	7	7	7	6	10	13	10	37.3	56.776	260130000	346710000	243240000	196140000	1566600000	780880000	335350000	147640000	224640000	3177000000	4170900000	2421700000
A9D2X7			>tr|A9D2X7|A9D2X7_CAEEL Protein Y37E3.11, isoform b OS=Caenorhabditis elegans GN=CELE_Y37E3.11 PE=2 SV=1	1	0	0	0	0	0	1	0	0	0	0	0	0	43.2	42.765	0	0	0	0	0	0	0	0	0	0	0	0
A9D3J9			>tr|A9D3J9|A9D3J9_CAEEL Protein F28B3.4 OS=Caenorhabditis elegans GN=CELE_F28B3.4 PE=4 SV=1	8	1	0	2	3	3	1	3	4	4	4	3	3	23.4	45.232	4537700	0	10553000	32282000	19546000	22335000	40557000	32622000	34748000	21371000	25244000	8552100
O16376;A9D4S6			>tr|O16376|O16376_CAEEL Protein M03F8.3, isoform a OS=Caenorhabditis elegans GN=CELE_M03F8.3 PE=2 SV=2;>tr|A9D4S6|A9D4S6_CAEEL Protein M03F8.3, isoform b OS=Caenorhabditis elegans GN=CELE_M03F8.3 PE=2 SV=1	31	21	27	21	12	15	12	17	22	15	14	26	16	40.6	87.984	1319600000	1915500000	1499400000	460210000	420220000	353210000	440860000	641270000	358070000	728530000	1156900000	1133100000
A9D602;H2L066		pqn-42	>tr|A9D602|A9D602_CAEEL Protein PQN-42, isoform a OS=Caenorhabditis elegans GN=pqn-42 PE=2 SV=1;>tr|H2L066|H2L066_CAEEL Protein PQN-42, isoform b OS=Caenorhabditis elegans GN=pqn-42 PE=2 SV=1	2	2	1	1	1	1	1	0	0	1	1	2	2	4.2	59.171	35133000	16798000	0	3530100	3394400	4576400	0	0	4839100	44922000	48991000	11946000
A9D699;O44161		zhit-1	>tr|A9D699|A9D699_CAEEL Protein ZHIT-1, isoform b OS=Caenorhabditis elegans GN=zhit-1 PE=2 SV=1;>tr|O44161|O44161_CAEEL Protein ZHIT-1, isoform a OS=Caenorhabditis elegans GN=zhit-1 PE=2 SV=2	4	2	0	2	2	2	3	2	3	4	2	3	4	28.9	22.015	9974900	0	559140	28244000	49130000	28290000	11260000	44655000	26238000	11667000	46141000	85929000
A9D7B8;O44769			>tr|A9D7B8|A9D7B8_CAEEL Protein K04F10.3, isoform b OS=Caenorhabditis elegans GN=CELE_K04F10.3 PE=2 SV=1;>tr|O44769|O44769_CAEEL Endoplasmic reticulum-like protein OS=Caenorhabditis elegans GN=CELE_K04F10.3 PE=2 SV=3	8	1	4	6	3	4	5	1	6	4	2	3	4	25.4	29.827	1516900	34312000	67896000	93166000	22138000	51142000	30259000	57920000	59997000	7329600	31802000	41376000
A9D8E6;G4RT11;H2KYB5;G4RT06		cdc-26	>tr|A9D8E6|A9D8E6_CAEEL Protein CDC-26, isoform a OS=Caenorhabditis elegans GN=cdc-26 PE=2 SV=2;>tr|G4RT11|G4RT11_CAEEL Protein CDC-26, isoform c OS=Caenorhabditis elegans GN=cdc-26 PE=2 SV=2;>tr|H2KYB5|H2KYB5_CAEEL Protein CDC-26, isoform b OS=Caenorhabdi	3	2	3	3	2	1	1	2	2	2	3	2	3	22.8	21.137	16941000	111400000	34083000	19869000	91171000	25151000	20164000	43519000	42990000	69000000	844330000	381110000
G5EEB4;A9P339;D2KT99;G5EGU9;A9P338;Q565A8;B2D6L4;Q9XVV8;Q18094		szy-20;szy-20B;szy-20A	>tr|G5EEB4|G5EEB4_CAEEL Protein SZY-20, isoform e OS=Caenorhabditis elegans GN=szy-20 PE=2 SV=1;>tr|A9P339|A9P339_CAEEL SZY-20B OS=Caenorhabditis elegans GN=szy-20B PE=2 SV=1;>tr|D2KT99|D2KT99_CAEEL Protein SZY-20, isoform g OS=Caenorhabditis elegans GN=sz	7	5	6	5	5	6	5	4	4	2	4	6	3	21.4	52.313	211840000	214250000	157530000	191030000	178600000	103480000	78507000	77088000	44401000	96097000	84201000	42163000
A9QY30			>tr|A9QY30|A9QY30_CAEEL Mitochondrial genome maintenance exonuclease 1 OS=Caenorhabditis elegans GN=C27H6.9 PE=3 SV=1	11	3	4	1	5	7	4	4	8	5	2	3	3	37.3	32.496	13569000	39439000	9400100	201210000	335410000	355800000	78306000	108080000	219390000	15683000	65978000	148750000
A9UJN7			>tr|A9UJN7|A9UJN7_CAEEL Protein F25D7.4 OS=Caenorhabditis elegans GN=CELE_F25D7.4 PE=4 SV=1	37	13	29	18	28	34	27	25	32	27	22	29	21	51	91.978	406520000	728240000	532670000	4081700000	5283400000	2372500000	991070000	1765500000	1615000000	564010000	1174600000	916620000
A9UJP1			>tr|A9UJP1|A9UJP1_CAEEL Protein K09G1.1, isoform c OS=Caenorhabditis elegans GN=CELE_K09G1.1 PE=2 SV=1	1	0	0	0	0	0	0	1	0	1	0	0	1	24.5	26.182	0	0	0	0	0	0	697200	0	955030	0	0	881940
A9Z1J8;P34258	Uncharacterized protein B0303.7	B0303.7	>tr|A9Z1J8|A9Z1J8_CAEEL Protein B0303.7, isoform b OS=Caenorhabditis elegans GN=B0303.7 PE=2 SV=1;>sp|P34258|YKA7_CAEEL Uncharacterized protein B0303.7 OS=Caenorhabditis elegans GN=B0303.7 PE=1 SV=5	11	5	5	6	7	8	8	6	7	5	1	3	3	32.1	49.858	201510000	227160000	198660000	196660000	365100000	268420000	62658000	121170000	207910000	60062000	189180000	31200000
A9Z1K0;Q10955	Regulator of G-protein signaling rgs-5	rgs-5	>tr|A9Z1K0|A9Z1K0_CAEEL Protein RGS-5, isoform b OS=Caenorhabditis elegans GN=rgs-5 PE=2 SV=1;>sp|Q10955|RGS5_CAEEL Regulator of G-protein signaling rgs-5 OS=Caenorhabditis elegans GN=rgs-5 PE=2 SV=4	3	2	2	2	1	0	0	2	0	1	0	0	0	8.1	52.279	49426000	68079000	213380000	930980	0	0	7283500	0	0	0	0	0
G5EBT3;A9Z1L1;Q6QUQ5;Q6QUQ6		srp-7	>tr|G5EBT3|G5EBT3_CAEEL Protein SRP-7, isoform a OS=Caenorhabditis elegans GN=srp-7 PE=2 SV=1;>tr|A9Z1L1|A9Z1L1_CAEEL Protein SRP-7, isoform d OS=Caenorhabditis elegans GN=srp-7 PE=2 SV=1;>tr|Q6QUQ5|Q6QUQ5_CAEEL Protein SRP-7, isoform c OS=Caenorhabditis e	23	14	18	15	17	22	21	16	21	18	8	10	9	63.7	40.417	478270000	608360000	545170000	2846900000	6603700000	3530400000	1197100000	1009800000	684930000	76794000	137240000	239740000
H2KYX8;A9Z1L6			>tr|H2KYX8|H2KYX8_CAEEL Protein C23H3.3, isoform a OS=Caenorhabditis elegans GN=C23H3.3 PE=2 SV=1;>tr|A9Z1L6|A9Z1L6_CAEEL Protein C23H3.3, isoform b OS=Caenorhabditis elegans GN=C23H3.3 PE=2 SV=1	12	7	8	7	7	8	8	7	7	10	7	6	7	29.4	42.759	79470000	112340000	212910000	225160000	162420000	250420000	202290000	153370000	182200000	58704000	158520000	356770000
B0M0L8		hsp-43	>tr|B0M0L8|B0M0L8_CAEEL Protein HSP-43, isoform b OS=Caenorhabditis elegans GN=hsp-43 PE=2 SV=2	1	1	1	0	0	0	0	0	1	0	1	1	0	57.5	46.242	3304200	158080000	0	0	0	0	0	716530	0	751600	5195200	0
B0M0L9;H2KYT6;Q9BIA9			>tr|B0M0L9|B0M0L9_CAEEL Protein C17C3.1, isoform e OS=Caenorhabditis elegans GN=C17C3.1 PE=2 SV=1;>tr|H2KYT6|H2KYT6_CAEEL Protein C17C3.1, isoform b OS=Caenorhabditis elegans GN=C17C3.1 PE=2 SV=1;>tr|Q9BIA9|Q9BIA9_CAEEL Protein C17C3.1, isoform a OS=Caenor	15	0	0	1	11	12	10	9	6	10	2	0	1	44.5	37.433	0	0	3822700	775130000	1420300000	1223800000	208180000	96357000	312680000	4951900	0	15499000
B0M0N4			>tr|B0M0N4|B0M0N4_CAEEL Protein C41G7.8 OS=Caenorhabditis elegans GN=C41G7.8 PE=4 SV=1	3	0	0	0	0	3	2	1	3	2	0	0	1	24.8	18.431	0	0	0	0	12153000	19186000	0	39158000	54287000	0	0	1693700
B1GRK5;O16457			>tr|B1GRK5|B1GRK5_CAEEL Protein F41E6.5, isoform b OS=Caenorhabditis elegans GN=CELE_F41E6.5 PE=2 SV=1;>tr|O16457|O16457_CAEEL Protein F41E6.5, isoform a OS=Caenorhabditis elegans GN=CELE_F41E6.5 PE=2 SV=2	5	0	0	1	0	2	2	1	3	4	0	1	1	17.5	40.735	0	0	0	0	12519000	8342300	8885000	32871000	27451000	0	5319500	0
B1GRK6;H2KYD9			>tr|B1GRK6|B1GRK6_CAEEL Protein F26G5.1, isoform b OS=Caenorhabditis elegans GN=CELE_F26G5.1 PE=2 SV=1;>tr|H2KYD9|H2KYD9_CAEEL Protein F26G5.1, isoform a OS=Caenorhabditis elegans GN=CELE_F26G5.1 PE=2 SV=1	17	4	8	13	2	0	1	5	2	1	4	5	7	45.9	63.344	20284000	63758000	70381000	10845000	0	6165000	35238000	71363000	3944100	20845000	58264000	97234000
H2KZ75;B1GRL0			>tr|H2KZ75|H2KZ75_CAEEL Protein T25B2.2, isoform c OS=Caenorhabditis elegans GN=CELE_T25B2.2 PE=2 SV=1;>tr|B1GRL0|B1GRL0_CAEEL Protein T25B2.2, isoform b OS=Caenorhabditis elegans GN=CELE_T25B2.2 PE=2 SV=1	19	15	16	15	0	3	1	5	4	4	7	8	10	49.6	46.271	901750000	1613200000	1268400000	0	46528000	9229000	66149000	136050000	23225000	124330000	184650000	148550000
B1GRL5			>tr|B1GRL5|B1GRL5_CAEEL Protein TRPP-1 OS=Caenorhabditis elegans GN=trpp-1 PE=4 SV=2	7	0	3	2	5	6	6	3	3	3	0	1	1	62	16.551	0	39530000	23331000	107030000	132970000	161850000	43324000	64885000	12892000	0	11607000	5383800
P24893;G4XR33;B1PEX9;B1PEW7	Cytochrome c oxidase subunit 1	cox-1;COX1	>sp|P24893|COX1_CAEEL Cytochrome c oxidase subunit 1 OS=Caenorhabditis elegans GN=cox-1 PE=3 SV=2;>tr|G4XR33|G4XR33_CAEEL Cytochrome c oxidase subunit 1 OS=Caenorhabditis elegans GN=COX1 PE=3 SV=1;>tr|B1PEX9|B1PEX9_CAEEL Cytochrome c oxidase subunit 1 OS=C	2	0	2	1	0	1	0	0	2	2	0	0	0	3	58.463	0	29071000	11103000	0	20997000	0	0	112540000	114730000	0	0	0
B1PEX0;P24896;G4XR36;G4XR25;B1PEY2	NADH-ubiquinone oxidoreductase chain 5	ND5;nd5	>tr|B1PEX0|B1PEX0_CAEEL NADH dehydrogenase subunit 5 (Fragment) OS=Caenorhabditis elegans GN=ND5 PE=4 SV=1;>sp|P24896|NU5M_CAEEL NADH-ubiquinone oxidoreductase chain 5 OS=Caenorhabditis elegans GN=nd5 PE=3 SV=2;>tr|G4XR36|G4XR36_CAEEL NADH dehydrogenase su	5	1	3	2	1	2	1	3	4	5	0	1	1	10.3	58.632	14560000	102160000	113320000	79147000	730530000	33701000	229210000	218440000	201590000	0	7478800	29787000
B1Q233;Q18931		ubc-6	>tr|B1Q233|B1Q233_CAEEL Protein UBC-6, isoform b OS=Caenorhabditis elegans GN=ubc-6 PE=2 SV=1;>tr|Q18931|Q18931_CAEEL Protein UBC-6, isoform a OS=Caenorhabditis elegans GN=ubc-6 PE=2 SV=2	4	0	1	0	2	1	1	2	2	2	0	1	0	15.4	33.566	0	3992000	0	40010000	14428000	19383000	101390000	44603000	81372000	0	7400000	0
B1Q237			>tr|B1Q237|B1Q237_CAEEL Protein C06G1.6 OS=Caenorhabditis elegans GN=C06G1.6 PE=4 SV=1	21	8	15	13	1	0	0	1	0	1	2	2	5	42.6	88.158	138990000	495900000	256880000	1442600	0	0	3375700	0	108140000	6222000	21971000	470570000
B1Q250;H2KYQ0		ugt-26	>tr|B1Q250|B1Q250_CAEEL Protein UGT-26, isoform b OS=Caenorhabditis elegans GN=ugt-26 PE=2 SV=1;>tr|H2KYQ0|H2KYQ0_CAEEL Protein UGT-26, isoform a OS=Caenorhabditis elegans GN=ugt-26 PE=2 SV=1	23	8	14	10	10	20	16	18	22	19	16	17	12	40	59.801	172720000	470990000	230760000	1142800000	2397600000	1862000000	8610100000	7197400000	4421900000	1080900000	1446600000	992990000
B1Q251			>tr|B1Q251|B1Q251_CAEEL Protein M106.8 OS=Caenorhabditis elegans GN=CELE_M106.8 PE=4 SV=1	3	0	1	1	2	2	2	1	3	3	0	1	2	22.2	21.851	0	9983800	13228000	15688000	15721000	21630000	17494000	73535000	109530000	0	16746000	20633000
B1Q254;B1Q255			>tr|B1Q254|B1Q254_CAEEL Protein C14H10.3, isoform a OS=Caenorhabditis elegans GN=C14H10.3 PE=2 SV=1;>tr|B1Q255|B1Q255_CAEEL Protein C14H10.3, isoform b OS=Caenorhabditis elegans GN=C14H10.3 PE=2 SV=1	28	7	10	9	17	23	20	20	25	22	10	16	14	42.3	88.948	85514000	253920000	273900000	1253400000	1396400000	1363200000	1754700000	1342200000	1268000000	209710000	595550000	561360000
B1Q259;Q21777		ztf-15	>tr|B1Q259|B1Q259_CAEEL Protein ZTF-15, isoform b OS=Caenorhabditis elegans GN=ztf-15 PE=2 SV=1;>tr|Q21777|Q21777_CAEEL Protein ZTF-15, isoform a OS=Caenorhabditis elegans GN=ztf-15 PE=2 SV=2	9	2	4	1	0	1	0	0	0	0	2	5	6	14.4	78.89	10112000	7697500	3031000	0	6779100	0	0	0	0	34217000	33010000	71750000
B1V898		poml-3	>tr|B1V898|B1V898_CAEEL Protein POML-3 OS=Caenorhabditis elegans GN=poml-3 PE=4 SV=1	10	1	4	3	4	6	6	6	10	9	4	4	4	41.9	41.027	696170000	836430000	46014000	2341400000	1252400000	195480000	3039700000	1605200000	857000000	1987800000	1204400000	180880000
B1V8A0;O61843;A5A8Q9;Q6TM46		unc-57	>tr|B1V8A0|B1V8A0_CAEEL Protein UNC-57, isoform d OS=Caenorhabditis elegans GN=unc-57 PE=2 SV=1;>tr|O61843|O61843_CAEEL Protein UNC-57, isoform a OS=Caenorhabditis elegans GN=unc-57 PE=2 SV=3;>tr|A5A8Q9|A5A8Q9_CAEEL Protein UNC-57, isoform c OS=Caenorhabdi	17	9	12	10	8	13	11	11	11	12	4	7	5	42.3	42.856	221210000	356460000	264340000	560970000	798790000	487130000	430590000	446270000	329500000	50362000	135670000	77306000
B1V8K3;B1V8K4			>tr|B1V8K3|B1V8K3_CAEEL Protein Y53H1A.2, isoform a OS=Caenorhabditis elegans GN=CELE_Y53H1A.2 PE=4 SV=1;>tr|B1V8K4|B1V8K4_CAEEL Protein Y53H1A.2, isoform b OS=Caenorhabditis elegans GN=CELE_Y53H1A.2 PE=4 SV=1	3	2	2	2	0	1	1	0	1	0	0	2	0	19.4	24.68	26086000	44241000	14753000	0	4697000	1393500	0	1503900	0	0	9445700	0
Q5FC74;B2CXX6;G5ECU7;G5EC66;G5EF64;B5U8L4;B2CXX9;B2CXX7		jun-1;jun-1b;jun-1e;jun-1c	>tr|Q5FC74|Q5FC74_CAEEL Protein JUN-1, isoform b OS=Caenorhabditis elegans GN=jun-1 PE=2 SV=1;>tr|B2CXX6|B2CXX6_CAEEL JUN-1B OS=Caenorhabditis elegans GN=jun-1b PE=2 SV=1;>tr|G5ECU7|G5ECU7_CAEEL JUN-1A OS=Caenorhabditis elegans GN=jun-1 PE=2 SV=1;>tr|G5EC6	4	3	2	4	0	0	0	1	0	0	3	2	3	9.7	32.628	130200000	20906000	411760000	0	0	0	4482300	0	0	27022000	8564400	31737000
B2D6K7;G5ED29;D4PH96;Q5FC83		atx-2	>tr|B2D6K7|B2D6K7_CAEEL Protein ATX-2, isoform c OS=Caenorhabditis elegans GN=atx-2 PE=2 SV=1;>tr|G5ED29|G5ED29_CAEEL ATX-2 OS=Caenorhabditis elegans GN=atx-2 PE=2 SV=1;>tr|D4PH96|D4PH96_CAEEL Protein ATX-2, isoform d OS=Caenorhabditis elegans GN=atx-2 PE=	29	12	17	10	15	26	23	19	21	20	18	21	16	39.6	103.1	246740000	477180000	311670000	1394400000	1371400000	1101200000	712400000	655220000	568840000	397990000	690370000	325690000
B2D6M2-2;B2D6M2	Protein lin-61	lin-61	>sp|B2D6M2-2|LIN61_CAEEL Isoform a of Protein lin-61 OS=Caenorhabditis elegans GN=lin-61;>sp|B2D6M2|LIN61_CAEEL Protein lin-61 OS=Caenorhabditis elegans GN=lin-61 PE=1 SV=1	12	8	6	9	5	9	11	6	9	10	7	9	7	25.1	56.628	103200000	121760000	203860000	222990000	195600000	324650000	126600000	133180000	167900000	143390000	287610000	276890000
B2D6P1		rmd-2	>tr|B2D6P1|B2D6P1_CAEEL Protein RMD-2, isoform c OS=Caenorhabditis elegans GN=rmd-2 PE=2 SV=1	4	1	1	1	0	4	3	3	4	3	1	1	1	50.7	25.475	24191000	25425000	37278000	0	1643700000	996930000	750210000	1403800000	161580000	44999000	54546000	49042000
Q9XZQ7;G5EC52;B2D6P4		TLF;tlf-1	>tr|Q9XZQ7|Q9XZQ7_CAEEL TBP-like factor (Fragment) OS=Caenorhabditis elegans GN=TLF PE=2 SV=1;>tr|G5EC52|G5EC52_CAEEL Protein TLF-1, isoform a OS=Caenorhabditis elegans GN=tlf-1 PE=2 SV=1;>tr|B2D6P4|B2D6P4_CAEEL Protein TLF-1, isoform b OS=Caenorhabditis e	5	2	5	2	1	2	1	1	1	2	2	4	3	18.7	51.209	18788000	47321000	50496000	7992700	32112000	18945000	9041300	2395200	9290600	11377000	40577000	70961000
B2FD96;B2FD95			>tr|B2FD96|B2FD96_CAEEL Protein Y39F10B.1, isoform b OS=Caenorhabditis elegans GN=CELE_Y39F10B.1 PE=2 SV=1;>tr|B2FD95|B2FD95_CAEEL Protein Y39F10B.1, isoform a OS=Caenorhabditis elegans GN=CELE_Y39F10B.1 PE=2 SV=1	6	1	3	4	2	0	0	3	2	1	2	5	2	23.1	45.75	15299000	56001000	81723000	11193000	0	0	15012000	7645800	4681800	51679000	131330000	14705000
Q9U2C1;B2FDA8;I2HAB3		smc-3	>tr|Q9U2C1|Q9U2C1_CAEEL Protein SMC-3, isoform a OS=Caenorhabditis elegans GN=smc-3 PE=2 SV=3;>tr|B2FDA8|B2FDA8_CAEEL Protein SMC-3, isoform b OS=Caenorhabditis elegans GN=smc-3 PE=2 SV=1	72	35	48	39	42	49	34	48	51	43	52	64	53	54.4	139.86	607310000	839100000	989980000	1887900000	1302700000	1369900000	1614100000	1514100000	1180100000	4438700000	4219900000	5587500000
B2MZB0;O76282;H2KZM6;H2KZM7;Q9TZZ1;H2KZM8		clr-1	>tr|B2MZB0|B2MZB0_CAEEL Protein CLR-1, isoform d OS=Caenorhabditis elegans GN=clr-1 PE=2 SV=1;>tr|O76282|O76282_CAEEL CLR-1 OS=Caenorhabditis elegans GN=clr-1 PE=2 SV=1;>tr|H2KZM6|H2KZM6_CAEEL Protein CLR-1, isoform a OS=Caenorhabditis elegans GN=clr-1 PE=	14	0	1	0	0	1	1	4	4	9	1	1	1	11.7	159.62	0	72147000	0	0	1395200	0	44177000	38326000	75352000	0	11686000	4898900
B3CJ34		gcn-1	>tr|B3CJ34|B3CJ34_CAEEL Protein GCN-1 OS=Caenorhabditis elegans GN=gcn-1 PE=4 SV=2	108	68	89	76	82	94	89	86	102	89	70	91	77	42.9	291.6	2175500000	5460700000	5198000000	12020000000	18226000000	12997000000	14596000000	16538000000	11927000000	3161700000	8407300000	6067200000
B3CKG1	Ubiquitin-related modifier 1 homolog	urm-1	>sp|B3CKG1|URM1_CAEEL Ubiquitin-related modifier 1 homolog OS=Caenorhabditis elegans GN=urm-1 PE=3 SV=3	2	1	2	1	2	2	1	2	2	1	2	2	1	19	10.799	129310000	168650000	0	183500000	289890000	469210000	159570000	68644000	111160000	59932000	57304000	28673000
B3GWA1;Q8I7K5;B3GWA0;Q95QI9		psf-1	>tr|B3GWA1|B3GWA1_CAEEL Protein NONO-1, isoform a OS=Caenorhabditis elegans GN=nono-1 PE=2 SV=1;>tr|Q8I7K5|Q8I7K5_CAEEL Protein NONO-1, isoform d OS=Caenorhabditis elegans GN=nono-1 PE=2 SV=1;>tr|B3GWA0|B3GWA0_CAEEL Protein NONO-1, isoform c OS=Caenorhabdi	20	10	14	10	9	11	7	13	16	13	15	17	13	37	59.787	441040000	594450000	661030000	426190000	220850000	218140000	762140000	937160000	848120000	2760100000	2092600000	2272300000
B3GWB8;Q21006-1;Q21006;Q21006-2	Nuclear hormone receptor family member nhr-34	nhr-34	>tr|B3GWB8|B3GWB8_CAEEL Protein NHR-34, isoform d OS=Caenorhabditis elegans GN=nhr-34 PE=2 SV=1;>sp|Q21006-1|NHR34_CAEEL Isoform b of Nuclear hormone receptor family member nhr-34 OS=Caenorhabditis elegans GN=nhr-34;>sp|Q21006|NHR34_CAEEL Nuclear hormone r	13	0	2	4	0	1	2	2	3	3	6	11	12	35.3	63.633	0	37317000	59079000	0	12842000	23158000	12831000	23921000	33517000	133980000	576390000	603510000
O01258;B3GWB9;L8E6W6;L8E917	Vacuolar protein sorting-associated protein 26	vps-26	>sp|O01258|VPS26_CAEEL Vacuolar protein sorting-associated protein 26 OS=Caenorhabditis elegans GN=vps-26 PE=2 SV=2;>tr|B3GWB9|B3GWB9_CAEEL Protein VPS-26, isoform b OS=Caenorhabditis elegans GN=vps-26 PE=2 SV=1;>tr|L8E6W6|L8E6W6_CAEEL Protein VPS-26, isof	16	7	10	8	9	13	13	7	12	8	6	9	8	53.9	40.894	58179000	168220000	109930000	613210000	805720000	783080000	230930000	317000000	316900000	68976000	190510000	210130000
B3GWC0;Q19427	NADH pyrophosphatase	ndx-9	>tr|B3GWC0|B3GWC0_CAEEL Protein NDX-9, isoform b OS=Caenorhabditis elegans GN=ndx-9 PE=2 SV=1;>sp|Q19427|NPY1_CAEEL NADH pyrophosphatase OS=Caenorhabditis elegans GN=ndx-9 PE=1 SV=3	9	1	0	1	3	6	3	2	4	2	0	1	0	37.6	39.12	3313600	0	4476900	118140000	489900000	56816000	41798000	135800000	10929000	0	15705000	0
D3YT46;D3YT45;B3GWC9;Q7JLS6;Q18541			>tr|D3YT46|D3YT46_CAEEL Protein C39E9.8, isoform e OS=Caenorhabditis elegans GN=C39E9.8 PE=2 SV=1;>tr|D3YT45|D3YT45_CAEEL Protein C39E9.8, isoform d OS=Caenorhabditis elegans GN=C39E9.8 PE=2 SV=1;>tr|B3GWC9|B3GWC9_CAEEL Protein C39E9.8, isoform c OS=Caenor	2	0	0	0	2	1	2	0	1	2	0	1	2	15.7	21.31	0	0	0	5303700	113310000	34559000	0	21073000	28292000	0	16249000	9359400
B3GWD4;O45268			>tr|B3GWD4|B3GWD4_CAEEL Protein C27H2.2, isoform c OS=Caenorhabditis elegans GN=C27H2.2 PE=2 SV=1;>tr|O45268|O45268_CAEEL Protein C27H2.2, isoform a OS=Caenorhabditis elegans GN=C27H2.2 PE=2 SV=3	7	3	5	3	0	0	0	0	1	0	0	1	0	10.5	97.62	9880100	60818000	19635000	0	0	0	0	3213100	0	0	26952000	0
B3GWD5;O17610		cka-1	>tr|B3GWD5|B3GWD5_CAEEL Protein CKA-1, isoform b OS=Caenorhabditis elegans GN=cka-1 PE=2 SV=1;>tr|O17610|O17610_CAEEL Protein CKA-1, isoform a OS=Caenorhabditis elegans GN=cka-1 PE=2 SV=2	12	4	3	4	9	8	8	7	10	7	4	4	4	24.1	51.406	27242000	246410000	28543000	598440000	467630000	326310000	284270000	289180000	209970000	40732000	86538000	50165000
B3KLZ7		ppw-1	>tr|B3KLZ7|B3KLZ7_CAEEL Protein PPW-1, isoform d OS=Caenorhabditis elegans GN=ppw-1 PE=4 SV=1	1	0	0	1	1	0	1	0	0	1	0	0	0	51.4	78.061	0	0	0	4898200	0	14190000	0	0	6830900	0	0	0
Q7Z260;B3KYC0;Q8WQA1		mrs-2	>tr|Q7Z260|Q7Z260_CAEEL Methionyl-tRNA synthetase (Mitochondrial) (Fragment) OS=Caenorhabditis elegans GN=mrs-2 PE=2 SV=1;>tr|B3KYC0|B3KYC0_CAEEL Protein Y105E8A.20, isoform b OS=Caenorhabditis elegans GN=CELE_Y105E8A.20 PE=2 SV=1;>tr|Q8WQA1|Q8WQA1_CAEEL P	6	1	1	3	2	3	4	1	1	2	0	0	1	13.4	57.394	2272600	8701300	8716600	78519000	133560000	78552000	14188000	117880000	34849000	0	0	2362200
B3WFT8;H2KYS2			>tr|B3WFT8|B3WFT8_CAEEL Protein C14F11.4, isoform a OS=Caenorhabditis elegans GN=C14F11.4 PE=1 SV=1;>tr|H2KYS2|H2KYS2_CAEEL Protein C14F11.4, isoform b OS=Caenorhabditis elegans GN=C14F11.4 PE=2 SV=1	25	22	24	21	3	4	5	13	7	11	14	15	15	65.9	43.167	25317000000	25400000000	33819000000	496140000	264360000	217400000	1483700000	199820000	285920000	1633500000	566460000	1017300000
B3WFV3		unc-15	>tr|B3WFV3|B3WFV3_CAEEL Protein UNC-15, isoform b OS=Caenorhabditis elegans GN=unc-15 PE=4 SV=1	2	1	1	1	1	0	0	1	1	1	2	1	1	76.1	63.701	0	0	0	0	0	0	0	0	0	8754200	0	0
O61304;G5EC65;G5EDF4;B3WFV9		abts-1	>tr|O61304|O61304_CAEEL HCO3 transporter OS=Caenorhabditis elegans PE=2 SV=1;>tr|G5EC65|G5EC65_CAEEL Anion transporter ABTS-1 OS=Caenorhabditis elegans GN=abts-1 PE=2 SV=1;>tr|G5EDF4|G5EDF4_CAEEL Protein ABTS-1, isoform b OS=Caenorhabditis elegans GN=abts-	34	19	24	24	9	21	18	23	29	27	17	19	15	34.7	124.7	585140000	2013700000	1032500000	473810000	1221700000	1148600000	3047800000	4836400000	3097800000	464170000	635650000	433990000
Q7YTF9;B3WFW5			>tr|Q7YTF9|Q7YTF9_CAEEL Protein ZK858.6, isoform b OS=Caenorhabditis elegans GN=CELE_ZK858.6 PE=2 SV=1;>tr|B3WFW5|B3WFW5_CAEEL Protein ZK858.6, isoform a OS=Caenorhabditis elegans GN=CELE_ZK858.6 PE=2 SV=1	14	1	6	4	6	10	6	9	13	8	4	10	9	25.4	69.806	2272500	60290000	29481000	182920000	308990000	199360000	417140000	733390000	740040000	26476000	113150000	139310000
B3WFW9;C7FZU5			>tr|B3WFW9|B3WFW9_CAEEL Protein C41G7.9, isoform a OS=Caenorhabditis elegans GN=C41G7.9 PE=2 SV=1;>tr|C7FZU5|C7FZU5_CAEEL Protein C41G7.9, isoform b OS=Caenorhabditis elegans GN=C41G7.9 PE=2 SV=1	6	3	3	3	2	4	3	5	5	4	3	3	2	42.7	18.612	221350000	600920000	485240000	251770000	414750000	837650000	1625100000	1066900000	1930200000	231420000	401270000	269690000
B3WFX6;P90839			>tr|B3WFX6|B3WFX6_CAEEL Protein F16A11.1, isoform b OS=Caenorhabditis elegans GN=CELE_F16A11.1 PE=2 SV=1;>tr|P90839|P90839_CAEEL Protein F16A11.1, isoform a OS=Caenorhabditis elegans GN=CELE_F16A11.1 PE=2 SV=2	4	0	1	0	0	1	1	0	2	0	0	1	2	8.1	70.621	0	11318000	0	0	122220000	66456000	0	25163000	0	0	6660700	162110000
B3WFY7;P90933			>tr|B3WFY7|B3WFY7_CAEEL Protein M04C9.3, isoform b OS=Caenorhabditis elegans GN=CELE_M04C9.3 PE=2 SV=1;>tr|P90933|P90933_CAEEL Protein M04C9.3, isoform a OS=Caenorhabditis elegans GN=CELE_M04C9.3 PE=2 SV=2	5	3	1	2	4	1	5	4	0	2	2	0	2	28.4	22.435	73343000	49903000	152300000	146080000	66669000	319100000	69556000	0	23475000	5786800	0	55848000
B3WFZ3;B3WFZ4			>tr|B3WFZ3|B3WFZ3_CAEEL Protein C31H5.6, isoform a OS=Caenorhabditis elegans GN=C31H5.6 PE=2 SV=1;>tr|B3WFZ4|B3WFZ4_CAEEL Protein C31H5.6, isoform b OS=Caenorhabditis elegans GN=C31H5.6 PE=2 SV=1	9	2	2	2	5	6	8	7	7	9	1	5	2	32.6	48.969	4000200	21262000	1977800	334010000	559460000	288850000	581130000	1098600000	775620000	8155600	114030000	16075000
G5EFG3;B4E3X6		spds-1	>tr|G5EFG3|G5EFG3_CAEEL Protein SPDS-1, isoform a OS=Caenorhabditis elegans GN=spds-1 PE=2 SV=1;>tr|B4E3X6|B4E3X6_CAEEL Protein SPDS-1, isoform b OS=Caenorhabditis elegans GN=spds-1 PE=2 SV=1	6	1	0	1	4	6	5	3	3	3	1	1	1	27.1	35.03	2649200	0	40436000	368330000	527560000	328150000	93979000	63287000	284780000	8633300	7106500	105490000
O01813;B4YEQ8		ant-1.2	>tr|O01813|O01813_CAEEL Protein ANT-1.2 OS=Caenorhabditis elegans GN=ant-1.2 PE=3 SV=1;>tr|B4YEQ8|B4YEQ8_CAEEL Mitochondrial adenine nucleotide translocase 1.2 (Fragment) OS=Caenorhabditis elegans PE=2 SV=1	1	1	1	1	1	1	1	1	1	1	1	1	1	16	33.371	21488000	1347500000	1167000000	82789000	1328600000	340830000	1883500000	2567500000	6203400000	368900000	1430100000	1789000000
B5BM26			>tr|B5BM26|B5BM26_CAEEL Protein C08H9.16 OS=Caenorhabditis elegans GN=C08H9.16 PE=4 SV=1	7	3	5	2	0	1	0	1	1	1	1	3	1	22.5	37.256	18951000	37981000	22238000	0	1492800	0	1250000	2176500	580250	2989800	9733200	2815600
B5BM28;P24348;B5BM27	Receptor tyrosine-protein kinase let-23	let-23	>tr|B5BM28|B5BM28_CAEEL Protein LET-23, isoform b OS=Caenorhabditis elegans GN=let-23 PE=2 SV=1;>sp|P24348|LET23_CAEEL Receptor tyrosine-protein kinase let-23 OS=Caenorhabditis elegans GN=let-23 PE=1 SV=3;>tr|B5BM27|B5BM27_CAEEL Protein LET-23, isoform c O	10	0	0	0	0	1	3	3	8	5	0	0	0	12.4	143.8	0	0	0	0	5711500	14733000	51282000	62577000	61769000	0	0	0
B5BM32;Q9XVS7	Nuclear RNA export factor 1	nxf-1	>tr|B5BM32|B5BM32_CAEEL Protein NXF-1, isoform b OS=Caenorhabditis elegans GN=nxf-1 PE=2 SV=1;>sp|Q9XVS7|NXF1_CAEEL Nuclear RNA export factor 1 OS=Caenorhabditis elegans GN=nxf-1 PE=1 SV=1	27	15	18	15	18	20	16	19	21	17	21	24	19	42.7	68.591	266800000	352580000	695100000	786300000	869590000	1293200000	1023200000	1062600000	928920000	1725400000	2341300000	1987100000
Q9XTY6;B5BM46;F1LIN5;Q9XTY6-4;Q9XTY6-3	Numb-related protein 1	num-1	>sp|Q9XTY6|NUMB1_CAEEL Numb-related protein 1 OS=Caenorhabditis elegans GN=num-1 PE=1 SV=1;>tr|B5BM46|B5BM46_CAEEL Protein NUM-1, isoform d OS=Caenorhabditis elegans GN=num-1 PE=2 SV=1;>tr|F1LIN5|F1LIN5_CAEEL Protein NUM-1, isoform e OS=Caenorhabditis eleg	19	9	14	13	1	3	2	1	3	3	5	4	4	49.7	65.51	444320000	554550000	633170000	5163200	53986000	36852000	5892000	42289000	22656000	83406000	52739000	68403000
Q9XTY7;B5BM47			>tr|Q9XTY7|Q9XTY7_CAEEL Protein T03D8.6, isoform a OS=Caenorhabditis elegans GN=CELE_T03D8.6 PE=2 SV=2;>tr|B5BM47|B5BM47_CAEEL Protein T03D8.6, isoform b OS=Caenorhabditis elegans GN=CELE_T03D8.6 PE=2 SV=1	14	0	1	0	8	13	12	8	9	8	0	1	1	32.2	63.809	0	20979000	0	316510000	597520000	341920000	76118000	127470000	342050000	0	55712000	6761400
B5D5N6;Q8WTK1			>tr|B5D5N6|B5D5N6_CAEEL Protein Y51F10.4, isoform b OS=Caenorhabditis elegans GN=CELE_Y51F10.4 PE=2 SV=1;>tr|Q8WTK1|Q8WTK1_CAEEL Protein Y51F10.4, isoform a OS=Caenorhabditis elegans GN=CELE_Y51F10.4 PE=2 SV=2	4	1	0	1	2	0	1	2	1	2	0	0	1	9.2	46.329	0	0	0	14626000	0	21553000	46571000	16075000	64083000	0	0	11825000
B5QSI7;G5EEN4;F9UKV1		gck-3	>tr|B5QSI7|B5QSI7_CAEEL Protein GCK-3, isoform b OS=Caenorhabditis elegans GN=gck-3 PE=2 SV=1;>tr|G5EEN4|G5EEN4_CAEEL Protein GCK-3, isoform a OS=Caenorhabditis elegans GN=gck-3 PE=1 SV=1;>tr|F9UKV1|F9UKV1_CAEEL Protein GCK-3, isoform c OS=Caenorhabditis e	8	3	3	4	6	8	5	5	7	5	5	5	3	27.8	48.145	45877000	98077000	72339000	790920000	1088200000	859480000	239260000	465410000	332800000	58638000	98690000	112180000
B5TRE1;G4RZ45;G4RZ49;G4RZ46;G4RZ48;B5TRE2;B5TRE3;O01976		eri-6/7;eri-6	>tr|B5TRE1|B5TRE1_CAEEL ERI-6/7 OS=Caenorhabditis elegans GN=eri-6/7 PE=2 SV=1;>tr|G4RZ45|G4RZ45_CAEEL Protein ERI-6, isoform a OS=Caenorhabditis elegans GN=eri-6 PE=2 SV=2;>tr|G4RZ49|G4RZ49_CAEEL ERI-6 variant d OS=Caenorhabditis elegans GN=eri-6 PE=2 SV=	9	3	6	5	1	1	1	2	1	2	0	1	1	12.1	107.51	12573000	62406000	20441000	4630300	9331000	17707000	4017400	14354000	12407000	0	6122500	5007000
Q7JM42;Q22190;Q7JM43;Q7JM44;B5U8M2;B5U8M3;Q7JM45;Q7JM46;Q7JM48;Q7JM47;Q6TPF2;Q6TQD9;Q6TPF8;Q6TPF1;Q6TPG6;Q8MPY1;Q6TQE0;Q6TPG4;Q6TPG1;Q6TPG2;G5ED62;Q6TPG5;Q6TPG0;Q6TPF6;Q6TPF5;Q6TPG3;Q6TPF4;Q2L6U8;Q6TPF9;Q6TPF0		sma-9	>tr|Q7JM42|Q7JM42_CAEEL Protein SMA-9, isoform f OS=Caenorhabditis elegans GN=sma-9 PE=2 SV=1;>tr|Q22190|Q22190_CAEEL Protein SMA-9, isoform a OS=Caenorhabditis elegans GN=sma-9 PE=2 SV=3;>tr|Q7JM43|Q7JM43_CAEEL Protein SMA-9, isoform e OS=Caenorhabditis e	13	4	5	4	5	7	3	6	8	8	6	9	10	7.8	229.35	21511000	23948000	47944000	19645000	19394000	19492000	46434000	56048000	77394000	49613000	96915000	113550000
B5WWL2;U4PBM5;U4PM30			>tr|B5WWL2|B5WWL2_CAEEL Protein F52C12.6, isoform a OS=Caenorhabditis elegans GN=CELE_F52C12.6 PE=4 SV=1;>tr|U4PBM5|U4PBM5_CAEEL Protein F52C12.6, isoform b OS=Caenorhabditis elegans GN=CELE_F52C12.6 PE=4 SV=1	10	4	5	5	8	10	8	6	5	6	1	2	2	46.5	27.503	48290000	113670000	77780000	357460000	926830000	525770000	67491000	191240000	113960000	2650100	17104000	35928000
E1NZ12;Q9XW27;B5WWM0			>tr|E1NZ12|E1NZ12_CAEEL Protein Y40B1A.3, isoform c OS=Caenorhabditis elegans GN=CELE_Y40B1A.3 PE=2 SV=1;>tr|Q9XW27|Q9XW27_CAEEL Protein Y40B1A.3, isoform a OS=Caenorhabditis elegans GN=CELE_Y40B1A.3 PE=2 SV=5;>tr|B5WWM0|B5WWM0_CAEEL Protein Y40B1A.3, isof	8	1	5	4	1	2	2	1	2	2	1	4	3	23.3	50.608	25692000	30974000	23646000	10406000	18673000	10610000	7609700	10773000	4856100	12535000	22122000	15672000
P53014;B6EU49;G8JY79	Myosin, essential light chain	mlc-3	>sp|P53014|MLE_CAEEL Myosin, essential light chain OS=Caenorhabditis elegans GN=mlc-3 PE=1 SV=1;>tr|B6EU49|B6EU49_CAEEL Alkali myosin light chain long isoform OS=Caenorhabditis elegans GN=mlc-3 PE=2 SV=1	26	19	23	17	15	19	17	15	19	16	21	23	21	96.7	17.144	84834000000	90176000000	80433000000	14553000000	20884000000	26807000000	7182100000	6082800000	4701900000	103520000000	84386000000	133210000000
Q20928;B6EU60			>tr|Q20928|Q20928_CAEEL Protein F57B7.2, isoform a OS=Caenorhabditis elegans GN=CELE_F57B7.2 PE=2 SV=1;>tr|B6EU60|B6EU60_CAEEL Protein F57B7.2, isoform b OS=Caenorhabditis elegans GN=CELE_F57B7.2 PE=2 SV=1	3	1	2	1	1	1	0	0	1	0	3	3	2	13.1	32.805	0	37624000	8000500	1647200	5821900	0	0	6566600	0	38536000	140170000	41443000
B6EU65			>tr|B6EU65|B6EU65_CAEEL Protein F58H1.8 OS=Caenorhabditis elegans GN=CELE_F58H1.8 PE=4 SV=1	6	1	1	1	0	1	0	2	5	5	0	0	2	27.8	27.404	14112000	6609500	0	0	7007000	0	80841000	52481000	87728000	0	0	2046700
B6VQ41;Q21020			>tr|B6VQ41|B6VQ41_CAEEL Protein F59A2.2, isoform b OS=Caenorhabditis elegans GN=CELE_F59A2.2 PE=2 SV=1;>tr|Q21020|Q21020_CAEEL Protein F59A2.2, isoform a OS=Caenorhabditis elegans GN=CELE_F59A2.2 PE=2 SV=1	18	0	1	1	5	14	8	9	9	9	2	5	3	38.7	60.564	0	0	0	286000000	336370000	212010000	182720000	134210000	116120000	22640000	25617000	18660000
B6VQ50;B6VQ51		pqn-73	>tr|B6VQ50|B6VQ50_CAEEL Protein PQN-73, isoform a OS=Caenorhabditis elegans GN=pqn-73 PE=2 SV=1;>tr|B6VQ51|B6VQ51_CAEEL Protein PQN-73, isoform b OS=Caenorhabditis elegans GN=pqn-73 PE=2 SV=1	2	1	1	2	1	0	1	1	2	2	1	1	2	3	88.4	101920000	132230000	60107000	5931300	0	1505900	19362000	3545400	4459600	36435000	36658000	21408000
B6VQ55;B6VQ56		ptr-24	>tr|B6VQ55|B6VQ55_CAEEL Protein PTR-24, isoform a OS=Caenorhabditis elegans GN=ptr-24 PE=2 SV=1;>tr|B6VQ56|B6VQ56_CAEEL Protein PTR-24, isoform b OS=Caenorhabditis elegans GN=ptr-24 PE=2 SV=1	11	0	1	0	1	1	1	5	5	7	0	1	1	14.4	93.971	0	22954000	0	39297000	84585000	23940000	286090000	277870000	220540000	0	12483000	10093000000
B6VQ60;O44486;B6VQ61		brc-1	>tr|B6VQ60|B6VQ60_CAEEL Protein BRC-1, isoform a OS=Caenorhabditis elegans GN=brc-1 PE=1 SV=1	7	0	4	2	1	1	0	0	4	2	0	5	2	14.2	69.717	0	27186000	8363300	11813000	3739800	0	0	37324000	3938200	0	38028000	10737000
B6VQ73;Q23162		lpr-6	>tr|B6VQ73|B6VQ73_CAEEL Protein LPR-6, isoform b OS=Caenorhabditis elegans GN=lpr-6 PE=2 SV=1;>tr|Q23162|Q23162_CAEEL Protein LPR-6, isoform a OS=Caenorhabditis elegans GN=lpr-6 PE=2 SV=1	4	0	0	0	1	1	3	2	2	2	0	3	2	17	29.995	0	0	0	1507300	0	46361000	2609100	2251800	10283000	0	3201500	3266400
B6VQ78;Q17645		pgp-5	>tr|B6VQ78|B6VQ78_CAEEL Protein PGP-5, isoform b OS=Caenorhabditis elegans GN=pgp-5 PE=2 SV=1;>tr|Q17645|Q17645_CAEEL Protein PGP-5, isoform a OS=Caenorhabditis elegans GN=pgp-5 PE=2 SV=2	12	1	4	3	5	5	7	6	10	10	1	0	2	20.3	130.2	4502900	22001000	26937000	44620000	25470000	133820000	82932000	135750000	181640000	656050	0	22414000
B6VQ85;Q93250			>tr|B6VQ85|B6VQ85_CAEEL Protein C23H4.6, isoform b OS=Caenorhabditis elegans GN=C23H4.6 PE=2 SV=1;>tr|Q93250|Q93250_CAEEL Protein C23H4.6, isoform a OS=Caenorhabditis elegans GN=C23H4.6 PE=2 SV=2	2	1	1	1	0	0	1	1	1	1	1	0	2	3.2	126.37	250470	1247800	1773700	0	0	505070	680710	0	612050	203510	0	5472200
D9PTN8;B7FAR9;Q8I4D3			>tr|D9PTN8|D9PTN8_CAEEL Protein Y43F8B.1, isoform e OS=Caenorhabditis elegans GN=CELE_Y43F8B.1 PE=2 SV=1;>tr|B7FAR9|B7FAR9_CAEEL Protein Y43F8B.1, isoform d OS=Caenorhabditis elegans GN=CELE_Y43F8B.1 PE=2 SV=1;>tr|Q8I4D3|Q8I4D3_CAEEL Protein Y43F8B.1, isof	38	33	34	30	24	26	25	18	24	23	37	35	35	68	76.099	10303000000	16434000000	12494000000	870530000	1055400000	1169700000	413250000	895350000	418680000	8276200000	13518000000	11523000000
B7FAS0;B7FAS1		mcd-1	>tr|B7FAS0|B7FAS0_CAEEL Protein MCD-1, isoform a OS=Caenorhabditis elegans GN=mcd-1 PE=2 SV=1	27	5	15	13	8	8	8	5	11	9	15	22	22	36.1	102.64	78848000	122220000	271290000	119530000	86552000	78333000	25224000	88922000	63863000	240160000	432340000	345520000
B7FAS6		sam-10	>tr|B7FAS6|B7FAS6_CAEEL Protein SAM-10, isoform a OS=Caenorhabditis elegans GN=sam-10 PE=2 SV=1	2	0	1	1	1	2	2	0	2	2	0	0	0	8.1	46.047	0	4810500	2223700	18593000	50706000	25922000	0	6991900	25674000	0	0	0
B7WN58;B1Q240		dsh-1	>tr|B7WN58|B7WN58_CAEEL Protein DSH-1, isoform a OS=Caenorhabditis elegans GN=dsh-1 PE=2 SV=1;>tr|B1Q240|B1Q240_CAEEL Protein DSH-1, isoform b OS=Caenorhabditis elegans GN=dsh-1 PE=1 SV=2	8	4	5	6	2	1	0	2	2	1	2	0	1	17.5	70.243	112070000	148530000	72148000	8024100	1113500	0	12629000	12721000	3223600	6681700	0	4639100
H2KZC8;B7WN63		dic-1	>tr|H2KZC8|H2KZC8_CAEEL Protein DIC-1, isoform a OS=Caenorhabditis elegans GN=dic-1 PE=2 SV=1;>tr|B7WN63|B7WN63_CAEEL Protein DIC-1, isoform b OS=Caenorhabditis elegans GN=dic-1 PE=2 SV=1	14	3	6	5	9	5	6	8	6	6	4	6	8	22.1	98.099	10868000	56239000	29244000	74263000	190580000	95360000	81651000	62718000	51913000	13111000	46986000	77618000
B7WN70;Q09356	Uncharacterized protein T19H5.4	T19H5.4	>tr|B7WN70|B7WN70_CAEEL Protein T19H5.4, isoform b OS=Caenorhabditis elegans GN=CELE_T19H5.4 PE=2 SV=1;>sp|Q09356|YRZ4_CAEEL Uncharacterized protein T19H5.4 OS=Caenorhabditis elegans GN=T19H5.4 PE=2 SV=1	4	2	4	3	0	0	1	1	0	0	1	0	1	29.2	20.09	105430000	180810000	175820000	0	0	0	6131800	0	0	4038200	0	17062000
B7WN71;Q09348	Uncharacterized protein T05H10.4	T05H10.4	>tr|B7WN71|B7WN71_CAEEL Protein T05H10.4, isoform b OS=Caenorhabditis elegans GN=CELE_T05H10.4 PE=2 SV=1;>sp|Q09348|YRS4_CAEEL Uncharacterized protein T05H10.4 OS=Caenorhabditis elegans GN=T05H10.4 PE=2 SV=1	11	4	10	7	5	9	7	4	7	6	4	9	6	37.6	46.555	57530000	452660000	350160000	366150000	320430000	445550000	115900000	354740000	254210000	159100000	348770000	428250000
B7WN85;B7WN84;B7WN86			>tr|B7WN85|B7WN85_CAEEL Protein C34C6.2, isoform b OS=Caenorhabditis elegans GN=C34C6.2 PE=2 SV=2;>tr|B7WN84|B7WN84_CAEEL Protein C34C6.2, isoform a OS=Caenorhabditis elegans GN=C34C6.2 PE=2 SV=2;>tr|B7WN86|B7WN86_CAEEL Protein C34C6.2, isoform c OS=Caenor	9	3	5	3	3	6	4	4	6	6	2	5	3	20.2	74.418	20324000	106740000	15231000	29590000	124430000	65850000	101590000	101740000	252850000	10982000	68641000	26952000
B7WN91;Q21524			>tr|B7WN91|B7WN91_CAEEL Protein M05D6.5, isoform b OS=Caenorhabditis elegans GN=CELE_M05D6.5 PE=2 SV=1;>tr|Q21524|Q21524_CAEEL Protein M05D6.5, isoform a OS=Caenorhabditis elegans GN=CELE_M05D6.5 PE=2 SV=1	2	0	2	1	1	2	1	1	2	2	1	2	2	20	14.54	0	14612000	49206000	37221000	25963000	77615000	89032000	380570000	219910000	7116900	36089000	31525000
B7WN92;Q22467		ctg-2	>tr|B7WN92|B7WN92_CAEEL Protein CTG-2, isoform b OS=Caenorhabditis elegans GN=ctg-2 PE=2 SV=1;>tr|Q22467|Q22467_CAEEL Protein CTG-2, isoform a OS=Caenorhabditis elegans GN=ctg-2 PE=2 SV=2	13	3	4	3	7	10	11	9	12	11	8	10	6	43.2	45.284	15639000	350450000	20286000	583930000	2552800000	1484600000	1129000000	1715600000	1218400000	190310000	571990000	317290000
B7WN95		rpl-32	>tr|B7WN95|B7WN95_CAEEL Protein RPL-32, isoform b OS=Caenorhabditis elegans GN=rpl-32 PE=2 SV=1	8	4	4	3	4	6	4	4	8	4	4	5	4	69.1	9.0994	5815700000	3822900000	4495400000	25433000000	13647000000	13812000000	19589000000	14174000000	10829000000	9809100000	7748200000	4019600000
B7WNA1;O17860			>tr|B7WNA1|B7WNA1_CAEEL Protein F37H8.3, isoform b OS=Caenorhabditis elegans GN=CELE_F37H8.3 PE=2 SV=1;>tr|O17860|O17860_CAEEL Protein F37H8.3, isoform a OS=Caenorhabditis elegans GN=CELE_F37H8.3 PE=2 SV=2	5	0	0	0	2	3	5	0	0	2	0	0	0	53	13.485	0	0	0	19612000	48000000	159390000	0	0	14045000	0	0	0
B7WNB3;O18202		clec-146	>tr|B7WNB3|B7WNB3_CAEEL Protein CLEC-146, isoform b OS=Caenorhabditis elegans GN=clec-146 PE=4 SV=1;>tr|O18202|O18202_CAEEL Protein CLEC-146, isoform a OS=Caenorhabditis elegans GN=clec-146 PE=4 SV=2	3	2	3	2	1	2	2	2	2	2	2	2	2	31.1	19.087	9313100	251690000	176840000	48266000	214820000	276210000	31833000	64228000	143300000	31502000	164070000	110240000
B7WNB4			>tr|B7WNB4|B7WNB4_CAEEL Protein Y53C12A.10 OS=Caenorhabditis elegans GN=CELE_Y53C12A.10 PE=4 SV=1	5	2	4	3	4	3	3	3	2	1	0	1	1	26.8	27.144	22849000	37959000	33297000	286070000	151050000	254560000	58754000	36551000	8042600	0	8714000	3900400
B9WRT8;Q4JFB7;O02289		gla-3	>tr|B9WRT8|B9WRT8_CAEEL Protein GLA-3, isoform c OS=Caenorhabditis elegans GN=gla-3 PE=2 SV=1;>tr|Q4JFB7|Q4JFB7_CAEEL Protein GLA-3, isoform a OS=Caenorhabditis elegans GN=gla-3 PE=2 SV=1;>tr|O02289|O02289_CAEEL Protein GLA-3, isoform b OS=Caenorhabditis e	9	4	4	3	1	2	2	2	2	1	1	1	3	19.6	71.695	135930000	102860000	15807000	8278800	42991000	35715000	30054000	7405100	4686600	640910	7455400	25510000
C1P658;C1P659;B9WRT9;H9G334;H9G335;H9G336;C1P660;O45881		mlt-11	>tr|C1P658|C1P658_CAEEL Protein MLT-11, isoform c OS=Caenorhabditis elegans GN=mlt-11 PE=2 SV=1;>tr|C1P659|C1P659_CAEEL Protein MLT-11, isoform d OS=Caenorhabditis elegans GN=mlt-11 PE=2 SV=1;>tr|B9WRT9|B9WRT9_CAEEL Protein MLT-11, isoform b OS=Caenorhabdi	6	2	3	4	2	1	1	1	1	0	1	1	0	2.2	326.28	37203000	23469000	25367000	69078000	73035000	1915900	133000000	36709000	0	24554000	32032000	0
B9WRU1;Q9U2H8;F5GUI4			>tr|B9WRU1|B9WRU1_CAEEL Protein Y41E3.11, isoform a OS=Caenorhabditis elegans GN=CELE_Y41E3.11 PE=2 SV=1	24	1	8	5	8	8	10	4	9	7	9	15	16	22.4	183.93	8022700	41758000	21393000	68093000	65817000	74754000	44776000	65285000	30047000	115560000	775530000	133200000
B9ZSG9		ztf-18	>tr|B9ZSG9|B9ZSG9_CAEEL Protein ZTF-18 OS=Caenorhabditis elegans GN=ztf-18 PE=4 SV=1	17	6	13	10	4	5	3	2	0	3	7	14	12	28.8	100.97	48707000	82319000	242170000	46298000	31083000	11636000	14840000	0	10759000	106870000	168700000	129960000
C0P270;C0P268			>tr|C0P270|C0P270_CAEEL Protein B0464.2, isoform d OS=Caenorhabditis elegans GN=B0464.2 PE=2 SV=1;>tr|C0P268|C0P268_CAEEL Protein B0464.2, isoform b OS=Caenorhabditis elegans GN=B0464.2 PE=2 SV=1	6	2	1	2	4	2	4	5	1	3	4	1	2	41.3	23.841	5851000	5494900	9592300	61280000	23958000	37996000	56592000	9256000	26073000	34831000	6137300	11640000
P34358-3;P34358;C0P274;P34358-2	ABC transporter ced-7	ced-7	>sp|P34358-3|CED7_CAEEL Isoform b of ABC transporter ced-7 OS=Caenorhabditis elegans GN=ced-7;>sp|P34358|CED7_CAEEL ABC transporter ced-7 OS=Caenorhabditis elegans GN=ced-7 PE=1 SV=6;>tr|C0P274|C0P274_CAEEL Protein CED-7, isoform d OS=Caenorhabditis elegan	31	3	8	7	9	16	13	21	25	21	5	13	10	26.1	189.77	8519700	107310000	62244000	728550000	217630000	388650000	654240000	785340000	680220000	39130000	196800000	182790000
C0P278			>tr|C0P278|C0P278_CAEEL Protein F17C8.9 OS=Caenorhabditis elegans GN=CELE_F17C8.9 PE=4 SV=1	12	3	2	0	9	11	10	6	7	6	4	4	1	57.9	29.677	12476000	9044100	0	714250000	1232400000	801700000	219430000	175270000	89931000	33648000	265240000	17551000
C0P283;Q10658;G5EGP9	Protein unc-119	unc-119	>tr|C0P283|C0P283_CAEEL Protein UNC-119, isoform b OS=Caenorhabditis elegans GN=unc-119 PE=2 SV=1;>sp|Q10658|UN119_CAEEL Protein unc-119 OS=Caenorhabditis elegans GN=unc-119 PE=1 SV=1;>tr|G5EGP9|G5EGP9_CAEEL Protein UNC-119, isoform c OS=Caenorhabditis ele	6	0	3	3	3	3	4	4	3	4	2	2	5	39.7	23.147	0	32551000	43686000	91195000	100780000	99404000	43815000	169230000	308230000	23717000	76843000	133190000
C0P287			>tr|C0P287|C0P287_CAEEL Protein F56A8.9 OS=Caenorhabditis elegans GN=CELE_F56A8.9 PE=4 SV=1	8	1	1	3	4	4	4	6	5	7	3	0	2	27.5	27.389	12606000	9318400	15284000	14146000	57631000	32651000	66787000	21483000	60131000	7890400	0	18026000
C0P289;C7U324		tat-1	>tr|C0P289|C0P289_CAEEL Protein TAT-1, isoform c OS=Caenorhabditis elegans GN=tat-1 PE=2 SV=2	26	7	9	8	10	3	10	22	18	20	13	13	13	24.7	134.45	46877000	59961000	67389000	825430000	15692000	131370000	1254600000	514080000	707090000	180420000	213650000	338040000
C0VXV6		mrpl-46	>tr|C0VXV6|C0VXV6_CAEEL Protein MRPL-46 OS=Caenorhabditis elegans GN=mrpl-46 PE=4 SV=2	5	2	3	2	2	3	4	3	5	4	2	4	3	22.3	30.231	33186000	407790000	74906000	250680000	133110000	371940000	205060000	179930000	183230000	56444000	239800000	122490000
C0Z1Y2;REV__Q17730			>tr|C0Z1Y2|C0Z1Y2_CAEEL Protein W10D9.6 OS=Caenorhabditis elegans GN=CELE_W10D9.6 PE=4 SV=1	4	1	3	3	0	2	2	1	1	0	2	4	2	23.6	20.435	53836000	74203000	123060000	0	15069000	34851000	15702000	18683000	0	149230000	129960000	143990000
C0Z1Y6			>tr|C0Z1Y6|C0Z1Y6_CAEEL Protein F40G9.5 OS=Caenorhabditis elegans GN=CELE_F40G9.5 PE=4 SV=1	8	1	1	0	1	3	3	6	7	6	1	1	1	31	31.469	2093700	4692500	0	7232100	55899000	19863000	181790000	351830000	171560000	4035400	9357300	4014200
C0Z1Y7		sec-20	>tr|C0Z1Y7|C0Z1Y7_CAEEL Protein SEC-20 OS=Caenorhabditis elegans GN=sec-20 PE=4 SV=1	4	0	1	1	0	0	0	3	4	4	0	2	1	24.4	26.86	0	2466800	7113900	0	0	0	94998000	70029000	68652000	0	12123000	13884000
C0Z1Y9			>tr|C0Z1Y9|C0Z1Y9_CAEEL Protein F40G9.17 OS=Caenorhabditis elegans GN=CELE_F40G9.17 PE=4 SV=1	8	4	7	6	6	8	7	6	7	7	3	3	4	46.7	26.584	277480000	406040000	287200000	403910000	1412500000	652550000	206870000	381990000	316700000	39397000	27692000	67266000
C0Z3L6			>tr|C0Z3L6|C0Z3L6_CAEEL Protein Y54G11A.17 OS=Caenorhabditis elegans GN=CELE_Y54G11A.17 PE=4 SV=1	1	1	1	1	1	1	1	1	1	1	1	1	1	33.1	14.721	20140000	42523000	23765000	112670000	198320000	66284000	283570000	354740000	128710000	34168000	92256000	52900000
C0Z3M2;Q9U226		taf-12	>tr|C0Z3M2|C0Z3M2_CAEEL Protein TAF-12, isoform b OS=Caenorhabditis elegans GN=taf-12 PE=2 SV=1;>tr|Q9U226|Q9U226_CAEEL Protein TAF-12, isoform a OS=Caenorhabditis elegans GN=taf-12 PE=2 SV=2	4	0	3	3	1	4	3	1	3	4	1	4	4	17.8	34.67	0	38027000	30650000	12702000	44217000	70480000	2605100	24518000	50729000	4669200	84481000	103630000
Q09517;C1P622;S6FCZ1	Very-long-chain 3-oxooacyl-coA reductase let-767	let-767	>sp|Q09517|LE767_CAEEL Very-long-chain 3-oxooacyl-coA reductase let-767 OS=Caenorhabditis elegans GN=let-767 PE=1 SV=2;>tr|C1P622|C1P622_CAEEL Protein LET-767, isoform b OS=Caenorhabditis elegans GN=let-767 PE=2 SV=1;>tr|S6FCZ1|S6FCZ1_CAEEL Protein LET-767	16	8	12	6	9	10	10	12	13	11	8	13	10	44.3	34.309	487340000	1545500000	525840000	4168600000	3615900000	3450600000	13495000000	14245000000	9615800000	1999400000	3466200000	2006800000
Q22028;C1P627		dnj-16	>tr|Q22028|Q22028_CAEEL Protein DNJ-16, isoform a OS=Caenorhabditis elegans GN=dnj-16 PE=2 SV=1;>tr|C1P627|C1P627_CAEEL Protein DNJ-16, isoform b OS=Caenorhabditis elegans GN=dnj-16 PE=2 SV=1	21	14	13	10	11	16	12	16	20	16	10	16	9	61.6	42.823	273420000	424930000	222440000	401550000	455070000	398380000	913350000	1507700000	930510000	104100000	348590000	103290000
C1P629;I7KSC2		cfim-2	>tr|C1P629|C1P629_CAEEL Protein CFIM-2, isoform b OS=Caenorhabditis elegans GN=cfim-2 PE=2 SV=1	9	8	8	7	5	6	6	5	7	7	6	7	7	32.6	53.905	702650000	1075500000	1113500000	57708000	172080000	135960000	144500000	264280000	128080000	233240000	303960000	423530000
C1P633;C6KRJ8;C1P634;C1P635;D3YT29		magi-1	>tr|C1P633|C1P633_CAEEL Protein MAGI-1, isoform a OS=Caenorhabditis elegans GN=magi-1 PE=2 SV=1;>tr|C6KRJ8|C6KRJ8_CAEEL Protein MAGI-1, isoform d OS=Caenorhabditis elegans GN=magi-1 PE=2 SV=1;>tr|C1P634|C1P634_CAEEL Protein MAGI-1, isoform b OS=Caenorhabdi	31	9	22	20	6	7	6	7	9	10	10	12	14	44.7	115.2	118610000	342290000	308300000	38513000	56081000	21615000	21540000	78562000	38271000	71449000	951370000	172730000
C1P636;Q3S1J5		uba-1	>tr|C1P636|C1P636_CAEEL Protein UBA-1, isoform c OS=Caenorhabditis elegans GN=uba-1 PE=2 SV=1;>tr|Q3S1J5|Q3S1J5_CAEEL Protein UBA-1, isoform b OS=Caenorhabditis elegans GN=uba-1 PE=2 SV=1	1	0	0	0	1	1	0	0	0	0	0	0	0	58.1	123.95	0	0	0	8148700	2220000	0	0	0	0	0	0	0
C1P641;Q21313;C1P640;G5EEV6;Q21442	Laminin-like protein epi-1	epi-1	>tr|C1P641|C1P641_CAEEL Protein EPI-1, isoform d OS=Caenorhabditis elegans GN=epi-1 PE=2 SV=1;>sp|Q21313|EPI1_CAEEL Laminin-like protein epi-1 OS=Caenorhabditis elegans GN=epi-1 PE=1 SV=1;>tr|C1P640|C1P640_CAEEL Protein EPI-1, isoform c OS=Caenorhabditis e	108	90	101	90	50	59	62	54	52	54	81	85	78	31	403.32	30100000000	43263000000	41858000000	2558600000	2523100000	2540400000	3038800000	1591400000	1357400000	17484000000	13101000000	13936000000
C2BR91			>tr|C2BR91|C2BR91_CAEEL Protein C39B5.5 OS=Caenorhabditis elegans GN=C39B5.5 PE=4 SV=1	11	3	4	3	5	7	7	4	3	5	3	5	5	57.5	22.832	196270000	133080000	94139000	523150000	596060000	831650000	247550000	89103000	331010000	150390000	166830000	226580000
H2L0N5;C2BR94			>tr|H2L0N5|H2L0N5_CAEEL Protein Y32H12A.2, isoform a OS=Caenorhabditis elegans GN=CELE_Y32H12A.2 PE=2 SV=1;>tr|C2BR94|C2BR94_CAEEL Protein Y32H12A.2, isoform b OS=Caenorhabditis elegans GN=CELE_Y32H12A.2 PE=2 SV=1	20	9	9	9	13	11	13	13	13	13	16	13	15	35.5	68.307	110580000	55420000	139050000	724500000	372020000	630400000	491160000	390020000	440290000	561980000	412540000	818240000
C3JXD8		moa-1	>tr|C3JXD8|C3JXD8_CAEEL Protein MOA-1 OS=Caenorhabditis elegans GN=moa-1 PE=4 SV=1	6	0	0	0	0	0	0	3	2	3	0	0	0	5.7	138.69	0	0	0	0	0	0	47448000	14371000	31476000	0	0	0
C5NU64;H2KZX8			>tr|C5NU64|C5NU64_CAEEL Protein Y34B4A.8, isoform b OS=Caenorhabditis elegans GN=CELE_Y34B4A.8 PE=2 SV=1;>tr|H2KZX8|H2KZX8_CAEEL Protein Y34B4A.8, isoform a OS=Caenorhabditis elegans GN=CELE_Y34B4A.8 PE=2 SV=1	20	4	8	7	11	9	11	7	13	7	1	8	6	40.9	73.342	23382000	80039000	54116000	165890000	116750000	160730000	115070000	137790000	73689000	3600200	71806000	54685000
C6KRG1			>tr|C6KRG1|C6KRG1_CAEEL Protein F47B7.7, isoform b OS=Caenorhabditis elegans GN=CELE_F47B7.7 PE=2 SV=1	1	1	1	1	0	0	0	0	0	0	0	1	0	62.6	24.872	112470000	166990000	76461000	0	0	0	0	0	0	0	24171000	0
Q20498-2;C6KRH8;Q20498	GTPase-activating protein rrc-1	rrc-1	>sp|Q20498-2|RRC1_CAEEL Isoform b of GTPase-activating protein rrc-1 OS=Caenorhabditis elegans GN=rrc-1;>tr|C6KRH8|C6KRH8_CAEEL Protein RRC-1, isoform c OS=Caenorhabditis elegans GN=rrc-1 PE=2 SV=1;>sp|Q20498|RRC1_CAEEL GTPase-activating protein rrc-1 OS=C	4	2	2	0	1	1	1	1	1	2	2	0	1	6.6	85.113	10360000	12859000	0	66414000	7758600	19756000	31290000	7417000	16116000	8607200	0	5048600
C6KRI7;H2FLG9;C6KRI8;H2L275;H2L276		grsp-2	>tr|C6KRI7|C6KRI7_CAEEL Protein GRSP-2, isoform b OS=Caenorhabditis elegans GN=grsp-2 PE=2 SV=1;>tr|H2FLG9|H2FLG9_CAEEL Protein GRSP-2, isoform f OS=Caenorhabditis elegans GN=grsp-2 PE=2 SV=1;>tr|C6KRI8|C6KRI8_CAEEL Protein GRSP-2, isoform c OS=Caenorhabdi	4	1	2	2	0	0	0	1	3	1	1	4	2	38.6	25.74	4353800	25575000	23522000	0	0	0	4662800	21270000	7908200	7740900	128610000	69013000
C6KRJ1			>tr|C6KRJ1|C6KRJ1_CAEEL Protein C33D9.13 OS=Caenorhabditis elegans GN=C33D9.13 PE=4 SV=1	16	5	10	9	6	6	8	5	7	9	1	5	3	49	45.127	24072000	67266000	63603000	56161000	39110000	36777000	22848000	38825000	25544000	5323500	24282000	10495000
Q18937;C6KRJ2		cfim-2	>tr|Q18937|Q18937_CAEEL Protein CFIM-2, isoform a OS=Caenorhabditis elegans GN=cfim-2 PE=2 SV=3;>tr|C6KRJ2|C6KRJ2_CAEEL Protein CFIM-2, isoform c OS=Caenorhabditis elegans GN=cfim-2 PE=2 SV=1	1	1	1	1	0	0	1	0	1	1	0	1	1	32.5	53.661	906270	24833000	18068000	0	0	20801000	0	27170000	7762400	0	17260000	6098800
C6KRJ3			>tr|C6KRJ3|C6KRJ3_CAEEL Protein C10C5.1, isoform b OS=Caenorhabditis elegans GN=C10C5.1 PE=2 SV=1	1	0	0	0	0	0	1	0	0	0	0	0	0	18.8	89.926	0	0	0	0	0	98194000	0	0	0	0	0	0
Q21890-3;C6KRK8;Q21890-2;Q21890;C6KRK9	Uncharacterized protein R102.4	R102.4	>sp|Q21890-3|YF64_CAEEL Isoform c of Uncharacterized protein R102.4 OS=Caenorhabditis elegans GN=R102.4;>tr|C6KRK8|C6KRK8_CAEEL Protein R102.4, isoform d OS=Caenorhabditis elegans GN=CELE_R102.4 PE=2 SV=1;>sp|Q21890-2|YF64_CAEEL Isoform a of Uncharacterize	10	1	1	0	6	10	8	7	7	5	2	1	0	33.2	42.328	4221500	28802000	0	1138500000	4171900000	464020000	143810000	314170000	139850000	8994000	26716000	0
C6KRL2			>tr|C6KRL2|C6KRL2_CAEEL Protein F23D12.11 OS=Caenorhabditis elegans GN=CELE_F23D12.11 PE=4 SV=1	3	2	3	3	3	3	3	2	3	3	3	3	3	34.4	10.638	1492200000	2125500000	787190000	690900000	616410000	362170000	413230000	1068300000	268530000	2398200000	7360100000	4741400000
C6KRN1;Q1ZXT4;Q1ZXT3;C6KRN2		sao-1	>tr|C6KRN1|C6KRN1_CAEEL Protein SAO-1, isoform c OS=Caenorhabditis elegans GN=sao-1 PE=2 SV=1;>tr|Q1ZXT4|Q1ZXT4_CAEEL Protein SAO-1, isoform a OS=Caenorhabditis elegans GN=sao-1 PE=2 SV=1;>tr|Q1ZXT3|Q1ZXT3_CAEEL Protein SAO-1, isoform b OS=Caenorhabditis e	8	1	6	3	1	2	1	2	7	4	1	5	1	64.1	27.532	125470000	324910000	185940000	7626600	318630000	448610000	317540000	219020000	432030000	116190000	149960000	10745000
C6KRP0;G5EBZ8		ark-1	>tr|C6KRP0|C6KRP0_CAEEL Protein ARK-1, isoform b OS=Caenorhabditis elegans GN=ark-1 PE=2 SV=1;>tr|G5EBZ8|G5EBZ8_CAEEL Ack related non-receptor tyrosine kinase OS=Caenorhabditis elegans GN=ark-1 PE=2 SV=1	15	1	6	6	4	4	6	4	3	5	1	1	2	19.6	114.87	5935100	48374000	54932000	51675000	39484000	53871000	19420000	7679100	16277000	1590600	2912900	4346700
C6KRP5;O62133;C6KRP6;M1ZJZ0;M1ZJU1		sqrd-1	>tr|C6KRP5|C6KRP5_CAEEL Protein SQRD-1, isoform b OS=Caenorhabditis elegans GN=sqrd-1 PE=2 SV=1;>tr|O62133|O62133_CAEEL Protein SQRD-1, isoform a OS=Caenorhabditis elegans GN=sqrd-1 PE=2 SV=1;>tr|C6KRP6|C6KRP6_CAEEL Protein SQRD-1, isoform c OS=Caenorhabdi	11	0	6	3	2	3	5	9	5	6	1	4	1	29.1	46.994	0	75789000	45828000	128140000	104210000	83814000	146920000	68373000	220400000	2151700	214600000	4537700
Q9XTQ6;C6KRQ4	Tyramine beta-hydroxylase	tbh-1	>sp|Q9XTQ6|TBH1_CAEEL Tyramine beta-hydroxylase OS=Caenorhabditis elegans GN=tbh-1 PE=1 SV=2;>tr|C6KRQ4|C6KRQ4_CAEEL Protein TBH-1, isoform b OS=Caenorhabditis elegans GN=tbh-1 PE=2 SV=1	21	8	12	10	17	18	17	17	20	17	13	17	16	41.7	66.753	220690000	657040000	297230000	2567100000	11276000000	2647800000	2472000000	3544500000	1937100000	649880000	1511200000	935990000
C7FZU4;C7FZU3;Q93791		nid-1	>tr|C7FZU4|C7FZU4_CAEEL Protein NID-1, isoform c OS=Caenorhabditis elegans GN=nid-1 PE=2 SV=1;>tr|C7FZU3|C7FZU3_CAEEL Protein NID-1, isoform b OS=Caenorhabditis elegans GN=nid-1 PE=2 SV=1;>tr|Q93791|Q93791_CAEEL Protein NID-1, isoform a OS=Caenorhabditis e	35	28	31	27	19	22	24	24	26	23	23	25	23	33.7	138.62	3562600000	5984300000	7652700000	793010000	1073900000	1391800000	1448000000	2271300000	1172700000	1472500000	2540300000	2680000000
C7GIK1;H2L0B2			>tr|C7GIK1|C7GIK1_CAEEL Protein H06I04.6, isoform b OS=Caenorhabditis elegans GN=CELE_H06I04.6 PE=2 SV=1;>tr|H2L0B2|H2L0B2_CAEEL Protein H06I04.6, isoform a OS=Caenorhabditis elegans GN=CELE_H06I04.6 PE=2 SV=1	7	2	2	2	2	3	1	4	3	3	3	3	3	28.1	30.965	24226000	83970000	29768000	13082000	14759000	6664100	88988000	158570000	25781000	35891000	94238000	46817000
C7IVQ8			>tr|C7IVQ8|C7IVQ8_CAEEL Protein F19B10.4 OS=Caenorhabditis elegans GN=CELE_F19B10.4 PE=4 SV=1	6	1	3	2	2	3	2	3	2	1	1	0	0	23.8	39.263	0	118110000	38166000	3906500	19161000	15254000	2714700	45208000	9770700	4631400	0	0
C7IVQ9			>tr|C7IVQ9|C7IVQ9_CAEEL Protein F19B10.13 OS=Caenorhabditis elegans GN=CELE_F19B10.13 PE=4 SV=1	2	0	2	2	0	1	1	0	1	2	0	0	0	21.1	13.113	0	23426000	21401000	0	3443500	9001400	0	13086000	7083300	0	0	0
C7IVR5;C7IVR4;C7IVR6		pqn-41	>tr|C7IVR5|C7IVR5_CAEEL Protein PQN-41, isoform a OS=Caenorhabditis elegans GN=pqn-41 PE=2 SV=2;>tr|C7IVR4|C7IVR4_CAEEL Protein PQN-41, isoform b OS=Caenorhabditis elegans GN=pqn-41 PE=2 SV=2;>tr|C7IVR6|C7IVR6_CAEEL Protein PQN-41, isoform c OS=Caenorhabdi	15	1	4	3	6	7	8	4	5	6	1	5	7	9.4	226.14	1983700	15109000	21606000	73938000	80328000	101510000	18624000	13823000	154290000	0	16812000	25379000
Q9NAH1;C7IVS4	DNA polymerase		>tr|Q9NAH1|Q9NAH1_CAEEL DNA polymerase OS=Caenorhabditis elegans GN=CELE_Y47D3A.29 PE=2 SV=2;>tr|C7IVS4|C7IVS4_CAEEL DNA polymerase OS=Caenorhabditis elegans GN=CELE_Y47D3A.29 PE=2 SV=1	50	20	30	26	26	34	31	26	30	28	27	32	29	40.1	161.44	231130000	336460000	809740000	1029400000	977770000	1488700000	659610000	377880000	505700000	619460000	705460000	829550000
C7IVS5;C7IVS6		pqn-80	>tr|C7IVS5|C7IVS5_CAEEL Protein PQN-80, isoform a OS=Caenorhabditis elegans GN=pqn-80 PE=2 SV=1;>tr|C7IVS6|C7IVS6_CAEEL Protein PQN-80, isoform b OS=Caenorhabditis elegans GN=pqn-80 PE=2 SV=1	32	8	19	15	5	5	8	8	13	12	9	23	24	26.2	160.32	81700000	216060000	182070000	91875000	37877000	92641000	84709000	140180000	123120000	101140000	569520000	332920000
C8JQQ0			>tr|C8JQQ0|C8JQQ0_CAEEL Protein C25H3.17 OS=Caenorhabditis elegans GN=C25H3.17 PE=4 SV=1	2	0	0	1	0	0	1	2	2	1	0	1	0	23.7	9.1474	0	0	4642900	0	0	17795000	138110000	107150000	47519000	0	11518000	0
C8JQQ9;P46551;C8JQR0	Cyclin-dependent kinase 12	cdk-12;cdtl-7	>tr|C8JQQ9|C8JQQ9_CAEEL Protein CDK-12, isoform b OS=Caenorhabditis elegans GN=cdk-12 PE=2 SV=1;>sp|P46551|CDK12_CAEEL Cyclin-dependent kinase 12 OS=Caenorhabditis elegans GN=cdtl-7 PE=2 SV=4;>tr|C8JQR0|C8JQR0_CAEEL Protein CDK-12, isoform c OS=Caenorhabdi	19	7	14	14	4	2	4	7	9	8	6	9	11	28.2	82.874	178530000	335570000	457360000	124080000	3911800	39525000	71323000	101150000	78791000	53892000	96920000	133110000
C8JQR9;Q20799	Putative calcium-binding mitochondrial carrier F55A11.4	F55A11.4	>tr|C8JQR9|C8JQR9_CAEEL Protein F55A11.4, isoform a OS=Caenorhabditis elegans GN=CELE_F55A11.4 PE=3 SV=1;>sp|Q20799|CMC2_CAEEL Putative calcium-binding mitochondrial carrier F55A11.4 OS=Caenorhabditis elegans GN=F55A11.4 PE=5 SV=1	10	0	0	0	0	0	1	2	3	7	0	0	0	25.2	60.137	0	0	0	0	0	1395100	25798000	38552000	32032000	0	0	0
C9IY21			>tr|C9IY21|C9IY21_CAEEL Protein ZK1058.9, isoform a OS=Caenorhabditis elegans GN=CELE_ZK1058.9 PE=2 SV=1	1	0	1	1	0	0	0	0	0	0	0	0	1	54.5	36.402	0	0	3054000	0	0	0	0	0	0	0	0	1802500
C9IY22			>tr|C9IY22|C9IY22_CAEEL Protein ZK1058.9, isoform b OS=Caenorhabditis elegans GN=CELE_ZK1058.9 PE=2 SV=1	17	13	16	13	7	2	2	10	9	7	14	15	12	70.1	26.668	6599100000	10998000000	8431300000	177660000	20098000	27990000	337620000	314280000	209100000	4109200000	3684700000	3936500000
D0FK02			>tr|D0FK02|D0FK02_CAEEL Protein Y116A8C.10, isoform b OS=Caenorhabditis elegans GN=CELE_Y116A8C.10 PE=4 SV=1	3	1	0	0	1	0	1	2	2	2	0	0	0	22.6	26.251	1406500	0	0	6477500	0	8196700	22267000	4858100	35387000	0	0	0
D0IMZ5;U4PR92;U4PM04;U4PBK4		fln-1	>tr|D0IMZ5|D0IMZ5_CAEEL Protein FLN-1, isoform a OS=Caenorhabditis elegans GN=fln-1 PE=2 SV=1;>tr|U4PR92|U4PR92_CAEEL Protein FLN-1, isoform i OS=Caenorhabditis elegans GN=fln-1 PE=4 SV=1;>tr|U4PM04|U4PM04_CAEEL Protein FLN-1, isoform m OS=Caenorhabditis e	1	1	1	1	1	1	1	1	1	1	1	1	1	52.3	246.09	138860000	301530000	222930000	61208000	73940000	118960000	50769000	80959000	102140000	53257000	135710000	161990000
D0PV95;Q4W5R4		laf-1	>tr|D0PV95|D0PV95_CAEEL Protein LAF-1, isoform b OS=Caenorhabditis elegans GN=laf-1 PE=2 SV=1;>tr|Q4W5R4|Q4W5R4_CAEEL Protein LAF-1, isoform a OS=Caenorhabditis elegans GN=laf-1 PE=2 SV=1	31	24	30	27	20	26	21	20	28	20	22	28	24	47.7	76.342	15487000000	19448000000	12775000000	4520500000	3010600000	3607700000	3950800000	3803900000	2473500000	3527500000	7767300000	3205400000
D0VWL6;D0VWL7;D0VWL8;Q18109;H2B4M5;H2B4M7;H2B4M9;H2B4M8		fln-2	>tr|D0VWL6|D0VWL6_CAEEL Protein FLN-2, isoform a OS=Caenorhabditis elegans GN=fln-2 PE=2 SV=2;>tr|D0VWL7|D0VWL7_CAEEL Protein FLN-2, isoform c OS=Caenorhabditis elegans GN=fln-2 PE=2 SV=1;>tr|D0VWL8|D0VWL8_CAEEL Protein FLN-2, isoform d OS=Caenorhabditis e	139	100	128	106	55	63	52	71	80	70	91	110	100	45.9	410.2	11178000000	15012000000	13150000000	1352900000	1773400000	1457400000	2664300000	2082500000	2108500000	8842400000	12442000000	13497000000
Q20623;D0VWM4		glb-17	>tr|Q20623|Q20623_CAEEL Protein GLB-17, isoform a OS=Caenorhabditis elegans GN=glb-17 PE=2 SV=1;>tr|D0VWM4|D0VWM4_CAEEL Protein GLB-17, isoform b OS=Caenorhabditis elegans GN=glb-17 PE=2 SV=1	7	0	0	1	2	0	1	6	6	6	5	6	4	34.3	24.285	0	0	2497400	9420800	0	8550200	89755000	50655000	36458000	23805000	34184000	56149000
D0VWM5			>tr|D0VWM5|D0VWM5_CAEEL Protein F49E2.5, isoform k OS=Caenorhabditis elegans GN=CELE_F49E2.5 PE=2 SV=1	1	0	0	0	0	0	0	0	0	0	0	1	1	47.9	77.662	0	0	0	0	0	0	0	0	0	0	11799000	14855000
Q20414;D0VWM8;Q6BEV0		tdp-1	>tr|Q20414|Q20414_CAEEL Protein TDP-1, isoform a OS=Caenorhabditis elegans GN=tdp-1 PE=1 SV=1;>tr|D0VWM8|D0VWM8_CAEEL Protein TDP-1, isoform c OS=Caenorhabditis elegans GN=tdp-1 PE=2 SV=1	12	7	11	9	8	11	10	8	8	7	6	9	8	36	45.474	210660000	645730000	374240000	701070000	602860000	231810000	227790000	217310000	94806000	63881000	420680000	121030000
D0VWN8;H9G2S2			>tr|D0VWN8|D0VWN8_CAEEL Protein C10C5.1, isoform c OS=Caenorhabditis elegans GN=C10C5.1 PE=2 SV=1;>tr|H9G2S2|H9G2S2_CAEEL Protein C10C5.1, isoform d OS=Caenorhabditis elegans GN=C10C5.1 PE=2 SV=1	1	0	0	0	0	1	0	0	1	0	0	0	0	15.6	85.922	0	0	0	0	496240	0	0	7694400	0	0	0	0
D0VWP3			>tr|D0VWP3|D0VWP3_CAEEL Protein C25F9.16 OS=Caenorhabditis elegans GN=C25F9.16 PE=4 SV=1	4	0	1	0	0	0	0	0	2	0	0	2	2	42.2	9.7108	0	3285000	0	0	0	0	0	15015000	0	0	27872000	8708000
Q9XVY4;D0Z5N4		gcn-2	>tr|Q9XVY4|Q9XVY4_CAEEL Protein GCN-2, isoform a OS=Caenorhabditis elegans GN=gcn-2 PE=4 SV=2;>tr|D0Z5N4|D0Z5N4_CAEEL Protein GCN-2, isoform b OS=Caenorhabditis elegans GN=gcn-2 PE=4 SV=2	16	1	4	6	3	3	10	3	8	4	1	0	0	12.5	190.85	5964200	19344000	91537000	24904000	79674000	67683000	16109000	97792000	43157000	1786900	0	0
D0Z5P0			>tr|D0Z5P0|D0Z5P0_CAEEL Protein SQL-1, isoform a OS=Caenorhabditis elegans GN=sql-1 PE=4 SV=1	34	1	1	1	18	19	20	15	10	15	3	2	6	29.7	151.7	4974700	10042000	2914100	500500000	386500000	377840000	292930000	230000000	166950000	23739000	41691000	28953000
D1MN54;D1MN51;H2KYA5;C6FGK1;H2KYA7;C6FGK2;C6FGK6		unc-82	>tr|D1MN54|D1MN54_CAEEL Protein UNC-82, isoform d OS=Caenorhabditis elegans GN=unc-82 PE=2 SV=1;>tr|D1MN51|D1MN51_CAEEL Protein UNC-82, isoform b OS=Caenorhabditis elegans GN=unc-82 PE=2 SV=1;>tr|H2KYA5|H2KYA5_CAEEL Protein UNC-82, isoform e OS=Caenorhabdi	1	0	1	1	0	0	0	0	0	0	0	0	0	30.4	176.17	0	3409600	16890000	0	0	0	0	0	0	0	0	0
D1MN75			>tr|D1MN75|D1MN75_CAEEL Protein T27D12.1, isoform b OS=Caenorhabditis elegans GN=CELE_T27D12.1 PE=2 SV=1	6	2	2	3	1	1	2	3	2	5	2	2	4	17.7	54.862	182230000	103500000	105750000	23238000	20375000	44596000	136600000	13618000	229740000	9762300	73046000	175630000
Q20184;D1MN80		ech-2	>tr|Q20184|Q20184_CAEEL Protein ECH-2, isoform a OS=Caenorhabditis elegans GN=ech-2 PE=2 SV=2;>tr|D1MN80|D1MN80_CAEEL Protein ECH-2, isoform b OS=Caenorhabditis elegans GN=ech-2 PE=2 SV=1	9	3	5	2	7	8	7	5	7	6	3	4	3	32.5	30.908	57833000	112600000	67041000	1321500000	1673700000	763340000	246040000	386450000	275850000	53535000	114840000	60227000
D2YW04;A3FPK4			>tr|D2YW04|D2YW04_CAEEL Protein W02B12.13, isoform b OS=Caenorhabditis elegans GN=CELE_W02B12.13 PE=2 SV=1;>tr|A3FPK4|A3FPK4_CAEEL Protein W02B12.13, isoform a OS=Caenorhabditis elegans GN=CELE_W02B12.13 PE=2 SV=2	2	0	1	2	1	2	0	0	0	0	0	0	0	11.8	27.192	0	5525900	5944200	3650000	16453000	0	0	0	0	0	0	0
Q9U345;D2YW10;Q9U344;D2YW11;Q8WQB8			>tr|Q9U345|Q9U345_CAEEL Protein W06F12.2, isoform a OS=Caenorhabditis elegans GN=CELE_W06F12.2 PE=2 SV=1;>tr|D2YW10|D2YW10_CAEEL Protein W06F12.2, isoform d OS=Caenorhabditis elegans GN=CELE_W06F12.2 PE=2 SV=1;>tr|Q9U344|Q9U344_CAEEL Protein W06F12.2, isof	4	0	3	2	0	0	0	0	0	1	0	0	0	9.3	65.335	0	21748000	9635300	0	0	0	0	0	1698900	0	0	0
D3DEL7;Q9U308-2;Q9U308;D3DEL8	Juxtamembrane domain-associated catenin	jac-1	>tr|D3DEL7|D3DEL7_CAEEL Protein JAC-1, isoform c OS=Caenorhabditis elegans GN=jac-1 PE=2 SV=1;>sp|Q9U308-2|JAC1_CAEEL Isoform b of Juxtamembrane domain-associated catenin OS=Caenorhabditis elegans GN=jac-1;>sp|Q9U308|JAC1_CAEEL Juxtamembrane domain-associa	27	13	23	17	5	4	8	8	7	13	9	12	16	31.1	130.13	275740000	469660000	450210000	12179000	200050000	71486000	81310000	44733000	204540000	81496000	191310000	400430000
Q18227;D3KFR7		hint-3	>tr|Q18227|Q18227_CAEEL Protein HINT-3, isoform a OS=Caenorhabditis elegans GN=hint-3 PE=2 SV=1;>tr|D3KFR7|D3KFR7_CAEEL Protein HINT-3, isoform b OS=Caenorhabditis elegans GN=hint-3 PE=2 SV=1	9	1	1	2	2	5	5	3	4	8	0	2	1	44	19.791	27487000	7950500	17097000	288670000	318170000	126780000	488550000	185400000	134290000	0	52975000	64049000
D3KFS6;Q20331		pgp-4	>tr|D3KFS6|D3KFS6_CAEEL Protein PGP-4, isoform b OS=Caenorhabditis elegans GN=pgp-4 PE=2 SV=1;>tr|Q20331|Q20331_CAEEL Protein PGP-4, isoform a OS=Caenorhabditis elegans GN=pgp-4 PE=2 SV=2	17	0	4	5	5	5	5	13	11	12	2	6	8	25	139.91	0	20666000	17092000	43540000	258790000	135280000	72504000	117520000	61856000	1773900	49421000	45167000
D3KFW7;G5EFA4;H9G330;H9G329;G5EG63;G5EBW1;H9G328;H9G331		kin-4	>tr|D3KFW7|D3KFW7_CAEEL Protein KIN-4, isoform b OS=Caenorhabditis elegans GN=kin-4 PE=2 SV=1;>tr|G5EFA4|G5EFA4_CAEEL KIN-4 protein OS=Caenorhabditis elegans GN=kin-4 PE=2 SV=1;>tr|H9G330|H9G330_CAEEL Protein KIN-4, isoform f OS=Caenorhabditis elegans GN=k	15	10	9	8	2	2	0	5	6	3	1	2	4	16.9	150.62	102950000	133650000	197520000	12582000	9485000	0	48441000	27903000	15160000	1913100	11241000	22733000
D3KFX0			>tr|D3KFX0|D3KFX0_CAEEL Protein Y65A5A.2, isoform a OS=Caenorhabditis elegans GN=CELE_Y65A5A.2 PE=2 SV=1	3	0	2	0	2	1	0	1	3	2	0	1	0	9.3	36.699	0	4035800	0	45955000	19081000	0	25214000	64701000	28518000	0	3322200	0
D3NQ92			>tr|D3NQ92|D3NQ92_CAEEL Protein Y25C1A.14 OS=Caenorhabditis elegans GN=CELE_Y25C1A.14 PE=4 SV=1	3	3	3	2	0	1	2	0	1	2	2	2	2	21.5	18.613	30509000	191550000	49211000	0	8320300	4558800	0	4604700	17823000	2432800	5188100	12859000
D3NQA3;Q9XWR1		flh-1	>tr|D3NQA3|D3NQA3_CAEEL Protein FLH-1, isoform c OS=Caenorhabditis elegans GN=flh-1 PE=2 SV=1;>tr|Q9XWR1|Q9XWR1_CAEEL Protein FLH-1, isoform a OS=Caenorhabditis elegans GN=flh-1 PE=2 SV=2	17	11	13	11	7	9	8	11	8	10	12	14	14	44.9	55.87	131230000	123070000	378850000	74748000	78068000	177890000	258860000	107480000	342760000	371540000	442870000	919270000
D3NQB9;Q86DA8			>tr|D3NQB9|D3NQB9_CAEEL Protein Y67H2A.10, isoform b OS=Caenorhabditis elegans GN=CELE_Y67H2A.10 PE=4 SV=1;>tr|Q86DA8|Q86DA8_CAEEL Protein Y67H2A.10, isoform a OS=Caenorhabditis elegans GN=CELE_Y67H2A.10 PE=4 SV=2	7	0	5	0	0	2	1	0	4	0	1	7	3	20.7	68.867	0	32565000	0	0	110360000	23375000	0	29930000	0	249260	36833000	7326800
Q9U5H3;Q9GV92;Q19633;D3YT15;Q8MQ68		klp-11;krp95	>tr|Q9U5H3|Q9U5H3_CAEEL Kinesin like protein OS=Caenorhabditis elegans GN=klp-11 PE=2 SV=1;>tr|Q9GV92|Q9GV92_CAEEL KRP95 OS=Caenorhabditis elegans GN=krp95 PE=2 SV=1;>tr|Q19633|Q19633_CAEEL Protein KLP-11, isoform a OS=Caenorhabditis elegans GN=klp-11 PE=2	2	1	0	2	2	1	1	0	0	0	0	0	1	3.8	69.297	345880	0	16860000	38630000	70067000	102640000	0	0	0	0	0	8177500
D3YT22;Q23296		mans-4	>tr|D3YT22|D3YT22_CAEEL Protein MANS-4, isoform b OS=Caenorhabditis elegans GN=mans-4 PE=2 SV=1;>tr|Q23296|Q23296_CAEEL Protein MANS-4, isoform a OS=Caenorhabditis elegans GN=mans-4 PE=2 SV=1	10	0	0	1	1	1	2	1	4	7	1	5	3	25.9	58.614	0	0	0	6140200	2108300	2563800	20420000	1445200	50759000	1971200	6703800	5180300
D3YT23			>tr|D3YT23|D3YT23_CAEEL Protein ZC410.5, isoform c OS=Caenorhabditis elegans GN=CELE_ZC410.5 PE=2 SV=1	1	0	1	1	0	0	1	0	1	1	0	1	1	37.2	4.7576	0	2494000	5321400	0	0	10193000	0	6153500	31924000	0	9939600	53402000
Q7JLY9;Q7JLZ0;Q22435;D3YT30;D3YT31			>tr|Q7JLY9|Q7JLY9_CAEEL Protein T12G3.2, isoform c OS=Caenorhabditis elegans GN=CELE_T12G3.2 PE=2 SV=2;>tr|Q7JLZ0|Q7JLZ0_CAEEL Protein T12G3.2, isoform b OS=Caenorhabditis elegans GN=CELE_T12G3.2 PE=2 SV=2;>tr|Q22435|Q22435_CAEEL Protein T12G3.2, isoform a	16	5	7	4	6	3	6	7	4	3	2	5	3	24.9	103.5	65035000	16858000	48602000	75777000	35116000	63076000	84513000	31995000	15756000	27264000	30360000	17435000
D3YT37;D3YT36;Q23539	Pyruvate kinase	pyk-2	>tr|D3YT37|D3YT37_CAEEL Pyruvate kinase OS=Caenorhabditis elegans GN=pyk-2 PE=2 SV=1;>tr|D3YT36|D3YT36_CAEEL Pyruvate kinase OS=Caenorhabditis elegans GN=pyk-2 PE=2 SV=1;>tr|Q23539|Q23539_CAEEL Pyruvate kinase OS=Caenorhabditis elegans GN=pyk-2 PE=2 SV=2	19	3	7	3	12	18	15	13	18	14	5	7	4	46.2	50.233	12909000	49844000	16957000	1633700000	4689000000	2611000000	491440000	816500000	618120000	28085000	65758000	31437000
D3YT50;Q21921	NAD-dependent protein deacetylase sir-2.1	sir-2.1	>tr|D3YT50|D3YT50_CAEEL Protein SIR-2.1, isoform b OS=Caenorhabditis elegans GN=sir-2.1 PE=1 SV=1;>sp|Q21921|SIR2_CAEEL NAD-dependent protein deacetylase sir-2.1 OS=Caenorhabditis elegans GN=sir-2.1 PE=1 SV=1	16	4	8	6	9	9	7	5	9	6	2	6	3	28.8	65.566	61842000	192980000	157470000	187000000	257320000	140730000	31355000	76819000	72426000	4768600	28794000	10048000
D3YT53;Q19370;D3YT54		srgp-1	>tr|D3YT53|D3YT53_CAEEL Protein SRGP-1, isoform b OS=Caenorhabditis elegans GN=srgp-1 PE=2 SV=1;>tr|Q19370|Q19370_CAEEL Protein SRGP-1, isoform a OS=Caenorhabditis elegans GN=srgp-1 PE=2 SV=2;>tr|D3YT54|D3YT54_CAEEL Protein SRGP-1, isoform c OS=Caenorhabdi	26	9	20	12	8	9	9	10	18	16	6	15	9	32.7	113.57	86624000	131610000	229690000	174520000	59752000	83295000	210630000	211050000	209020000	57119000	125730000	131660000
D3YT56		mars-1	>tr|D3YT56|D3YT56_CAEEL Protein MARS-1, isoform c OS=Caenorhabditis elegans GN=mars-1 PE=2 SV=1	1	1	1	1	1	1	1	1	0	1	1	1	1	53.4	31.842	74698000	100340000	36171000	240130000	209720000	325600000	192460000	0	108490000	90609000	116340000	79949000
D3YT98			>tr|D3YT98|D3YT98_CAEEL Protein Y41E3.7, isoform e OS=Caenorhabditis elegans GN=CELE_Y41E3.7 PE=2 SV=1	1	0	0	0	0	0	0	0	1	1	0	0	0	22.6	26.154	0	0	0	0	0	0	0	13660000	3897700	0	0	0
D4PH98;Q18170			>tr|D4PH98|D4PH98_CAEEL Protein C25G4.3, isoform b OS=Caenorhabditis elegans GN=C25G4.3 PE=2 SV=1;>tr|Q18170|Q18170_CAEEL Protein C25G4.3, isoform a OS=Caenorhabditis elegans GN=C25G4.3 PE=2 SV=2	4	0	2	1	0	1	2	1	1	3	0	0	0	23.7	20.136	0	17543000	9783800	0	6772000	17844000	4351400	3373300	10002000	0	0	0
D4PHA0			>tr|D4PHA0|D4PHA0_CAEEL Protein C49C3.10, isoform b OS=Caenorhabditis elegans GN=C49C3.10 PE=2 SV=1	7	1	2	2	1	3	2	2	1	1	0	1	0	25.5	39.203	3605200	67496000	160450000	19616000	47569000	29394000	13576000	5800600	9741800	0	17996000	0
O02065;G5EFG9;G5EFF1;D4YW53		asd-2	>tr|O02065|O02065_CAEEL Protein ASD-2, isoform a OS=Caenorhabditis elegans GN=asd-2 PE=2 SV=2;>tr|G5EFG9|G5EFG9_CAEEL Alternative splicing defective family member 2a OS=Caenorhabditis elegans GN=asd-2 PE=2 SV=1;>tr|G5EFF1|G5EFF1_CAEEL Alternative splicing	7	2	3	3	4	4	3	3	2	1	1	1	3	25.3	35.839	24187000	37504000	34691000	109540000	50433000	58334000	64349000	32560000	10641000	10170000	23675000	44822000
D5MCN2;H2KZ23		larp-1	>tr|D5MCN2|D5MCN2_CAEEL Protein LARP-1, isoform b OS=Caenorhabditis elegans GN=larp-1 PE=4 SV=2;>tr|H2KZ23|H2KZ23_CAEEL Protein LARP-1, isoform a OS=Caenorhabditis elegans GN=larp-1 PE=4 SV=1	50	24	38	29	35	36	34	39	43	33	33	42	34	57.8	128.27	1778700000	3309800000	3774300000	3955000000	4876600000	3906400000	5279500000	6428600000	3425100000	3943600000	7081900000	5155800000
D5MCN8;H2KZC9		dgk-4	>tr|D5MCN8|D5MCN8_CAEEL Protein DGK-4, isoform b OS=Caenorhabditis elegans GN=dgk-4 PE=2 SV=1;>tr|H2KZC9|H2KZC9_CAEEL Protein DGK-4, isoform a OS=Caenorhabditis elegans GN=dgk-4 PE=2 SV=1	15	2	5	2	3	4	4	5	7	9	3	3	4	16.2	143.11	21607000	19669000	5480200	16906000	18683000	27887000	53117000	70389000	49341000	29857000	21740000	26998000
D5MCR4;Q7JMB8;D5MCR3;D5MCQ1;D5MCQ7;D5MCQ4;D5MCR5;D5MCQ8		sup-26	>tr|D5MCR4|D5MCR4_CAEEL Protein SUP-26, isoform r OS=Caenorhabditis elegans GN=sup-26 PE=2 SV=1;>tr|Q7JMB8|Q7JMB8_CAEEL Protein SUP-26, isoform a OS=Caenorhabditis elegans GN=sup-26 PE=2 SV=1;>tr|D5MCR3|D5MCR3_CAEEL Protein SUP-26, isoform q OS=Caenorhabdi	10	5	9	9	8	10	10	8	10	9	8	10	8	29.2	47.025	195260000	230750000	312650000	988220000	541370000	860120000	726630000	470290000	603420000	572210000	670250000	714760000
O17698;D5MCU1			>tr|O17698|O17698_CAEEL Protein C53A5.6, isoform a OS=Caenorhabditis elegans GN=C53A5.6 PE=2 SV=1;>tr|D5MCU1|D5MCU1_CAEEL Protein C53A5.6, isoform b OS=Caenorhabditis elegans GN=C53A5.6 PE=2 SV=1	11	0	1	1	7	6	3	1	1	1	0	0	1	23.9	63.294	0	10585000	24492000	61265000	136920000	39771000	15721000	17363000	8250100	0	0	7205900
D5MNM9			>tr|D5MNM9|D5MNM9_CAEEL Protein F28D9.4 OS=Caenorhabditis elegans GN=CELE_F28D9.4 PE=4 SV=1	4	0	1	0	2	0	2	3	4	4	3	2	1	37.5	16.503	0	9660000	0	18387000	0	47390000	385630000	264690000	159130000	39780000	35011000	4215700
D5SGZ9		mdt-9	>tr|D5SGZ9|D5SGZ9_CAEEL Protein MDT-9, isoform a OS=Caenorhabditis elegans GN=mdt-9 PE=2 SV=1	5	1	0	1	3	2	2	2	3	2	3	3	2	44.2	12.687	27038000	0	12401000	46349000	30975000	45102000	82838000	41925000	56234000	188400000	100830000	135830000
D6R8W9;J7S122		rbc-1	>tr|D6R8W9|D6R8W9_CAEEL Protein RBC-1, isoform a OS=Caenorhabditis elegans GN=rbc-1 PE=4 SV=4;>tr|J7S122|J7S122_CAEEL Protein RBC-1, isoform b OS=Caenorhabditis elegans GN=rbc-1 PE=4 SV=2	57	3	12	10	16	35	26	18	31	24	7	5	12	28.8	337.08	5980100	71399000	81224000	376090000	790550000	1261300000	317940000	583180000	418920000	30098000	90297000	143830000
D6R8X0;Q7JKY3-2;Q7JKY3	Dipeptidyl peptidase family member 1	dpf-1	>tr|D6R8X0|D6R8X0_CAEEL Protein DPF-1, isoform c OS=Caenorhabditis elegans GN=dpf-1 PE=2 SV=1;>sp|Q7JKY3-2|DPF1_CAEEL Isoform a of Dipeptidyl peptidase family member 1 OS=Caenorhabditis elegans GN=dpf-1;>sp|Q7JKY3|DPF1_CAEEL Dipeptidyl peptidase family mem	5	0	0	1	0	0	1	3	1	2	2	0	1	9.1	84.689	0	0	2760600	0	0	8197400	49058000	5398900	22201000	5426300	0	24428000
Q966A8;D6RYD3			>tr|Q966A8|Q966A8_CAEEL Protein Y58A7A.1, isoform a OS=Caenorhabditis elegans GN=CELE_Y58A7A.1 PE=2 SV=1;>tr|D6RYD3|D6RYD3_CAEEL Protein Y58A7A.1, isoform b OS=Caenorhabditis elegans GN=CELE_Y58A7A.1 PE=2 SV=1	2	2	2	2	2	1	2	2	2	2	2	2	2	12.3	15.113	18044000	122180000	254560000	25986000	10293000	80125000	75145000	82159000	192670000	32921000	65174000	92723000
D6RYE0;U4PE35			>tr|D6RYE0|D6RYE0_CAEEL Protein Y38C1AA.14, isoform a OS=Caenorhabditis elegans GN=CELE_Y38C1AA.14 PE=4 SV=1;>tr|U4PE35|U4PE35_CAEEL Protein Y38C1AA.14, isoform b OS=Caenorhabditis elegans GN=CELE_Y38C1AA.14 PE=4 SV=1	4	3	3	3	1	2	2	3	4	3	0	3	1	38.4	15.309	55785000	157050000	181510000	0	75401000	24209000	422790000	301790000	116480000	0	81653000	10842000
D6RYE4			>tr|D6RYE4|D6RYE4_CAEEL Protein Y59E9AL.36 OS=Caenorhabditis elegans GN=CELE_Y59E9AL.36 PE=4 SV=1	3	0	0	0	2	0	2	0	0	1	0	0	1	5.2	65.599	0	0	0	17238000	0	34718000	0	0	4185300	0	0	4428000
D7SFI3			>tr|D7SFI3|D7SFI3_CAEEL Protein C02D5.4 OS=Caenorhabditis elegans GN=C02D5.4 PE=3 SV=1	15	3	11	8	11	14	12	8	11	11	3	7	8	78	28.561	5380900	144140000	400430000	2896400000	4757400000	5742800000	516830000	1569400000	844140000	53893000	124890000	109530000
D7SFJ4			>tr|D7SFJ4|D7SFJ4_CAEEL Protein C25H3.9, isoform b OS=Caenorhabditis elegans GN=C25H3.9 PE=2 SV=1	1	1	0	1	0	0	0	0	0	0	1	0	0	44.3	21.742	9882800	0	2645500	0	0	0	0	0	0	9072900	0	0
D7SFK2			>tr|D7SFK2|D7SFK2_CAEEL Protein C56E6.9 OS=Caenorhabditis elegans GN=C56E6.9 PE=4 SV=1	26	7	7	9	6	7	6	11	13	8	15	22	20	24.9	124.5	73097000	79789000	74051000	144320000	162750000	73315000	227570000	199090000	135860000	1060200000	1476800000	1334500000
U4PQQ4;D7SFK7;H2KZT7;D7SFK5;U4PDU4;H2KZT8;U4PAK4;H2KZT6;U4PLE4			>tr|U4PQQ4|U4PQQ4_CAEEL Protein F28E10.1, isoform h OS=Caenorhabditis elegans GN=CELE_F28E10.1 PE=4 SV=1;>tr|D7SFK7|D7SFK7_CAEEL Protein F28E10.1, isoform b OS=Caenorhabditis elegans GN=CELE_F28E10.1 PE=2 SV=1;>tr|H2KZT7|H2KZT7_CAEEL Protein F28E10.1, isof	7	0	2	4	0	0	0	0	0	0	0	1	2	8.8	118.88	0	2672500	15056000	0	0	0	0	0	0	0	0	1321500
D7SFM3;K8ESF3;G5EGU3;K8ES81;G5EGP0;K8F7U3;G5EBH5;K8ERR8;L8E6K3;Q21789		lsy-12	>tr|D7SFM3|D7SFM3_CAEEL Protein LSY-12, isoform a OS=Caenorhabditis elegans GN=lsy-12 PE=2 SV=2;>tr|K8ESF3|K8ESF3_CAEEL Protein LSY-12, isoform j OS=Caenorhabditis elegans GN=lsy-12 PE=4 SV=1;>tr|G5EGU3|G5EGU3_CAEEL Protein LSY-12, isoform d OS=Caenorhabdi	13	3	1	0	1	0	1	2	1	1	4	10	11	12.4	139.92	12466000	5262600	0	112230000	0	688750	2930800	0	2958800	34179000	44301000	188090000
D7SFP5;O02335;C6KRN3			>tr|D7SFP5|D7SFP5_CAEEL Protein W02D9.2, isoform c OS=Caenorhabditis elegans GN=CELE_W02D9.2 PE=2 SV=1;>tr|O02335|O02335_CAEEL Protein W02D9.2, isoform a OS=Caenorhabditis elegans GN=CELE_W02D9.2 PE=2 SV=2;>tr|C6KRN3|C6KRN3_CAEEL Protein W02D9.2, isoform b	6	0	2	0	2	4	2	3	6	3	0	2	1	29.8	23.677	0	21276000	0	7164100	31894000	35192000	49618000	223790000	38563000	0	17533000	0
D7SFQ2;D7SFQ3			>tr|D7SFQ2|D7SFQ2_CAEEL Protein W04A8.6, isoform a OS=Caenorhabditis elegans GN=CELE_W04A8.6 PE=2 SV=1	8	4	6	4	1	2	2	5	2	3	4	2	2	22.2	57.875	34649000	81788000	41628000	25175000	14568000	24083000	30961000	147120000	75064000	18608000	39242000	21734000
D7SFQ8;D7SFQ9			>tr|D7SFQ8|D7SFQ8_CAEEL Protein F53H2.3, isoform b OS=Caenorhabditis elegans GN=CELE_F53H2.3 PE=2 SV=1;>tr|D7SFQ9|D7SFQ9_CAEEL Protein F53H2.3, isoform c OS=Caenorhabditis elegans GN=CELE_F53H2.3 PE=2 SV=1	10	2	7	4	0	0	0	0	0	1	0	0	0	29.7	52.611	4939000	48376000	44039000	0	0	0	0	0	3689000	0	0	0
D9N119;H2KZ20			>tr|D9N119|D9N119_CAEEL Protein F26G1.2, isoform b OS=Caenorhabditis elegans GN=CELE_F26G1.2 PE=2 SV=1;>tr|H2KZ20|H2KZ20_CAEEL Protein F26G1.2, isoform a OS=Caenorhabditis elegans GN=CELE_F26G1.2 PE=2 SV=1	5	0	0	0	2	2	2	0	3	1	0	0	0	49.2	12.845	0	0	0	78029000	10908000	15646000	0	6874500	4325600	0	0	0
D9N120		wago-5	>tr|D9N120|D9N120_CAEEL Protein WAGO-5 OS=Caenorhabditis elegans GN=wago-5 PE=4 SV=2	1	0	0	0	0	0	1	0	0	0	0	0	1	12.8	101.83	0	0	0	0	0	28363000	0	0	0	0	0	13467000
D9N122;Q9BIF4		ehs-1	>tr|D9N122|D9N122_CAEEL Protein EHS-1, isoform b OS=Caenorhabditis elegans GN=ehs-1 PE=2 SV=1;>tr|Q9BIF4|Q9BIF4_CAEEL EHS-1 OS=Caenorhabditis elegans GN=ehs-1 PE=2 SV=1	20	3	8	7	9	17	13	11	14	11	6	8	5	40.5	84.314	44715000	167220000	111210000	408010000	725860000	436450000	340300000	346440000	280210000	82096000	104780000	133200000
D9N129;Q17818		hpo-22	>tr|D9N129|D9N129_CAEEL Protein WDR-20, isoform b OS=Caenorhabditis elegans GN=wdr-20 PE=2 SV=1;>tr|Q17818|Q17818_CAEEL Protein WDR-20, isoform a OS=Caenorhabditis elegans GN=wdr-20 PE=2 SV=1	11	2	3	2	6	4	5	8	4	6	4	5	1	19.3	83.741	6915500	38134000	346940000	51910000	49369000	30442000	49361000	28514000	41725000	14100000	39589000	3569200
D9N139;D7SFN6;D9N138;Q18874			>tr|D9N139|D9N139_CAEEL Protein C56A3.6, isoform d OS=Caenorhabditis elegans GN=C56A3.6 PE=2 SV=1;>tr|D7SFN6|D7SFN6_CAEEL Protein C56A3.6, isoform b OS=Caenorhabditis elegans GN=C56A3.6 PE=2 SV=1;>tr|D9N138|D9N138_CAEEL Protein C56A3.6, isoform c OS=Caenor	8	1	2	3	1	1	1	5	8	6	3	4	5	24.5	52.765	4932100	4909300	23410000	4091400	6748000	17237000	211880000	128630000	115970000	24228000	71666000	75121000
D9N146;D9N147			>tr|D9N146|D9N146_CAEEL Protein K09G1.1, isoform d OS=Caenorhabditis elegans GN=CELE_K09G1.1 PE=2 SV=1;>tr|D9N147|D9N147_CAEEL Protein K09G1.1, isoform e OS=Caenorhabditis elegans GN=CELE_K09G1.1 PE=2 SV=1	7	2	3	2	3	2	2	5	5	3	4	6	4	25	26.508	5331700	76886000	5046900	6511700	13098000	2639300	107860000	60443000	79327000	112500000	251450000	155990000
D9PTN5;Q9U3I3;D9PTN4;Q8MQ67;G5EF12			>tr|D9PTN5|D9PTN5_CAEEL Protein F21A10.2, isoform e OS=Caenorhabditis elegans GN=CELE_F21A10.2 PE=2 SV=1;>tr|Q9U3I3|Q9U3I3_CAEEL Protein F21A10.2, isoform a OS=Caenorhabditis elegans GN=CELE_F21A10.2 PE=2 SV=1;>tr|D9PTN4|D9PTN4_CAEEL Protein F21A10.2, isof	22	3	14	10	4	7	5	11	12	16	6	9	8	27	113.21	84896000	222370000	62493000	64849000	30091000	22300000	277800000	254650000	112450000	85682000	184270000	27913000
D9PTP5;D9PTP6;D9PTP7;D9PTP8		snx-6	>tr|D9PTP5|D9PTP5_CAEEL Protein SNX-6, isoform a OS=Caenorhabditis elegans GN=snx-6 PE=1 SV=1;>tr|D9PTP6|D9PTP6_CAEEL Protein SNX-6, isoform b OS=Caenorhabditis elegans GN=snx-6 PE=2 SV=1;>tr|D9PTP7|D9PTP7_CAEEL Protein SNX-6, isoform c OS=Caenorhabditis e	25	14	17	15	17	22	19	18	21	18	8	16	12	48.3	54.77	335010000	622200000	427520000	1171400000	1200200000	1486300000	796690000	886860000	713650000	157180000	444760000	368690000
E0AHA7		unc-70	>tr|E0AHA7|E0AHA7_CAEEL Protein UNC-70, isoform c OS=Caenorhabditis elegans GN=unc-70 PE=2 SV=1	4	4	3	2	1	1	1	1	1	1	3	3	1	55.6	269.46	126580000	265200000	157970000	43626000	36728000	9383600	70602000	73965000	22877000	126360000	168270000	52367000
E0DBL0			>tr|E0DBL0|E0DBL0_CAEEL Protein Y51H7C.5 OS=Caenorhabditis elegans GN=CELE_Y51H7C.5 PE=4 SV=1	4	0	0	1	3	0	3	0	0	0	0	0	1	12	40.871	0	0	7493000	41091000	0	15960000	0	0	0	0	0	37728000
E0R7L2;E0R7L3			>tr|E0R7L2|E0R7L2_CAEEL Protein Y111B2A.12, isoform a OS=Caenorhabditis elegans GN=CELE_Y111B2A.12 PE=2 SV=1;>tr|E0R7L3|E0R7L3_CAEEL Protein Y111B2A.12, isoform b OS=Caenorhabditis elegans GN=CELE_Y111B2A.12 PE=2 SV=1	9	6	8	5	7	7	7	5	7	7	8	9	8	36.9	45.734	608780000	260930000	159620000	635330000	736270000	586800000	158250000	328390000	208800000	534280000	1175300000	762920000
E1B6Q6			>tr|E1B6Q6|E1B6Q6_CAEEL Protein ZK1127.13 OS=Caenorhabditis elegans GN=CELE_ZK1127.13 PE=4 SV=1	5	1	3	1	2	2	3	1	1	2	0	0	0	46.9	14.192	8053000	36894000	9280400	279120000	71339000	73754000	8825400	11388000	7294400	0	0	0
Q22973;E1B6Q7			>tr|Q22973|Q22973_CAEEL Protein F45F2.9, isoform a OS=Caenorhabditis elegans GN=CELE_F45F2.9 PE=2 SV=2;>tr|E1B6Q7|E1B6Q7_CAEEL Protein F45F2.9, isoform b OS=Caenorhabditis elegans GN=CELE_F45F2.9 PE=2 SV=1	5	2	3	1	4	5	3	3	3	2	1	1	1	72	9.0513	22538000	168940000	18905000	456370000	1125200000	181050000	104760000	269540000	88443000	7916000	32608000	4331500
E1B6R3;P34445;D1MN62;P34445-2;E1B6R4;E1B6R5	Uncharacterized protein F54C8.7	F54C8.7	>tr|E1B6R3|E1B6R3_CAEEL Protein F54C8.7, isoform d OS=Caenorhabditis elegans GN=CELE_F54C8.7 PE=2 SV=1;>sp|P34445|YL87_CAEEL Uncharacterized protein F54C8.7 OS=Caenorhabditis elegans GN=F54C8.7 PE=2 SV=3;>tr|D1MN62|D1MN62_CAEEL Protein F54C8.7, isoform c O	16	2	6	4	10	12	7	10	14	7	0	5	3	52.2	30.269	2913800	52746000	22639000	687460000	363320000	681070000	435700000	380090000	491900000	0	61128000	27417000
E1B6R8		emc-5	>tr|E1B6R8|E1B6R8_CAEEL Protein EMC-5 OS=Caenorhabditis elegans GN=emc-5 PE=4 SV=1	2	2	1	2	1	2	2	2	2	2	2	1	2	18.8	16.352	31164000	0	69837000	105850000	15347000	123410000	322510000	156850000	373300000	20283000	27622000	41411000
E1B6T7;E1B6T8		try-10	>tr|E1B6T7|E1B6T7_CAEEL Protein TRY-10, isoform a OS=Caenorhabditis elegans GN=try-10 PE=3 SV=1	6	1	4	5	2	3	2	1	2	3	0	1	1	16.6	39.119	1857100	23013000	74404000	74183000	34838000	27432000	5107500	46531000	39918000	0	3512200	92874000
E1B6U2;P90754-2;P90754;B5BM33	Ectonucleotide pyrophosphatase/phosphodiesterase C27A7.1	C27A7.1	>tr|E1B6U2|E1B6U2_CAEEL Protein C27A7.1, isoform d OS=Caenorhabditis elegans GN=C27A7.1 PE=2 SV=1;>sp|P90754-2|ENPP1_CAEEL Isoform b of Ectonucleotide pyrophosphatase/phosphodiesterase C27A7.1 OS=Caenorhabditis elegans GN=C27A7.1;>sp|P90754|ENPP1_CAEEL Ect	18	1	1	2	14	13	12	6	7	6	2	2	1	29.3	91.535	41507000	0	9973800	258200000	307330000	289130000	126240000	157430000	55369000	499340000	20281000	2655700
E1B6W2;Q9XTU2			>tr|E1B6W2|E1B6W2_CAEEL Protein Y49E10.21, isoform a OS=Caenorhabditis elegans GN=CELE_Y49E10.21 PE=2 SV=1;>tr|Q9XTU2|Q9XTU2_CAEEL Protein Y49E10.21, isoform b OS=Caenorhabditis elegans GN=CELE_Y49E10.21 PE=2 SV=2	26	5	8	10	12	8	15	21	19	19	7	9	9	38.2	82.177	66601000	90735000	102080000	147660000	501560000	323310000	573680000	564430000	745810000	204480000	108990000	161890000
E1TU65;A3QMC7;C0RSI9		hpo-12	>tr|E1TU65|E1TU65_CAEEL Protein HPO-12, isoform d OS=Caenorhabditis elegans GN=hpo-12 PE=2 SV=1	13	3	2	2	0	1	3	8	11	8	2	2	1	26.9	68.894	20805000	30284000	33828000	0	7271300	37073000	234840000	254990000	295980000	14739000	7261100	18480000
Q23542;E2JKZ0;L8E938;E2JKY8		dnc-1	>tr|Q23542|Q23542_CAEEL Protein DNC-1, isoform a OS=Caenorhabditis elegans GN=dnc-1 PE=2 SV=2;>tr|E2JKZ0|E2JKZ0_CAEEL Protein DNC-1, isoform b OS=Caenorhabditis elegans GN=dnc-1 PE=2 SV=1;>tr|L8E938|L8E938_CAEEL Protein DNC-1, isoform e OS=Caenorhabditis e	54	21	32	25	36	39	35	37	45	33	25	39	24	43.4	148.43	314850000	479770000	349620000	1768100000	1426500000	1439500000	1874700000	2030300000	1384400000	459400000	885680000	577850000
E2JL04;Q7Z261;E2JL03		iars-2;irs-2	>tr|E2JL04|E2JL04_CAEEL Protein IARS-2, isoform a OS=Caenorhabditis elegans GN=iars-2 PE=2 SV=1;>tr|Q7Z261|Q7Z261_CAEEL Isoleucyl-tRNA synthetase (Mitochondrial) OS=Caenorhabditis elegans GN=irs-2 PE=2 SV=1	31	5	10	6	16	18	19	10	14	18	5	3	7	36.9	121.25	12781000	68799000	156290000	288290000	1448400000	564840000	139720000	168550000	144130000	11632000	16665000	34451000
E3W743;Q6A2D2		hpo-34	>tr|E3W743|E3W743_CAEEL Protein HPO-34, isoform d OS=Caenorhabditis elegans GN=hpo-34 PE=2 SV=1;>tr|Q6A2D2|Q6A2D2_CAEEL Protein HPO-34, isoform c OS=Caenorhabditis elegans GN=hpo-34 PE=2 SV=1	9	9	9	9	3	1	3	6	5	5	8	8	7	60.2	154.73	12796000000	25711000000	14595000000	79720000	58412000	34302000	423030000	191500000	178440000	1609700000	2138800000	1349300000
H2KYP9;E5QCF3			>tr|H2KYP9|H2KYP9_CAEEL Protein C10G11.6, isoform a OS=Caenorhabditis elegans GN=C10G11.6 PE=2 SV=1;>tr|E5QCF3|E5QCF3_CAEEL Protein C10G11.6, isoform b OS=Caenorhabditis elegans GN=C10G11.6 PE=2 SV=1	6	2	4	4	1	2	1	1	1	1	1	1	1	21.5	43.924	69996000	26801000	64861000	5851000	4872900	5625200	2881700	6767100	7651600	6062100	4726800	8430400
E5QCF5;P91040			>tr|E5QCF5|E5QCF5_CAEEL Protein C10H11.8, isoform b OS=Caenorhabditis elegans GN=C10H11.8 PE=2 SV=1;>tr|P91040|P91040_CAEEL Protein C10H11.8, isoform a OS=Caenorhabditis elegans GN=C10H11.8 PE=2 SV=1	11	2	4	4	5	7	7	4	6	7	5	7	3	28.9	39.841	10765000	21333000	125700000	155710000	165450000	317590000	168770000	119900000	132140000	52500000	186960000	229660000
E5QCF6;P34558;E5QCF8;E5QCF7	Dephospho-CoA kinase 1;Uncharacterized protein T05G5.5;Dephospho-CoA kinase 2	T05G5.5	>tr|E5QCF6|E5QCF6_CAEEL Dephospho-CoA kinase 1 OS=Caenorhabditis elegans GN=CELE_T05G5.5 PE=2 SV=1;>sp|P34558|YNP5_CAEEL Uncharacterized protein T05G5.5 OS=Caenorhabditis elegans GN=T05G5.5 PE=2 SV=2;>tr|E5QCF8|E5QCF8_CAEEL Dephospho-CoA kinase 2 OS=Caenor	11	4	3	5	5	5	4	9	8	8	7	4	6	40.5	26.018	16400000	20633000	226970000	117570000	76551000	191890000	591450000	442210000	482920000	59463000	68723000	191100000
E5QCG5;E5QCG6		lin-24	>tr|E5QCG5|E5QCG5_CAEEL Protein LIN-24, isoform b OS=Caenorhabditis elegans GN=lin-24 PE=2 SV=1;>tr|E5QCG6|E5QCG6_CAEEL Protein LIN-24, isoform c OS=Caenorhabditis elegans GN=lin-24 PE=2 SV=1	1	0	0	0	0	0	0	0	0	1	0	0	0	27.3	18.811	0	0	0	0	0	0	0	0	2978400	0	0	0
Q23271;E5QCH1			>tr|Q23271|Q23271_CAEEL Protein ZC376.6, isoform a OS=Caenorhabditis elegans GN=CELE_ZC376.6 PE=2 SV=1;>tr|E5QCH1|E5QCH1_CAEEL Protein ZC376.6, isoform b OS=Caenorhabditis elegans GN=CELE_ZC376.6 PE=2 SV=1	18	0	9	3	4	10	6	5	9	8	2	9	6	19.3	131.12	0	48094000	56023000	218880000	133130000	287780000	19058000	240450000	188760000	8055400	89405000	144030000
Q93762;E5QCH3			>tr|Q93762|Q93762_CAEEL Protein F53C11.4, isoform a OS=Caenorhabditis elegans GN=CELE_F53C11.4 PE=2 SV=2;>tr|E5QCH3|E5QCH3_CAEEL Protein F53C11.4, isoform b OS=Caenorhabditis elegans GN=CELE_F53C11.4 PE=2 SV=1	5	1	4	3	1	1	2	1	3	1	1	2	1	14.4	59.178	17050000	53752000	19319000	13544000	10261000	19701000	8705500	32095000	6869300	5750200	8796200	3991400
E5QCI4;E5QCI3			>tr|E5QCI4|E5QCI4_CAEEL Protein K09E4.2, isoform b OS=Caenorhabditis elegans GN=CELE_K09E4.2 PE=2 SV=1;>tr|E5QCI3|E5QCI3_CAEEL Protein K09E4.2, isoform a OS=Caenorhabditis elegans GN=CELE_K09E4.2 PE=2 SV=1	8	0	2	3	2	2	4	4	5	6	1	1	1	11	67.875	0	10455000	33338000	23259000	263260000	53730000	121470000	95292000	107480000	4352500	21632000	8701700
Q7YWT5;E5QCJ3			>tr|Q7YWT5|Q7YWT5_CAEEL Protein T23B5.4, isoform a OS=Caenorhabditis elegans GN=CELE_T23B5.4 PE=4 SV=2;>tr|E5QCJ3|E5QCJ3_CAEEL Protein T23B5.4, isoform b OS=Caenorhabditis elegans GN=CELE_T23B5.4 PE=4 SV=1	3	2	1	3	0	1	0	2	2	2	3	3	2	29.3	15.672	26414000	17296000	58037000	0	20153000	0	59554000	22289000	32459000	76375000	79300000	66567000
E7EM24			>tr|E7EM24|E7EM24_CAEEL Protein C42D4.18 OS=Caenorhabditis elegans GN=C42D4.18 PE=4 SV=1	4	1	2	2	0	0	1	0	0	0	3	2	1	26.2	20.069	4908000	19175000	27708000	0	0	4743200	0	0	0	9225300	17160000	0
E7EM29		pho-12	>tr|E7EM29|E7EM29_CAEEL Protein PHO-12 OS=Caenorhabditis elegans GN=pho-12 PE=4 SV=1	4	2	3	1	0	0	0	0	0	0	1	0	0	12	46.368	46889000	89364000	19253000	0	0	0	0	0	0	29968000	0	0
E7FKX6;Q9GZC8	Systemic RNA interference defective protein 1	delta-sid-1;sid-1	>tr|E7FKX6|E7FKX6_CAEEL Delta-systemic RNAi enabling protein SID-1 OS=Caenorhabditis elegans GN=delta-sid-1 PE=2 SV=1;>sp|Q9GZC8|SID1_CAEEL Systemic RNA interference defective protein 1 OS=Caenorhabditis elegans GN=sid-1 PE=1 SV=2	6	0	0	0	0	0	1	2	3	2	0	1	1	11	65.927	0	0	0	0	0	2574100	11016000	26232000	7575400	0	0	1875200
E7FM69;Q966P1			>tr|E7FM69|E7FM69_CAEEL Protein HOSL-1, isoform b OS=Caenorhabditis elegans GN=hosl-1 PE=2 SV=1;>tr|Q966P1|Q966P1_CAEEL Protein HOSL-1, isoform a OS=Caenorhabditis elegans GN=hosl-1 PE=2 SV=1	10	1	1	2	0	2	1	5	6	4	0	1	0	16.4	101.49	18302000	18849000	13373000	0	6507500	10670000	94935000	165170000	58218000	0	14855000	0
Q9U2S7;E8MDW0			>tr|Q9U2S7|Q9U2S7_CAEEL Protein Y116A8C.30, isoform a OS=Caenorhabditis elegans GN=CELE_Y116A8C.30 PE=2 SV=2;>tr|E8MDW0|E8MDW0_CAEEL Protein Y116A8C.30, isoform c OS=Caenorhabditis elegans GN=CELE_Y116A8C.30 PE=2 SV=1	7	0	1	2	4	5	4	6	7	6	5	5	5	46.4	15.791	0	14326000	36063000	191060000	78996000	131690000	478860000	454740000	254200000	182740000	118700000	158780000
E9P860;Q23388			>tr|E9P860|E9P860_CAEEL Protein ZK1067.2, isoform b OS=Caenorhabditis elegans GN=CELE_ZK1067.2 PE=2 SV=1;>tr|Q23388|Q23388_CAEEL Protein ZK1067.2, isoform a OS=Caenorhabditis elegans GN=CELE_ZK1067.2 PE=2 SV=2	36	13	25	25	9	8	10	13	11	15	12	18	14	18	280.31	302080000	468340000	399360000	119750000	92755000	124780000	214500000	181680000	186760000	178720000	401280000	310460000
E9P861;E9P862		taf-3	>tr|E9P861|E9P861_CAEEL Protein TAF-3, isoform a OS=Caenorhabditis elegans GN=taf-3 PE=2 SV=1	11	1	2	4	1	0	1	1	3	3	1	5	6	14.5	115.57	1367800	28022000	7549800	2273400	0	5788400	4730200	6152900	8592000	1596500	11489000	28347000
E9P883;G5ECN9;Q18772		egl-3	>tr|E9P883|E9P883_CAEEL Protein EGL-3, isoform c OS=Caenorhabditis elegans GN=egl-3 PE=2 SV=1;>tr|G5ECN9|G5ECN9_CAEEL Prohormone convertase 2 OS=Caenorhabditis elegans GN=egl-3 PE=2 SV=1;>tr|Q18772|Q18772_CAEEL Protein EGL-3, isoform b OS=Caenorhabditis el	10	0	1	1	4	4	5	6	3	6	2	2	3	25.4	57.785	0	5912700	12275000	623780000	75260000	286710000	324760000	66112000	104510000	22983000	49156000	63916000
O17720;E9P886		ttll-5	>tr|O17720|O17720_CAEEL Protein TTLL-5, isoform a OS=Caenorhabditis elegans GN=ttll-5 PE=2 SV=3;>tr|E9P886|E9P886_CAEEL Protein TTLL-5, isoform b OS=Caenorhabditis elegans GN=ttll-5 PE=2 SV=1	15	4	3	4	9	8	9	4	2	6	10	10	12	27.3	76.557	22003000	29010000	18938000	139010000	75945000	104060000	27810000	12217000	39064000	116150000	110210000	277790000
E9RKC7			>tr|E9RKC7|E9RKC7_CAEEL Protein Y95B8A.8 OS=Caenorhabditis elegans GN=CELE_Y95B8A.8 PE=4 SV=1	23	12	14	15	14	17	17	14	16	17	10	17	9	37.3	84.284	151160000	350920000	197880000	526720000	714330000	440850000	437760000	566000000	336430000	124000000	368220000	138560000
F0IWS9			>tr|F0IWS9|F0IWS9_CAEEL Protein R13D11.4 OS=Caenorhabditis elegans GN=CELE_R13D11.4 PE=4 SV=1	5	1	1	0	3	4	3	2	2	2	1	1	0	26	25.875	14608000	5714600	0	1133600000	154520000	87007000	282340000	130900000	24177000	32837000	24369000	0
F3NWW3;H2KYT1;O16554;O16560		math-14	>tr|F3NWW3|F3NWW3_CAEEL Protein MATH-14, isoform b OS=Caenorhabditis elegans GN=math-14 PE=2 SV=1;>tr|H2KYT1|H2KYT1_CAEEL Protein MATH-14, isoform a OS=Caenorhabditis elegans GN=math-14 PE=2 SV=1	9	2	8	6	0	2	0	0	2	0	2	8	7	32.2	36.696	53262000	232820000	253970000	0	8321900	0	0	7501500	0	69436000	487770000	331110000
F3Y5P8;G5EEZ5	Thymidine kinase	thk-1	>tr|F3Y5P8|F3Y5P8_CAEEL Thymidine kinase OS=Caenorhabditis elegans GN=thk-1 PE=2 SV=1;>tr|G5EEZ5|G5EEZ5_CAEEL Thymidine kinase OS=Caenorhabditis elegans GN=thk-1 PE=2 SV=1	3	2	3	1	2	3	3	2	3	3	0	0	1	16.5	28.682	3675800	32128000	19006000	13533000	142770000	61462000	6438600	8520100	13383000	0	0	1429700
F3Y5Q2;Q9U2B0;S6FWQ3			>tr|F3Y5Q2|F3Y5Q2_CAEEL Protein Y48A6B.10, isoform b OS=Caenorhabditis elegans GN=CELE_Y48A6B.10 PE=2 SV=1;>tr|Q9U2B0|Q9U2B0_CAEEL Protein Y48A6B.10, isoform a OS=Caenorhabditis elegans GN=CELE_Y48A6B.10 PE=2 SV=2;>tr|S6FWQ3|S6FWQ3_CAEEL Protein Y48A6B.10,	7	1	4	3	1	5	3	1	6	5	0	4	4	28.7	46.276	5171500	128040000	19773000	439760000	118840000	19693000	8647000	55484000	51087000	0	76462000	23834000
F3Y5Q7;F3Y5Q3;Q9XXC7;F3Y5Q4;F3Y5Q5		spat-2	>tr|F3Y5Q7|F3Y5Q7_CAEEL Protein SPAT-2, isoform a OS=Caenorhabditis elegans GN=spat-2 PE=2 SV=1;>tr|F3Y5Q3|F3Y5Q3_CAEEL Protein SPAT-2, isoform b OS=Caenorhabditis elegans GN=spat-2 PE=2 SV=1;>tr|Q9XXC7|Q9XXC7_CAEEL Protein SPAT-2, isoform c OS=Caenorhabdi	27	12	18	15	13	21	19	15	16	20	14	21	15	54.9	64.713	363350000	764320000	410480000	1048700000	922150000	987980000	680530000	399670000	485640000	821250000	1111300000	639600000
F3Y5S2;Q5ZEP9;F3Y5S3		nfya-2	>tr|F3Y5S2|F3Y5S2_CAEEL Protein NFYA-2, isoform b OS=Caenorhabditis elegans GN=nfya-2 PE=2 SV=1;>tr|Q5ZEP9|Q5ZEP9_CAEEL Protein NFYA-2, isoform a OS=Caenorhabditis elegans GN=nfya-2 PE=2 SV=2	6	2	3	4	3	3	1	3	1	1	2	4	3	29.8	30.931	17590000	26034000	65166000	23204000	49787000	7601200	39939000	4988600	7729100	16863000	82988000	56941000
F5GU60;H2KZS0			>tr|F5GU60|F5GU60_CAEEL Protein T21F4.1, isoform b OS=Caenorhabditis elegans GN=CELE_T21F4.1 PE=2 SV=1;>tr|H2KZS0|H2KZS0_CAEEL Protein T21F4.1, isoform a OS=Caenorhabditis elegans GN=CELE_T21F4.1 PE=2 SV=1	11	5	11	5	8	8	9	8	10	6	2	8	6	34.3	36.196	333180000	739370000	320470000	451040000	2882300000	926750000	332050000	680320000	371330000	17682000	217110000	78855000
F5GUA0;Q21333			>tr|F5GUA0|F5GUA0_CAEEL Protein K08E4.2, isoform b OS=Caenorhabditis elegans GN=CELE_K08E4.2 PE=2 SV=1;>tr|Q21333|Q21333_CAEEL Protein K08E4.2, isoform a OS=Caenorhabditis elegans GN=CELE_K08E4.2 PE=2 SV=1	5	0	1	1	2	2	5	2	2	5	0	0	0	32.7	19.514	0	4042600	0	3105900	21838000	25442000	10060000	34343000	20192000	0	0	0
Q22498;Q2XN02;F5GUA3	Probable coatomer subunit gamma;Coatomer subunit gamma	T14G10.5	>sp|Q22498|COPG_CAEEL Probable coatomer subunit gamma OS=Caenorhabditis elegans GN=T14G10.5 PE=2 SV=1;>tr|Q2XN02|Q2XN02_CAEEL Coatomer subunit gamma OS=Caenorhabditis elegans GN=CELE_T14G10.5 PE=2 SV=1;>tr|F5GUA3|F5GUA3_CAEEL Coatomer subunit gamma OS=Caen	38	16	29	18	24	28	21	27	37	22	21	28	18	42.3	96.301	449940000	1497400000	1097000000	4050200000	4032200000	3811800000	3313600000	4302200000	3712700000	654220000	1513900000	1429200000
F5GUA7;Q27533;D3YT44	Probable cation-transporting ATPase W08D2.5	catp-6;W08D2.5	>tr|F5GUA7|F5GUA7_CAEEL Protein CATP-6, isoform c OS=Caenorhabditis elegans GN=catp-6 PE=2 SV=1;>sp|Q27533|YH2M_CAEEL Probable cation-transporting ATPase W08D2.5 OS=Caenorhabditis elegans GN=W08D2.5 PE=2 SV=2;>tr|D3YT44|D3YT44_CAEEL Protein CATP-6, isoform	12	1	2	3	1	1	1	8	5	7	2	2	1	14.6	135.11	7328900	12937000	13766000	3766700	5769900	17489000	157410000	86287000	59721000	9839200	17233000	8629200
Q18843;F5GUC6		pmp-3	>tr|Q18843|Q18843_CAEEL Protein PMP-3, isoform a OS=Caenorhabditis elegans GN=pmp-3 PE=2 SV=1;>tr|F5GUC6|F5GUC6_CAEEL Protein PMP-3, isoform b OS=Caenorhabditis elegans GN=pmp-3 PE=2 SV=1	16	3	5	5	3	6	8	9	13	13	3	1	5	27.9	74.999	25571000	20999000	34935000	71629000	63834000	86702000	424000000	265710000	349150000	26816000	1258500	70399000
P49809;F5GUD0;F5GUC9;Q968T0	Regulator of G-protein signaling egl-10	egl-10	>sp|P49809|EGL10_CAEEL Regulator of G-protein signaling egl-10 OS=Caenorhabditis elegans GN=egl-10 PE=2 SV=1;>tr|F5GUD0|F5GUD0_CAEEL Protein EGL-10, isoform c OS=Caenorhabditis elegans GN=egl-10 PE=2 SV=1;>tr|F5GUC9|F5GUC9_CAEEL Protein EGL-10, isoform b O	6	0	0	1	0	0	1	1	3	2	0	0	2	11.7	63.278	0	0	13401000	0	0	5859200	9279900	13432000	4827900	0	0	7686700
F5GUD3;G5EG27;F5GUD4		tre-3	>tr|F5GUD3|F5GUD3_CAEEL Protein TRE-3, isoform b OS=Caenorhabditis elegans GN=tre-3 PE=2 SV=1;>tr|G5EG27|G5EG27_CAEEL Protein TRE-3, isoform a OS=Caenorhabditis elegans GN=tre-3 PE=2 SV=1	13	2	4	3	2	6	3	5	8	3	8	12	10	22.2	70.256	7223400	93872000	23627000	29667000	99142000	37997000	73472000	217870000	51372000	159320000	980310000	343670000
F5GUG6;F5GUH2;F5GUG7;F5GUG8;F5GUH1;F5GUH0;F5GUG9			>tr|F5GUG6|F5GUG6_CAEEL Protein W05B5.1, isoform a OS=Caenorhabditis elegans GN=CELE_W05B5.1 PE=2 SV=1;>tr|F5GUH2|F5GUH2_CAEEL Protein W05B5.1, isoform g OS=Caenorhabditis elegans GN=CELE_W05B5.1 PE=2 SV=1;>tr|F5GUG7|F5GUG7_CAEEL Protein W05B5.1, isoform b	15	2	6	7	3	6	2	10	10	9	10	11	10	73.5	24.324	119450000	566990000	135630000	61431000	147020000	37348000	573780000	692690000	436750000	495320000	1257600000	588880000
F5GUI0;O17883	Steroidogenic acute regulatory-like protein 1	strl-1	>tr|F5GUI0|F5GUI0_CAEEL Protein STRL-1, isoform b OS=Caenorhabditis elegans GN=strl-1 PE=2 SV=1;>sp|O17883|STAL1_CAEEL Steroidogenic acute regulatory-like protein 1 OS=Caenorhabditis elegans GN=strl-1 PE=2 SV=2	12	0	4	4	9	8	11	11	11	11	5	6	7	66.8	27.123	0	43607000	32841000	410960000	1859400000	699700000	1001000000	1095200000	878650000	29816000	192520000	229050000
H2KYR9;G1K0V4			>tr|H2KYR9|H2KYR9_CAEEL Protein T26C11.4, isoform a OS=Caenorhabditis elegans GN=CELE_T26C11.4 PE=2 SV=1;>tr|G1K0V4|G1K0V4_CAEEL Protein T26C11.4, isoform b OS=Caenorhabditis elegans GN=CELE_T26C11.4 PE=2 SV=1	7	0	4	4	0	0	0	1	2	0	1	3	1	16	65.495	0	20871000	38286000	0	0	0	12348000	16936000	0	2035200	9890300	2624200
P34563;G1K0V8;G1K0V9	Eukaryotic translation initiation factor 5A-1	iff-1	>sp|P34563|IF5A1_CAEEL Eukaryotic translation initiation factor 5A-1 OS=Caenorhabditis elegans GN=iff-1 PE=1 SV=1;>tr|G1K0V8|G1K0V8_CAEEL Protein IFF-1, isoform b OS=Caenorhabditis elegans GN=iff-1 PE=2 SV=1	4	4	4	4	4	4	4	4	4	4	4	4	3	47.2	17.867	9770300000	22650000000	16505000000	3180100000	3776700000	10260000000	4528500000	5022700000	2906900000	1955200000	4274900000	4230200000
Q8WR51;G1K0W1	GDP-fucose protein O-fucosyltransferase 2	pad-2	>sp|Q8WR51|OFUT2_CAEEL GDP-fucose protein O-fucosyltransferase 2 OS=Caenorhabditis elegans GN=pad-2 PE=1 SV=1;>tr|G1K0W1|G1K0W1_CAEEL Protein PAD-2, isoform b OS=Caenorhabditis elegans GN=pad-2 PE=4 SV=1	10	0	1	0	2	9	7	4	7	5	0	3	3	24.8	50.105	0	2774400	0	10035000	143620000	663380000	26288000	78677000	43813000	0	10426000	19741000
Q1ZXU6;G1K0X0;Q22656		pgp-6	>tr|Q1ZXU6|Q1ZXU6_CAEEL Protein PGP-6, isoform b OS=Caenorhabditis elegans GN=pgp-6 PE=2 SV=2;>tr|G1K0X0|G1K0X0_CAEEL Protein PGP-6, isoform c OS=Caenorhabditis elegans GN=pgp-6 PE=2 SV=1;>tr|Q22656|Q22656_CAEEL Protein PGP-6, isoform a OS=Caenorhabditis e	37	19	27	22	24	28	26	30	33	28	24	24	23	38	134.21	492390000	1044000000	884100000	2136900000	2485300000	2459600000	11571000000	7495200000	5022400000	686340000	1226600000	1603000000
G1K0X1;G5EDL5		ceeh-2	>tr|G1K0X1|G1K0X1_CAEEL Protein CEEH-2, isoform b OS=Caenorhabditis elegans GN=ceeh-2 PE=2 SV=1;>tr|G5EDL5|G5EDL5_CAEEL Epoxide hydrolase OS=Caenorhabditis elegans GN=ceeh-2 PE=2 SV=1	8	0	1	0	1	1	1	3	5	6	1	3	0	39.7	34.135	0	12039000	0	41627000	10279000	25296000	119970000	155550000	224040000	8128200	28823000	0
G1K845;Q21970		miz-1	>tr|G1K845|G1K845_CAEEL Protein MIZ-1, isoform b OS=Caenorhabditis elegans GN=miz-1 PE=2 SV=1;>tr|Q21970|Q21970_CAEEL Protein MIZ-1, isoform a OS=Caenorhabditis elegans GN=miz-1 PE=2 SV=2	10	2	7	5	2	1	2	1	1	3	1	2	3	28.2	70.699	30883000	87433000	33648000	3958100	1373600	11477000	2876900	0	9949400	4219800	7507300	14512000
G2HK02		pqn-87	>tr|G2HK02|G2HK02_CAEEL Protein PQN-87, isoform d OS=Caenorhabditis elegans GN=pqn-87 PE=2 SV=1	1	1	0	0	1	0	0	0	0	0	0	0	0	34.1	163.6	11535000	0	0	9172200	0	0	0	0	0	0	0	0
G2HK03;Q9U207		pqn-87	>tr|G2HK03|G2HK03_CAEEL Protein PQN-87, isoform c OS=Caenorhabditis elegans GN=pqn-87 PE=2 SV=1;>tr|Q9U207|Q9U207_CAEEL Protein PQN-87, isoform a OS=Caenorhabditis elegans GN=pqn-87 PE=2 SV=3	1	1	1	1	1	0	1	1	1	1	0	1	1	36.9	164.27	6427500	120060000	14258000	72315000	0	0	17523000	55579000	16397000	0	32377000	16883000
G2HK08;G2HK09			>tr|G2HK08|G2HK08_CAEEL Protein Y56A3A.16, isoform a OS=Caenorhabditis elegans GN=CELE_Y56A3A.16 PE=2 SV=1;>tr|G2HK09|G2HK09_CAEEL Protein Y56A3A.16, isoform b OS=Caenorhabditis elegans GN=CELE_Y56A3A.16 PE=2 SV=1	5	1	3	4	1	0	1	1	2	2	1	2	2	12.8	67.462	25383000	14333000	20943000	10377000	0	6510200	9608100	11754000	16534000	101750000	273520000	21551000
G3MTX2;Q10120	Protein lin-52	lin-52	>tr|G3MTX2|G3MTX2_CAEEL Protein LIN-52, isoform b OS=Caenorhabditis elegans GN=lin-52 PE=2 SV=1;>sp|Q10120|LIN52_CAEEL Protein lin-52 OS=Caenorhabditis elegans GN=lin-52 PE=1 SV=1	3	2	3	2	1	1	2	1	1	1	1	2	2	30.6	13.486	84912000	48008000	53629000	0	8154900	8482600	6290200	23478000	4639800	4462500	36030000	28069000
G3MU11;Q2L6U7;P90887;H9G2W4;I2HAA1			>tr|G3MU11|G3MU11_CAEEL Protein F55A11.6, isoform c OS=Caenorhabditis elegans GN=CELE_F55A11.6 PE=3 SV=1;>tr|Q2L6U7|Q2L6U7_CAEEL Protein F55A11.6, isoform b OS=Caenorhabditis elegans GN=CELE_F55A11.6 PE=3 SV=2;>tr|P90887|P90887_CAEEL Protein F55A11.6, isof	6	4	5	4	1	3	3	3	5	3	3	4	2	29.6	34.558	293700000	234360000	385450000	62192000	84316000	175580000	273660000	73893000	121430000	185140000	148650000	194770000
Q27497;G3MU14	Serine/threonine-protein phosphatase PP1-alpha;Serine/threonine-protein phosphatase	gsp-1	>sp|Q27497|GLC7A_CAEEL Serine/threonine-protein phosphatase PP1-alpha OS=Caenorhabditis elegans GN=gsp-1 PE=2 SV=2;>tr|G3MU14|G3MU14_CAEEL Serine/threonine-protein phosphatase OS=Caenorhabditis elegans GN=gsp-1 PE=2 SV=1	14	6	8	6	8	11	10	9	10	10	11	12	9	36.2	37.204	397050000	785540000	459150000	902530000	2249100000	2387200000	2183800000	1264100000	1259200000	2454300000	2894300000	1862000000
G3MU29;Q7JLE3;Q23318;G3MU30;G3MU28			>tr|G3MU29|G3MU29_CAEEL Protein ZC434.9, isoform e OS=Caenorhabditis elegans GN=CELE_ZC434.9 PE=2 SV=1;>tr|Q7JLE3|Q7JLE3_CAEEL Protein ZC434.9, isoform b OS=Caenorhabditis elegans GN=CELE_ZC434.9 PE=2 SV=2;>tr|Q23318|Q23318_CAEEL Protein ZC434.9, isoform a	12	6	7	6	5	6	5	4	5	6	5	8	4	20.4	81.273	141800000	177510000	199840000	321340000	154900000	181810000	128280000	126220000	106850000	146030000	129910000	247090000
Q18785;G3MU38;D6R8W7	MIF-like protein mif-2	mif-2	>sp|Q18785|MIF2_CAEEL MIF-like protein mif-2 OS=Caenorhabditis elegans GN=mif-2 PE=2 SV=1;>tr|G3MU38|G3MU38_CAEEL Protein MIF-2, isoform c OS=Caenorhabditis elegans GN=mif-2 PE=2 SV=1;>tr|D6R8W7|D6R8W7_CAEEL Protein MIF-2, isoform b OS=Caenorhabditis elega	10	3	3	3	8	10	10	7	8	7	3	4	4	75	12.842	25642000	24090000	72425000	6088400000	8878300000	11191000000	1367900000	948690000	1815700000	36694000	41804000	135670000
G3MU40;G5ECM1		rrf-1	>tr|G3MU40|G3MU40_CAEEL Protein RRF-1, isoform b OS=Caenorhabditis elegans GN=rrf-1 PE=2 SV=1;>tr|G5ECM1|G5ECM1_CAEEL Protein RRF-1, isoform a OS=Caenorhabditis elegans GN=rrf-1 PE=1 SV=1	31	1	12	9	11	15	18	8	10	11	1	6	2	24.7	177.26	2328500	94414000	76425000	365400000	280350000	165510000	202180000	57644000	92879000	3487900	37085000	20197000
G3MU57;P90897;G3MU56			>tr|G3MU57|G3MU57_CAEEL Protein F58G11.2, isoform b OS=Caenorhabditis elegans GN=CELE_F58G11.2 PE=2 SV=1;>tr|P90897|P90897_CAEEL Protein F58G11.2, isoform a OS=Caenorhabditis elegans GN=CELE_F58G11.2 PE=2 SV=4;>tr|G3MU56|G3MU56_CAEEL Protein F58G11.2, isof	42	26	36	29	26	29	27	23	32	25	22	30	28	55.7	103.07	1647500000	3359200000	3314400000	1581900000	3277300000	1764100000	709230000	1887600000	1214700000	793260000	3649200000	3302000000
G3MU81;O45624;G3MU79;N1NVB4;G3MU82;G3MU80;O45623;N1NTD2;N1NTI7;G3MU83;Q7JKC3;N1NTJ2;N1NSE3;N1NV07;N1NSD8;N1NTD8	Ubiquitin carboxyl-terminal hydrolase;Ubiquitin carboxyl-terminal hydrolase 7	math-33;usp-7	>tr|G3MU81|G3MU81_CAEEL Ubiquitin carboxyl-terminal hydrolase OS=Caenorhabditis elegans GN=math-33 PE=2 SV=1;>tr|O45624|O45624_CAEEL Ubiquitin carboxyl-terminal hydrolase OS=Caenorhabditis elegans GN=math-33 PE=2 SV=1;>tr|G3MU79|G3MU79_CAEEL Ubiquitin carb	38	19	31	22	24	35	32	28	34	29	21	28	24	39.6	130.95	230770000	608820000	429850000	5002600000	5922000000	3837500000	1609000000	1798300000	1525700000	207500000	640200000	886300000
G3MU88;O18239			>tr|G3MU88|G3MU88_CAEEL Protein SEC-61, isoform b OS=Caenorhabditis elegans GN=sec-61 PE=2 SV=1;>tr|O18239|O18239_CAEEL Protein SEC-61, isoform a OS=Caenorhabditis elegans GN=sec-61 PE=2 SV=1	10	2	7	4	5	8	4	6	8	6	5	6	5	18.1	48.542	37054000	1097900000	1468000000	1134800000	632240000	1930200000	3805200000	2691300000	4032600000	605400000	1154000000	1672700000
G5EDQ3;G3MVE8;G5ECF0;G5EG71;G5EFI0;G5ECM3;G5ECJ9;I7LFF0;G5ED02;G5EBS9;I7J4D1;G5EGS2;G5EFE4		rin-1	>tr|G5EDQ3|G5EDQ3_CAEEL Protein RIN-1, isoform f OS=Caenorhabditis elegans GN=rin-1 PE=2 SV=1;>tr|G3MVE8|G3MVE8_CAEEL RIN-1 OS=Caenorhabditis elegans PE=2 SV=1;>tr|G5ECF0|G5ECF0_CAEEL Protein RIN-1, isoform a OS=Caenorhabditis elegans GN=rin-1 PE=2 SV=1;>t	20	11	11	12	0	1	2	5	4	3	3	2	3	17	191.12	93039000	98486000	191450000	0	0	5494600	18480000	16107000	15794000	6536700	5678800	20284000
O61825;G4RT15			>tr|O61825|O61825_CAEEL Protein B0511.12, isoform b OS=Caenorhabditis elegans GN=B0511.12 PE=2 SV=3;>tr|G4RT15|G4RT15_CAEEL Protein B0511.12, isoform a OS=Caenorhabditis elegans GN=B0511.12 PE=2 SV=2	13	1	2	2	1	1	1	6	7	6	1	1	0	8.5	248.92	2136400	3650800	5529800	3763400	3976600	0	76071000	68946000	147520000	9939900	5389400	0
Q7Z298;G4RXT9;Q400L7			>tr|Q7Z298|Q7Z298_CAEEL Protein F54G2.1, isoform b OS=Caenorhabditis elegans GN=CELE_F54G2.1 PE=2 SV=2;>tr|G4RXT9|G4RXT9_CAEEL Protein F54G2.1, isoform c OS=Caenorhabditis elegans GN=CELE_F54G2.1 PE=2 SV=2;>tr|Q400L7|Q400L7_CAEEL Protein F54G2.1, isoform a	9	0	0	0	1	2	5	3	4	6	0	2	1	11.2	110.68	0	0	0	4715600	4713500	26800000	24309000	38367000	27523000	0	8037200	4919700
G4RYA5			>tr|G4RYA5|G4RYA5_CAEEL Protein F38A1.8 OS=Caenorhabditis elegans GN=CELE_F38A1.8 PE=4 SV=1	27	7	17	16	13	16	20	17	25	22	13	15	11	41.6	69.31	174430000	357560000	1045000000	726610000	1311000000	1565800000	2123100000	1912500000	2306500000	247360000	420010000	461420000
G4S034;Q21408		spc-1	>tr|G4S034|G4S034_CAEEL Protein SPC-1, isoform a OS=Caenorhabditis elegans GN=spc-1 PE=2 SV=2;>tr|Q21408|Q21408_CAEEL Protein SPC-1, isoform b OS=Caenorhabditis elegans GN=spc-1 PE=2 SV=2	162	119	144	121	99	129	109	118	132	116	126	139	120	64	281.75	32444000000	36397000000	39617000000	16476000000	11018000000	12047000000	18615000000	14346000000	11066000000	24023000000	27798000000	27263000000
G4S1A4			>tr|G4S1A4|G4S1A4_CAEEL Protein F10C1.9 OS=Caenorhabditis elegans GN=CELE_F10C1.9 PE=4 SV=1	7	7	6	6	4	3	2	3	3	1	3	2	1	36.6	26.907	1208400000	1499400000	1208400000	113100000	180380000	26399000	22921000	32633000	16739000	26845000	62723000	15771000
G4S460;Q9TZ92		attf-3	>tr|G4S460|G4S460_CAEEL Protein ATTF-3, isoform a OS=Caenorhabditis elegans GN=attf-3 PE=2 SV=2;>tr|Q9TZ92|Q9TZ92_CAEEL Protein ATTF-3, isoform b OS=Caenorhabditis elegans GN=attf-3 PE=2 SV=3	15	5	4	8	4	3	3	3	3	1	7	9	11	15.7	144.09	39527000	58098000	129110000	31457000	21264000	0	7615400	29676000	3636300	74495000	116140000	467410000
G4S4A1;P34374	Voltage-dependent calcium channel unc-36	unc-36	>tr|G4S4A1|G4S4A1_CAEEL Protein UNC-36, isoform c OS=Caenorhabditis elegans GN=unc-36 PE=2 SV=1;>sp|P34374|UNC36_CAEEL Voltage-dependent calcium channel unc-36 OS=Caenorhabditis elegans GN=unc-36 PE=1 SV=2	5	0	0	2	0	0	0	1	0	1	2	1	4	4.8	139.34	0	0	4632200	0	0	0	7830100	0	6387100	20580000	7694400	51306000
G4S703;Q95Y57			>tr|G4S703|G4S703_CAEEL Protein Y50D4A.1, isoform a OS=Caenorhabditis elegans GN=CELE_Y50D4A.1 PE=2 SV=2;>tr|Q95Y57|Q95Y57_CAEEL Protein Y50D4A.1, isoform b OS=Caenorhabditis elegans GN=CELE_Y50D4A.1 PE=2 SV=2	9	3	1	0	0	0	0	2	0	0	6	6	5	14	95.163	23310000	0	0	0	0	0	6334600	0	0	83794000	50722000	57419000
G4S708;Q8WTM8		wrb-1	>tr|G4S708|G4S708_CAEEL Protein WRB-1, isoform a OS=Caenorhabditis elegans GN=wrb-1 PE=2 SV=2;>tr|Q8WTM8|Q8WTM8_CAEEL Protein WRB-1, isoform b OS=Caenorhabditis elegans GN=wrb-1 PE=2 SV=2	2	0	1	1	2	2	1	2	2	2	2	1	1	16.1	21.325	0	9752300	14239000	42247000	11102000	26013000	174980000	62139000	152880000	55341000	12884000	26117000
G4SB35		arid-1	>tr|G4SB35|G4SB35_CAEEL Protein ARID-1 OS=Caenorhabditis elegans GN=arid-1 PE=4 SV=1	38	7	16	12	3	5	4	8	10	9	21	29	29	29.9	185.19	73242000	83178000	149180000	58507000	118640000	150950000	48095000	58453000	66557000	336820000	536070000	1276600000
G4SCE4		nhr-119	>tr|G4SCE4|G4SCE4_CAEEL Protein NHR-119 OS=Caenorhabditis elegans GN=nhr-119 PE=3 SV=1	4	0	2	3	1	1	1	0	0	1	0	1	0	6.2	78.831	0	28567000	61783000	4323200	0	6780500	0	0	6301800	0	13356000	0
G4SF15;Q95XR3			>tr|G4SF15|G4SF15_CAEEL Protein Y39G10AR.9, isoform a OS=Caenorhabditis elegans GN=CELE_Y39G10AR.9 PE=2 SV=2;>tr|Q95XR3|Q95XR3_CAEEL Protein Y39G10AR.9, isoform b OS=Caenorhabditis elegans GN=CELE_Y39G10AR.9 PE=2 SV=2	15	4	9	8	11	14	14	10	10	11	4	5	4	45.4	44.239	28598000	70101000	134050000	1515600000	812180000	1165900000	226360000	240560000	248410000	16298000	62106000	24420000
G4SF79			>tr|G4SF79|G4SF79_CAEEL Protein F25E2.2, isoform a OS=Caenorhabditis elegans GN=CELE_F25E2.2 PE=2 SV=2	3	1	1	1	2	3	3	2	2	3	2	2	2	6.4	69.461	32831000	5700100	4750100	79960000	163650000	142360000	61796000	210650000	281240000	16380000	61327000	66132000
G4SF97;G4SFA4;G4SFA7;G4SFA6;Q1XFX9			>tr|G4SF97|G4SF97_CAEEL Protein W05F2.4, isoform a OS=Caenorhabditis elegans GN=CELE_W05F2.4 PE=2 SV=2;>tr|G4SFA4|G4SFA4_CAEEL Protein W05F2.4, isoform e OS=Caenorhabditis elegans GN=CELE_W05F2.4 PE=2 SV=2	17	7	7	7	1	2	1	2	2	2	6	9	5	10.4	214.04	84138000	134640000	99802000	82121000	96391000	82088000	30961000	126230000	31866000	52538000	116460000	50984000
G4SFM6;Q19852		rgl-1	>tr|G4SFM6|G4SFM6_CAEEL Protein RGL-1, isoform a OS=Caenorhabditis elegans GN=rgl-1 PE=2 SV=2;>tr|Q19852|Q19852_CAEEL Protein RGL-1, isoform b OS=Caenorhabditis elegans GN=rgl-1 PE=2 SV=3	7	1	2	3	0	1	0	0	1	1	1	0	1	10	96.122	13331000	35504000	32321000	0	3753200	0	0	347520	23017000	0	0	14248000
G4SG25		fbxa-4	>tr|G4SG25|G4SG25_CAEEL Protein FBXA-4 OS=Caenorhabditis elegans GN=fbxa-4 PE=4 SV=1	5	1	3	1	1	2	2	1	2	4	1	2	1	21.3	34.363	15674000	17141000	28296000	12014000	8841900	36280000	17995000	27269000	36851000	9373000	19758000	30355000
Q20629;G4SGI5			>tr|Q20629|Q20629_CAEEL Protein F49E8.2, isoform b OS=Caenorhabditis elegans GN=CELE_F49E8.2 PE=2 SV=3;>tr|G4SGI5|G4SGI5_CAEEL Protein F49E8.2, isoform a OS=Caenorhabditis elegans GN=CELE_F49E8.2 PE=2 SV=2	3	0	2	2	0	0	0	0	0	0	1	2	2	9.5	47.609	0	97432000	50749000	0	0	0	0	0	0	5511300	73371000	31313000
G4SI07		gei-15	>tr|G4SI07|G4SI07_CAEEL Protein GEI-15 OS=Caenorhabditis elegans GN=gei-15 PE=4 SV=1	27	22	23	21	2	1	1	6	4	2	11	14	10	79	44.577	5771500000	6924900000	7180300000	164710000	976310	18632000	81056000	38065000	12885000	280900000	380890000	299470000
G5ECY7;G4SJU0			>tr|G5ECY7|G5ECY7_CAEEL Protein T15B12.1, isoform a OS=Caenorhabditis elegans GN=CELE_T15B12.1 PE=2 SV=1;>tr|G4SJU0|G4SJU0_CAEEL Protein T15B12.1, isoform b OS=Caenorhabditis elegans GN=CELE_T15B12.1 PE=2 SV=1	4	2	2	3	1	2	1	1	1	1	1	0	2	18.9	25.151	31471000	25917000	41589000	43380000	49169000	15412000	20029000	26683000	28578000	7336700	0	7735100
G4SKK4;P91348			>tr|G4SKK4|G4SKK4_CAEEL Protein F55F8.9, isoform b OS=Caenorhabditis elegans GN=CELE_F55F8.9 PE=2 SV=1;>tr|P91348|P91348_CAEEL Protein F55F8.9, isoform a OS=Caenorhabditis elegans GN=CELE_F55F8.9 PE=2 SV=2	4	0	0	0	1	0	1	3	2	3	0	0	0	6.7	47.358	0	0	0	0	0	25381000	125060000	18681000	86610000	0	0	0
G4SL51		pqn-52	>tr|G4SL51|G4SL51_CAEEL Protein PQN-52, isoform c OS=Caenorhabditis elegans GN=pqn-52 PE=2 SV=1	32	28	31	24	9	13	13	19	12	14	19	18	14	71.3	62.591	18172000000	19694000000	23737000000	654200000	619700000	640580000	1092300000	556040000	522530000	874440000	704120000	722680000
G4SLD6;G5EFF0;G5EDT5;A7DT28;Q8ISF3;Q8ISF4;Q65XY2;G5EF69		ttn-1	>tr|G4SLD6|G4SLD6_CAEEL 2MDa_2 protein OS=Caenorhabditis elegans GN=ttn-1 PE=4 SV=2;>tr|G5EFF0|G5EFF0_CAEEL 2MDa_1 protein OS=Caenorhabditis elegans GN=ttn-1 PE=4 SV=1;>tr|G5EDT5|G5EDT5_CAEEL 1MDa_1 protein OS=Caenorhabditis elegans GN=ttn-1 PE=4 SV=1	323	151	184	187	90	95	95	111	91	86	163	194	174	30.2	2051.7	8716600000	9545400000	9697600000	4794600000	3915700000	2944900000	4008500000	2375100000	1621800000	9464100000	9911800000	9711200000
G4SLH0		ttn-1	>tr|G4SLH0|G4SLH0_CAEEL Protein TTN-1, isoform g OS=Caenorhabditis elegans GN=ttn-1 PE=2 SV=2	1	0	0	1	0	0	0	0	0	0	0	0	0	30	2056.7	0	0	4613200	0	0	0	0	0	0	0	0	0
G4SNB8			>tr|G4SNB8|G4SNB8_CAEEL Protein T10F2.5 OS=Caenorhabditis elegans GN=CELE_T10F2.5 PE=4 SV=1	4	1	1	1	3	4	3	1	2	3	0	0	0	34.3	15.863	7255200	11300000	49423000	65068000	1920200000	64108000	14338000	3440000	18241000	0	0	0
G4SNJ8			>tr|G4SNJ8|G4SNJ8_CAEEL Protein Y92H12BM.1 OS=Caenorhabditis elegans GN=CELE_Y92H12BM.1 PE=4 SV=1	3	0	2	2	0	1	0	0	0	1	0	0	0	21.9	25.713	0	30099000	20123000	0	0	0	0	0	2952800	0	0	0
Q9N3C5;G4SNP0			>tr|Q9N3C5|Q9N3C5_CAEEL Protein Y54E10BR.1, isoform b OS=Caenorhabditis elegans GN=CELE_Y54E10BR.1 PE=2 SV=5;>tr|G4SNP0|G4SNP0_CAEEL Protein Y54E10BR.1, isoform a OS=Caenorhabditis elegans GN=CELE_Y54E10BR.1 PE=2 SV=2	4	0	1	1	1	1	1	1	2	1	0	1	2	5	102.55	0	4713300	4134700	60023000	4924500	5954100	7661000	28722000	19818000	0	11989000	5720400
G4SNS6;Q9BKR1			>tr|G4SNS6|G4SNS6_CAEEL Protein Y67D2.4, isoform a OS=Caenorhabditis elegans GN=CELE_Y67D2.4 PE=4 SV=2	6	1	3	3	1	2	3	2	4	5	1	5	5	21.3	41.179	5977400	164890000	94014000	5848600	23317000	58323000	11053000	85084000	61991000	7726200	1581700000	1829100000
G4SP89;U4PBY7			>tr|G4SP89|G4SP89_CAEEL Protein Y48A5A.3, isoform a OS=Caenorhabditis elegans GN=CELE_Y48A5A.3 PE=4 SV=1	6	3	3	4	4	4	4	5	4	4	5	5	4	31.9	13.755	73827000	246720000	362900000	106830000	727470000	152240000	268430000	204880000	194200000	232380000	620690000	539540000
G4SPY0			>tr|G4SPY0|G4SPY0_CAEEL Protein Y71G10AL.1, isoform b OS=Caenorhabditis elegans GN=CELE_Y71G10AL.1 PE=2 SV=2	23	9	18	12	12	17	11	12	18	15	16	20	20	35.3	75.845	184830000	485450000	380050000	945410000	1008700000	644570000	635030000	1014900000	778610000	1330500000	2140200000	1564700000
G4SPY1			>tr|G4SPY1|G4SPY1_CAEEL Protein Y71G10AL.1, isoform a OS=Caenorhabditis elegans GN=CELE_Y71G10AL.1 PE=2 SV=2	1	0	1	0	0	0	1	0	0	0	0	0	1	36.2	75.618	0	3079700	0	0	0	7105300	0	0	0	0	0	23302000
G4SQY7;O17275			>tr|G4SQY7|G4SQY7_CAEEL Protein T27A1.5, isoform a OS=Caenorhabditis elegans GN=CELE_T27A1.5 PE=2 SV=2	6	2	0	1	5	5	5	5	6	6	4	0	0	14	50.42	20405000	0	10515000	235890000	74129000	265180000	709680000	427410000	642410000	29246000	0	0
G4SRS5;Q71JP9;Q71JP8		abtm-1;Y74C10AM.1	>tr|G4SRS5|G4SRS5_CAEEL Protein ABTM-1 OS=Caenorhabditis elegans GN=abtm-1 PE=2 SV=1;>tr|Q71JP9|Q71JP9_CAEEL ABC7 protein OS=Caenorhabditis elegans GN=Y74C10AM.1 PE=2 SV=1	24	6	7	7	9	10	11	13	20	17	8	9	10	40.5	77.456	144020000	131230000	234070000	423090000	362500000	536130000	2950100000	1891700000	2247200000	262270000	238090000	381240000
G4SRU7;Q965X3			>tr|G4SRU7|G4SRU7_CAEEL Protein Y39A3CL.4, isoform c OS=Caenorhabditis elegans GN=CELE_Y39A3CL.4 PE=2 SV=2;>tr|Q965X3|Q965X3_CAEEL Protein Y39A3CL.4, isoform a OS=Caenorhabditis elegans GN=CELE_Y39A3CL.4 PE=2 SV=2	15	8	7	7	10	11	11	9	12	12	6	8	5	41.3	45.559	77040000	204660000	205490000	382860000	874150000	443840000	301470000	392200000	275320000	95850000	177690000	89958000
G5EE94;G5EBY2;G5EBE2;K8ESI6;K8ESB8;K8F7X2		tbc-9	>tr|G5EE94|G5EE94_CAEEL Protein TBC-9, isoform c OS=Caenorhabditis elegans GN=tbc-9 PE=2 SV=1;>tr|G5EBY2|G5EBY2_CAEEL Protein TBC-9, isoform b OS=Caenorhabditis elegans GN=tbc-9 PE=2 SV=1;>tr|G5EBE2|G5EBE2_CAEEL Protein TBC-9, isoform a OS=Caenorhabditis e	17	4	8	9	4	4	9	8	7	12	4	6	6	18.2	142.16	100650000	113620000	216050000	1359800000	26110000	98436000	464970000	86321000	88333000	10519000	56874000	134200000
G5EBE3		cir-1	>tr|G5EBE3|G5EBE3_CAEEL CIR-1 OS=Caenorhabditis elegans GN=cir-1 PE=1 SV=1	12	9	11	8	1	2	1	5	5	5	8	6	5	27.5	65.831	375710000	382270000	170950000	13073000	6547700	7804200	86021000	48381000	24904000	92622000	151870000	41020000
Q8MQ15;Q3Y415;G5EBE4		abts-3	>tr|Q8MQ15|Q8MQ15_CAEEL Protein ABTS-3, isoform b OS=Caenorhabditis elegans GN=abts-3 PE=2 SV=1;>tr|Q3Y415|Q3Y415_CAEEL Protein ABTS-3, isoform c OS=Caenorhabditis elegans GN=abts-3 PE=2 SV=2;>tr|G5EBE4|G5EBE4_CAEEL Anion transporter ABTS-3 OS=Caenorhabdit	3	1	2	1	0	0	0	2	0	1	1	0	1	5.3	90.558	12408000	30537000	12968000	0	0	0	23985000	0	9686600	3218300	0	5768200
G5EBE5;B1V8I9		zip-5	>tr|G5EBE5|G5EBE5_CAEEL Protein ZIP-5, isoform a OS=Caenorhabditis elegans GN=zip-5 PE=2 SV=1;>tr|B1V8I9|B1V8I9_CAEEL Protein ZIP-5, isoform c OS=Caenorhabditis elegans GN=zip-5 PE=2 SV=1	4	4	1	4	0	0	0	1	0	0	3	1	2	17.1	25.245	25333000	27797000	31063000	0	0	0	607330	0	0	9309600	17093000	10042000
G5EC38;G5EBE7		catp-1	>tr|G5EC38|G5EC38_CAEEL Cation transporting ATPase OS=Caenorhabditis elegans GN=catp-1 PE=2 SV=1;>tr|G5EBE7|G5EBE7_CAEEL Cation transporting ATPase OS=Caenorhabditis elegans GN=catp-1 PE=2 SV=1	7	0	0	0	0	0	0	5	4	5	0	0	0	9.8	116.28	0	0	0	0	0	0	181590000	24714000	47769000	0	0	0
G5EBE8;G1K0Y1			>tr|G5EBE8|G5EBE8_CAEEL Protein F22G12.5, isoform a OS=Caenorhabditis elegans GN=CELE_F22G12.5 PE=4 SV=2;>tr|G1K0Y1|G1K0Y1_CAEEL Protein F22G12.5, isoform b OS=Caenorhabditis elegans GN=CELE_F22G12.5 PE=4 SV=1	34	5	19	12	13	10	15	17	15	16	8	8	13	17.4	259.37	25443000	98120000	81820000	226020000	158140000	196430000	192910000	247970000	136060000	29506000	50778000	106900000
G5EBF0		glo-1	>tr|G5EBF0|G5EBF0_CAEEL Protein GLO-1 OS=Caenorhabditis elegans GN=glo-1 PE=2 SV=1	11	1	2	0	4	5	6	9	9	8	7	6	4	70.8	23.589	4526200	8763700	0	78975000	118760000	165950000	556320000	472690000	499260000	95627000	416780000	117980000
G5EBF1	Protein sax-3	sax-3	>sp|G5EBF1|SAX3_CAEEL Protein sax-3 OS=Caenorhabditis elegans GN=sax-3 PE=2 SV=1	9	0	3	2	3	3	2	4	8	8	1	4	5	8.6	139.43	0	11647000	11136000	15133000	40167000	17144000	39067000	87791000	72350000	4447300	20192000	53837000
G5EBF3		pud-2.2	>tr|G5EBF3|G5EBF3_CAEEL Protein PUD-2.1 OS=Caenorhabditis elegans GN=pud-2.1 PE=4 SV=1	10	1	1	1	8	10	8	8	9	6	7	4	4	70.8	17.428	46432000	34495000	7548500	1629900000	3732700000	1739100000	550500000	606230000	290020000	75861000	50796000	56474000
G5EBF4;Q9U589			>tr|G5EBF4|G5EBF4_CAEEL Protein T28H10.3 OS=Caenorhabditis elegans GN=CELE_T28H10.3 PE=4 SV=1	17	7	11	8	9	14	10	12	16	11	10	14	11	41.6	53.237	512800000	923940000	1110800000	578720000	2010200000	1278200000	930310000	1366500000	645980000	216380000	1008000000	1459400000
G5EBF5		rde-4	>tr|G5EBF5|G5EBF5_CAEEL Protein RDE-4 OS=Caenorhabditis elegans GN=rde-4 PE=1 SV=1	21	11	17	13	12	15	11	13	15	15	6	10	10	44.9	43.408	253270000	494300000	564910000	501710000	792850000	415440000	319370000	486770000	309140000	57164000	246330000	176950000
G5EBG0		him-3	>tr|G5EBG0|G5EBG0_CAEEL Meiotic chromosome core protein OS=Caenorhabditis elegans GN=him-3 PE=2 SV=1	14	5	4	3	9	7	7	8	6	6	14	12	13	46.7	33.12	45105000	53212000	18621000	332140000	159910000	177020000	366560000	321200000	137940000	2307400000	1834000000	1606000000
G5EBG2;A2VA00			>tr|G5EBG2|G5EBG2_CAEEL Protein Y43F4B.9, isoform a OS=Caenorhabditis elegans GN=CELE_Y43F4B.9 PE=4 SV=1	5	0	0	0	3	5	4	2	4	3	0	2	1	30.7	33.801	0	0	0	81379000	260350000	285640000	35800000	92685000	74511000	0	11606000	20811000
G5EBG3			>tr|G5EBG3|G5EBG3_CAEEL Protein K03H1.10 OS=Caenorhabditis elegans GN=CELE_K03H1.10 PE=4 SV=1	5	2	2	2	0	0	0	0	0	0	0	0	0	23.3	36.672	13380000	21084000	31135000	0	0	0	0	0	0	0	0	0
G5EBG6		gei-3	>tr|G5EBG6|G5EBG6_CAEEL Protein GEI-3, isoform a OS=Caenorhabditis elegans GN=gei-3 PE=2 SV=1	5	1	2	3	1	1	0	2	1	1	2	2	4	5.1	153.77	19834000	36645000	44710000	3616600	1891400	0	16061000	2624400	4719500	19482000	69780000	32640000
G5EBH0;Q95X30;Q9U6B9;Q6EZG7		egl-8	>tr|G5EBH0|G5EBH0_CAEEL Phospholipase C beta homolog EGL-8 OS=Caenorhabditis elegans GN=egl-8 PE=2 SV=1;>tr|Q95X30|Q95X30_CAEEL Protein EGL-8, isoform a OS=Caenorhabditis elegans GN=egl-8 PE=2 SV=2;>tr|Q9U6B9|Q9U6B9_CAEEL Phospholipase C beta OS=Caenorhabd	26	3	7	7	5	5	11	8	16	9	5	10	9	20.5	160.9	20422000	185630000	67421000	147140000	83537000	477330000	56888000	166310000	105580000	44641000	144230000	477740000
G5EE81;G5EBH1;G5EGE0;P91203		tat-5	>tr|G5EE81|G5EE81_CAEEL Protein TAT-5, isoform c OS=Caenorhabditis elegans GN=tat-5 PE=2 SV=1;>tr|G5EBH1|G5EBH1_CAEEL Protein TAT-5, isoform a OS=Caenorhabditis elegans GN=tat-5 PE=2 SV=1;>tr|G5EGE0|G5EGE0_CAEEL Protein TAT-5, isoform b OS=Caenorhabditis e	28	9	11	9	11	13	13	16	21	20	8	9	11	27.9	119.89	72054000	126540000	133970000	1132700000	151680000	249990000	718680000	661770000	604910000	49300000	96728000	159010000
G5EBH6;Q9NCE1;F1LIN4	O-acyltransferase	mboa-2	>tr|G5EBH6|G5EBH6_CAEEL O-acyltransferase OS=Caenorhabditis elegans GN=mboa-2 PE=2 SV=1;>tr|Q9NCE1|Q9NCE1_CAEEL O-acyltransferase OS=Caenorhabditis elegans PE=2 SV=1;>tr|F1LIN4|F1LIN4_CAEEL Protein MBOA-2, isoform b OS=Caenorhabditis elegans GN=mboa-2 PE=2	7	0	1	2	1	2	1	2	6	1	0	0	0	15.3	57.732	0	4895200	15645000	11647000	24156000	66790000	23207000	64490000	16447000	0	0	0
G5EBH7;H2L0I1		calu-1	>tr|G5EBH7|G5EBH7_CAEEL Calumenin-like protein OS=Caenorhabditis elegans GN=calu-1 PE=2 SV=1	24	9	18	13	11	20	15	16	20	14	12	19	11	65.6	36.077	625770000	1260900000	3621100000	3713700000	13740000000	10813000000	5344100000	6664400000	4495900000	1325200000	3245900000	1126700000
G5EBI0		4D656	>tr|G5EBI0|G5EBI0_CAEEL 4D656 OS=Caenorhabditis elegans GN=4D656 PE=2 SV=1	6	3	4	4	4	3	4	4	5	5	3	4	5	30.5	24	175220000	487330000	460420000	1037900000	1234600000	714190000	3492300000	3457400000	2156400000	536410000	1014300000	1032500000
G5EBI4		ceeh-1	>tr|G5EBI4|G5EBI4_CAEEL Epoxide hydrolase OS=Caenorhabditis elegans GN=ceeh-1 PE=2 SV=1	10	0	0	1	3	4	5	10	7	9	2	3	4	27.2	47.865	0	0	4551300	130860000	53306000	158450000	254580000	393190000	363480000	11244000	81660000	182240000
G5EBJ7		fbp-1	>tr|G5EBJ7|G5EBJ7_CAEEL Fructose-1,6-bisphosphatase OS=Caenorhabditis elegans GN=fbp-1 PE=2 SV=1	19	4	8	6	13	19	14	13	13	11	3	9	7	53.1	37.187	89276000	424820000	221200000	8872100000	18252000000	14793000000	2346300000	2676000000	2339100000	119650000	260000000	251990000
G5EBJ8;Q23524;P53018;S6CPF4;G5EEW3;Q23428	Major sperm protein;Major sperm protein 32	msp-32;msp-74	>tr|G5EBJ8|G5EBJ8_CAEEL Major sperm protein OS=Caenorhabditis elegans GN=CELE_Y59E9AR.1 PE=3 SV=1;>tr|Q23524|Q23524_CAEEL Major sperm protein OS=Caenorhabditis elegans GN=CELE_ZK546.3 PE=3 SV=1;>sp|P53018|MSP32_CAEEL Major sperm protein 32 OS=Caenorhabditi	1	0	0	0	1	1	1	0	1	1	0	0	0	53.8	14.504	0	0	0	27866000	40506000	133850000	0	6706700	17466000	0	0	0
G5EBK0			>tr|G5EBK0|G5EBK0_CAEEL Protein T08A11.1 OS=Caenorhabditis elegans GN=CELE_T08A11.1 PE=4 SV=1	19	1	3	4	4	6	5	5	5	4	1	2	4	12.4	213.92	3441200	14791000	53474000	101590000	37606000	44650000	31111000	29419000	44407000	6132900	52294000	37527000
G5EBK1	Sodium/hydrogen exchanger	pbo-4	>sp|G5EBK1|PBO4_CAEEL Na(+)/H(+) exchanger protein 7 OS=Caenorhabditis elegans GN=pbo-4 PE=1 SV=1	7	3	0	0	2	2	1	3	5	4	3	1	2	13.5	88.409	15525000	0	0	18736000	28041000	7105100	99994000	115580000	53711000	23141000	0	3886700
G5EBK3;G5EES2		erm-1	>tr|G5EBK3|G5EBK3_CAEEL ERM-1B OS=Caenorhabditis elegans GN=erm-1 PE=2 SV=1;>tr|G5EES2|G5EES2_CAEEL ERM-1A OS=Caenorhabditis elegans GN=erm-1 PE=2 SV=1	41	31	35	30	22	32	25	24	35	23	32	37	34	52	65.999	22628000000	25244000000	24159000000	4624200000	5058000000	3872800000	5321200000	2612700000	2690300000	25322000000	20449000000	23016000000
G5EBK4		atg-7	>tr|G5EBK4|G5EBK4_CAEEL Protein ATG-7 OS=Caenorhabditis elegans GN=atg-7 PE=4 SV=1	20	0	2	2	11	15	13	5	5	9	1	3	1	33.1	72.371	0	10762000	6101600	357280000	279150000	1550100000	29656000	79631000	111520000	1774900	21464000	10190000
G5EBK8		ras-1	>tr|G5EBK8|G5EBK8_CAEEL GTP binding protein OS=Caenorhabditis elegans GN=ras-1 PE=2 SV=1	8	3	2	5	1	1	2	2	4	4	1	2	4	40.1	24.426	18946000	18279000	53137000	16245000	9484800	3084700	13205000	48853000	25195000	856870	24576000	43169000
G5EBL2		mes-1	>tr|G5EBL2|G5EBL2_CAEEL MES-1 OS=Caenorhabditis elegans GN=mes-1 PE=2 SV=1	8	0	2	1	2	2	0	4	4	0	0	1	0	10.2	108.9	0	2536700	0	10714000	2685300	0	9652200	20743000	0	0	2192900	0
G5EBL3		sdc-2	>tr|G5EBL3|G5EBL3_CAEEL Protein SDC-2 OS=Caenorhabditis elegans GN=sdc-2 PE=2 SV=1	40	1	4	6	0	0	1	3	1	1	15	28	25	16.6	344.43	2309100	5808500	24950000	0	0	0	26042000	11981000	893120	110160000	692560000	413830000
G5EBL4			>tr|G5EBL4|G5EBL4_CAEEL Protein B0019.2 OS=Caenorhabditis elegans GN=B0019.2 PE=4 SV=1	8	0	2	1	0	0	1	0	1	1	1	3	3	14.9	87.112	0	3535500	6583800	0	0	8195900	0	0	2169100	974800	16692000	41510000
G5EBL8			>tr|G5EBL8|G5EBL8_CAEEL Protein T07C4.10 OS=Caenorhabditis elegans GN=CELE_T07C4.10 PE=4 SV=1	31	9	19	16	5	3	4	12	6	6	13	19	14	35	118.8	30423000	152270000	95230000	18127000	5300100	12130000	50628000	18639000	19663000	78959000	123270000	169920000
G5EBM7		scav-2	>tr|G5EBM7|G5EBM7_CAEEL Protein SCAV-2 OS=Caenorhabditis elegans GN=scav-2 PE=4 SV=2	8	2	1	3	1	0	1	3	7	5	0	2	4	16.7	62.891	10134000	9223000	48823000	11508000	0	3694800	39413000	147660000	75303000	0	35838000	28107000
G5EBP7;G5EBN2;G5EE58;G5EEK3;N1NSE8;G5EC74;Q8I4G1		noca-1	>tr|G5EBP7|G5EBP7_CAEEL Protein NOCA-1, isoform b OS=Caenorhabditis elegans GN=noca-1 PE=2 SV=1;>tr|G5EBN2|G5EBN2_CAEEL Protein NOCA-1, isoform f OS=Caenorhabditis elegans GN=noca-1 PE=2 SV=1;>tr|G5EE58|G5EE58_CAEEL Protein NOCA-1, isoform a OS=Caenorhabdi	13	10	9	10	5	2	2	9	6	5	3	6	4	22.1	77.613	153650000	149940000	284180000	53664000	40195000	19810000	94738000	68381000	61074000	21101000	33380000	27928000
G5EBN5;H8ESG1;Q9NA90		ego-2	>tr|G5EBN5|G5EBN5_CAEEL Enhancer of glp-1 OS=Caenorhabditis elegans GN=ego-2 PE=2 SV=1;>tr|H8ESG1|H8ESG1_CAEEL Protein EGO-2, isoform c OS=Caenorhabditis elegans GN=ego-2 PE=2 SV=1	35	10	13	12	13	18	21	16	21	23	7	11	9	29.7	161.35	59799000	114450000	84591000	245090000	305060000	365670000	319760000	501590000	1147700000	63945000	107780000	80655000
G5EBN9	Transporter	snf-3	>tr|G5EBN9|G5EBN9_CAEEL Transporter OS=Caenorhabditis elegans GN=snf-3 PE=2 SV=1	15	4	7	9	8	6	8	10	11	11	8	8	8	19	67.39	128170000	212240000	301670000	349120000	211560000	345190000	675630000	496280000	426840000	549160000	223990000	395470000
G5EBP0			>tr|G5EBP0|G5EBP0_CAEEL Protein K08C7.6 OS=Caenorhabditis elegans GN=CELE_K08C7.6 PE=4 SV=1	16	1	2	2	9	10	11	4	2	7	4	2	3	54	33.476	1794500	8049400	7103600	278090000	206540000	273330000	25658000	21031000	77861000	10819000	25117000	52806000
G5EBP5			>tr|G5EBP5|G5EBP5_CAEEL Protein ZC247.1 OS=Caenorhabditis elegans GN=CELE_ZC247.1 PE=4 SV=1	72	30	41	48	19	42	46	40	50	54	35	42	47	79	496.4	2841500000	2971800000	3677100000	2565400000	7640300000	10334000000	7703100000	4932300000	10313000000	2851800000	3435500000	2825700000
G5EBQ3		ego-1	>tr|G5EBQ3|G5EBQ3_CAEEL Protein EGO-1 OS=Caenorhabditis elegans GN=ego-1 PE=2 SV=1	29	2	9	6	9	10	11	7	10	9	3	3	2	22.9	190.06	6509100	67270000	20974000	185040000	132200000	121750000	101900000	113200000	105230000	14118000	37229000	19277000
H2L2C1;H2L2C3;G5EBQ9;L8E7Y6;G5EBY5;H2L2C2		sipa-1	>tr|H2L2C1|H2L2C1_CAEEL Protein SIPA-1, isoform d OS=Caenorhabditis elegans GN=sipa-1 PE=2 SV=1;>tr|H2L2C3|H2L2C3_CAEEL Protein SIPA-1, isoform c OS=Caenorhabditis elegans GN=sipa-1 PE=2 SV=1;>tr|G5EBQ9|G5EBQ9_CAEEL Protein SIPA-1, isoform b OS=Caenorhabdi	4	0	0	1	1	3	2	0	0	1	0	0	0	5	106.01	0	0	0	15112000	13039000	17639000	0	0	19373000	0	0	0
G5EBR1;Q2V4S2;E9P8A8		gdi-1	>tr|G5EBR1|G5EBR1_CAEEL Protein GDI-1, isoform a OS=Caenorhabditis elegans GN=gdi-1 PE=2 SV=1;>tr|Q2V4S2|Q2V4S2_CAEEL Protein GDI-1, isoform b OS=Caenorhabditis elegans GN=gdi-1 PE=2 SV=1	24	6	15	9	12	22	18	16	21	16	11	16	13	60.1	50.024	144460000	929170000	377480000	5536800000	11784000000	7723000000	5270200000	9850700000	3435700000	597490000	1993100000	1285600000
G5EBR3		glc-1	>tr|G5EBR3|G5EBR3_CAEEL Avermectin-sensitive glutamate-gated chloride channel GluCl alpha OS=Caenorhabditis elegans GN=glc-1 PE=2 SV=1	3	0	0	0	0	0	1	2	3	1	0	0	0	7.8	52.552	0	0	0	0	0	1760600	19285000	21390000	12038000	0	0	0
G5EBR7;Q564V5		exo-3	>tr|G5EBR7|G5EBR7_CAEEL Exonuclease III homolog OS=Caenorhabditis elegans GN=exo-3 PE=2 SV=1	11	0	1	1	4	8	6	3	5	6	3	3	2	44.8	32.897	0	2778600	0	179920000	369720000	149300000	49494000	44944000	92356000	8913000	4465500	23687000
G5EBS1		gro-1	>tr|G5EBS1|G5EBS1_CAEEL Protein GRO-1 OS=Caenorhabditis elegans GN=gro-1 PE=2 SV=1	7	0	0	0	4	5	3	2	4	2	0	2	2	20.2	49.548	0	0	0	50416000	37420000	51912000	7105000	12624000	11695000	0	930710	19159000
G5EBT5		mog-3	>tr|G5EBT5|G5EBT5_CAEEL Protein MOG-3 OS=Caenorhabditis elegans GN=mog-3 PE=1 SV=1	9	5	7	6	1	1	0	2	2	4	4	5	4	18.2	52.798	167930000	225480000	211340000	5943200	5464100	0	8783200	11412000	27715000	90729000	67089000	66066000
G5EF46;G5EBT9			>tr|G5EF46|G5EF46_CAEEL Protein H27A22.1, isoform a OS=Caenorhabditis elegans GN=CELE_H27A22.1 PE=2 SV=1;>tr|G5EBT9|G5EBT9_CAEEL Protein H27A22.1, isoform b OS=Caenorhabditis elegans GN=CELE_H27A22.1 PE=2 SV=1	7	3	3	2	6	6	4	6	4	7	3	4	4	29.2	38.518	39511000	22673000	12062000	278970000	151040000	160580000	221940000	153040000	203650000	76383000	102780000	125290000
G5EBU2;H2KZL4		XG314	>tr|G5EBU2|G5EBU2_CAEEL Protein W01C8.5, isoform a OS=Caenorhabditis elegans GN=XG314 PE=2 SV=1	5	0	0	1	1	2	3	2	4	3	1	1	2	12.1	57.623	0	0	3272500	6132300	7372500	19745000	11136000	48396000	15942000	4823500	3685900	17178000
G5EBU3			>tr|G5EBU3|G5EBU3_CAEEL Matrix metalloproteinase OS=Caenorhabditis elegans GN=C31B8.8 PE=2 SV=1	17	10	12	11	5	4	4	8	8	9	8	8	10	40.1	62.539	278990000	437840000	288220000	61545000	24891000	7973300	183770000	135610000	63613000	152900000	186430000	116210000
G5EBU5		kca-1	>tr|G5EBU5|G5EBU5_CAEEL Kinesin 1 cargo adaptor alternative variant a OS=Caenorhabditis elegans GN=kca-1 PE=2 SV=1	5	2	5	1	1	2	2	3	3	3	0	1	1	15.5	46.215	3812300	31637000	12691000	3298400	12602000	16016000	20371000	10779000	16690000	0	2445100	1915500
G5EBU8;G5EFT0			>tr|G5EBU8|G5EBU8_CAEEL Protein T12D8.9, isoform a OS=Caenorhabditis elegans GN=CELE_T12D8.9 PE=2 SV=1;>tr|G5EFT0|G5EFT0_CAEEL Protein T12D8.9, isoform b OS=Caenorhabditis elegans GN=CELE_T12D8.9 PE=2 SV=1	41	18	26	23	4	11	9	20	30	24	16	19	18	35.3	137.17	1537100000	2496700000	3424900000	59197000	95039000	110220000	1572900000	978490000	1327500000	476580000	429110000	615120000
G5EC56;G5EBV1;G5EGD6;F3Y5P2			>tr|G5EC56|G5EC56_CAEEL Protein W07A8.2, isoform b OS=Caenorhabditis elegans GN=CELE_W07A8.2 PE=2 SV=1;>tr|G5EBV1|G5EBV1_CAEEL Protein W07A8.2, isoform a OS=Caenorhabditis elegans GN=CELE_W07A8.2 PE=2 SV=1;>tr|G5EGD6|G5EGD6_CAEEL Protein W07A8.2, isoform c	21	3	11	9	7	13	17	10	14	14	3	4	3	27.7	114.27	8954000	54834000	53578000	189030000	435200000	642950000	459810000	279180000	129570000	55432000	38578000	27057000
G5EBV4		lec-10	>tr|G5EBV4|G5EBV4_CAEEL Galectin OS=Caenorhabditis elegans GN=lec-10 PE=2 SV=1	10	8	9	8	4	8	9	8	9	8	8	10	9	72.4	21.98	2985000000	13815000000	14636000000	667230000	1873000000	1033500000	2872500000	2981800000	1578000000	5724100000	13800000000	14292000000
G5EBV6;Q965J2		pgl-3	>tr|G5EBV6|G5EBV6_CAEEL PGL-3 OS=Caenorhabditis elegans GN=pgl-3 PE=1 SV=1;>tr|Q965J2|Q965J2_CAEEL Protein PGL-3, isoform b OS=Caenorhabditis elegans GN=pgl-3 PE=2 SV=1	21	13	20	13	13	19	17	16	21	16	9	17	14	42.6	74.844	355920000	835030000	352610000	999220000	1464800000	987050000	1630800000	1865300000	1636600000	278620000	964770000	586020000
G5EBW2			>tr|G5EBW2|G5EBW2_CAEEL Protein E01B7.1 OS=Caenorhabditis elegans GN=CELE_E01B7.1 PE=4 SV=1	21	6	9	6	9	14	13	9	13	14	5	7	3	36.9	90.896	133750000	223380000	209370000	355360000	385210000	415310000	327070000	434890000	416960000	193580000	214730000	73519000
G5EBW4;G5EE99			>tr|G5EBW4|G5EBW4_CAEEL Protein T19A6.1, isoform c OS=Caenorhabditis elegans GN=CELE_T19A6.1 PE=2 SV=1;>tr|G5EE99|G5EE99_CAEEL Protein T19A6.1, isoform b OS=Caenorhabditis elegans GN=CELE_T19A6.1 PE=2 SV=1	3	0	1	1	1	0	0	2	2	3	0	1	0	16.4	31.086	0	0	0	0	0	0	24094000	20276000	19764000	0	3418600	0
G5EBW5			>tr|G5EBW5|G5EBW5_CAEEL Protein FECL-1 OS=Caenorhabditis elegans GN=fecl-1 PE=4 SV=1	14	6	13	10	4	8	6	12	13	11	2	7	7	53.2	42.679	1836300000	847070000	731220000	248000000	316980000	195710000	1202500000	1470400000	1032400000	58408000	235640000	193550000
Q9G6S4;G5EBX0;G5EE85;H2KZ69		klp-18	>tr|Q9G6S4|Q9G6S4_CAEEL Kinesin like protein KLP-18 (Fragment) OS=Caenorhabditis elegans PE=2 SV=2;>tr|G5EBX0|G5EBX0_CAEEL Kinesin-like protein-18 OS=Caenorhabditis elegans GN=klp-18 PE=2 SV=1	42	25	32	25	24	24	17	29	28	24	22	25	23	48.5	105.61	592090000	873130000	764410000	1214400000	732130000	577040000	2560900000	761900000	673090000	375790000	493730000	666780000
G5EBX3		cyl-1	>tr|G5EBX3|G5EBX3_CAEEL Cyclin L OS=Caenorhabditis elegans GN=cyl-1 PE=2 SV=1	10	5	7	6	1	0	2	1	1	2	3	2	3	19.4	55.992	77264000	99388000	155190000	8213000	0	24469000	6596000	1298200	17261000	21290000	26738000	30378000
G5EBX6;Q8I129		crn-3	>tr|G5EBX6|G5EBX6_CAEEL Cell death-related nuclease 3 OS=Caenorhabditis elegans GN=crn-3 PE=2 SV=1;>tr|Q8I129|Q8I129_CAEEL Protein CRN-3, isoform b OS=Caenorhabditis elegans GN=crn-3 PE=2 SV=1	31	10	14	10	15	19	12	11	19	15	10	16	15	41	100.92	106480000	148810000	218970000	284240000	370480000	1987800000	282840000	445280000	217640000	123340000	288680000	285260000
G5EBY0			>tr|G5EBY0|G5EBY0_CAEEL Protein F25B3.6 OS=Caenorhabditis elegans GN=CELE_F25B3.6 PE=4 SV=1	28	19	23	19	6	1	5	10	2	7	10	14	14	39.5	67.803	1323800000	1068500000	1210100000	37355000	2971300	59014000	128950000	48026000	115710000	142570000	172260000	346710000
G5EBY3;Q22869		nmy-2	>tr|G5EBY3|G5EBY3_CAEEL Protein NMY-2 OS=Caenorhabditis elegans GN=nmy-2 PE=4 SV=1;>tr|Q22869|Q22869_CAEEL Non-muscle myosin heavy chain II OS=Caenorhabditis elegans GN=nmy-2 PE=2 SV=1	133	88	113	83	88	101	91	60	68	59	96	110	88	54.7	231.24	4691100000	5590200000	5161900000	10604000000	9572900000	8818800000	1114400000	1812500000	1291500000	8530900000	11581000000	9747700000
G5EBY7;Q9XWG7;G5EET6;D4YWC5		efa-6	>tr|G5EBY7|G5EBY7_CAEEL Protein EFA-6, isoform c OS=Caenorhabditis elegans GN=efa-6 PE=2 SV=1;>tr|Q9XWG7|Q9XWG7_CAEEL Protein EFA-6, isoform a OS=Caenorhabditis elegans GN=efa-6 PE=2 SV=1;>tr|G5EET6|G5EET6_CAEEL Protein EFA-6, isoform b OS=Caenorhabditis e	16	9	12	10	3	3	3	6	11	9	4	3	5	33.3	84.816	116330000	211460000	303680000	40700000	23412000	32250000	76112000	88451000	93290000	181700000	247170000	536670000
G5EBZ1			>tr|G5EBZ1|G5EBZ1_CAEEL Protein C47D12.8 OS=Caenorhabditis elegans GN=C47D12.8 PE=4 SV=1	25	5	14	12	7	5	11	8	11	10	6	6	8	30.2	107.22	14052000	94851000	70890000	38455000	31000000	80939000	33749000	79355000	42317000	17494000	122800000	57849000
G5EBZ4	Protein let-418	let-418	>sp|G5EBZ4|LE418_CAEEL Protein let-418 OS=Caenorhabditis elegans GN=let-418 PE=1 SV=1	74	31	52	50	39	53	49	37	51	47	27	51	40	44.6	209.15	471430000	1054000000	796770000	1448400000	2792000000	2268100000	1015500000	1682800000	1212500000	397670000	1192600000	881660000
G5EC05		evl-14	>tr|G5EC05|G5EC05_CAEEL Protein EVL-14 OS=Caenorhabditis elegans GN=evl-14 PE=4 SV=1	46	13	22	17	15	22	20	26	31	31	30	41	41	36.1	177.93	70506000	230710000	219360000	211010000	377100000	286830000	439890000	511220000	362070000	864570000	1459800000	1548200000
G5EC07;G5EET7;Q3S1J1;Q7JKA3			>tr|G5EC07|G5EC07_CAEEL Protein T23B5.3, isoform a OS=Caenorhabditis elegans GN=CELE_T23B5.3 PE=2 SV=1;>tr|G5EET7|G5EET7_CAEEL Protein T23B5.3, isoform d OS=Caenorhabditis elegans GN=CELE_T23B5.3 PE=2 SV=1;>tr|Q3S1J1|Q3S1J1_CAEEL Protein T23B5.3, isoform c	19	6	10	7	3	3	3	3	1	1	8	11	10	30.1	90.571	43945000	136990000	97734000	52341000	40970000	55057000	5945400	12995000	31286000	96651000	136300000	171970000
G5EC10		lec-9	>tr|G5EC10|G5EC10_CAEEL Galectin OS=Caenorhabditis elegans GN=lec-9 PE=2 SV=1	6	5	5	5	6	6	6	6	5	6	5	5	5	75	15.556	1713500000	1471700000	1820800000	5070700000	13225000000	16098000000	12286000000	37732000000	11175000000	2936700000	5086500000	6602400000
G5EC14		epc-1	>tr|G5EC14|G5EC14_CAEEL Enhancer of polycomb OS=Caenorhabditis elegans GN=epc-1 PE=2 SV=1	8	0	2	0	0	0	0	1	1	0	1	4	5	13.6	89.607	0	34076000	0	0	0	0	4424200	3572300	0	3526500	37755000	28992000
G5EC16;G5EFQ8		smn-1	>tr|G5EC16|G5EC16_CAEEL Protein SMN-1, isoform b OS=Caenorhabditis elegans GN=smn-1 PE=2 SV=1;>tr|G5EFQ8|G5EFQ8_CAEEL Protein SMN-1, isoform a OS=Caenorhabditis elegans GN=smn-1 PE=2 SV=1	4	4	3	4	3	4	4	4	4	4	4	4	3	23.2	22.911	39240000	50233000	85582000	139030000	261920000	189190000	230380000	290420000	130280000	70727000	81896000	99065000
G5EC19		obr-3	>tr|G5EC19|G5EC19_CAEEL Protein OBR-3, isoform a OS=Caenorhabditis elegans GN=obr-3 PE=2 SV=1	21	2	5	5	6	7	9	14	16	14	3	9	6	40.7	83.8	6117100	42393000	28996000	46970000	86996000	103220000	351010000	832270000	464810000	94489000	146280000	214080000
G5EC20;G5EC50;O44472			>tr|G5EC20|G5EC20_CAEEL Protein F19C6.4, isoform b OS=Caenorhabditis elegans GN=CELE_F19C6.4 PE=2 SV=1;>tr|G5EC50|G5EC50_CAEEL Protein F19C6.4, isoform a OS=Caenorhabditis elegans GN=CELE_F19C6.4 PE=2 SV=1	2	0	0	0	0	2	1	0	0	0	0	0	0	8.4	53.426	0	0	0	0	44020000	5497800	0	0	0	0	0	0
G5EC22;Q9XUE1			>tr|G5EC22|G5EC22_CAEEL Protein F55G11.4 OS=Caenorhabditis elegans GN=CELE_F55G11.4 PE=4 SV=1	8	1	2	1	3	7	5	2	4	4	3	4	3	26.1	37.401	30474000	14109000	396340000	785460000	1152200000	1361500000	463760000	1021300000	499190000	295890000	793230000	612260000
G5EC23		hcf-1	>tr|G5EC23|G5EC23_CAEEL Host cell factor 1 OS=Caenorhabditis elegans GN=hcf-1 PE=1 SV=1	25	11	15	11	16	23	13	14	17	12	14	19	14	41.9	87.358	110400000	272300000	167910000	1123600000	1142600000	875080000	504620000	563570000	338630000	523160000	724120000	532230000
G5EC24		ptp-2	>tr|G5EC24|G5EC24_CAEEL Tyrosine-protein phosphatase non-receptor type OS=Caenorhabditis elegans GN=ptp-2 PE=2 SV=1	22	3	7	5	15	17	13	5	5	5	1	0	1	37.6	76.742	6713600	37914000	59454000	1335800000	579970000	628470000	78175000	49849000	52385000	852760	0	3586000
G5EC25			>tr|G5EC25|G5EC25_CAEEL Protein CEPT-2 OS=Caenorhabditis elegans GN=cept-2 PE=3 SV=1	2	1	1	1	1	0	1	1	2	2	1	1	1	5	47.44	17680000	116040000	38270000	40875000	0	43413000	174490000	1290300000	94444000	16509000	62573000	9493000
G5EC27		gna-2	>tr|G5EC27|G5EC27_CAEEL Phosphoglucosamine acetyltransferase OS=Caenorhabditis elegans GN=gna-2 PE=2 SV=1	14	5	11	8	7	8	7	4	5	4	1	4	2	41.2	39.578	113650000	451470000	260440000	237920000	175250000	102870000	40030000	91624000	24476000	2028200	40727000	16685000
G5EC31;Q86N72;G4RZC3;Q6A593		alh-6	>tr|G5EC31|G5EC31_CAEEL Protein ALH-6, isoform a OS=Caenorhabditis elegans GN=alh-6 PE=2 SV=1;>tr|Q86N72|Q86N72_CAEEL Protein ALH-6, isoform b OS=Caenorhabditis elegans GN=alh-6 PE=2 SV=1;>tr|G4RZC3|G4RZC3_CAEEL Protein ALH-6, isoform d OS=Caenorhabditis e	23	4	11	5	19	22	19	18	21	17	11	8	13	45.3	61.751	34729000	138610000	102290000	4826200000	5602900000	4590400000	2324900000	1370500000	1291300000	273970000	270020000	325760000
G5EC32;O62482		sorb-1	>tr|G5EC32|G5EC32_CAEEL Protein SORB-1, isoform a OS=Caenorhabditis elegans GN=sorb-1 PE=1 SV=1;>tr|O62482|O62482_CAEEL Protein SORB-1, isoform c OS=Caenorhabditis elegans GN=sorb-1 PE=1 SV=2	18	8	14	14	3	1	0	0	0	1	4	2	3	26.9	112.83	277440000	941120000	472640000	19477000	16521000	0	0	0	5564800	451360000	428450000	322990000
G5EC34;G5EBT8			>tr|G5EC34|G5EC34_CAEEL Protein F17C11.12, isoform a OS=Caenorhabditis elegans GN=CELE_F17C11.12 PE=2 SV=1;>tr|G5EBT8|G5EBT8_CAEEL Protein F17C11.12, isoform b OS=Caenorhabditis elegans GN=CELE_F17C11.12 PE=2 SV=1	9	0	1	2	0	1	2	4	5	7	2	1	3	17	60.802	0	12676000	11303000	0	21987000	62767000	233390000	294520000	224770000	23220000	7660100	12224000
G5EC37		sepa-1	>tr|G5EC37|G5EC37_CAEEL Protein SEPA-1 OS=Caenorhabditis elegans GN=sepa-1 PE=1 SV=1	4	2	2	2	0	0	1	1	0	1	0	0	1	6.8	80.261	8717100	13776000	152910000	0	0	10181000	5547900	0	9971000	0	0	3646900
G5EC40;Q27463		tre-1	>tr|G5EC40|G5EC40_CAEEL Protein TRE-1 OS=Caenorhabditis elegans GN=tre-1 PE=2 SV=1;>tr|Q27463|Q27463_CAEEL Trehalase I (Fragment) OS=Caenorhabditis elegans PE=2 SV=1	15	2	2	2	5	2	4	8	11	14	1	7	4	27.5	66.867	9047300	6501300	0	34847000	19430000	37807000	255470000	250440000	312290000	7921600	72338000	28453000
G5EC45			>tr|G5EC45|G5EC45_CAEEL Protein F53F4.14 OS=Caenorhabditis elegans GN=CELE_F53F4.14 PE=4 SV=1	9	5	4	4	3	4	2	3	1	2	4	6	3	21	57.366	107070000	98010000	150430000	54180000	46117000	113510000	49298000	18160000	15974000	96717000	321660000	157590000
Q95ZQ0;G5EC49;Q22227;O76471		mig-5	>tr|Q95ZQ0|Q95ZQ0_CAEEL Protein MIG-5, isoform c OS=Caenorhabditis elegans GN=mig-5 PE=2 SV=1;>tr|G5EC49|G5EC49_CAEEL Cytoplasmic signalling transducer OS=Caenorhabditis elegans GN=mig-5 PE=1 SV=1;>tr|Q22227|Q22227_CAEEL Protein MIG-5, isoform a OS=Caenorh	15	11	12	9	4	3	5	7	3	7	2	5	4	37.3	70.679	186740000	730880000	301910000	43661000	20554000	40221000	60968000	38512000	84650000	9146400	25212000	22250000
G5EC53		mboa-3	>tr|G5EC53|G5EC53_CAEEL Lysophospholipid acyltransferase OS=Caenorhabditis elegans GN=mboa-3 PE=2 SV=1	6	1	1	2	1	1	2	3	4	3	1	1	2	13.3	55.273	21856000	34452000	61665000	178140000	55952000	83664000	216040000	175290000	359770000	3979900	13243000	35778000
Q0PJA9;G5EGP5;G5ECF9;Q09EF4;G5EC95;G5EC55;G5ECZ8;G1K0W4;G1K0W3;G1K0W2;G5EDY4		mpz-1	>tr|Q0PJA9|Q0PJA9_CAEEL MPZ-1 OS=Caenorhabditis elegans PE=2 SV=1;>tr|G5EGP5|G5EGP5_CAEEL Protein MPZ-1, isoform e OS=Caenorhabditis elegans GN=mpz-1 PE=2 SV=1;>tr|G5ECF9|G5ECF9_CAEEL Protein MPZ-1, isoform g OS=Caenorhabditis elegans GN=mpz-1 PE=2 SV=1;>t	26	2	4	5	5	6	5	6	3	7	12	13	18	17.1	235.06	6092400	33977000	37793000	53217000	111090000	40734000	46821000	44456000	38149000	142330000	174660000	195740000
G5EC64;I2HAI6;I2HAG6;Q27GP2		nrfl-1	>tr|G5EC64|G5EC64_CAEEL Protein NRFL-1, isoform b OS=Caenorhabditis elegans GN=nrfl-1 PE=2 SV=1;>tr|I2HAI6|I2HAI6_CAEEL Protein NRFL-1, isoform f OS=Caenorhabditis elegans GN=nrfl-1 PE=2 SV=1;>tr|I2HAG6|I2HAG6_CAEEL Protein NRFL-1, isoform g OS=Caenorhabdi	2	0	1	1	0	0	0	0	0	0	1	0	0	44.1	68.196	0	26535000	3247100	0	0	0	0	0	0	0	0	0
G5EC67		2O16	>tr|G5EC67|G5EC67_CAEEL 2O16 OS=Caenorhabditis elegans GN=2O16 PE=2 SV=1	5	1	1	1	4	5	3	2	4	3	2	2	1	23.4	28.711	9864000	39581000	39713000	544920000	1065100000	487450000	110830000	305860000	112170000	15279000	20520000	9008300
G5EC81;G5EC70;G5EBV2;G5EBR6			>tr|G5EC81|G5EC81_CAEEL Protein Y48E1C.1, isoform a OS=Caenorhabditis elegans GN=CELE_Y48E1C.1 PE=2 SV=1;>tr|G5EC70|G5EC70_CAEEL Protein Y48E1C.1, isoform b OS=Caenorhabditis elegans GN=CELE_Y48E1C.1 PE=2 SV=1;>tr|G5EBV2|G5EBV2_CAEEL Protein Y48E1C.1, isof	9	1	6	2	1	0	0	0	0	0	3	4	3	20.8	49.294	6689500	57328000	99560000	6435800	0	0	0	0	0	21249000	46628000	49315000
G5EC71		gst-20	>tr|G5EC71|G5EC71_CAEEL Protein GST-20 OS=Caenorhabditis elegans GN=gst-20 PE=4 SV=1	9	0	1	2	5	7	5	3	5	3	0	2	2	38.6	23.787	0	1599100	3048600	662820000	128910000	259320000	202680000	68196000	28831000	0	6564500	1863600
G5EC72		alp-1	>tr|G5EC72|G5EC72_CAEEL Protein ALP-1, isoform a OS=Caenorhabditis elegans GN=alp-1 PE=2 SV=1	1	0	1	0	0	0	0	0	0	0	0	0	0	64	45.883	0	10261000	0	0	0	0	0	0	0	0	0	0
G5EC75		clh-6	>tr|G5EC75|G5EC75_CAEEL CLC-type chloride channel CLH-6 OS=Caenorhabditis elegans GN=clh-6 PE=2 SV=1	15	4	6	6	6	9	9	9	12	14	4	4	7	22.4	89.231	16995000	30024000	59673000	103680000	219630000	128020000	256670000	382930000	248750000	28297000	12633000	49832000
G5EC77		ztf-6	>tr|G5EC77|G5EC77_CAEEL Protein ZTF-6 OS=Caenorhabditis elegans GN=ztf-6 PE=4 SV=1	3	2	3	1	0	2	1	2	2	2	2	2	2	8.3	51.424	10081000	408540000	21320000	0	4999100	15203000	18142000	5082200	19157000	5233100	5013400	7488900
G5EC78;G5EFF7;G5EG66;O18672		ubql-1	>tr|G5EC78|G5EC78_CAEEL Protein UBQL-1, isoform b OS=Caenorhabditis elegans GN=ubql-1 PE=2 SV=1;>tr|G5EFF7|G5EFF7_CAEEL Protein UBQL-1, isoform a OS=Caenorhabditis elegans GN=ubql-1 PE=2 SV=1;>tr|G5EG66|G5EG66_CAEEL Protein UBQL-1, isoform c OS=Caenorhabdi	22	10	13	13	16	20	16	14	17	14	11	15	12	57.2	52.277	241380000	673080000	1047100000	2893600000	7805400000	2511800000	1044400000	1859900000	875370000	446680000	1423200000	1244700000
G5EC86		oma-1	>tr|G5EC86|G5EC86_CAEEL Protein OMA-1 OS=Caenorhabditis elegans GN=oma-1 PE=1 SV=1	10	4	10	10	1	3	2	3	5	4	2	4	3	38.6	44.5	369280000	924770000	205720000	6554500	81104000	27237000	65425000	72805000	53140000	6844900	25816000	15990000
G5EC87			>tr|G5EC87|G5EC87_CAEEL Protein ZK1307.8 OS=Caenorhabditis elegans GN=CELE_ZK1307.8 PE=4 SV=1	20	2	3	5	7	18	14	9	17	15	5	10	8	38.7	58.062	46071000	70656000	81968000	612070000	1405100000	1503100000	783660000	1374300000	808140000	130970000	224660000	164220000
G5EC91		dpy-11	>tr|G5EC91|G5EC91_CAEEL Protein DPY-11 OS=Caenorhabditis elegans GN=dpy-11 PE=2 SV=1	11	4	6	3	7	9	9	7	11	10	6	8	7	42.3	27.381	175360000	1172800000	324100000	4222200000	1892400000	1155600000	7714500000	11652000000	3205800000	2216700000	4131300000	1685000000
G5EC96			>tr|G5EC96|G5EC96_CAEEL Protein F02D8.4 OS=Caenorhabditis elegans GN=CELE_F02D8.4 PE=3 SV=1	12	4	7	9	6	6	7	3	3	3	3	3	3	40	51.168	43991000	101340000	328480000	283150000	169980000	146480000	52260000	47007000	18540000	80785000	166730000	103690000
G5EC97;Q9N525		cyp-29a2	>tr|G5EC97|G5EC97_CAEEL Protein CYP-29A2 OS=Caenorhabditis elegans GN=cyp-29a2 PE=3 SV=1	16	0	3	2	5	6	5	8	14	12	3	5	5	33	57.205	0	13120000	25266000	54268000	115570000	34145000	213340000	566630000	350920000	20226000	69323000	87183000
G5EC98		ctps-1	>tr|G5EC98|G5EC98_CAEEL CTP synthase OS=Caenorhabditis elegans GN=ctps-1 PE=3 SV=1	31	9	17	11	23	28	22	18	20	17	8	11	11	49.7	75.243	157540000	571740000	275520000	5314200000	15614000000	6882200000	1501200000	1938600000	1143000000	127030000	362390000	413110000
G5ECA0;P91247	Putative thiosulfate sulfurtransferase F11G11.9	mpst-5;F11G11.9	>tr|G5ECA0|G5ECA0_CAEEL Protein MPST-5 OS=Caenorhabditis elegans GN=mpst-5 PE=4 SV=1;>sp|P91247|THT1_CAEEL Putative thiosulfate sulfurtransferase F11G11.9 OS=Caenorhabditis elegans GN=F11G11.9 PE=3 SV=1	10	0	0	0	7	7	10	0	4	3	1	1	1	33.7	32.885	0	0	0	341220000	204500000	513510000	0	37269000	69827000	18767000	12961000	65835000
G5ECA2;Q1ZXT0			>tr|G5ECA2|G5ECA2_CAEEL Protein F29C6.1, isoform a OS=Caenorhabditis elegans GN=CELE_F29C6.1 PE=2 SV=1	9	1	1	2	3	5	7	2	3	6	0	0	1	43.8	23.969	12785000	31000000	59362000	451940000	365880000	317820000	141820000	37255000	125520000	0	0	21472000
G5ECA5;G5EGK5;Q38G54;Q9TYI4		cam-1	>tr|G5ECA5|G5ECA5_CAEEL Tyrosine-protein kinase transmembrane receptor OS=Caenorhabditis elegans GN=cam-1 PE=2 SV=1;>tr|G5EGK5|G5EGK5_CAEEL Tyrosine-protein kinase transmembrane receptor OS=Caenorhabditis elegans GN=cam-1 PE=2 SV=1;>tr|Q38G54|Q38G54_CAEEL	21	1	2	1	3	2	5	8	12	14	1	4	3	30.3	101.04	2067600	16829000	3439300	24061000	14705000	57102000	462300000	232340000	258550000	4885200	55079000	36734000
G5ECA7			>tr|G5ECA7|G5ECA7_CAEEL Protein T02D1.8 OS=Caenorhabditis elegans GN=CELE_T02D1.8 PE=4 SV=1	9	0	1	2	7	9	7	5	5	5	2	4	3	72	14.235	0	0	13947000	1244800000	3101700000	1039400000	318100000	286460000	181860000	31131000	37002000	19438000
G5ECB1		zig-4	>tr|G5ECB1|G5ECB1_CAEEL Protein ZIG-4 OS=Caenorhabditis elegans GN=zig-4 PE=2 SV=1	4	0	2	3	2	2	3	1	2	2	0	3	3	24.1	27.853	0	2147000	5370200	2236400	11218000	16720000	706080	6892300	10939000	0	4807400	15624000
G5ECB3;G5ECB4;G5EDB1		srap-1	>tr|G5ECB3|G5ECB3_CAEEL Protein SRAP-1, isoform b OS=Caenorhabditis elegans GN=srap-1 PE=2 SV=1;>tr|G5ECB4|G5ECB4_CAEEL Protein SRAP-1, isoform a OS=Caenorhabditis elegans GN=srap-1 PE=2 SV=1;>tr|G5EDB1|G5EDB1_CAEEL Protein SRAP-1, isoform c OS=Caenorhabdi	19	9	13	12	9	14	14	4	9	8	6	10	11	6.2	372.59	377230000	463840000	490500000	194490000	374560000	356620000	76002000	70712000	94818000	94612000	159390000	233170000
G5ECB5			>tr|G5ECB5|G5ECB5_CAEEL Protein T04A11.2 OS=Caenorhabditis elegans GN=CELE_T04A11.2 PE=4 SV=1	10	0	0	0	6	7	8	3	3	4	1	0	0	36.7	35.254	0	0	0	183160000	479480000	227850000	27713000	41011000	47878000	1888500	0	0
G5ECB7;G5EDU2	Sodium/hydrogen exchanger	nhx-4	>tr|G5ECB7|G5ECB7_CAEEL Sodium/hydrogen exchanger OS=Caenorhabditis elegans GN=nhx-4 PE=2 SV=1;>tr|G5EDU2|G5EDU2_CAEEL Sodium/hydrogen exchanger OS=Caenorhabditis elegans GN=nhx-4 PE=2 SV=1	8	0	0	1	0	0	0	3	4	5	0	1	1	17.4	76.375	0	0	18871000	0	0	0	58062000	134450000	85130000	0	7591400	1030600
G5ECB8;G5ECE2;G5EEE0;G5EDB9-2;G5EDB9-3;G5EDB9		pxf-1	>tr|G5ECB8|G5ECB8_CAEEL Protein PXF-1, isoform g OS=Caenorhabditis elegans GN=pxf-1 PE=2 SV=1;>tr|G5ECE2|G5ECE2_CAEEL Protein PXF-1, isoform f OS=Caenorhabditis elegans GN=pxf-1 PE=2 SV=1;>tr|G5EEE0|G5EEE0_CAEEL Protein PXF-1, isoform e OS=Caenorhabditis e	10	0	3	3	1	2	1	2	1	0	0	1	1	12.6	127.83	0	10615000	22283000	10258000	8705600	3389600	32694000	2380700	0	0	1780900	1752800
G5ECB9;G2HJZ1		mex-1	>tr|G5ECB9|G5ECB9_CAEEL MEX-1 OS=Caenorhabditis elegans GN=mex-1 PE=2 SV=1	18	8	14	12	6	4	4	6	6	7	2	3	2	50.6	56.607	404680000	877310000	256680000	114900000	57442000	49744000	82962000	148370000	59646000	13298000	30973000	6846300
G5ECC0		klp-16	>tr|G5ECC0|G5ECC0_CAEEL Kinesin like protein OS=Caenorhabditis elegans GN=klp-16 PE=2 SV=1	7	4	5	3	2	1	2	4	1	3	3	2	2	34.8	64.046	60526000	32222000	22103000	50348000	11336000	11281000	61000000	7177400	24467000	15943000	14602000	20375000
G5ECC1;G5ECM7;B2D6L9			>tr|G5ECC1|G5ECC1_CAEEL Protein F13G3.10, isoform a OS=Caenorhabditis elegans GN=CELE_F13G3.10 PE=2 SV=1;>tr|G5ECM7|G5ECM7_CAEEL Protein F13G3.10, isoform b OS=Caenorhabditis elegans GN=CELE_F13G3.10 PE=2 SV=1	7	0	3	2	3	5	2	2	5	1	1	4	2	70.8	10.822	0	20222000	55308000	260240000	928940000	33640000	34993000	386340000	42317000	18263000	163780000	234460000
G5ECC7	Ubiquitin carboxyl-terminal hydrolase	usp-48	>tr|G5ECC7|G5ECC7_CAEEL Ubiquitin carboxyl-terminal hydrolase OS=Caenorhabditis elegans GN=usp-48 PE=3 SV=1	25	6	15	17	12	20	20	10	11	15	5	12	10	25.5	144.2	25287000	106960000	109270000	164800000	595840000	664640000	98619000	75630000	138210000	21972000	87270000	102320000
G5ECC8;G5EDH3			>tr|G5ECC8|G5ECC8_CAEEL Protein K01G5.8, isoform a OS=Caenorhabditis elegans GN=CELE_K01G5.8 PE=2 SV=1;>tr|G5EDH3|G5EDH3_CAEEL Protein K01G5.8, isoform b OS=Caenorhabditis elegans GN=CELE_K01G5.8 PE=2 SV=1	2	0	0	2	0	0	0	1	0	0	1	2	2	19.2	11.852	0	0	26404000	0	0	0	2172300	0	0	31372000	9514100	57838000
G5ECC9			>tr|G5ECC9|G5ECC9_CAEEL Protein K11B4.1 OS=Caenorhabditis elegans GN=CELE_K11B4.1 PE=4 SV=1	15	3	10	5	10	14	12	11	12	13	2	6	8	38.4	48.23	175780000	235230000	98795000	1380700000	1570200000	1328500000	352350000	421390000	391950000	39009000	67700000	159900000
G5ECD0		cyp-35c1	>tr|G5ECD0|G5ECD0_CAEEL Protein CYP-35C1 OS=Caenorhabditis elegans GN=cyp-35c1 PE=3 SV=1	4	0	0	0	0	0	0	2	1	4	0	0	0	8.5	56.915	0	0	0	0	0	0	9270300	5036400	31966000	0	0	0
G5ECD6		chs-1	>tr|G5ECD6|G5ECD6_CAEEL Chitin synthase 1 OS=Caenorhabditis elegans GN=chs-1 PE=2 SV=1	15	4	11	9	2	2	0	2	3	6	0	3	2	15.9	151.05	1893200	63235000	42559000	26489000	3539500	0	40013000	37318000	39701000	0	3501000	9013400
G5EG29;G5EEB3;G5EGT0;G5ECD7		mel-11	>tr|G5EG29|G5EG29_CAEEL Protein MEL-11, isoform d OS=Caenorhabditis elegans GN=mel-11 PE=2 SV=1;>tr|G5EEB3|G5EEB3_CAEEL MEL-11 OS=Caenorhabditis elegans GN=mel-11 PE=2 SV=1;>tr|G5EGT0|G5EGT0_CAEEL Protein MEL-11, isoform b OS=Caenorhabditis elegans GN=mel-	23	10	11	11	7	10	7	6	5	10	6	12	6	27.3	105.52	86129000	223570000	175690000	66489000	99327000	50588000	39877000	49857000	58990000	37341000	173480000	66698000
G5ECE3		lam-3	>tr|G5ECE3|G5ECE3_CAEEL Laminin alpha chain OS=Caenorhabditis elegans GN=lam-3 PE=2 SV=1	45	22	27	29	1	3	6	2	7	9	13	17	14	19.8	343.79	268360000	982580000	783370000	4327800	51128000	755460000	11155000	32097000	141650000	173980000	231580000	194350000
G5ECE7			>tr|G5ECE7|G5ECE7_CAEEL Protein C34E7.4 OS=Caenorhabditis elegans GN=C34E7.4 PE=4 SV=1	9	3	7	6	7	9	8	7	9	7	7	9	6	38.3	26.932	44623000	133100000	145550000	750310000	842490000	1677800000	919820000	465060000	697250000	400430000	399510000	356240000
G5ECE8		chhy-1	>tr|G5ECE8|G5ECE8_CAEEL Hyaluronidase OS=Caenorhabditis elegans GN=chhy-1 PE=2 SV=1	5	4	2	3	1	0	1	0	0	0	1	0	0	13.3	52.834	29319000	184840000	158610000	0	0	5685300	0	0	0	12680000	0	0
G5ECF4;G5EGL7		bmk-1	>tr|G5ECF4|G5ECF4_CAEEL Protein BMK-1, isoform b OS=Caenorhabditis elegans GN=bmk-1 PE=2 SV=1;>tr|G5EGL7|G5EGL7_CAEEL BimC kinesin BMK-1 OS=Caenorhabditis elegans GN=bmk-1 PE=2 SV=1	40	19	27	23	24	35	30	27	29	27	15	21	22	42.9	108.85	140670000	568700000	446010000	525200000	2424100000	871420000	761660000	777430000	607070000	134920000	405360000	435160000
G5EG57;H9G2Q4;G5ECF5;H9G2Q5;G5EGJ0;H9G2Q7;H9G2Q3;H9G2Q8;H9G2Q6;H9G2Q2			>tr|G5EG57|G5EG57_CAEEL Protein D2085.5, isoform b OS=Caenorhabditis elegans GN=CELE_D2085.5 PE=2 SV=1;>tr|H9G2Q4|H9G2Q4_CAEEL Protein D2085.5, isoform f OS=Caenorhabditis elegans GN=CELE_D2085.5 PE=2 SV=1;>tr|G5ECF5|G5ECF5_CAEEL Protein D2085.5, isoform a	12	3	2	3	3	5	5	3	6	7	4	5	5	15.1	110.98	77200000	35901000	385050000	293030000	125700000	365890000	33790000	170320000	179890000	384060000	154250000	709890000
G5ECF6			>tr|G5ECF6|G5ECF6_CAEEL Protein F07B7.2 OS=Caenorhabditis elegans GN=CELE_F07B7.2 PE=4 SV=1	3	2	1	1	1	1	1	2	1	2	0	0	1	12.3	35.289	2062700	1205100	2894900	319270000	150230000	282100000	77399000	34482000	42415000	0	0	4257700
G5ECF8			>tr|G5ECF8|G5ECF8_CAEEL Protein Y59E9AL.2 OS=Caenorhabditis elegans GN=CELE_Y59E9AL.2 PE=4 SV=1	12	0	0	0	7	8	7	6	3	4	0	0	1	35.4	42.832	0	0	0	371910000	1460800000	1115500000	183740000	116160000	166200000	0	0	5344400
G5ECG0		tac-1	>tr|G5ECG0|G5ECG0_CAEEL 2P40 OS=Caenorhabditis elegans GN=tac-1 PE=1 SV=1	10	5	7	5	6	6	6	7	7	7	2	5	4	53.5	28.543	335060000	155380000	482940000	568070000	579950000	429810000	427850000	446670000	563400000	30038000	113300000	312040000
G5EDK8;G5ECG2		fos-1	>tr|G5EDK8|G5EDK8_CAEEL BZIP transcription factor FOS-1b OS=Caenorhabditis elegans GN=fos-1 PE=2 SV=1;>tr|G5ECG2|G5ECG2_CAEEL BZIP transcription factor FOS-1a OS=Caenorhabditis elegans GN=fos-1 PE=2 SV=1	5	3	2	5	1	0	1	0	2	1	1	1	3	18.7	36.962	36521000	35128000	148460000	9785800	0	6489000	0	2325600	3534300	7568000	14908000	17490000
G5ECG7		dsc-4	>tr|G5ECG7|G5ECG7_CAEEL Microsomal triglyceride transfer protein OS=Caenorhabditis elegans GN=dsc-4 PE=2 SV=1	22	0	0	0	12	19	15	14	19	14	5	8	8	29	101.02	0	0	0	3217700000	4320100000	2577900000	1935700000	1459700000	637080000	195150000	165030000	150960000
G5ECG8		vab-10	>tr|G5ECG8|G5ECG8_CAEEL Protein VAB-10, isoform e OS=Caenorhabditis elegans GN=vab-10 PE=2 SV=1	1	0	1	0	0	0	0	0	0	0	0	0	0	62.1	375.61	0	4201400	0	0	0	0	0	0	0	0	0	0
G5ECG9			>tr|G5ECG9|G5ECG9_CAEEL Protein F16H6.10 OS=Caenorhabditis elegans GN=CELE_F16H6.10 PE=4 SV=1	9	1	5	4	2	7	4	3	5	3	3	6	6	33.3	30.552	9068900	55431000	63101000	529050000	192610000	132780000	107430000	136140000	45295000	266050000	1113300000	178170000
G5ECH0		hda-3	>tr|G5ECH0|G5ECH0_CAEEL Histone deacetylase OS=Caenorhabditis elegans GN=hda-3 PE=3 SV=1	13	9	10	7	9	11	10	9	8	9	9	13	10	35.1	52.709	67253000	125020000	243660000	188100000	290660000	289320000	95674000	70962000	86655000	252660000	252860000	198880000
G5ECH1;G5EBK6			>tr|G5ECH1|G5ECH1_CAEEL Protein F43G9.12, isoform a OS=Caenorhabditis elegans GN=CELE_F43G9.12 PE=2 SV=1	17	8	9	13	3	4	3	7	8	6	7	8	9	23.2	94.084	220550000	353970000	417250000	92573000	57493000	35281000	84252000	112300000	37804000	127830000	119820000	242710000
Q95PJ6;O17548;O17547;G5ECH3;D7SFP2		avr-15	>tr|Q95PJ6|Q95PJ6_CAEEL Protein AVR-15, isoform b OS=Caenorhabditis elegans GN=avr-15 PE=2 SV=1;>tr|O17548|O17548_CAEEL GluClalpha2B protein OS=Caenorhabditis elegans GN=avr-15 PE=2 SV=1;>tr|O17547|O17547_CAEEL GluClalpha2A protein OS=Caenorhabditis elegan	3	0	1	1	1	0	0	1	1	0	2	3	2	11.3	54.746	0	44281000	52476000	46505000	0	0	129850000	5824000	0	55994000	76374000	26511000
G5EFI6;G5ECH5;G5EFN0		ppfr-1	>tr|G5EFI6|G5EFI6_CAEEL Protein PPFR-1, isoform a OS=Caenorhabditis elegans GN=ppfr-1 PE=1 SV=1;>tr|G5ECH5|G5ECH5_CAEEL Protein PPFR-1, isoform d OS=Caenorhabditis elegans GN=ppfr-1 PE=2 SV=1;>tr|G5EFN0|G5EFN0_CAEEL Protein PPFR-1, isoform c OS=Caenorhabdi	1	0	0	0	1	0	0	1	0	0	0	0	0	23.2	165.78	0	0	0	15496000	0	0	6996500	0	0	0	0	0
G5ECH7		cdk-5	>tr|G5ECH7|G5ECH7_CAEEL Cell division protein kinase 5 OS=Caenorhabditis elegans GN=cdk-5 PE=2 SV=1	9	1	5	5	2	4	4	2	4	3	2	5	2	32.9	33.062	24254000	69810000	44511000	57595000	45380000	43809000	46387000	40664000	69453000	13391000	40280000	0
Q5WRN8;G5ECH8;Q27394		let-653	>tr|Q5WRN8|Q5WRN8_CAEEL Protein LET-653, isoform b OS=Caenorhabditis elegans GN=let-653 PE=2 SV=1;>tr|G5ECH8|G5ECH8_CAEEL Let-653 protein OS=Caenorhabditis elegans GN=let-653 PE=4 SV=1;>tr|Q27394|Q27394_CAEEL Protein LET-653, isoform a OS=Caenorhabditis el	4	0	1	0	1	3	3	1	1	1	0	0	1	8.3	72.485	0	10796000	0	2522900	51985000	12974000	1110700	7548000	0	0	0	0
M1Z859;G5ECH9			>tr|M1Z859|M1Z859_CAEEL Protein K08D8.6, isoform b OS=Caenorhabditis elegans GN=CELE_K08D8.6 PE=4 SV=1;>tr|G5ECH9|G5ECH9_CAEEL Protein K08D8.6, isoform a OS=Caenorhabditis elegans GN=CELE_K08D8.6 PE=4 SV=1	7	3	3	1	3	5	3	4	5	6	5	6	6	27.1	33.006	35682000	86895000	40648000	56920000	185080000	150620000	631870000	624090000	832550000	565510000	1179300000	1006900000
G5EEN1;G5ECI8;B1V8K6		fars-2	>tr|G5EEN1|G5EEN1_CAEEL Protein FARS-2, isoform c OS=Caenorhabditis elegans GN=fars-2 PE=2 SV=1;>tr|G5ECI8|G5ECI8_CAEEL Mitochondrial phenylalanyl-tRNA synthetase OS=Caenorhabditis elegans GN=fars-2 PE=2 SV=1	17	4	8	7	13	15	12	14	12	11	6	5	4	44.6	49.244	32391000	79861000	62270000	1660500000	1647700000	1233000000	480130000	511470000	498310000	43473000	105020000	52847000
Q22039;G5ECJ4		mec-8	>tr|Q22039|Q22039_CAEEL Mec-8 protein OS=Caenorhabditis elegans GN=mec-8 PE=2 SV=1;>tr|G5ECJ4|G5ECJ4_CAEEL Mec-8 protein OS=Caenorhabditis elegans GN=mec-8 PE=1 SV=1	5	0	3	3	0	1	1	0	2	3	0	2	4	16.7	33.544	0	34686000	24705000	0	5296200	3579500	0	8578100	17855000	0	6051000	51922000
G5ECJ5		bir-2	>tr|G5ECJ5|G5ECJ5_CAEEL Inhibitor of apoptosis homolog OS=Caenorhabditis elegans GN=bir-2 PE=2 SV=1	9	0	0	0	0	1	1	0	0	0	5	7	6	29.5	35.436	0	0	0	0	6544500	45848000	0	0	0	122960000	114070000	61942000
G5ECJ6		csk-1	>tr|G5ECJ6|G5ECJ6_CAEEL CSK-1 OS=Caenorhabditis elegans GN=csk-1 PE=2 SV=1	9	5	6	7	6	1	3	5	1	2	4	3	1	22.6	60.156	119490000	225390000	294130000	196080000	105560000	76092000	58942000	0	18220000	27373000	41214000	15019000
G5ECJ8	Dimethylaniline monooxygenase [N-oxide-forming]	fmo-3	>tr|G5ECJ8|G5ECJ8_CAEEL Dimethylaniline monooxygenase [N-oxide-forming] OS=Caenorhabditis elegans GN=fmo-3 PE=2 SV=1	8	0	1	0	3	2	2	6	6	6	0	1	1	24.8	58.47	0	6982500	0	34376000	11955000	35126000	301060000	266260000	162600000	0	9453400	9478600
G5ECK4;G5EE73;G5EEI6;G5EEQ7			>tr|G5ECK4|G5ECK4_CAEEL Protein Y37A1B.17, isoform a OS=Caenorhabditis elegans GN=CELE_Y37A1B.17 PE=1 SV=1;>tr|G5EE73|G5EE73_CAEEL Protein Y37A1B.17, isoform c OS=Caenorhabditis elegans GN=CELE_Y37A1B.17 PE=2 SV=1;>tr|G5EEI6|G5EEI6_CAEEL Protein Y37A1B.17,	32	4	9	9	15	17	20	15	24	23	9	18	13	29.2	167.8	25266000	194310000	197570000	343710000	499650000	274540000	287720000	532380000	330140000	74437000	295390000	130630000
G5ECK7;G5ED34		dli-1	>tr|G5ECK7|G5ECK7_CAEEL Protein DLI-1, isoform b OS=Caenorhabditis elegans GN=dli-1 PE=2 SV=1;>tr|G5ED34|G5ED34_CAEEL Protein DLI-1, isoform a OS=Caenorhabditis elegans GN=dli-1 PE=2 SV=1	15	8	9	9	12	14	12	12	13	11	8	10	10	35.1	48.414	122530000	299370000	156240000	1469200000	1692200000	827210000	830640000	1071100000	497000000	232580000	549470000	218080000
G5ECL1			>tr|G5ECL1|G5ECL1_CAEEL Protein M05D6.2 OS=Caenorhabditis elegans GN=CELE_M05D6.2 PE=4 SV=1	28	7	15	15	21	23	17	20	21	16	9	14	10	49.3	59.363	268280000	176360000	511520000	781570000	736560000	613650000	479060000	469060000	316890000	93653000	373100000	131540000
G5EEJ9;G5ECL2;G5EDR8;B3CJ53		unc-26	>tr|G5EEJ9|G5EEJ9_CAEEL Protein UNC-26, isoform a OS=Caenorhabditis elegans GN=unc-26 PE=2 SV=1;>tr|G5ECL2|G5ECL2_CAEEL Protein UNC-26, isoform b OS=Caenorhabditis elegans GN=unc-26 PE=2 SV=1	15	4	7	6	7	8	10	4	7	3	0	3	2	18.6	123.36	27118000	91543000	72930000	100490000	136730000	203130000	25291000	117030000	33461000	0	17772000	2566600
G5ECL3		prp-21	>tr|G5ECL3|G5ECL3_CAEEL Pre-RNA processing 21 OS=Caenorhabditis elegans GN=prp-21 PE=1 SV=1	31	16	27	18	18	25	21	22	27	22	24	27	22	49.2	73.812	215660000	717250000	559910000	793490000	2008500000	1122300000	902810000	1695900000	768280000	1428700000	1638300000	1691400000
G5ECL4		bam-2	>tr|G5ECL4|G5ECL4_CAEEL BAM-2 OS=Caenorhabditis elegans GN=bam-2 PE=2 SV=1	15	5	11	10	1	5	4	7	9	10	10	11	9	19.9	113.15	78635000	247830000	180960000	3761000	38490000	25024000	129110000	158390000	225310000	110830000	131420000	254150000
G5ECL9			>tr|G5ECL9|G5ECL9_CAEEL Protein F56A4.4 OS=Caenorhabditis elegans GN=CELE_F56A4.4 PE=4 SV=1	1	0	0	0	0	1	0	0	0	0	0	0	0	34.9	17.422	0	0	0	0	22777000	0	0	0	0	0	0	0
Q8IG05;G5ECM4		ltrpc2;gtl-1	>tr|Q8IG05|Q8IG05_CAEEL Putative TRP homologous cation channel (Fragment) OS=Caenorhabditis elegans GN=ltrpc2 PE=2 SV=1;>tr|G5ECM4|G5ECM4_CAEEL GTL-1 OS=Caenorhabditis elegans GN=gtl-1 PE=2 SV=1	36	7	21	21	0	2	1	6	11	5	16	18	17	28.6	191.56	164290000	900090000	753700000	0	133970000	128620000	101560000	433120000	323450000	284330000	637450000	778380000
G5ECM5;G5ED03		exc-5	>tr|G5ECM5|G5ECM5_CAEEL Protein EXC-5, isoform b OS=Caenorhabditis elegans GN=exc-5 PE=2 SV=1;>tr|G5ED03|G5ED03_CAEEL Protein EXC-5, isoform a OS=Caenorhabditis elegans GN=exc-5 PE=2 SV=1	3	0	2	2	0	1	1	0	1	0	0	0	0	3.3	94.301	0	11660000	12993000	0	3210000	840500	0	4637400	0	0	0	0
Q7JQD2;G5ECM6		tufm-1	>tr|Q7JQD2|Q7JQD2_CAEEL Elongation factor Tu homologue (Fragment) OS=Caenorhabditis elegans PE=2 SV=1;>tr|G5ECM6|G5ECM6_CAEEL Elongation factor Tu homologue OS=Caenorhabditis elegans GN=tufm-1 PE=2 SV=1	28	18	22	19	19	26	18	21	24	20	16	23	18	54.7	54.503	4237700000	3597600000	3427600000	12184000000	10047000000	9010500000	9269300000	6941800000	5989100000	1106000000	2822900000	2565900000
G5ECM9;Q86S25		cpi-2	>tr|G5ECM9|G5ECM9_CAEEL Cystatin C OS=Caenorhabditis elegans GN=cpi-2 PE=2 SV=1	6	4	4	3	4	6	5	5	5	4	4	4	4	45.5	15.697	165360000	282780000	375390000	1637700000	3297800000	884180000	941150000	1411000000	444280000	176790000	593620000	163150000
G5ECN2			>tr|G5ECN2|G5ECN2_CAEEL Protein F17H10.1 OS=Caenorhabditis elegans GN=CELE_F17H10.1 PE=4 SV=1	10	2	6	5	2	3	1	6	8	6	3	3	3	20.8	57.379	36619000	74729000	60752000	64574000	32156000	33891000	328390000	127780000	132130000	17515000	38955000	26863000
G5ECN5		strd-1	>tr|G5ECN5|G5ECN5_CAEEL Protein STRD-1, isoform a OS=Caenorhabditis elegans GN=strd-1 PE=4 SV=1	10	4	8	8	3	4	6	6	7	8	2	7	6	25.3	44.274	66885000	82027000	122880000	36813000	47660000	52883000	171330000	136300000	100630000	19441000	59996000	114120000
G5ECP9;G5EFW2;Q86NF9;G5EEC4;Q86NF8		vab-10	>tr|G5ECP9|G5ECP9_CAEEL Protein VAB-10, isoform h OS=Caenorhabditis elegans GN=vab-10 PE=2 SV=1;>tr|G5EFW2|G5EFW2_CAEEL Protein VAB-10, isoform d OS=Caenorhabditis elegans GN=vab-10 PE=2 SV=1;>tr|Q86NF9|Q86NF9_CAEEL VAB-10A protein OS=Caenorhabditis elegan	119	103	115	100	37	36	32	54	49	55	77	81	72	62.9	388.25	86705000000	78039000000	97798000000	1138400000	892590000	584380000	2491300000	2137400000	1032800000	6302400000	6565300000	6089000000
G5ECQ3;G5EFY9		sel-5	>tr|G5ECQ3|G5ECQ3_CAEEL Protein SEL-5, isoform a OS=Caenorhabditis elegans GN=sel-5 PE=2 SV=1	15	8	12	12	6	7	2	7	7	4	6	7	3	22.6	119.99	132900000	306220000	286320000	68220000	64744000	8225900	30710000	66839000	71254000	24018000	97833000	18556000
G5ECQ4		sth-1	>tr|G5ECQ4|G5ECQ4_CAEEL Novel protein OS=Caenorhabditis elegans GN=sth-1 PE=4 SV=1	5	3	5	3	1	1	1	2	1	3	3	3	3	42	13.53	835000000	1004800000	1474600000	17632000	32599000	29458000	82872000	107950000	103900000	419060000	476970000	458480000
G5ECQ5		pes-2.2	>tr|G5ECQ5|G5ECQ5_CAEEL Pes-2 protein OS=Caenorhabditis elegans GN=pes-2.1 PE=2 SV=1	10	1	3	3	4	8	6	3	3	5	1	0	1	35.6	38.207	15454000	23000000	58766000	188910000	300810000	359410000	76828000	62605000	109610000	5621700	0	27430000
G5ECR0			>tr|G5ECR0|G5ECR0_CAEEL Protein T25C12.3 OS=Caenorhabditis elegans GN=CELE_T25C12.3 PE=4 SV=1	34	17	26	22	12	22	22	18	23	23	27	33	29	22.1	230.86	2260000000	7073800000	5118000000	1157800000	2461200000	1738200000	2766000000	2580400000	1895000000	22280000000	47206000000	36522000000
G5ECR1		mbd-2	>tr|G5ECR1|G5ECR1_CAEEL Methyl-binding protein-2 OS=Caenorhabditis elegans GN=mbd-2 PE=2 SV=1	8	3	5	3	2	5	4	2	4	1	1	3	3	33.3	23.912	31707000	32867000	75829000	30100000	66842000	36188000	21961000	42271000	9106300	17394000	56771000	90862000
P34461-1;P34461;G5ECR5	Extracellular superoxide dismutase [Cu-Zn];Superoxide dismutase [Cu-Zn]	sod-4	>sp|P34461-1|SODE_CAEEL Isoform 1 of Extracellular superoxide dismutase [Cu-Zn] OS=Caenorhabditis elegans GN=sod-4;>sp|P34461|SODE_CAEEL Extracellular superoxide dismutase [Cu-Zn] OS=Caenorhabditis elegans GN=sod-4 PE=1 SV=2;>tr|G5ECR5|G5ECR5_CAEEL Superox	2	0	1	0	2	2	1	1	2	0	0	2	0	13.6	18.171	0	13590000	0	110050000	245670000	6001000	11880000	101700000	0	0	77274000	0
G5ECR6	Aldose 1-epimerase		>tr|G5ECR6|G5ECR6_CAEEL Aldose 1-epimerase OS=Caenorhabditis elegans GN=C01B4.6 PE=3 SV=1	14	1	1	2	6	13	11	4	7	6	2	2	3	51.5	36.586	1697800	3806900	9197500	519130000	1230500000	651880000	157890000	239010000	105450000	10529000	12995000	19371000
G5ECR7		elb-1	>tr|G5ECR7|G5ECR7_CAEEL Protein ELB-1 OS=Caenorhabditis elegans GN=elb-1 PE=1 SV=1	7	7	6	6	6	7	5	6	5	5	7	6	5	82.2	13.218	204100000	556620000	627070000	1761600000	2773200000	1993800000	599780000	869420000	517700000	509220000	780030000	650930000
G5ECR8-2;G5ECR8;G5ECR8-4;G5ECR8-3	Putative glucosylceramidase 3	gba-3	>sp|G5ECR8-2|GLCM3_CAEEL Isoform b of Putative glucosylceramidase 3 OS=Caenorhabditis elegans GN=gba-3;>sp|G5ECR8|GLCM3_CAEEL Putative glucosylceramidase 3 OS=Caenorhabditis elegans GN=gba-3 PE=2 SV=1;>sp|G5ECR8-4|GLCM3_CAEEL Isoform d of Putative glucosyl	8	0	1	0	2	6	3	1	3	3	0	1	1	19.3	59.081	0	16300000	0	37284000	134240000	54018000	33109000	157120000	44678000	0	21082000	0
G5ECS9;G5EFE6		cpt-2	>tr|G5ECS9|G5ECS9_CAEEL Protein CPT-2, isoform a OS=Caenorhabditis elegans GN=cpt-2 PE=4 SV=2;>tr|G5EFE6|G5EFE6_CAEEL Protein CPT-2, isoform b OS=Caenorhabditis elegans GN=cpt-2 PE=4 SV=2	31	5	17	15	22	28	23	25	27	23	22	20	17	47.2	72.533	89024000	284220000	354210000	3769700000	3019100000	3655900000	4098600000	3173800000	3947900000	576350000	804660000	2647900000
G5ECT0-2;G5ECT0		pbo-5	>sp|G5ECT0-2|PBO5_CAEEL Isoform a of Proton-gated ion channel subunit pbo-5 OS=Caenorhabditis elegans GN=pbo-5;>sp|G5ECT0|PBO5_CAEEL Proton-gated ion channel subunit pbo-5 OS=Caenorhabditis elegans GN=pbo-5 PE=1 SV=1	4	0	0	0	0	0	1	2	2	2	0	1	0	8.7	57.856	0	0	0	0	0	0	50978000	10676000	19302000	0	1291800	0
G5EDL2;Q8I0G4;G5ECT4;F5GU68;F5GU67;G5EBV7	Uncharacterized protein ZK757.4	dhhc-4;ZK757.4	>tr|G5EDL2|G5EDL2_CAEEL Palmitoyltransferase OS=Caenorhabditis elegans GN=dhhc-4 PE=2 SV=1;>sp|Q8I0G4|YO44_CAEEL Uncharacterized protein ZK757.4 OS=Caenorhabditis elegans GN=ZK757.4 PE=2 SV=1;>tr|G5ECT4|G5ECT4_CAEEL Palmitoyltransferase OS=Caenorhabditis e	2	0	0	0	1	1	1	2	1	2	0	1	1	11.8	44.003	0	0	0	4910800	5337200	2550400	29426000	14305000	18867000	0	6526700	0
G5ECT6		gpc-2	>tr|G5ECT6|G5ECT6_CAEEL Heterotrimeric G protein gamma subunit 2 OS=Caenorhabditis elegans GN=gpc-2 PE=4 SV=1	7	1	3	2	3	5	3	3	7	4	2	4	3	67.7	7.1351	30400000	75284000	17945000	518170000	314790000	425360000	622110000	787890000	959370000	219280000	332080000	291260000
G5ECT7;H2FLK2;U4PB03		spat-1	>tr|G5ECT7|G5ECT7_CAEEL Protein SPAT-1, isoform a OS=Caenorhabditis elegans GN=spat-1 PE=1 SV=1;>tr|H2FLK2|H2FLK2_CAEEL Protein SPAT-1, isoform b OS=Caenorhabditis elegans GN=spat-1 PE=2 SV=1	10	5	9	5	0	1	0	4	2	1	2	2	1	27.9	60.425	25016000	86214000	10661000	0	5152300	0	16131000	7950100	1784100	3586400	4539100	3846600
Q8WSZ9;G5ECU1		skr-1	>tr|Q8WSZ9|Q8WSZ9_CAEEL SKR-1 (Fragment) OS=Caenorhabditis elegans GN=skr-1 PE=2 SV=1;>tr|G5ECU1|G5ECU1_CAEEL Protein SKR-1 OS=Caenorhabditis elegans GN=skr-1 PE=1 SV=1	5	5	5	5	4	5	5	5	5	5	5	5	3	23.5	19.33	1359000000	1498300000	983280000	2818500000	2696900000	2521400000	1881500000	1223700000	2078900000	2069400000	1497300000	1136700000
G5ECU5			>tr|G5ECU5|G5ECU5_CAEEL Protein F44E5.4 OS=Caenorhabditis elegans GN=CELE_F44E5.4 PE=3 SV=1	21	5	13	10	8	16	13	8	15	10	5	14	10	41.9	70.641	24355000	75132000	53217000	72212000	188900000	148830000	69651000	85623000	107450000	35522000	54965000	73616000
S6FWQ0;S6EZQ4;S6FN15;G5ECV3;S6FCZ6;S6F542			>tr|S6FWQ0|S6FWQ0_CAEEL Protein C03H12.1, isoform e OS=Caenorhabditis elegans GN=C03H12.1 PE=4 SV=1;>tr|S6EZQ4|S6EZQ4_CAEEL Protein C03H12.1, isoform b OS=Caenorhabditis elegans GN=C03H12.1 PE=4 SV=1;>tr|S6FN15|S6FN15_CAEEL Protein C03H12.1, isoform d OS=C	10	0	0	0	2	0	3	7	6	6	0	1	0	21.4	69.876	0	0	0	16585000	0	25060000	153090000	47756000	78411000	0	10068000	0
G5ECV9		alh-3	>tr|G5ECV9|G5ECV9_CAEEL Protein ALH-3 OS=Caenorhabditis elegans GN=alh-3 PE=3 SV=1	36	1	6	3	22	34	30	16	23	24	5	5	8	43.9	99.276	2839600	42997000	24170000	2900400000	5576400000	3802400000	743830000	1036500000	592570000	25572000	106400000	180120000
G5ECW0		ncx-3	>tr|G5ECW0|G5ECW0_CAEEL Protein NCX-3 OS=Caenorhabditis elegans GN=ncx-3 PE=4 SV=2	28	7	11	13	9	12	10	17	21	20	15	23	20	35.5	92.074	57731000	646400000	343870000	79588000	90127000	123100000	434370000	421170000	461610000	302150000	1404300000	1038100000
G5ECW3		ehbp-1	>tr|G5ECW3|G5ECW3_CAEEL Protein EHBP-1 OS=Caenorhabditis elegans GN=ehbp-1 PE=4 SV=1	28	12	22	16	8	14	16	12	13	16	13	14	11	40.5	102.11	420120000	989360000	1103000000	166050000	246280000	260980000	422090000	234780000	336990000	239280000	446510000	239520000
G5ECW4;G5ECS7;G5ECX1;G5EGL0			>tr|G5ECW4|G5ECW4_CAEEL Protein F07C6.4, isoform d OS=Caenorhabditis elegans GN=CELE_F07C6.4 PE=2 SV=1;>tr|G5ECS7|G5ECS7_CAEEL Protein F07C6.4, isoform c OS=Caenorhabditis elegans GN=CELE_F07C6.4 PE=2 SV=1;>tr|G5ECX1|G5ECX1_CAEEL Protein F07C6.4, isoform b	7	2	3	4	0	0	0	0	0	0	0	0	0	9.4	109.73	10805000	5486200	30508000	0	0	0	0	0	0	0	0	0
Q9U3K7;G5ECW7		dpt-1	>tr|Q9U3K7|Q9U3K7_CAEEL Protein DPT-1, isoform a OS=Caenorhabditis elegans GN=dpt-1 PE=2 SV=3;>tr|G5ECW7|G5ECW7_CAEEL Protein DPT-1, isoform b OS=Caenorhabditis elegans GN=dpt-1 PE=2 SV=1	27	3	8	3	19	24	19	15	18	15	4	5	6	37.8	79.712	14984000	119370000	10234000	3752300000	5489100000	3783000000	635060000	872120000	712650000	25604000	58811000	62865000
G5ECW9;Q7K7A5		rme-4	>tr|G5ECW9|G5ECW9_CAEEL Protein RME-4, isoform a OS=Caenorhabditis elegans GN=rme-4 PE=1 SV=1	9	2	4	4	4	6	7	5	6	4	1	4	3	21.8	73.717	12687000	63317000	51824000	63654000	97844000	124450000	29926000	55555000	39821000	5707000	61171000	38600000
G5ECX9		cdr-2	>tr|G5ECX9|G5ECX9_CAEEL Cadmium-inducible lysosomal protein CDR-2 OS=Caenorhabditis elegans GN=cdr-2 PE=2 SV=1	9	4	6	5	5	8	9	7	8	9	6	8	8	43.5	32.271	29809000	194890000	165370000	295560000	616790000	974770000	1179900000	3055400000	1850200000	306010000	643330000	1138900000
G5ECY0;Q7Z124;Q9TX86		dlg-1	>tr|G5ECY0|G5ECY0_CAEEL MAGUK protein DLG-1 OS=Caenorhabditis elegans GN=dlg-1 PE=1 SV=1	45	32	41	34	18	20	19	25	31	30	28	37	35	61	106.99	4500400000	8113300000	6943900000	219160000	546070000	204260000	627440000	754830000	496020000	2739900000	2924400000	3146900000
G5ECY4;G5EFA9		skr-8;skr-9	>tr|G5ECY4|G5ECY4_CAEEL Protein SKR-8 OS=Caenorhabditis elegans GN=skr-8 PE=2 SV=1;>tr|G5EFA9|G5EFA9_CAEEL Protein SKR-9 OS=Caenorhabditis elegans GN=skr-9 PE=2 SV=1	4	2	2	3	3	3	3	2	3	4	2	1	0	32.5	21.109	32070000	64322000	55368000	222960000	241460000	261210000	76253000	115520000	100250000	47283000	0	0
G5ECY6		chn-1	>tr|G5ECY6|G5ECY6_CAEEL Hsp70-interacting protein OS=Caenorhabditis elegans GN=chn-1 PE=2 SV=1	13	4	9	5	5	9	7	5	13	8	3	8	7	50.4	31.089	43828000	173770000	65016000	136650000	489560000	196680000	279030000	444790000	176670000	71444000	680960000	90223000
G5ECZ0		hum-5	>tr|G5ECZ0|G5ECZ0_CAEEL Myosin IA OS=Caenorhabditis elegans GN=hum-5 PE=2 SV=1	39	32	37	32	13	9	13	9	12	11	23	33	26	37.7	116.56	3397800000	5691500000	5573200000	236160000	307880000	364910000	160410000	216040000	203470000	1109300000	1985900000	1795000000
G5ECZ6;Q10003	Putative glycerophosphocholine phosphodiesterase GPCPD1 homolog T05H10.7	T05H10.7	>tr|G5ECZ6|G5ECZ6_CAEEL Protein T05H10.7, isoform b OS=Caenorhabditis elegans GN=CELE_T05H10.7 PE=2 SV=1;>sp|Q10003|GPC1A_CAEEL Putative glycerophosphocholine phosphodiesterase GPCPD1 homolog T05H10.7 OS=Caenorhabditis elegans GN=T05H10.7 PE=2 SV=1	10	1	2	2	3	5	4	1	1	1	1	0	1	18.8	81.882	1282900	21476000	24077000	51668000	77266000	53449000	3463000	6835800	2988000	708010	0	9214000
G5EFB4;G5ECZ9;Q9BI98		bpl-1	>tr|G5EFB4|G5EFB4_CAEEL Biotin protein ligase, holocarboxylase synthetase (62.5 kD) alternative variant c OS=Caenorhabditis elegans GN=bpl-1 PE=2 SV=1;>tr|G5ECZ9|G5ECZ9_CAEEL Biotin protein ligase, holocarboxylase synthetase (70.9 kD) alternative variant b	11	2	1	2	7	5	7	6	4	3	1	1	2	24.9	62.581	13220000	11187000	16586000	142220000	90709000	200870000	80459000	46858000	185800000	1632200	5353000	46879000
G5ED01		inos-1	>tr|G5ED01|G5ED01_CAEEL Protein INOS-1 OS=Caenorhabditis elegans GN=inos-1 PE=4 SV=1	14	2	2	1	12	11	11	9	8	8	4	4	4	35.8	58.452	5886000	13751000	12410000	4206100000	2829000000	2919200000	787090000	520000000	657260000	41035000	21859000	75525000
G5ED07		pdi-3	>tr|G5ED07|G5ED07_CAEEL CeERp57 OS=Caenorhabditis elegans GN=pdi-3 PE=2 SV=1	35	17	23	17	20	33	29	23	28	24	19	26	18	51.8	54.92	2768500000	3213300000	3245500000	41601000000	38528000000	28419000000	22960000000	20958000000	13530000000	3646600000	4462600000	3951500000
Q21190;G5ED08;Q7YZV6;Q7YZV7	Protein unc-1	unc-1	>sp|Q21190|UNC1_CAEEL Protein unc-1 OS=Caenorhabditis elegans GN=unc-1 PE=2 SV=2;>tr|G5ED08|G5ED08_CAEEL Protein UNC-1, isoform b OS=Caenorhabditis elegans GN=unc-1 PE=2 SV=1	2	2	2	2	1	1	1	2	1	1	2	1	2	11.6	31.656	112430000	350570000	132910000	41416000	25644000	9766900	141260000	84251000	21032000	111830000	236460000	101950000
G5ED09		clec-15	>tr|G5ED09|G5ED09_CAEEL Protein CLEC-13 OS=Caenorhabditis elegans GN=clec-15 PE=4 SV=1	2	0	1	0	1	2	1	0	2	1	0	1	2	5.6	45.156	0	15480000	0	2716400	41068000	13783000	0	78633000	1324000	0	62789000	10813000
G5ED16;G5EGR4;D3KFT0;D3KFS9		tag-241	>tr|G5ED16|G5ED16_CAEEL Protein TAG-241, isoform b OS=Caenorhabditis elegans GN=tag-241 PE=2 SV=1;>tr|G5EGR4|G5EGR4_CAEEL Protein TAG-241, isoform a OS=Caenorhabditis elegans GN=tag-241 PE=2 SV=1	6	2	1	2	1	0	0	0	0	0	2	4	2	4.7	183.85	387620000	184370000	94384000	13939000	0	0	0	0	0	123560000	66356000	32481000
G5ED17;A0T1Y0		hpo-11	>tr|G5ED17|G5ED17_CAEEL Protein HPO-11 OS=Caenorhabditis elegans GN=hpo-11 PE=2 SV=1	11	3	3	4	5	10	7	7	7	5	2	4	4	24.5	71.165	25550000	2623600	24329000	71449000	306070000	212370000	65854000	129370000	88498000	25888000	26339000	64978000
G5ED20		tam-1	>tr|G5ED20|G5ED20_CAEEL Protein TAM-1 OS=Caenorhabditis elegans GN=tam-1 PE=2 SV=1	8	0	3	4	2	3	1	1	4	0	0	2	1	16.7	106.75	0	29522000	76390000	18094000	16393000	1787100	8902400	47697000	0	0	7636500	1735100
G5ED21;G5EDG7	DNA-directed RNA polymerase	rpoa-1	>tr|G5ED21|G5ED21_CAEEL DNA-directed RNA polymerase OS=Caenorhabditis elegans GN=rpoa-1 PE=2 SV=1	67	16	17	18	29	31	35	31	33	35	43	46	47	43.6	195.08	245200000	281570000	253310000	1384700000	1553000000	1129100000	1100200000	1205800000	801600000	2512200000	3896200000	3435100000
G5ED26;H2KAQ0		mel-46	>tr|G5ED26|G5ED26_CAEEL MEL-46 OS=Caenorhabditis elegans GN=mel-46 PE=2 SV=1;>tr|H2KAQ0|H2KAQ0_CAEEL Protein MEL-46, isoform c OS=Caenorhabditis elegans GN=mel-46 PE=4 SV=1	31	7	11	12	14	8	11	17	13	15	11	13	9	37.6	110.48	40096000	71743000	176370000	144460000	81247000	156840000	298750000	156620000	220870000	59621000	92982000	144270000
G5ED27;G5EG33;G5EDG4		him-4	>tr|G5ED27|G5ED27_CAEEL Protein HIM-4, isoform a OS=Caenorhabditis elegans GN=him-4 PE=2 SV=1;>tr|G5EG33|G5EG33_CAEEL Hemicentin OS=Caenorhabditis elegans GN=him-4 PE=2 SV=1;>tr|G5EDG4|G5EDG4_CAEEL Protein HIM-4, isoform d OS=Caenorhabditis elegans GN=him-	118	16	22	26	82	97	94	84	89	79	51	59	58	27.1	568.48	151280000	285980000	1167900000	5260200000	5415800000	9400000000	4350300000	3311300000	3192200000	1183400000	1646700000	1806800000
G5ED31;G5EDD1		ucr-2.1	>tr|G5ED31|G5ED31_CAEEL Protein UCR-2.1, isoform a OS=Caenorhabditis elegans GN=ucr-2.1 PE=2 SV=1;>tr|G5EDD1|G5EDD1_CAEEL Protein UCR-2.1, isoform b OS=Caenorhabditis elegans GN=ucr-2.1 PE=2 SV=1	15	10	14	11	11	13	13	14	15	13	13	13	12	60.2	42.768	1357900000	6388100000	2033900000	2816500000	5487100000	4840500000	15754000000	21059000000	9528900000	2545300000	3179200000	3357400000
G5ED33;O18250;Q7YTG1		eps-8	>tr|G5ED33|G5ED33_CAEEL Epidermal growth factor receptor pathway substrate 8 splice variant A OS=Caenorhabditis elegans GN=eps-8 PE=1 SV=1;>tr|O18250|O18250_CAEEL Protein EPS-8, isoform a OS=Caenorhabditis elegans GN=eps-8 PE=2 SV=3;>tr|Q7YTG1|Q7YTG1_CAEEL	55	37	46	39	12	15	17	22	27	26	39	47	43	63.1	104.36	16865000000	16926000000	10180000000	362410000	249210000	243610000	964090000	936150000	653080000	12131000000	23682000000	11971000000
O62178;G5ED36		rme-8	>tr|O62178|O62178_CAEEL Protein RME-8, isoform b OS=Caenorhabditis elegans GN=rme-8 PE=2 SV=3;>tr|G5ED36|G5ED36_CAEEL Endocytosis protein RME-8 OS=Caenorhabditis elegans GN=rme-8 PE=1 SV=1	62	16	37	30	33	35	48	41	42	46	19	34	33	30.9	258.34	150930000	514600000	408050000	1030800000	964960000	1081500000	1323800000	1136100000	1265200000	352350000	603990000	1268500000
G5ED39		2016-09-01	>tr|G5ED39|G5ED39_CAEEL Protein SEP-1 OS=Caenorhabditis elegans GN=sep-1 PE=1 SV=1	19	8	11	6	6	7	5	2	2	3	0	1	2	18.1	144.12	30823000	50931000	61569000	73581000	128960000	50892000	10500000	17501000	7077200	0	7525100	8945900
G5ED41	Cullin-associated NEDD8-dissociated protein 1	cand-1	>sp|G5ED41|CAND1_CAEEL Cullin-associated NEDD8-dissociated protein 1 OS=Caenorhabditis elegans GN=cand-1 PE=1 SV=1	55	31	44	39	44	51	44	43	51	44	37	44	34	46.1	141.72	1319100000	1917900000	1998700000	9871600000	7280000000	6850600000	9511700000	7397500000	5702200000	1626800000	3143100000	1750500000
G5ED43	Dimethylaniline monooxygenase [N-oxide-forming]	fmo-5	>tr|G5ED43|G5ED43_CAEEL Dimethylaniline monooxygenase [N-oxide-forming] OS=Caenorhabditis elegans GN=fmo-5 PE=2 SV=1	10	0	1	1	3	3	2	6	8	5	1	1	1	22	58.735	0	1736000	2193300	42366000	57056000	44455000	232280000	162980000	139320000	5202300	2478900	12030000
G5ED44		fat-5	>sp|G5ED44|FAT5_CAEEL Delta(9)-fatty-acid desaturase fat-5 OS=Caenorhabditis elegans GN=fat-5 PE=2 SV=1	7	1	2	1	2	5	3	4	7	4	3	2	1	20.1	38.462	16870000	58893000	55956000	53766000	233110000	313520000	529180000	669250000	429140000	33302000	41126000	0
G5ED45	Ceramide synthase hyl-1	hyl-1	>sp|G5ED45|HYL1_CAEEL Ceramide synthase hyl-1 OS=Caenorhabditis elegans GN=hyl-1 PE=1 SV=1	2	1	1	1	0	1	1	2	2	1	0	1	1	5.7	43.85	3190900	6907600	1306000	0	11466000	6977200	69998000	63858000	12990000	0	3915000	1900400
G5ED46		casy-1	>tr|G5ED46|G5ED46_CAEEL Calsyntenin OS=Caenorhabditis elegans GN=casy-1 PE=2 SV=1	15	0	2	4	2	8	8	2	12	8	2	7	3	23.1	109.26	0	1559700	5847700	10808000	117100000	36489000	10304000	41090000	94694000	13773000	28469000	14953000
G5EDC4;G5ED52		nep-26	>tr|G5EDC4|G5EDC4_CAEEL Protein NEP-26, isoform a OS=Caenorhabditis elegans GN=nep-26 PE=2 SV=1;>tr|G5ED52|G5ED52_CAEEL Protein NEP-26, isoform b OS=Caenorhabditis elegans GN=nep-26 PE=2 SV=1	5	1	0	0	0	0	0	2	2	0	1	0	1	11.3	88.216	456920000	0	0	0	0	0	747180000	57401000	0	343970000	0	3422800
G5ED57			>tr|G5ED57|G5ED57_CAEEL Protein F22E12.1 OS=Caenorhabditis elegans GN=CELE_F22E12.1 PE=4 SV=1	8	3	8	4	0	1	1	0	0	0	1	0	1	17.6	89.242	62909000	447200000	164000000	0	103800000	17369000	0	0	0	458320	0	11755000
G5ED58		spd-1	>tr|G5ED58|G5ED58_CAEEL Protein SPD-1 OS=Caenorhabditis elegans GN=spd-1 PE=2 SV=1	20	6	13	10	10	12	11	10	13	14	3	7	10	37.2	62.336	35831000	571150000	98114000	282670000	1372800000	172520000	251930000	103010000	455510000	20099000	50080000	229180000
G5ED60		mcrs-1	>tr|G5ED60|G5ED60_CAEEL Protein MCRS-1 OS=Caenorhabditis elegans GN=mcrs-1 PE=4 SV=1	19	3	5	7	2	3	3	3	3	6	14	13	18	40	54.405	10382000	36408000	141790000	22129000	15961000	22635000	37479000	22708000	71716000	481160000	209350000	679770000
G5ED63			>tr|G5ED63|G5ED63_CAEEL Protein K12D12.5 OS=Caenorhabditis elegans GN=CELE_K12D12.5 PE=4 SV=1	8	3	6	4	2	3	2	1	5	3	2	5	3	16.2	72.514	20383000	239970000	5389000	32666000	329640000	26209000	40791000	368340000	39627000	19729000	250230000	37010000
G5ED68;G5EBF2;Q69Z15		mtm-6	>tr|G5ED68|G5ED68_CAEEL Myotubularin-related protein MTM-6A OS=Caenorhabditis elegans GN=mtm-6 PE=2 SV=1;>tr|G5EBF2|G5EBF2_CAEEL Myotubularin-related protein MTM-6B OS=Caenorhabditis elegans GN=mtm-6 PE=2 SV=1;>tr|Q69Z15|Q69Z15_CAEEL Protein MTM-6, isoform	19	3	8	6	7	11	16	5	11	9	2	4	3	35.9	77.308	9271500	108730000	41642000	239290000	308880000	319630000	78882000	406080000	89722000	8551800	45321000	58980000
G5ED75;Q9XU12;Q8MYB5		klp-7;KLP-7	>tr|G5ED75|G5ED75_CAEEL Kinesin like protein (Klp-7) OS=Caenorhabditis elegans GN=klp-7 PE=2 SV=1;>tr|Q9XU12|Q9XU12_CAEEL Protein KLP-7, isoform a OS=Caenorhabditis elegans GN=klp-7 PE=2 SV=1;>tr|Q8MYB5|Q8MYB5_CAEEL Kinesin OS=Caenorhabditis elegans GN=KLP	28	14	25	20	15	17	15	16	23	22	11	18	14	50.4	76.716	382840000	889110000	661720000	414220000	415960000	525470000	614690000	881440000	632020000	256210000	751730000	437090000
Q5FC45;G5ED80		eea-1	>tr|Q5FC45|Q5FC45_CAEEL Protein EEA-1, isoform b OS=Caenorhabditis elegans GN=eea-1 PE=2 SV=1;>tr|G5ED80|G5ED80_CAEEL EEA1 OS=Caenorhabditis elegans GN=eea-1 PE=2 SV=1	49	3	9	6	24	36	33	16	14	17	2	3	3	37.8	139.51	14077000	56778000	23928000	1052800000	1129700000	909120000	238670000	265520000	133060000	11668000	14528000	11513000
G5ED81			>tr|G5ED81|G5ED81_CAEEL C09G4.4 protein OS=Caenorhabditis elegans GN=C09G4.4 PE=4 SV=1	3	0	0	0	0	2	1	1	1	3	1	0	1	35.9	8.8377	0	0	0	0	6341800	5918200	8078500	8142600	15044000	11507000	0	0
G5ED85			>tr|G5ED85|G5ED85_CAEEL Protein R06C1.6 OS=Caenorhabditis elegans GN=CELE_R06C1.6 PE=4 SV=1	5	0	3	2	0	1	0	0	1	0	0	1	4	22	47.901	0	20677000	2185400	0	5981000	0	0	2638700	0	0	3288400	7526300
G5ED87			>tr|G5ED87|G5ED87_CAEEL Protein Y70C5C.1 OS=Caenorhabditis elegans GN=CELE_Y70C5C.1 PE=3 SV=1	1	0	0	0	1	1	1	0	0	0	0	0	0	6.4	113.14	0	0	0	5906700	21254000	19400000	0	0	0	0	0	0
G5ED89;G5ECM2		dcp-66	>tr|G5ED89|G5ED89_CAEEL Protein DCP-66, isoform b OS=Caenorhabditis elegans GN=dcp-66 PE=2 SV=2;>tr|G5ECM2|G5ECM2_CAEEL Protein DCP-66, isoform a OS=Caenorhabditis elegans GN=dcp-66 PE=2 SV=2	17	5	7	6	6	12	8	7	8	9	4	8	6	36.6	79.469	34890000	66761000	105960000	423880000	539780000	140520000	161940000	111580000	162760000	49186000	83038000	107290000
G5ED93		ppfr-1	>tr|G5ED93|G5ED93_CAEEL Protein PPFR-1, isoform b OS=Caenorhabditis elegans GN=ppfr-1 PE=2 SV=1	27	12	16	15	13	18	15	12	19	18	9	13	8	24.7	151.74	227760000	302290000	640790000	293120000	382520000	254670000	301220000	400820000	349920000	70367000	205030000	172490000
G5ED94		3A339	>tr|G5ED94|G5ED94_CAEEL 3A339 OS=Caenorhabditis elegans GN=3A339 PE=2 SV=1	4	1	0	1	0	0	0	1	0	0	3	3	1	34.6	15.575	11017000	0	0	0	0	0	13248000	0	0	105200000	65224000	22607000
G5ED95		yrs-2	>tr|G5ED95|G5ED95_CAEEL Protein Y105E8A.19 OS=Caenorhabditis elegans GN=yrs-2 PE=2 SV=1	34	9	17	16	25	33	30	23	25	28	14	13	12	48.1	80.692	78666000	162370000	228810000	4110700000	4885100000	4512300000	1172000000	1258300000	1262100000	97618000	202580000	185070000
G5ED97		tag-65	>tr|G5ED97|G5ED97_CAEEL Protein TAG-65 OS=Caenorhabditis elegans GN=tag-65 PE=2 SV=1	15	4	12	10	3	2	2	5	4	1	3	3	5	28.6	77.132	54042000	233520000	166100000	17428000	13400000	15159000	52133000	33543000	17872000	27762000	65780000	71977000
G5ED98		ppk-3	>tr|G5ED98|G5ED98_CAEEL Protein PPK-3 OS=Caenorhabditis elegans GN=ppk-3 PE=4 SV=1	15	0	3	3	2	3	6	2	5	8	0	0	0	12.5	169.62	0	8992100	7249000	6501300	29384000	300650000	6878000	40760000	38004000	0	0	0
G5EDA1;G5EFV3		rsa-2	>tr|G5EDA1|G5EDA1_CAEEL Protein RSA-2, isoform a OS=Caenorhabditis elegans GN=rsa-2 PE=2 SV=1;>tr|G5EFV3|G5EFV3_CAEEL Protein RSA-2, isoform b OS=Caenorhabditis elegans GN=rsa-2 PE=1 SV=1	36	12	28	21	9	23	10	15	24	17	10	18	15	48.3	107.53	45948000	319200000	298950000	298550000	205070000	264300000	285840000	285150000	124280000	5480800000	103770000	5798600000
G5EDA3		hcp-4	>tr|G5EDA3|G5EDA3_CAEEL CENP-C-like protein HCP-4 OS=Caenorhabditis elegans GN=hcp-4 PE=2 SV=1	34	21	30	29	11	13	11	13	12	14	18	24	20	47.1	97.422	622830000	1035100000	856370000	188060000	89447000	107730000	106200000	71247000	169130000	133850000	470560000	679670000
G5EEE3;G5EDA4;G5EGK6;G5EBT0;E1B6R6;Q8I124		din-1	>tr|G5EEE3|G5EEE3_CAEEL Protein DIN-1, isoform a OS=Caenorhabditis elegans GN=din-1 PE=2 SV=1;>tr|G5EDA4|G5EDA4_CAEEL Protein DIN-1, isoform c OS=Caenorhabditis elegans GN=din-1 PE=2 SV=1;>tr|G5EGK6|G5EGK6_CAEEL Protein DIN-1, isoform b OS=Caenorhabditis e	14	2	5	8	3	3	2	3	4	3	2	4	5	9.2	248.38	8953600	29694000	49203000	73795000	87352000	24600000	29083000	72557000	12860000	30565000	45668000	36538000
I2HAK9;G5EDA7			>tr|I2HAK9|I2HAK9_CAEEL Protein C06H5.6, isoform b OS=Caenorhabditis elegans GN=C06H5.6 PE=2 SV=1;>tr|G5EDA7|G5EDA7_CAEEL Protein C06H5.6, isoform a OS=Caenorhabditis elegans GN=C06H5.6 PE=2 SV=1	11	1	0	0	3	2	8	8	9	8	1	1	2	23.9	45.622	4647700	0	0	58226000	28789000	154410000	806050000	344430000	259800000	15033000	42680000	25760000
G5EDA8;G5EGA2;G5EF70			>tr|G5EDA8|G5EDA8_CAEEL Protein Y45F10B.13, isoform a OS=Caenorhabditis elegans GN=CELE_Y45F10B.13 PE=2 SV=1;>tr|G5EGA2|G5EGA2_CAEEL Protein Y45F10B.13, isoform b OS=Caenorhabditis elegans GN=CELE_Y45F10B.13 PE=2 SV=1	19	15	17	16	0	0	0	5	4	1	16	7	12	32.4	72.463	3842600000	2462700000	3020100000	0	0	0	141270000	57110000	5826900	1217900000	439180000	921540000
G5EDB2;G5EGK0		tag-172	>tr|G5EDB2|G5EDB2_CAEEL Protein TAG-172, isoform a OS=Caenorhabditis elegans GN=tag-172 PE=2 SV=1;>tr|G5EGK0|G5EGK0_CAEEL Protein TAG-172, isoform b OS=Caenorhabditis elegans GN=tag-172 PE=2 SV=1	13	2	2	5	7	6	7	4	5	5	3	8	5	21.9	96.909	12601000	10484000	51710000	184340000	116490000	160060000	46658000	35955000	69530000	33193000	96030000	142120000
G5EDB6;G5EGR7;Q95XE1		ppgn-1	>tr|G5EDB6|G5EDB6_CAEEL Paraplegin OS=Caenorhabditis elegans GN=ppgn-1 PE=2 SV=1	19	5	11	9	5	4	5	15	16	15	8	7	5	22.5	82.812	355090000	494880000	102130000	84001000	62658000	109610000	672380000	413240000	558600000	80578000	102360000	110240000
G5EDB7;Q8I4D9;Q8I4E0		unc-25	>tr|G5EDB7|G5EDB7_CAEEL Glutamic acid decarboxylase OS=Caenorhabditis elegans GN=unc-25 PE=2 SV=1;>tr|Q8I4D9|Q8I4D9_CAEEL Protein UNC-25, isoform c OS=Caenorhabditis elegans GN=unc-25 PE=2 SV=1;>tr|Q8I4E0|Q8I4E0_CAEEL Protein UNC-25, isoform b OS=Caenorhab	13	0	0	0	6	11	8	3	3	7	0	0	0	28.9	57.792	0	0	0	230650000	761370000	297130000	18956000	40022000	50494000	0	0	0
G5EDB8		vha-4	>tr|G5EDB8|G5EDB8_CAEEL Protein VHA-4 OS=Caenorhabditis elegans GN=vha-4 PE=2 SV=1	2	2	2	2	2	2	2	2	2	2	2	2	1	7.5	22.108	945720000	1127600000	1781700000	235860000	222890000	189690000	566120000	336700000	463500000	164390000	92223000	46227000
Q9BMN8;L8E6W1;L8E7X5;G5EDC5;L8E6H9;G5EE54;Q9BMN8-2	Tyrosine-protein phosphatase Lar-like	ptp-3	>sp|Q9BMN8|LAR_CAEEL Tyrosine-protein phosphatase Lar-like OS=Caenorhabditis elegans GN=ptp-3 PE=1 SV=1;>tr|L8E6W1|L8E6W1_CAEEL Protein PTP-3, isoform f OS=Caenorhabditis elegans GN=ptp-3 PE=4 SV=1;>tr|L8E7X5|L8E7X5_CAEEL Protein PTP-3, isoform i OS=Caenor	15	0	3	0	2	4	2	7	9	7	2	4	2	10.5	246.62	0	88784000	0	6720200	269270000	1917600	326000000	103880000	27890000	1167300000	102810000	20810000
G5EDC6		arl-8	>tr|G5EDC6|G5EDC6_CAEEL Novel small G protein indispensable for equal chromosome segregation OS=Caenorhabditis elegans GN=arl-8 PE=2 SV=1	13	3	9	7	7	10	9	9	13	11	6	10	7	62.7	21.281	15780000	166930000	182830000	642280000	1001300000	720860000	1254800000	1574500000	858070000	126370000	467900000	454560000
G5EDD4;Q9XXH2		tba-4	>tr|G5EDD4|G5EDD4_CAEEL Protein TBA-4 OS=Caenorhabditis elegans GN=tba-4 PE=3 SV=1	6	4	3	3	6	6	6	4	5	4	4	5	4	42.2	49.96	183750000	176870000	531520000	4473700000	1993200000	3168200000	1376700000	1666900000	1138900000	829230000	1157600000	3021300000
G5EDD5			>tr|G5EDD5|G5EDD5_CAEEL Protein C18E9.10 OS=Caenorhabditis elegans GN=C18E9.10 PE=4 SV=1	6	0	0	1	2	1	2	5	4	4	1	1	1	28.9	25.741	0	0	2553000	9925900	13599000	20020000	189520000	82884000	65150000	1757600	3155400	28141000
G5EDD8		skr-2	>tr|G5EDD8|G5EDD8_CAEEL Protein SKR-2 OS=Caenorhabditis elegans GN=skr-2 PE=1 SV=1	7	2	2	3	4	5	3	3	4	3	3	4	3	29.3	19.595	285160000	27737000	120520000	3482300000	1307300000	112240000	328780000	428200000	141790000	274550000	249750000	88535000
G5EDE0			>tr|G5EDE0|G5EDE0_CAEEL Protein F57A8.1 OS=Caenorhabditis elegans GN=CELE_F57A8.1 PE=4 SV=1	4	2	4	3	0	1	3	2	1	0	2	2	3	26.8	30.154	21403000	43368000	35715000	0	3617200	21725000	2865800	1386500	0	8894900	12252000	11478000
G5EDE4			>tr|G5EDE4|G5EDE4_CAEEL Protein W08E3.2 OS=Caenorhabditis elegans GN=CELE_W08E3.2 PE=4 SV=1	18	4	8	4	4	11	7	7	9	10	7	14	8	42.6	63.999	83008000	78689000	61652000	171630000	215610000	110720000	165120000	212050000	105760000	339420000	536150000	233420000
G5EDE7;Q8WSN6		tpxl-1	>tr|G5EDE7|G5EDE7_CAEEL Protein TPXL-1, isoform a OS=Caenorhabditis elegans GN=tpxl-1 PE=1 SV=1;>tr|Q8WSN6|Q8WSN6_CAEEL Protein TPXL-1, isoform b OS=Caenorhabditis elegans GN=tpxl-1 PE=2 SV=1	16	5	10	9	10	10	11	9	13	11	11	14	12	45.2	54.168	34631000	137050000	82682000	229680000	257430000	189380000	66050000	249640000	167390000	111210000	526090000	468670000
G5EDE8		ile-1	>tr|G5EDE8|G5EDE8_CAEEL ERGIC-53-like protein OS=Caenorhabditis elegans GN=ile-1 PE=2 SV=1	17	10	16	15	12	17	14	15	17	16	12	13	13	39.8	54.977	725540000	1207100000	741560000	1136700000	1077300000	1332700000	5102500000	7043100000	4590200000	732380000	948610000	667530000
G5EDF5		tufm-2	>tr|G5EDF5|G5EDF5_CAEEL Mitochondrial elongation factor Tu homologue OS=Caenorhabditis elegans GN=tufm-2 PE=2 SV=1	17	12	12	14	13	10	10	7	9	12	5	2	5	47.6	47.83	1150500000	1585400000	3204700000	1511700000	1070400000	2075900000	434480000	500490000	2249700000	72687000	46088000	321630000
G5EDF7		sek-1	>tr|G5EDF7|G5EDF7_CAEEL MAP kinase kinase SEK-1 OS=Caenorhabditis elegans GN=sek-1 PE=2 SV=1	10	3	4	4	7	8	7	5	6	8	1	5	1	31.5	38.7	17609000	71311000	38501000	197330000	416060000	184180000	81003000	199960000	130500000	7335000	87339000	7403100
G5EDF9		pgp-2	>tr|G5EDF9|G5EDF9_CAEEL ABC transporter PGP-2 OS=Caenorhabditis elegans GN=pgp-2 PE=2 SV=1	34	6	11	11	18	22	17	26	32	28	14	13	12	31.6	141.06	38956000	99833000	207980000	813610000	608410000	565670000	2482200000	1803700000	1890200000	194380000	156090000	236160000
G5EDG2	SWI/SNF-related matrix-associated actin-dependent regulator of chromatin subfamily A containing DEAD/H box 1 homolog	M03C11.8	>sp|G5EDG2|SMRCD_CAEEL SWI/SNF-related matrix-associated actin-dependent regulator of chromatin subfamily A containing DEAD/H box 1 homolog OS=Caenorhabditis elegans GN=M03C11.8 PE=3 SV=1	35	13	22	20	9	11	12	11	16	15	16	25	20	40.5	113.05	3944800000	1327000000	1285200000	261970000	497810000	203070000	233620000	458610000	235380000	506990000	939940000	1266800000
G5EDG8	Dimethylaniline monooxygenase [N-oxide-forming]	fmo-4	>tr|G5EDG8|G5EDG8_CAEEL Dimethylaniline monooxygenase [N-oxide-forming] OS=Caenorhabditis elegans GN=fmo-4 PE=2 SV=1	11	2	2	3	4	2	3	8	10	9	3	4	4	25.2	64.892	7837800	5604400	27333000	61772000	21495000	56547000	424750000	260360000	272790000	12092000	25003000	14621000
G5EDG9;A7DY67		hex-3	>tr|G5EDG9|G5EDG9_CAEEL Protein HEX-3 OS=Caenorhabditis elegans GN=hex-3 PE=4 SV=1;>tr|A7DY67|A7DY67_CAEEL Hexosaminidase OS=Caenorhabditis elegans GN=hex-3 PE=2 SV=1	13	2	6	10	5	8	8	5	9	8	0	2	2	25.9	69.076	5985000	34750000	63046000	191450000	107220000	90459000	83303000	129560000	143470000	0	10048000	7438200
G5EDH1;B2MZD0		vha-7	>tr|G5EDH1|G5EDH1_CAEEL Protein VHA-7, isoform a OS=Caenorhabditis elegans GN=vha-7 PE=2 SV=1;>tr|B2MZD0|B2MZD0_CAEEL Protein VHA-7, isoform b OS=Caenorhabditis elegans GN=vha-7 PE=2 SV=2	20	9	17	16	7	8	8	12	14	16	7	7	6	30.3	110.58	334190000	498600000	869330000	161560000	172920000	284710000	555640000	577970000	526170000	280530000	141540000	200140000
G5EDH7;G4S185		anat-1	>tr|G5EDH7|G5EDH7_CAEEL Protein ANAT-1, isoform a OS=Caenorhabditis elegans GN=anat-1 PE=2 SV=2;>tr|G4S185|G4S185_CAEEL Protein ANAT-1, isoform b OS=Caenorhabditis elegans GN=anat-1 PE=2 SV=2	8	0	1	1	4	7	6	2	2	3	0	0	0	30.2	32.276	0	6913800	60481000	165590000	196250000	283690000	35201000	10677000	73478000	0	0	0
Q8T5S2;G5EDH8	Sodium/hydrogen exchanger	nhx-1	>tr|Q8T5S2|Q8T5S2_CAEEL Sodium/hydrogen exchanger (Fragment) OS=Caenorhabditis elegans GN=nhx-1 PE=2 SV=1;>tr|G5EDH8|G5EDH8_CAEEL Sodium/hydrogen exchanger OS=Caenorhabditis elegans GN=nhx-1 PE=2 SV=1	3	0	1	2	1	1	1	2	3	2	0	1	1	7.9	53.79	0	7881400	9205000	2239000	5821400	12587000	11166000	17820000	7506200	0	14827000	16644000
G5EDI0		dcar-1	>tr|G5EDI0|G5EDI0_CAEEL L-3,4-dihydroxyphenylalanine receptor OS=Caenorhabditis elegans GN=dcar-1 PE=2 SV=1	3	0	0	0	0	0	0	3	1	3	0	0	0	9.1	45.696	0	0	0	0	0	0	19964000	3898600	33612000	0	0	0
G5EDI1;Q0G832			>tr|G5EDI1|G5EDI1_CAEEL Protein C14H10.2, isoform a OS=Caenorhabditis elegans GN=C14H10.2 PE=2 SV=1;>tr|Q0G832|Q0G832_CAEEL Protein C14H10.2, isoform b OS=Caenorhabditis elegans GN=C14H10.2 PE=2 SV=1	15	1	6	1	3	7	4	5	5	3	5	5	4	26.7	86.256	14174000	39158000	2079300	54528000	128360000	33960000	57506000	17169000	7018500	122350000	56641000	39443000
G5EDI2;G5ECZ2;B5U8N2		ret-1	>tr|G5EDI2|G5EDI2_CAEEL Reticulon-like protein OS=Caenorhabditis elegans GN=ret-1 PE=2 SV=1;>tr|G5ECZ2|G5ECZ2_CAEEL Reticulon-like protein OS=Caenorhabditis elegans GN=ret-1 PE=2 SV=1;>tr|B5U8N2|B5U8N2_CAEEL Reticulon-like protein OS=Caenorhabditis elegans	58	12	19	18	25	33	32	37	40	41	25	26	28	22.6	362.48	485870000	1168000000	1232700000	8449100000	5372700000	4850200000	17775000000	33336000000	12990000000	2702400000	2832100000	2724300000
G5EDI3			>tr|G5EDI3|G5EDI3_CAEEL Protein F33A8.6 OS=Caenorhabditis elegans GN=CELE_F33A8.6 PE=3 SV=2	9	0	0	0	3	3	3	1	1	0	0	0	0	30.7	35.633	0	0	0	27510000	12100000	25165000	996210	38190000	0	0	0	0
G5EDI8		drh-1	>tr|G5EDI8|G5EDI8_CAEEL Dicer-related helicase OS=Caenorhabditis elegans GN=drh-1 PE=2 SV=1	19	4	8	8	9	11	8	6	12	9	4	4	5	21.1	119.19	111870000	197750000	158950000	161650000	510400000	121810000	209660000	163610000	163700000	2955900000	3229000000	1493300000
Q565B7;G5EDJ1;H9G2R3;H9G2R7;H9G2R6;H9G2R4;B2MZB8;G5ECD1		slo-2	>tr|Q565B7|Q565B7_CAEEL Protein SLO-2, isoform c OS=Caenorhabditis elegans GN=slo-2 PE=2 SV=1;>tr|G5EDJ1|G5EDJ1_CAEEL Protein SLO-2, isoform b OS=Caenorhabditis elegans GN=slo-2 PE=2 SV=1;>tr|H9G2R3|H9G2R3_CAEEL Protein SLO-2, isoform f OS=Caenorhabditis e	9	1	3	3	1	1	1	5	3	4	0	3	1	11.4	124.84	6537600	50898000	19653000	1653000	6022600	5833200	29545000	56891000	49807000	0	44036000	10398000
G5EDJ3		ent-1	>tr|G5EDJ3|G5EDJ3_CAEEL Equilibrative nucleoside transporter 1 OS=Caenorhabditis elegans GN=ent-1 PE=2 SV=1	6	2	2	2	2	4	5	3	4	6	1	3	3	10.8	50.029	16518000	23960000	91291000	127680000	107030000	290280000	947860000	248500000	597640000	45193000	65916000	107460000
G5EDJ6;D7SFQ5;D7SFQ6		dnj-25	>tr|G5EDJ6|G5EDJ6_CAEEL Auxilin OS=Caenorhabditis elegans GN=dnj-25 PE=2 SV=1;>tr|D7SFQ5|D7SFQ5_CAEEL Protein DNJ-25, isoform b OS=Caenorhabditis elegans GN=dnj-25 PE=2 SV=1;>tr|D7SFQ6|D7SFQ6_CAEEL Protein DNJ-25, isoform c OS=Caenorhabditis elegans GN=dnj	19	7	9	7	9	13	12	8	6	8	6	7	6	35.3	86.529	99769000	187990000	193480000	335690000	535840000	504000000	135480000	148090000	74369000	100690000	167240000	67946000
G5EDJ7			>tr|G5EDJ7|G5EDJ7_CAEEL Protein ZC376.3 OS=Caenorhabditis elegans GN=CELE_ZC376.3 PE=4 SV=1	10	1	8	7	2	4	5	4	6	4	1	5	3	24	75.675	17094000	102050000	210140000	20788000	69454000	41472000	56687000	48160000	42741000	4407200	26247000	36185000
G5EDK1		asc-1	>tr|G5EDK1|G5EDK1_CAEEL ASC-1 OS=Caenorhabditis elegans GN=asc-1 PE=2 SV=1	14	9	10	9	10	11	8	9	9	8	4	7	4	33.6	47.495	322250000	611880000	395930000	433560000	369460000	319870000	218230000	283490000	216120000	48197000	85868000	65471000
G5EDL3		air-1	>tr|G5EDL3|G5EDL3_CAEEL Aurora/Ipl1-related protein kinase 1 OS=Caenorhabditis elegans GN=air-1 PE=1 SV=1	18	8	16	12	11	13	10	9	14	13	9	12	13	50	37.121	269010000	431080000	461840000	573730000	607850000	793800000	380270000	712690000	771390000	129620000	649680000	837710000
G5EDL4;G5EDV8			>tr|G5EDL4|G5EDL4_CAEEL Protein R05H10.3, isoform a OS=Caenorhabditis elegans GN=CELE_R05H10.3 PE=2 SV=1;>tr|G5EDV8|G5EDV8_CAEEL Protein R05H10.3, isoform b OS=Caenorhabditis elegans GN=CELE_R05H10.3 PE=2 SV=1	21	4	13	14	8	9	14	9	11	15	3	7	9	42.6	68.014	23055000	163750000	170840000	231810000	179390000	258760000	183020000	380720000	126800000	8930200	127810000	52251000
G5EDL7;G5EFB9		rilp-1	>tr|G5EDL7|G5EDL7_CAEEL Protein RILP-1, isoform b OS=Caenorhabditis elegans GN=rilp-1 PE=2 SV=1;>tr|G5EFB9|G5EFB9_CAEEL Protein RILP-1, isoform a OS=Caenorhabditis elegans GN=rilp-1 PE=2 SV=1	7	0	0	1	3	5	5	2	3	3	0	0	0	22.9	47.42	0	0	0	62971000	98474000	49525000	12495000	31503000	44126000	0	0	0
G5EDM0			>tr|G5EDM0|G5EDM0_CAEEL Protein K08F9.4 OS=Caenorhabditis elegans GN=CELE_K08F9.4 PE=4 SV=1	7	2	2	4	0	0	0	0	0	0	1	1	3	18.2	59.609	6185800	7901500	17867000	0	0	0	0	0	0	2794400	10691000	14813000
G5EDM4		nrfl-1	>tr|G5EDM4|G5EDM4_CAEEL Protein NRFL-1, isoform a OS=Caenorhabditis elegans GN=nrfl-1 PE=2 SV=1	26	20	24	20	12	16	14	19	18	16	24	24	21	72.8	52.065	8080700000	12435000000	11458000000	1534400000	1967100000	1446300000	4825100000	3178900000	2886700000	20043000000	25015000000	20953000000
G5EDM5			>tr|G5EDM5|G5EDM5_CAEEL Protein F36A2.3 OS=Caenorhabditis elegans GN=CELE_F36A2.3 PE=4 SV=1	8	1	1	0	5	5	7	3	2	2	1	1	1	28.8	40.461	1763800	3069100	0	593300000	401630000	643750000	146980000	142820000	79944000	19684000	26040000	10834000
G5EDN3		tim-1	>tr|G5EDN3|G5EDN3_CAEEL Protein TIM-1 OS=Caenorhabditis elegans GN=tim-1 PE=2 SV=1	50	10	32	29	10	18	15	13	17	17	20	38	38	45.5	157.01	55553000	598260000	514730000	78091000	131500000	114720000	75508000	176700000	127170000	414150000	859380000	685990000
H9G2Y1;G5EDN6		cnb-1	>tr|H9G2Y1|H9G2Y1_CAEEL Protein CNB-1, isoform b OS=Caenorhabditis elegans GN=cnb-1 PE=2 SV=1;>tr|G5EDN6|G5EDN6_CAEEL CNB-1 OS=Caenorhabditis elegans GN=cnb-1 PE=2 SV=1	3	2	2	2	1	2	3	1	2	3	2	2	2	24.7	19.434	59868000	155010000	59852000	169890000	440030000	391200000	66399000	168190000	78050000	54426000	217940000	62036000
G5EDN8		vab-19	>tr|G5EDN8|G5EDN8_CAEEL Protein VAB-19 OS=Caenorhabditis elegans GN=vab-19 PE=2 SV=1	11	6	7	7	2	3	1	2	4	1	2	4	3	15.5	112.43	118860000	203410000	144000000	6981900	552890000	5841200	17843000	220260000	15531000	23679000	54930000	84413000
G5EDP0			>tr|G5EDP0|G5EDP0_CAEEL Protein Y32F6A.5, isoform a OS=Caenorhabditis elegans GN=CELE_Y32F6A.5 PE=4 SV=1	17	6	8	8	13	14	12	14	13	12	12	16	13	38	50.113	38542000	272310000	136830000	2142700000	1564600000	2155400000	1487200000	774710000	910600000	848440000	2000800000	1767900000
G5EDP2		daf-22	>tr|G5EDP2|G5EDP2_CAEEL 3-keto-acyl-CoA thiolase OS=Caenorhabditis elegans GN=daf-22 PE=2 SV=1	12	7	8	5	12	11	11	12	11	10	9	8	9	40.3	44.386	103770000	215310000	132780000	4761500000	7412900000	5039000000	1668000000	2313000000	1778200000	260060000	487130000	478220000
G5EDP6	Dimethylaniline monooxygenase [N-oxide-forming]	fmo-1	>tr|G5EDP6|G5EDP6_CAEEL Dimethylaniline monooxygenase [N-oxide-forming] OS=Caenorhabditis elegans GN=fmo-1 PE=2 SV=1	17	2	0	0	4	3	5	10	12	13	0	0	1	44.5	61.204	27543000	0	0	93418000	49651000	90364000	565550000	770110000	520470000	0	0	13761000
G5EDP9		aap-1	>tr|G5EDP9|G5EDP9_CAEEL Phosphoinositide 3-kinase adapter subunit OS=Caenorhabditis elegans GN=aap-1 PE=2 SV=1	20	8	18	10	11	15	12	14	14	17	8	10	11	49.2	58.503	97215000	259990000	178760000	201810000	321880000	525230000	269080000	287220000	333980000	56598000	111090000	415660000
G5EDQ0;Q22833;Q9U6W8		clh-1;ceclc-1	>tr|G5EDQ0|G5EDQ0_CAEEL CLH-1 OS=Caenorhabditis elegans GN=clh-1 PE=2 SV=1;>tr|Q22833|Q22833_CAEEL Protein CLH-1, isoform a OS=Caenorhabditis elegans GN=clh-1 PE=2 SV=2;>tr|Q9U6W8|Q9U6W8_CAEEL CLC chloride channel protein OS=Caenorhabditis elegans GN=ceclc	18	4	12	11	11	11	13	15	17	15	10	11	11	22.7	101.09	30208000	536600000	399770000	378010000	410170000	482670000	1660800000	1085700000	1461200000	182990000	356330000	311730000
G5EDQ2		hmg-12	>tr|G5EDQ2|G5EDQ2_CAEEL High mobility group protein I beta OS=Caenorhabditis elegans GN=hmg-12 PE=2 SV=1	31	13	18	12	15	12	9	22	17	15	30	29	29	76.2	33.004	744220000	722950000	1340900000	649910000	201750000	802320000	1138200000	556080000	1202500000	23320000000	14632000000	11810000000
G5EDQ4		cle-1	>tr|G5EDQ4|G5EDQ4_CAEEL CLE-1C protein OS=Caenorhabditis elegans GN=cle-1 PE=4 SV=1	1	1	1	1	1	0	1	1	0	1	1	1	1	36	69.596	44216000	116870000	35235000	17238000	0	11443000	7296000	0	2211000	13562000	31388000	8450600
G5EDR3		sur-6	>tr|G5EDR3|G5EDR3_CAEEL PP2A-B regulatory subunit PR55/B OS=Caenorhabditis elegans GN=sur-6 PE=2 SV=1	15	3	8	9	8	9	12	10	8	9	6	10	8	33.9	57.078	38307000	100340000	237300000	1834700000	1030400000	1552900000	390170000	334180000	422400000	94531000	268920000	220960000
G5EDR5		fut-1	>tr|G5EDR5|G5EDR5_CAEEL Core alpha1,3-fucosyltransferase OS=Caenorhabditis elegans GN=fut-1 PE=2 SV=1	8	1	1	2	1	5	4	3	5	6	1	1	3	26.3	50.003	119990000	143260000	124370000	25621000	42325000	256900000	29743000	165020000	205010000	173990000	57375000	120190000
G5EDS3;Q8I7M8;Q95QX1		pct-1	>tr|G5EDS3|G5EDS3_CAEEL Pct-1 OS=Caenorhabditis elegans GN=pct-1 PE=2 SV=1;>tr|Q8I7M8|Q8I7M8_CAEEL Protein PCT-1, isoform c OS=Caenorhabditis elegans GN=pct-1 PE=2 SV=1;>tr|Q95QX1|Q95QX1_CAEEL Protein PCT-1, isoform b OS=Caenorhabditis elegans GN=pct-1 PE=	8	2	5	6	0	0	0	0	0	0	1	1	0	18.2	65.482	41865000	92893000	98680000	0	0	0	0	0	0	1899900	0	0
G5EDS8		exos-7	>tr|G5EDS8|G5EDS8_CAEEL Protein EXOS-7 OS=Caenorhabditis elegans GN=exos-7 PE=4 SV=1	8	4	6	4	5	8	7	6	5	6	6	5	4	32.4	33.872	87793000	121080000	83622000	332970000	826160000	1256700000	191100000	375790000	287580000	167150000	168640000	267730000
G5EDT1		lin-35	>tr|G5EDT1|G5EDT1_CAEEL Protein LIN-35 OS=Caenorhabditis elegans GN=lin-35 PE=2 SV=1	29	10	11	13	13	9	14	15	14	11	14	19	19	31.3	110.9	537430000	138460000	226190000	401620000	185950000	505100000	462580000	316290000	188590000	354620000	571840000	516200000
G5EEP7;G5EDT4			>tr|G5EEP7|G5EEP7_CAEEL Protein T01D3.6, isoform b OS=Caenorhabditis elegans GN=CELE_T01D3.6 PE=2 SV=1;>tr|G5EDT4|G5EDT4_CAEEL Protein T01D3.6, isoform a OS=Caenorhabditis elegans GN=CELE_T01D3.6 PE=2 SV=1	10	6	7	6	5	6	8	4	6	7	6	8	5	14.5	102.26	448090000	1212500000	1531000000	129860000	269650000	334760000	125330000	170820000	173840000	892150000	2359900000	1879900000
G5EDT8;C2BR97		smg-3	>tr|G5EDT8|G5EDT8_CAEEL Protein SMG-3, isoform a OS=Caenorhabditis elegans GN=smg-3 PE=2 SV=1;>tr|C2BR97|C2BR97_CAEEL Protein SMG-3, isoform b OS=Caenorhabditis elegans GN=smg-3 PE=2 SV=1	31	12	15	20	9	17	17	13	17	18	12	19	16	27.8	131.48	480510000	454640000	458420000	162480000	387520000	329520000	393850000	301140000	228150000	317060000	341110000	524130000
G5EDT9			>tr|G5EDT9|G5EDT9_CAEEL Protein F36A2.13 OS=Caenorhabditis elegans GN=CELE_F36A2.13 PE=4 SV=1	77	15	38	29	36	52	46	28	29	35	10	20	25	33.4	331.07	169490000	387840000	303410000	846970000	1928300000	1668000000	3992200000	636030000	812110000	306660000	457920000	370510000
G5EDU0		oat-1	>tr|G5EDU0|G5EDU0_CAEEL Multispecific organic anion transporter OS=Caenorhabditis elegans GN=oat-1 PE=2 SV=1	3	0	0	1	1	1	3	2	2	2	0	0	2	5.5	59.278	0	0	13560000	7487600	13852000	29003000	68662000	28438000	84732000	0	0	17303000
G5EFK9;G5EDU1;G5EC26		pmr-1	>tr|G5EFK9|G5EFK9_CAEEL PMR1 protein OS=Caenorhabditis elegans GN=pmr-1 PE=2 SV=1;>tr|G5EDU1|G5EDU1_CAEEL Protein PMR-1, isoform c OS=Caenorhabditis elegans GN=pmr-1 PE=2 SV=1;>tr|G5EC26|G5EC26_CAEEL Protein PMR-1, isoform b OS=Caenorhabditis elegans GN=pm	16	1	5	5	5	7	8	9	13	11	2	1	5	20.9	98.505	2319600	52129000	23238000	48677000	32782000	85411000	442540000	450780000	197960000	6564100	7168900	28001000
G5EDU3		pld-1	>tr|G5EDU3|G5EDU3_CAEEL Phospholipase D OS=Caenorhabditis elegans GN=pld-1 PE=2 SV=1	46	11	18	16	10	12	14	24	36	35	17	25	29	41.2	163.53	92761000	223310000	201260000	137300000	181300000	150430000	689360000	857560000	783720000	244720000	539640000	576880000
G5EDU4;U4PEC2		eor-1	>tr|G5EDU4|G5EDU4_CAEEL EOR-1 OS=Caenorhabditis elegans GN=eor-1 PE=2 SV=1	9	0	5	2	0	2	1	2	4	2	0	6	3	10.3	103.92	0	19906000	28609000	0	19252000	11155000	3222100	17138000	12639000	0	193690000	23946000
Q8MXE7;G5EDU7		lag-1	>tr|Q8MXE7|Q8MXE7_CAEEL Protein LAG-1, isoform b OS=Caenorhabditis elegans GN=lag-1 PE=1 SV=1;>tr|G5EDU7|G5EDU7_CAEEL DNA-binding protein LAG-1 OS=Caenorhabditis elegans GN=lag-1 PE=2 SV=1	6	1	1	1	0	0	1	1	2	3	0	2	4	12.1	74.749	0	0	2209900	0	0	20628000	14929000	9663800	14128000	0	10259000	54135000
G5EDU8;Q8WT44		cyk-3	>tr|G5EDU8|G5EDU8_CAEEL Protein CYK-3, isoform a OS=Caenorhabditis elegans GN=cyk-3 PE=2 SV=1;>tr|Q8WT44|Q8WT44_CAEEL Protein CYK-3, isoform b OS=Caenorhabditis elegans GN=cyk-3 PE=2 SV=1	30	4	15	11	12	16	16	10	14	15	2	4	5	31.3	133.83	10905000	259390000	73427000	334610000	901910000	354960000	166990000	193870000	276870000	4067000	20770000	21023000
G5EDV0;Q2Q329;Q2Q314;Q2Q317;G5EED6;Q2Q360;Q2Q330;Q2Q386;Q2Q352;Q2Q325;Q2Q359;Q2Q353;G5EE75;Q2Q340;Q2Q322;G5ED51;Q2Q332;Q2Q312;Q2Q323;G5EDI7;G5EBT6;G5EBN0			>tr|G5EDV0|G5EDV0_CAEEL Protein E01G4.6 OS=Caenorhabditis elegans GN=CELE_E01G4.6 PE=2 SV=1	6	0	0	0	3	3	2	4	0	2	4	0	1	6.3	99.603	0	0	0	685460000	116400000	592160000	176250000	0	133340000	46485000	0	52825000
G5EDV3		cey-4	>tr|G5EDV3|G5EDV3_CAEEL Protein CEY-4 OS=Caenorhabditis elegans GN=cey-4 PE=4 SV=1	20	9	14	8	14	17	11	14	18	13	15	19	13	63.3	32.418	873750000	637720000	812510000	11115000000	8311800000	3853600000	6500900000	6658700000	3945500000	5440900000	6240200000	5818800000
G5EDV4		dhc-3	>tr|G5EDV4|G5EDV4_CAEEL Protein DHC-3 OS=Caenorhabditis elegans GN=dhc-3 PE=4 SV=2	6	0	0	1	3	1	0	0	0	2	0	1	1	1.8	381.2	0	0	9860600	1258900000	71024000	0	0	0	25752000	0	16891000	18054000
G5EDV6;G5ECX8;A5Z2T4			>tr|G5EDV6|G5EDV6_CAEEL Protein ISTR-1, isoform c OS=Caenorhabditis elegans GN=istr-1 PE=2 SV=1;>tr|G5ECX8|G5ECX8_CAEEL Protein ISTR-1, isoform a OS=Caenorhabditis elegans GN=istr-1 PE=2 SV=1	15	11	11	13	10	10	12	11	12	14	11	13	12	42.1	46.283	574530000	562190000	925800000	584660000	492080000	871260000	884260000	597700000	701890000	636780000	1042000000	1157400000
G5EDV7			>tr|G5EDV7|G5EDV7_CAEEL Protein Y53H1B.2 OS=Caenorhabditis elegans GN=CELE_Y53H1B.2 PE=4 SV=1	7	2	3	4	5	7	4	5	7	7	5	5	5	27	25.731	6704700	105860000	143280000	218660000	403120000	351640000	1409100000	1073400000	1076100000	98915000	271580000	294830000
G5EDW1		adbp-1	>tr|G5EDW1|G5EDW1_CAEEL 2L737 OS=Caenorhabditis elegans GN=adbp-1 PE=2 SV=1	11	3	5	4	9	7	7	5	10	8	10	11	9	55.3	23.955	29186000	44434000	163090000	213910000	196120000	182150000	133420000	204200000	154770000	304350000	564640000	991140000
G5EDW5		adm-2	>tr|G5EDW5|G5EDW5_CAEEL Protein ADM-2 OS=Caenorhabditis elegans GN=adm-2 PE=4 SV=1	8	0	0	0	0	0	1	3	2	5	0	0	0	9.5	105.56	0	0	0	0	0	6978500	20160000	7312800	11751000	0	0	0
G5EDW7		lin-8	>tr|G5EDW7|G5EDW7_CAEEL Protein LIN-8 OS=Caenorhabditis elegans GN=lin-8 PE=2 SV=1	6	0	3	5	0	1	2	1	3	2	1	2	3	18.4	44.179	0	14498000	33373000	0	10401000	5594700	9805500	45347000	9607300	5789300	19522000	30452000
G5EDW8			>tr|G5EDW8|G5EDW8_CAEEL Protein VF13D12L.3 OS=Caenorhabditis elegans GN=CELE_VF13D12L.3 PE=4 SV=1	17	2	6	2	16	15	14	12	13	12	4	7	4	43	42.827	11950000	95368000	95313000	6681900000	7502900000	4309100000	1027800000	1517700000	925210000	59944000	155570000	280940000
G5EDW9			>tr|G5EDW9|G5EDW9_CAEEL Protein D1043.1 OS=Caenorhabditis elegans GN=CELE_D1043.1 PE=4 SV=1	17	5	10	5	5	10	7	6	12	7	3	8	7	24.6	102.5	122110000	72753000	31867000	177290000	144260000	102200000	136190000	270380000	76593000	46735000	107950000	60573000
G5EDX9		fbxa-101	>tr|G5EDX9|G5EDX9_CAEEL Protein FBXA-101 OS=Caenorhabditis elegans GN=fbxa-101 PE=1 SV=1	5	0	0	0	1	3	1	0	1	2	0	0	0	16.1	39.195	0	0	0	25510000	182710000	44755000	0	36849000	19836000	0	0	0
G5EDY1;G5EGQ8;Q95XF9			>tr|G5EDY1|G5EDY1_CAEEL Protein T11G6.5, isoform a OS=Caenorhabditis elegans GN=CELE_T11G6.5 PE=2 SV=1;>tr|G5EGQ8|G5EGQ8_CAEEL Protein T11G6.5, isoform b OS=Caenorhabditis elegans GN=CELE_T11G6.5 PE=2 SV=1	21	9	12	15	4	1	1	4	5	4	7	9	8	20.9	158.6	135580000	326400000	397570000	34562000	20682000	0	23291000	40878000	32822000	90265000	179780000	111300000
G5EDY2		wars-1	>tr|G5EDY2|G5EDY2_CAEEL Protein WARS-1 OS=Caenorhabditis elegans GN=wars-1 PE=2 SV=1	25	10	14	13	20	22	20	18	16	17	6	7	9	47	47.238	414860000	533030000	390190000	7358700000	6003100000	6263800000	1896800000	875430000	2003000000	338890000	96919000	489870000
G5EDY3		skr-7	>tr|G5EDY3|G5EDY3_CAEEL Protein SKR-7 OS=Caenorhabditis elegans GN=skr-7 PE=2 SV=1	7	4	4	4	5	6	5	4	5	4	3	4	2	47.9	21.057	70788000	192300000	155470000	476730000	1320000000	1090100000	271070000	203350000	337080000	67485000	145350000	70774000
G5EDY7			>tr|G5EDY7|G5EDY7_CAEEL Protein F10C2.3 OS=Caenorhabditis elegans GN=CELE_F10C2.3 PE=4 SV=1	8	0	0	0	1	3	2	1	3	5	0	1	1	17.5	70.404	0	0	0	2281700	14849000	15726000	11143000	19697000	16896000	0	14271000	4018600
G5EDY8		drp-1	>tr|G5EDY8|G5EDY8_CAEEL Dynamin-related protein OS=Caenorhabditis elegans GN=drp-1 PE=2 SV=1	1	0	0	0	0	1	0	0	1	1	0	0	0	56	79.264	0	0	0	0	3222100	0	0	19695000	735360	0	0	0
G5EDZ2		umps-1	>tr|G5EDZ2|G5EDZ2_CAEEL Protein UMPS-1 OS=Caenorhabditis elegans GN=umps-1 PE=3 SV=1	21	5	9	8	15	19	19	13	14	13	7	8	7	48.3	54.804	33395000	95061000	77388000	3567500000	4390300000	4905700000	749760000	806580000	620020000	69408000	184930000	112370000
G5EDZ6			>tr|G5EDZ6|G5EDZ6_CAEEL Protein C01B4.7 OS=Caenorhabditis elegans GN=C01B4.7 PE=4 SV=1	5	0	1	1	2	3	4	3	3	3	2	1	2	11.4	53.094	0	9086400	2302800	45037000	26790000	72696000	118150000	61592000	85875000	8666500	16421000	25173000
G5EDZ7		cdr-4	>tr|G5EDZ7|G5EDZ7_CAEEL Cadmium-inducible lysosomal protein CDR-4 OS=Caenorhabditis elegans GN=cdr-4 PE=2 SV=1	15	5	8	8	7	11	11	10	12	12	9	9	9	53.1	32.033	113050000	321700000	368790000	459250000	1316400000	578250000	2188500000	7213800000	2526600000	333630000	981730000	324260000
G5EDZ9		cpi-1	>tr|G5EDZ9|G5EDZ9_CAEEL Cystatin OS=Caenorhabditis elegans GN=cpi-1 PE=2 SV=1	5	2	2	2	2	3	5	2	2	5	1	2	2	23.7	15.091	16505000	46762000	69420000	642270000	678070000	1848300000	115430000	427740000	907050000	13295000	104950000	60261000
G5EE01		daf-18	>tr|G5EE01|G5EE01_CAEEL DAF-18 OS=Caenorhabditis elegans GN=daf-18 PE=1 SV=1	39	13	25	19	15	28	24	20	30	22	11	25	15	48.9	110.33	109220000	308930000	271430000	362780000	445090000	453550000	444490000	1072300000	356260000	208300000	506380000	220640000
G5EE04		hip-1	>tr|G5EE04|G5EE04_CAEEL Protein HIP-1 OS=Caenorhabditis elegans GN=hip-1 PE=4 SV=1	15	8	11	9	10	15	11	12	14	11	8	10	9	42.2	44.744	258950000	582890000	502540000	7915200000	6803500000	6730100000	2995300000	2264300000	2575700000	469120000	521400000	1153700000
G5EE10;U4PBB4;G5EFN4;G5EEY3;G5EBQ0;U4PBP4;G5ECD3;Q0PDK2;G5EDM9;U4PBC0		unc-49	>tr|G5EE10|G5EE10_CAEEL Ionotropic GABA receptor subunit UNC-49C OS=Caenorhabditis elegans GN=unc-49 PE=2 SV=1;>tr|U4PBB4|U4PBB4_CAEEL Protein UNC-49, isoform j OS=Caenorhabditis elegans GN=unc-49 PE=4 SV=1;>tr|G5EFN4|G5EFN4_CAEEL Ionotropic GABA receptor	3	0	2	1	0	1	0	0	0	1	0	0	2	7.8	51.153	0	4535900	11394000	0	2794400	0	0	0	0	0	0	20799000
G5EE11			>tr|G5EE11|G5EE11_CAEEL Protein F39H2.3 OS=Caenorhabditis elegans GN=CELE_F39H2.3 PE=3 SV=1	9	3	3	2	6	8	6	5	7	5	4	4	3	38.6	31.355	9290500	44750000	14595000	580420000	2331800000	777310000	181670000	276040000	254570000	23673000	50838000	18837000
G5EE12		cash-1	>tr|G5EE12|G5EE12_CAEEL Protein CASH-1 OS=Caenorhabditis elegans GN=cash-1 PE=4 SV=1	23	12	18	14	15	23	19	17	21	21	15	19	16	42.8	75.236	280700000	378170000	452600000	1434400000	1269300000	1198500000	1210700000	1245600000	1151700000	451630000	526890000	631970000
G5EE13		ptr-23	>tr|G5EE13|G5EE13_CAEEL Protein PTR-23 OS=Caenorhabditis elegans GN=ptr-23 PE=4 SV=1	10	0	4	2	2	1	0	5	10	6	1	5	2	13.8	111.75	0	76949000	29916000	34653000	6201700	0	303310000	291870000	165050000	17964000	60618000	63985000
G5EE14;G5ED40;O17537		cua-1;mnk	>tr|G5EE14|G5EE14_CAEEL Copper transporting ATPase OS=Caenorhabditis elegans GN=cua-1 PE=2 SV=1;>tr|G5ED40|G5ED40_CAEEL Protein CUA-1, isoform b OS=Caenorhabditis elegans GN=cua-1 PE=2 SV=1;>tr|O17537|O17537_CAEEL P-type ATPase OS=Caenorhabditis elegans GN	32	0	12	7	9	16	9	22	24	24	9	10	8	32.4	133.47	0	158010000	56718000	119940000	270630000	167990000	608150000	913020000	831450000	36315000	119340000	52407000
G5EE16			>tr|G5EE16|G5EE16_CAEEL Protein C44H4.4 OS=Caenorhabditis elegans GN=C44H4.4 PE=4 SV=1	22	2	2	4	11	16	18	10	12	11	2	4	4	26.7	112.27	19862000	16953000	35696000	219160000	416210000	403330000	167730000	316350000	166250000	17309000	41810000	60831000
G5EE25;Q86RS7;Q9BL96			>tr|G5EE25|G5EE25_CAEEL Protein C01H6.9 OS=Caenorhabditis elegans GN=C01H6.9 PE=2 SV=1	17	7	11	13	1	1	1	2	0	1	1	2	0	24.8	108.34	81833000	134300000	162740000	0	1866300	6377100	30877000	0	3270500	9766200	6222500	0
Q49HI3;Q14DX2;G5EE26;A8WFN4		tom-1	>tr|Q49HI3|Q49HI3_CAEEL Protein TOM-1, isoform a OS=Caenorhabditis elegans GN=tom-1 PE=2 SV=1;>tr|Q14DX2|Q14DX2_CAEEL Protein TOM-1, isoform e OS=Caenorhabditis elegans GN=tom-1 PE=2 SV=1;>tr|G5EE26|G5EE26_CAEEL Protein TOM-1, isoform f OS=Caenorhabditis e	7	0	1	2	2	2	4	1	2	3	0	0	0	7.5	123.69	0	4455800	15226000	16079000	45099000	23829000	5753400	8167000	16154000	0	0	0
G5EGD0;G5EE32			>tr|G5EGD0|G5EGD0_CAEEL Protein T04F3.1, isoform b OS=Caenorhabditis elegans GN=CELE_T04F3.1 PE=2 SV=1;>tr|G5EE32|G5EE32_CAEEL Protein T04F3.1, isoform a OS=Caenorhabditis elegans GN=CELE_T04F3.1 PE=2 SV=1	128	67	108	86	13	20	13	32	25	27	35	50	42	48.6	385.02	2980600000	5042700000	3225700000	272510000	192550000	128230000	352890000	284580000	330750000	643780000	911320000	932990000
G5EE34			>tr|G5EE34|G5EE34_CAEEL Protein W04E12.7 OS=Caenorhabditis elegans GN=CELE_W04E12.7 PE=4 SV=1	6	0	0	0	2	5	2	1	1	0	1	0	1	37.4	25.239	0	0	0	55399000	158820000	13820000	6351900	24684000	0	3588700	0	7348000
G5EE37		icp-1	>tr|G5EE37|G5EE37_CAEEL Incenp-like protein ICP-1 OS=Caenorhabditis elegans GN=icp-1 PE=1 SV=1	31	12	21	19	15	21	15	18	26	20	23	29	23	56.8	69.92	156880000	589490000	321120000	239200000	414010000	408060000	342950000	480870000	519120000	586040000	1295700000	1183200000
G5EE40		srp-1	>tr|G5EE40|G5EE40_CAEEL Protein SRP-1 OS=Caenorhabditis elegans GN=srp-1 PE=2 SV=1	15	0	1	1	10	13	12	6	12	10	2	5	4	38	41.266	0	3889400	4314200	941200000	530460000	1027900000	151480000	255970000	220870000	11660000	38922000	20582000
G5EE41		cuc-1	>tr|G5EE41|G5EE41_CAEEL Copper chaperone OS=Caenorhabditis elegans GN=cuc-1 PE=4 SV=1	7	4	3	5	6	7	6	6	6	6	5	5	6	43.5	7.5868	306480000	361580000	333650000	3178800000	8200500000	3501700000	1017600000	1943500000	3170800000	3519600000	614920000	1597800000
G5EE42			>tr|G5EE42|G5EE42_CAEEL Protein ZK1098.11 OS=Caenorhabditis elegans GN=CELE_ZK1098.11 PE=4 SV=1	5	3	4	4	4	4	3	5	3	4	3	3	2	51	11.561	148060000	102940000	130900000	909970000	1337200000	733240000	450850000	141570000	270610000	70703000	121370000	23278000
G5EE46			>tr|G5EE46|G5EE46_CAEEL Protein F54D5.12 OS=Caenorhabditis elegans GN=CELE_F54D5.12 PE=4 SV=1	21	2	5	4	15	20	16	15	13	13	9	7	7	62.6	53.361	12893000	195300000	22748000	5157000000	11922000000	6181700000	1642100000	2857300000	4217300000	134060000	288990000	509610000
G5EE48		ttr-50	>tr|G5EE48|G5EE48_CAEEL Protein TTR-50 OS=Caenorhabditis elegans GN=ttr-50 PE=4 SV=1	9	6	9	6	5	9	6	6	9	6	5	9	6	57.3	22.498	187920000	504220000	229950000	273080000	951450000	1539800000	354360000	505120000	604980000	84259000	301440000	31054000
G5EE53		rrf-3	>tr|G5EE53|G5EE53_CAEEL Protein RRF-3 OS=Caenorhabditis elegans GN=rrf-3 PE=4 SV=1	20	2	13	10	0	2	2	3	5	5	1	3	2	14.4	201.42	9997600	260250000	85689000	0	43496000	11261000	40207000	155240000	16169000	859020	30081000	15249000
G5EE55;G5EFP7		nrfl-1	>tr|G5EE55|G5EE55_CAEEL Protein NRFL-1, isoform c OS=Caenorhabditis elegans GN=nrfl-1 PE=2 SV=1;>tr|G5EFP7|G5EFP7_CAEEL Protein NRFL-1, isoform d OS=Caenorhabditis elegans GN=nrfl-1 PE=2 SV=1	1	0	0	0	0	1	0	0	1	0	0	1	0	64.3	47.497	0	0	0	0	10882000	0	0	2159500	0	0	10969000	0
G5EE56;O17546		src-1	>tr|G5EE56|G5EE56_CAEEL Protein SRC-1 OS=Caenorhabditis elegans GN=src-1 PE=2 SV=1	18	4	5	7	9	8	13	13	13	15	4	9	7	32.3	60.66	49353000	26175000	192070000	204790000	134190000	212040000	492670000	392660000	674350000	76821000	83055000	190390000
G5EE59			>tr|G5EE59|G5EE59_CAEEL Protein M79.2 OS=Caenorhabditis elegans GN=CELE_M79.2 PE=4 SV=1	7	0	0	0	0	1	0	3	6	3	1	1	0	20.2	50.243	0	0	0	0	5722500	0	36109000	368590000	50082000	2914400	23931000	0
G5EE62			>tr|G5EE62|G5EE62_CAEEL Protein F12F6.1 OS=Caenorhabditis elegans GN=CELE_F12F6.1 PE=4 SV=1	38	12	19	18	10	5	14	16	15	17	29	34	28	47.9	96.404	99471000	256280000	194030000	91934000	38729000	113100000	355080000	250970000	232550000	1793900000	1824900000	2116500000
G5EE63			>tr|G5EE63|G5EE63_CAEEL Protein F59D12.5 OS=Caenorhabditis elegans GN=CELE_F59D12.5 PE=4 SV=1	5	0	1	1	3	1	2	1	3	1	0	1	1	31.8	17.834	0	7541900	5618300	19588000	12552000	18499000	6246700	16662000	8824600	0	4122500	13194000
G5EE64;Q400N3;H2KYT5	Protein phosphatase 1 regulatory subunit 3		>tr|G5EE64|G5EE64_CAEEL Protein phosphatase 1 regulatory subunit 3 OS=Caenorhabditis elegans GN=CELE_H18N23.2 PE=2 SV=1;>tr|Q400N3|Q400N3_CAEEL Protein phosphatase 1 regulatory subunit 3 OS=Caenorhabditis elegans GN=CELE_H18N23.2 PE=2 SV=2;>tr|H2KYT5|H2KYT	7	2	2	4	2	1	1	0	1	0	1	0	0	24.6	39.652	16672000	27723000	50053000	23328000	12785000	21345000	0	2153300	0	4057400	0	0
G5EE66		cogc-1	>tr|G5EE66|G5EE66_CAEEL COGC-1 OS=Caenorhabditis elegans GN=cogc-1 PE=4 SV=1	19	4	10	5	10	6	7	8	13	12	2	9	9	26.2	88.492	24539000	73735000	65482000	255290000	67856000	109640000	224540000	315350000	385110000	13244000	138860000	109560000
G5EE67		skr-3	>tr|G5EE67|G5EE67_CAEEL Protein SKR-3 OS=Caenorhabditis elegans GN=skr-3 PE=2 SV=1	9	6	6	5	6	9	7	6	7	5	6	7	6	56.9	18.979	496490000	1018300000	856180000	1736100000	6561900000	2250500000	778400000	2333700000	1055000000	1194600000	4075800000	1477600000
G5EGD8;G5EE70		eor-2	>tr|G5EGD8|G5EGD8_CAEEL EOR-2B OS=Caenorhabditis elegans GN=eor-2 PE=2 SV=1;>tr|G5EE70|G5EE70_CAEEL EOR-2 OS=Caenorhabditis elegans GN=eor-2 PE=2 SV=1	4	0	1	0	0	1	0	1	0	0	1	2	3	6.3	108.24	0	2325100	0	0	20858000	0	1072500	0	0	1556100	5105800	33201000
G5EE72;G5EEY4		mrp-5	>tr|G5EE72|G5EE72_CAEEL Protein MRP-5, isoform b OS=Caenorhabditis elegans GN=mrp-5 PE=2 SV=1;>tr|G5EEY4|G5EEY4_CAEEL Protein MRP-5, isoform a OS=Caenorhabditis elegans GN=mrp-5 PE=2 SV=1	45	7	16	18	16	35	32	36	43	42	14	27	26	36	158.68	43744000	268690000	250710000	975240000	1933100000	2277700000	5378500000	8405900000	6598200000	313020000	827630000	988330000
G5EE74		nud-1	>tr|G5EE74|G5EE74_CAEEL NUD-1 OS=Caenorhabditis elegans GN=nud-1 PE=2 SV=1	20	13	15	13	16	18	14	17	19	16	13	17	13	52.8	36.424	394070000	559040000	444410000	4091200000	3056900000	2468200000	1689600000	1648400000	1051700000	596230000	947050000	546970000
Q21734-2;Q21734;G5EE78;Q21734-4;Q21734-3	Putative ribosomal protein S6 kinase alpha-1	rskn-1	>sp|Q21734-2|KS6A1_CAEEL Isoform b of Putative ribosomal protein S6 kinase alpha-1 OS=Caenorhabditis elegans GN=rskn-1;>sp|Q21734|KS6A1_CAEEL Putative ribosomal protein S6 kinase alpha-1 OS=Caenorhabditis elegans GN=rskn-1 PE=2 SV=4;>tr|G5EE78|G5EE78_CAEEL	7	0	4	4	0	2	1	2	2	1	0	2	1	14	81.928	0	57366000	80101000	0	27897000	0	22213000	45565000	6389700	0	17725000	4522200
G5EE80			>tr|G5EE80|G5EE80_CAEEL Protein F21D5.7 OS=Caenorhabditis elegans GN=CELE_F21D5.7 PE=3 SV=1	22	14	16	14	19	15	16	17	17	16	14	14	15	48.8	54.963	1462100000	968750000	1519600000	2190300000	1834500000	1942300000	1373900000	1609400000	1651900000	646390000	1123600000	1529000000
G5EE91;Q8IG04;G5EGP7;Q93971;G5EGJ6	Transient receptor potential channel	gon-2;ltrpc1	>tr|G5EE91|G5EE91_CAEEL Protein GON-2, isoform d OS=Caenorhabditis elegans GN=gon-2 PE=2 SV=1;>tr|Q8IG04|Q8IG04_CAEEL Putative TRP homologous cation channel OS=Caenorhabditis elegans GN=ltrpc1 PE=2 SV=1;>tr|G5EGP7|G5EGP7_CAEEL Protein GON-2, isoform c OS=C	13	0	2	3	1	1	0	4	5	7	1	2	1	9.2	217.15	0	32626000	60141000	2792100	2627800	0	23817000	22966000	38093000	2157200	7672200	5047900
G5EE96			>tr|G5EE96|G5EE96_CAEEL Oxoglutarate/malate carrier protein OS=Caenorhabditis elegans GN=CELE_K11G12.5 PE=2 SV=1	16	9	12	11	6	10	9	13	14	13	9	11	12	45.2	32.022	144490000	629230000	464280000	228650000	172030000	599580000	1186700000	1696000000	2875200000	125820000	541020000	498690000
G5EE98		skr-20	>tr|G5EE98|G5EE98_CAEEL Protein SKR-20 OS=Caenorhabditis elegans GN=skr-20 PE=1 SV=1	3	2	2	1	2	2	1	1	1	1	2	3	1	12.7	19.586	97226000	191860000	187510000	90472000	12325000	10267000	9425800	216370	3621100	32717000	15509000	11519000
G5EEA2		lpr-3	>tr|G5EEA2|G5EEA2_CAEEL Protein LPR-3 OS=Caenorhabditis elegans GN=lpr-3 PE=4 SV=1	17	1	11	7	7	14	11	5	13	9	1	11	4	50.8	60.099	1209900	119270000	28428000	51228000	267710000	112670000	27458000	150820000	34859000	260390	98393000	7161500
G5EEA7		sulp-4	>tr|G5EEA7|G5EEA7_CAEEL Anion transporter SULP-4 OS=Caenorhabditis elegans GN=sulp-4 PE=2 SV=1	9	0	1	0	1	1	1	4	4	3	0	2	1	16	84.445	0	292640000	0	5283000	917030	5987300	18720000	57717000	15591000	0	4099300	1811600
G5EEA8	Annexin	nex-1	>tr|G5EEA8|G5EEA8_CAEEL Annexin OS=Caenorhabditis elegans GN=nex-1 PE=2 SV=1	25	12	15	14	22	23	18	22	22	16	20	18	16	61.8	35.695	262330000	869960000	639510000	21578000000	42260000000	37806000000	12726000000	14411000000	14952000000	2437200000	18831000000	7907100000
G5EEB5		tbc-19	>tr|G5EEB5|G5EEB5_CAEEL Protein TBC-19 OS=Caenorhabditis elegans GN=tbc-19 PE=4 SV=1	5	0	2	2	0	0	0	0	1	1	0	2	2	3.4	152.12	0	3578900	4023100	0	0	0	0	37724000	36305000	0	13989000	12438000
G5EEB7;G5EGM7;F9UKU6		pes-5	>tr|G5EEB7|G5EEB7_CAEEL Protein PES-5, isoform b OS=Caenorhabditis elegans GN=pes-5 PE=2 SV=1;>tr|G5EGM7|G5EGM7_CAEEL Protein PES-5, isoform a OS=Caenorhabditis elegans GN=pes-5 PE=2 SV=1;>tr|F9UKU6|F9UKU6_CAEEL Protein PES-5, isoform c OS=Caenorhabditis e	4	3	2	1	0	0	0	0	0	0	0	0	0	12.8	51.226	18465000	21884000	20506000	0	0	0	0	0	0	0	0	0
G5EEB8		lpr-2	>tr|G5EEB8|G5EEB8_CAEEL Protein LPR-2 OS=Caenorhabditis elegans GN=lpr-2 PE=4 SV=1	6	0	0	0	0	4	3	0	3	0	0	1	0	9.3	123.14	0	0	0	0	57969000	15674000	0	31640000	0	0	15779000	0
G5EEC5		ham-1	>tr|G5EEC5|G5EEC5_CAEEL Protein HAM-1 OS=Caenorhabditis elegans GN=ham-1 PE=4 SV=1	5	3	2	1	0	0	0	0	0	0	0	0	0	12.8	46.168	5907400	7102700	7145900	0	0	0	0	0	0	0	0	0
G5EEC9		kcc-2	>tr|G5EEC9|G5EEC9_CAEEL Potassium chloride cotransporter isoform b OS=Caenorhabditis elegans GN=kcc-2 PE=2 SV=1	17	3	4	6	3	4	6	13	11	12	5	6	4	21.7	118.96	56170000	106500000	259510000	86498000	34916000	134090000	612280000	318460000	412020000	74463000	79895000	132380000
G5EED4		nipi-3	>tr|G5EED4|G5EED4_CAEEL NIPI-3 protein OS=Caenorhabditis elegans GN=nipi-3 PE=2 SV=1	5	1	1	3	0	0	0	0	0	0	0	3	1	9.2	75.747	4257400	0	8075800	0	0	0	0	0	0	0	0	34739000
G5EED5		scm-1	>tr|G5EED5|G5EED5_CAEEL Protein SCM-1 OS=Caenorhabditis elegans GN=scm-1 PE=2 SV=1	8	2	2	1	5	6	3	6	7	6	4	6	3	38.5	36.859	16149000	0	14081000	191300000	188940000	179290000	358460000	616490000	418780000	45155000	98737000	88565000
G5EEE1		fut-6	>tr|G5EEE1|G5EEE1_CAEEL Alpha1,3-fucosyltransferase OS=Caenorhabditis elegans GN=fut-6 PE=2 SV=1	8	0	0	0	4	3	5	3	7	7	2	4	2	23	45.225	0	0	0	50942000	29533000	61405000	53661000	168770000	205640000	5721000	33560000	21860000
G5EEE5;K8ES54		elo-1	>tr|G5EEE5|G5EEE5_CAEEL Long chain polyunsaturated fatty acid elongation enzyme OS=Caenorhabditis elegans GN=elo-1 PE=2 SV=1	6	1	2	1	1	5	2	2	5	3	1	3	2	24	33.561	139160000	715260000	315470000	442880000	825440000	809060000	1846700000	3800200000	2496500000	243870000	1187300000	469010000
G5EEF0;H2FLL0;G5EFU3;H2FLK4;G5EBW6;F5GUH5		lea-1	>tr|G5EEF0|G5EEF0_CAEEL Protein LEA-1, isoform f OS=Caenorhabditis elegans GN=lea-1 PE=2 SV=1;>tr|H2FLL0|H2FLL0_CAEEL Protein LEA-1, isoform o OS=Caenorhabditis elegans GN=lea-1 PE=2 SV=1;>tr|G5EFU3|G5EFU3_CAEEL Ce-LEA OS=Caenorhabditis elegans GN=lea-1 PE	1	0	0	0	1	1	0	0	0	0	0	0	0	60.9	138.2	0	0	0	13765000	43172000	0	0	0	0	0	0	0
G5EEF4;A8WHT9;A8WHT8			>tr|G5EEF4|G5EEF4_CAEEL Protein K09A9.6, isoform a OS=Caenorhabditis elegans GN=CELE_K09A9.6 PE=2 SV=1;>tr|A8WHT9|A8WHT9_CAEEL Protein K09A9.6, isoform c OS=Caenorhabditis elegans GN=CELE_K09A9.6 PE=2 SV=1;>tr|A8WHT8|A8WHT8_CAEEL Protein K09A9.6, isoform b	19	2	8	6	1	2	0	9	13	8	5	14	9	32.8	99.455	35935000	236510000	78870000	2002000	4821800	0	499860000	356680000	330720000	184230000	514240000	376860000
G5EEF7		mom-5	>tr|G5EEF7|G5EEF7_CAEEL Mom-5 protein OS=Caenorhabditis elegans GN=mom-5 PE=2 SV=1	4	0	0	0	3	1	1	3	3	3	0	0	1	9.2	62.892	0	0	0	8735000	4168700	8706500	77243000	142250000	47611000	0	0	8839300
Q8MNV0;G5EEF8	Probable spastin homolog spas-1	spas-1	>sp|Q8MNV0|SPAST_CAEEL Probable spastin homolog spas-1 OS=Caenorhabditis elegans GN=spas-1 PE=1 SV=2;>tr|G5EEF8|G5EEF8_CAEEL Protein SPAS-1, isoform c OS=Caenorhabditis elegans GN=spas-1 PE=2 SV=1	17	7	10	7	8	5	6	13	10	10	3	6	7	37.5	56.901	93810000	167760000	264580000	466410000	942880000	111540000	263890000	166460000	209350000	23368000	114820000	124560000
G5EEG4		mce-1	>tr|G5EEG4|G5EEG4_CAEEL Mitochondrial methylmalonyl-CoA epimerase OS=Caenorhabditis elegans GN=mce-1 PE=2 SV=1	7	5	4	3	7	7	6	6	5	6	4	5	5	45.1	17.556	48387000	96475000	172660000	1786700000	2914300000	3800300000	615780000	756850000	1149900000	61146000	174100000	294630000
G5EEG6			>tr|G5EEG6|G5EEG6_CAEEL Carrier protein (C2) OS=Caenorhabditis elegans GN=CELE_T09F3.2 PE=2 SV=1	12	0	5	2	0	3	4	4	11	10	1	3	3	32.3	42.128	0	18987000	40481000	0	16900000	34368000	80125000	120530000	156070000	3828400	12239000	26451000
G5EEG7		smu-1	>tr|G5EEG7|G5EEG7_CAEEL Protein SMU-1 OS=Caenorhabditis elegans GN=smu-1 PE=2 SV=1	18	13	15	9	11	7	11	12	14	13	13	16	16	49.4	57.25	472350000	593380000	248100000	218800000	387260000	325400000	288800000	432680000	303720000	1094000000	4282400000	2627700000
G5EEG8;G5EEP9;G5EBP4;G5EFD6		frm-1	>tr|G5EEG8|G5EEG8_CAEEL Protein FRM-1, isoform d OS=Caenorhabditis elegans GN=frm-1 PE=1 SV=1;>tr|G5EEP9|G5EEP9_CAEEL Protein FRM-1, isoform a OS=Caenorhabditis elegans GN=frm-1 PE=2 SV=1;>tr|G5EBP4|G5EBP4_CAEEL Protein FRM-1, isoform e OS=Caenorhabditis e	114	61	88	81	43	70	57	67	81	76	63	87	91	64.7	525.87	3105600000	5859400000	5392500000	2818900000	3229700000	4091800000	4810200000	4663400000	4559000000	4692400000	7755300000	7475000000
Q17358;Q17326;G5EEG9		hlh-2	>tr|Q17358|Q17358_CAEEL Transcription factor E12/47 homolog OS=Caenorhabditis elegans PE=4 SV=1;>tr|Q17326|Q17326_CAEEL N2 basic-helix-loop-helix transcription factor E12/47 homolog OS=Caenorhabditis elegans PE=2 SV=1;>tr|G5EEG9|G5EEG9_CAEEL Protein HLH-2,	4	0	0	0	1	0	0	1	0	0	2	3	1	10.8	43.21	0	0	0	2949100	0	0	2455100	0	0	8381800	20893000	22356000
G5EEH0		rde-1	>tr|G5EEH0|G5EEH0_CAEEL Protein RDE-1 OS=Caenorhabditis elegans GN=rde-1 PE=2 SV=1	7	0	2	2	2	5	5	1	0	3	0	0	2	6.6	118.8	0	2742500	8376600	0	9250900	27261000	2193800	0	5005800	0	0	10931000
G5EEH6		ivd-1	>tr|G5EEH6|G5EEH6_CAEEL Isovaleryl-CoA dehydrogenase OS=Caenorhabditis elegans GN=ivd-1 PE=2 SV=1	18	3	9	6	10	14	14	10	14	14	5	8	8	38.4	45.642	77481000	515860000	89003000	3519100000	3542000000	3105000000	1169500000	1068400000	1167000000	299770000	489960000	369930000
G5EEH9;G5EEH9-2;G5EEH9-3	Nuclear pore complex protein Nup98-Nup96;Nuclear pore complex protein Nup98;Nuclear pore complex protein Nup96	npp-10	>sp|G5EEH9|NUP98_CAEEL Nuclear pore complex protein Nup98-Nup96 OS=Caenorhabditis elegans GN=npp-10 PE=2 SV=1;>sp|G5EEH9-2|NUP98_CAEEL Isoform a of Nuclear pore complex protein Nup98-Nup96 OS=Caenorhabditis elegans GN=npp-10;>sp|G5EEH9-3|NUP98_CAEEL Isofor	50	29	39	31	33	37	34	39	44	42	41	47	45	35.9	180.45	840140000	1440300000	1135100000	3164200000	1999200000	1757500000	3786000000	3096800000	2656300000	6613400000	8913800000	9129600000
G5EEI1		lgl-1	>tr|G5EEI1|G5EEI1_CAEEL LGL-1 OS=Caenorhabditis elegans GN=lgl-1 PE=2 SV=1	12	0	2	2	1	5	2	5	7	7	0	1	1	17.3	106.82	0	10489000	4798300	3348400	26874000	38372000	38524000	55490000	31071000	0	1889300	1609800
O76830;G5EEI4		asp-1	>tr|O76830|O76830_CAEEL Aspartic protease OS=Caenorhabditis elegans PE=2 SV=1;>tr|G5EEI4|G5EEI4_CAEEL Aspartic protease 1 OS=Caenorhabditis elegans GN=asp-1 PE=2 SV=1	9	3	4	3	5	9	7	5	6	7	5	7	6	27.8	42.712	29889000	574580000	198340000	2315200000	59964000000	9942600000	951240000	8463400000	2254400000	698960000	7391400000	3256900000
G5EEI8		chp-1	>tr|G5EEI8|G5EEI8_CAEEL CHORD containing protein OS=Caenorhabditis elegans GN=chp-1 PE=2 SV=1	8	6	5	8	6	7	7	5	6	6	2	4	3	29.9	36.007	308350000	664420000	353490000	1353600000	855510000	846310000	347580000	194550000	229140000	27283000	177530000	38667000
G5EEK0		aqp-4	>tr|G5EEK0|G5EEK0_CAEEL Protein AQP-4 OS=Caenorhabditis elegans GN=aqp-4 PE=3 SV=1	3	1	3	3	0	1	1	0	1	1	0	0	1	18.7	29.623	19059000	781570000	374340000	0	1524000	2525500	0	9282700	10851000	0	0	1062000
G5EEK1;Q10046		vglu-2	>tr|G5EEK1|G5EEK1_CAEEL Protein VGLU-2 OS=Caenorhabditis elegans GN=vglu-2 PE=4 SV=1	3	0	0	0	1	1	2	2	1	2	0	0	0	6.3	63.61	0	0	0	4284600	2659700	17856000	25643000	4094200	18466000	0	0	0
G5EEK2			>tr|G5EEK2|G5EEK2_CAEEL Protein F59A2.6 OS=Caenorhabditis elegans GN=CELE_F59A2.6 PE=4 SV=1	55	0	2	2	28	38	26	26	36	28	7	6	10	53	129.24	0	18743000	11104000	1477700000	1828900000	917840000	927470000	1102500000	585400000	74802000	107930000	107790000
G5EEK4			>tr|G5EEK4|G5EEK4_CAEEL Protein Y45F3A.1 OS=Caenorhabditis elegans GN=CELE_Y45F3A.1 PE=4 SV=1	4	2	2	3	0	0	0	1	0	0	0	0	0	16.7	37.799	53876000	30488000	80518000	0	0	0	2235100	0	0	0	0	0
G5EEK5		vet-6	>tr|G5EEK5|G5EEK5_CAEEL Protein VET-6 OS=Caenorhabditis elegans GN=vet-6 PE=1 SV=1	6	1	2	2	0	0	0	1	1	0	0	2	0	9.1	95.636	0	17374000	22331000	0	0	0	5403300	7002900	0	0	61715000	0
G5EEK8;A8WI68		sca-1	>tr|G5EEK8|G5EEK8_CAEEL Calcium ATPase OS=Caenorhabditis elegans GN=sca-1 PE=2 SV=1;>tr|A8WI68|A8WI68_CAEEL Protein SCA-1, isoform c OS=Caenorhabditis elegans GN=sca-1 PE=2 SV=1	3	0	3	3	2	1	3	3	3	3	1	2	2	37.4	115.51	0	163460000	276990000	58613000	26752000	326010000	180110000	223540000	303430000	29889000	61123000	170810000
G5EEK9		vha-5	>tr|G5EEK9|G5EEK9_CAEEL Protein VHA-5 OS=Caenorhabditis elegans GN=vha-5 PE=2 SV=1	26	20	25	21	15	22	19	22	25	19	15	22	18	31.6	99.312	3305400000	7770700000	5102800000	1750200000	1976500000	2606500000	4603700000	7453500000	4649500000	1164000000	4116900000	3788600000
Q8I4H8;Q8IU51;G5EEL0;Q9U3E2		ldb-1	>tr|Q8I4H8|Q8I4H8_CAEEL Protein LDB-1, isoform b OS=Caenorhabditis elegans GN=ldb-1 PE=2 SV=1;>tr|Q8IU51|Q8IU51_CAEEL F58A3.1b OS=Caenorhabditis elegans PE=2 SV=1;>tr|G5EEL0|G5EEL0_CAEEL F58A3.1a OS=Caenorhabditis elegans GN=ldb-1 PE=2 SV=1;>tr|Q9U3E2|Q9U3	5	1	3	2	1	3	0	2	3	0	1	3	0	11.9	64.79	5249000	47161000	10381000	43761000	60909000	0	67649000	26586000	0	2728100	31444000	0
G5EEL2;G5ECP2		plrg-1	>tr|G5EEL2|G5EEL2_CAEEL Protein PLRG-1, isoform a OS=Caenorhabditis elegans GN=plrg-1 PE=2 SV=1;>tr|G5ECP2|G5ECP2_CAEEL Protein PLRG-1, isoform b OS=Caenorhabditis elegans GN=plrg-1 PE=2 SV=1	18	7	9	9	8	13	12	11	11	9	13	16	10	47.4	54.687	59216000	125300000	133970000	251810000	507670000	524080000	212770000	235550000	195510000	441820000	647030000	279280000
G5EEL9		hmg-11	>tr|G5EEL9|G5EEL9_CAEEL High mobility group protein I alpha OS=Caenorhabditis elegans GN=hmg-11 PE=2 SV=1	7	2	3	2	4	2	2	4	3	2	5	6	6	57.7	14.046	49075000	101880000	316890000	334160000	253820000	354640000	339910000	130890000	42715000	2306200000	3689900000	4374100000
G5EEM1		gmn-1	>tr|G5EEM1|G5EEM1_CAEEL Geminin homolog OS=Caenorhabditis elegans GN=gmn-1 PE=2 SV=1	6	2	3	2	6	5	5	2	3	3	2	3	3	43.9	20.196	28736000	22289000	23993000	325110000	278590000	229420000	34082000	64381000	59104000	20658000	31514000	52490000
G5EEM5	Zygote defective protein 9	zyg-9	>sp|G5EEM5|ZYG9_CAEEL Zygote defective protein 9 OS=Caenorhabditis elegans GN=zyg-9 PE=1 SV=1	65	36	50	44	45	45	44	53	59	54	39	48	40	49.5	156.19	685610000	2122800000	1191000000	1905400000	3888000000	2153800000	4174200000	4779500000	3008900000	1022600000	3011300000	1674000000
G5EEM6		tap-1	>tr|G5EEM6|G5EEM6_CAEEL Protein TAP-1 OS=Caenorhabditis elegans GN=tap-1 PE=2 SV=1	9	2	3	5	8	7	7	3	3	6	4	2	5	32.6	43.468	17478000	65392000	56915000	378260000	446500000	196290000	85591000	76463000	51551000	63624000	68188000	212920000
G5EEM9;Q8WQE0;G8JYA8;G4SGU1;Q21478		ipla-1	>tr|G5EEM9|G5EEM9_CAEEL Intracellular phospholipase A1 OS=Caenorhabditis elegans GN=ipla-1 PE=2 SV=1;>tr|Q8WQE0|Q8WQE0_CAEEL Protein IPLA-1, isoform b OS=Caenorhabditis elegans GN=ipla-1 PE=2 SV=1;>tr|G8JYA8|G8JYA8_CAEEL Protein IPLA-1, isoform d OS=Caenor	27	5	4	4	16	23	19	13	18	17	5	7	5	42.9	94.81	52568000	26496000	46139000	1345100000	1146700000	779450000	535050000	552410000	318700000	33370000	83674000	90368000
G5EEN3		ced-5	>tr|G5EEN3|G5EEN3_CAEEL CED-5 OS=Caenorhabditis elegans GN=ced-5 PE=1 SV=1	33	5	15	13	5	7	9	11	18	15	5	7	7	22.9	203.8	46810000	147870000	118690000	58492000	73856000	83575000	138510000	230720000	183410000	33715000	77955000	42795000
G5EEN7			>tr|G5EEN7|G5EEN7_CAEEL Protein Y39A1A.3 OS=Caenorhabditis elegans GN=CELE_Y39A1A.3 PE=1 SV=1	11	4	7	6	3	5	4	4	7	4	7	10	7	54.5	23.414	143060000	253090000	163260000	100110000	291320000	143440000	108840000	182080000	117420000	815690000	1026500000	768250000
G5EEQ4;H8ESD5;L8E912;G5EFE5;E9P898;E9P897;G5EFN5		nkcc-1	>tr|G5EEQ4|G5EEQ4_CAEEL Protein NKCC-1, isoform c OS=Caenorhabditis elegans GN=nkcc-1 PE=2 SV=1;>tr|H8ESD5|H8ESD5_CAEEL Protein NKCC-1, isoform g OS=Caenorhabditis elegans GN=nkcc-1 PE=2 SV=1;>tr|L8E912|L8E912_CAEEL Protein NKCC-1, isoform h OS=Caenorhabdi	28	2	3	4	6	7	6	20	22	21	3	7	7	27.2	134.48	26868000	29741000	95412000	69620000	137710000	73250000	906980000	762060000	907530000	28824000	119800000	102490000
G5EEQ8			>tr|G5EEQ8|G5EEQ8_CAEEL Protein T08A11.2 OS=Caenorhabditis elegans GN=CELE_T08A11.2 PE=4 SV=1	43	18	25	19	23	36	28	23	34	28	26	36	32	41.1	147.32	328730000	445670000	390300000	945190000	1442800000	1217100000	1225000000	1196700000	951910000	1872900000	2368700000	2036900000
G5EER4		ger-1	>tr|G5EER4|G5EER4_CAEEL GDP-4-keto-6-deoxy-D-mannose-3,5-epimerase-4-reductase OS=Caenorhabditis elegans GN=ger-1 PE=2 SV=1	8	4	4	1	4	6	6	4	5	4	2	2	1	38.1	35.551	12137000	33957000	5960900	471880000	493200000	544090000	73233000	82065000	75129000	7900800	58679000	5216100
G5EER7;G5EG67;B8ZX16		tag-10	>tr|G5EER7|G5EER7_CAEEL Protein TAG-10, isoform b OS=Caenorhabditis elegans GN=tag-10 PE=2 SV=1;>tr|G5EG67|G5EG67_CAEEL Protein TAG-10, isoform a OS=Caenorhabditis elegans GN=tag-10 PE=2 SV=1;>tr|B8ZX16|B8ZX16_CAEEL P52CeGA (Fragment) OS=Caenorhabditis ele	10	1	5	3	5	7	4	6	9	7	5	8	8	29.2	51.41	36242000	129000000	70571000	236870000	331440000	389150000	496940000	351400000	291310000	1193300000	2083400000	2016800000
G5EGR6;Q3LTR7;G5EES3		alg-1	>tr|G5EGR6|G5EGR6_CAEEL Protein ALG-1, isoform a OS=Caenorhabditis elegans GN=alg-1 PE=2 SV=1;>tr|Q3LTR7|Q3LTR7_CAEEL Argonaute-like (Fragment) OS=Caenorhabditis elegans GN=alg-1 PE=2 SV=1;>tr|G5EES3|G5EES3_CAEEL Protein ALG-1, isoform b OS=Caenorhabditis	31	14	20	18	15	23	18	15	22	20	12	20	19	32.6	110.93	384860000	1016600000	1733100000	1354000000	2156600000	2296900000	820850000	1091600000	1362800000	501040000	1765600000	1486600000
G5EFK5;G5EES6;I2HAD6		ufd-3	>tr|G5EFK5|G5EFK5_CAEEL Protein UFD-3, isoform a OS=Caenorhabditis elegans GN=ufd-3 PE=2 SV=1;>tr|G5EES6|G5EES6_CAEEL Protein UFD-3, isoform b OS=Caenorhabditis elegans GN=ufd-3 PE=2 SV=1	24	7	14	7	14	20	18	15	21	16	8	16	10	43.4	93.639	70075000	256520000	210910000	1438500000	3723900000	1364000000	965080000	1683600000	496010000	127480000	533120000	222100000
G5EES9		txl	>tr|G5EES9|G5EES9_CAEEL Protein Y54E10A.3 OS=Caenorhabditis elegans GN=txl PE=2 SV=1	13	2	8	3	8	13	8	9	11	9	7	12	8	55.3	31.077	14304000	339660000	13383000	1321600000	4945900000	576800000	520720000	1756600000	448180000	254460000	978530000	240490000
G5EET2		dut-1	>tr|G5EET2|G5EET2_CAEEL Deoxyuridinetriphosphatase OS=Caenorhabditis elegans GN=dut-1 PE=2 SV=1	15	8	13	11	10	14	13	13	13	12	5	9	6	60.7	52.194	138220000	630790000	300850000	1282300000	3783400000	2077800000	560070000	1475600000	428350000	36711000	124690000	39170000
G5EET3		cdr-6	>tr|G5EET3|G5EET3_CAEEL Cadmium-inducible lysosomal protein CDR-6 OS=Caenorhabditis elegans GN=cdr-6 PE=2 SV=1	7	1	2	2	3	6	3	4	7	5	4	5	4	40.4	31.65	24899000	152170000	60009000	467330000	666580000	294610000	1632400000	2568700000	1301300000	198340000	660040000	178160000
G5EET4			>tr|G5EET4|G5EET4_CAEEL Protein F40G12.11 OS=Caenorhabditis elegans GN=CELE_F40G12.11 PE=4 SV=1	4	0	1	0	2	2	2	1	0	1	0	1	0	11.5	42.516	0	1233800	0	3726200	21580000	19535000	3735800	0	0	0	418540	0
G5EET5		hpl-1	>tr|G5EET5|G5EET5_CAEEL Heterochromatin protein 1 homolog OS=Caenorhabditis elegans GN=hpl-1 PE=2 SV=1	4	1	2	2	1	2	2	1	2	1	2	4	2	31	20.884	16233000	9886600	27680000	21350000	5261800	14747000	21614000	13636000	5356900	20916000	49425000	53698000
G5EET8		pud-1.2	>tr|G5EET8|G5EET8_CAEEL Protein PUD-1.1 OS=Caenorhabditis elegans GN=pud-1.2 PE=4 SV=1	10	2	3	2	7	8	8	8	8	7	5	6	6	70.9	17.184	5689100	26764000	12700000	1853900000	5071200000	2458400000	630600000	924590000	519130000	48196000	171530000	96432000
G5EEU1		nbet-1	>tr|G5EEU1|G5EEU1_CAEEL BET1 OS=Caenorhabditis elegans GN=nbet-1 PE=4 SV=1	6	3	2	2	4	5	3	5	6	5	4	4	4	51.4	12.033	35797000	54038000	38868000	100370000	133730000	135670000	741540000	664480000	510550000	67289000	91563000	190860000
Q5CZ43;Q6A4L2;G5EEV2		trr-1	>tr|Q5CZ43|Q5CZ43_CAEEL Protein TRR-1, isoform c OS=Caenorhabditis elegans GN=trr-1 PE=2 SV=1;>tr|Q6A4L2|Q6A4L2_CAEEL Protein TRR-1, isoform b OS=Caenorhabditis elegans GN=trr-1 PE=2 SV=1;>tr|G5EEV2|G5EEV2_CAEEL Protein TRR-1, isoform a OS=Caenorhabditis e	74	12	26	26	13	21	27	15	31	35	17	40	50	22.9	465.54	34644000	142380000	306110000	102030000	239240000	394460000	173350000	310400000	619540000	154450000	496880000	801350000
G5EEV4		sym-4	>tr|G5EEV4|G5EEV4_CAEEL Protein SYM-4 OS=Caenorhabditis elegans GN=sym-4 PE=2 SV=1	6	1	2	3	1	0	1	1	1	0	0	0	2	6.9	115.07	3617500	5085700	15232000	1743300	0	0	3481100	5908200	0	0	0	19589000
G5EEV5;H2KZS1		pud-3	>tr|G5EEV5|G5EEV5_CAEEL 5C820 OS=Caenorhabditis elegans GN=pud-3 PE=2 SV=1;>tr|H2KZS1|H2KZS1_CAEEL Protein PUD-3, isoform a OS=Caenorhabditis elegans GN=pud-3 PE=2 SV=1	6	1	1	0	2	5	3	3	3	0	1	0	0	51.7	19.437	390260	1950100	0	16211000	329480000	48933000	12451000	60259000	0	1333800	0	0
G5EEV9		sid-2	>sp|G5EEV9|SID2_CAEEL Systemic RNA interference defective protein 2 OS=Caenorhabditis elegans GN=sid-2 PE=1 SV=1	4	0	1	2	2	4	2	4	4	4	3	2	2	20.3	33.739	0	1171700	6086900	50146000	44718000	55837000	189950000	122180000	251960000	44686000	68076000	179320000
G5EEW1			>tr|G5EEW1|G5EEW1_CAEEL Protein C18B12.6 OS=Caenorhabditis elegans GN=C18B12.6 PE=4 SV=1	8	0	1	1	0	0	2	4	7	4	1	2	3	27.8	49.051	0	10870000	6781100	0	0	33316000	112380000	218170000	130560000	6178900	11012000	29233000
G5EEW5			>tr|G5EEW5|G5EEW5_CAEEL Protein F54E12.2 OS=Caenorhabditis elegans GN=CELE_F54E12.2 PE=4 SV=1	40	17	32	27	10	8	10	15	19	19	11	20	18	45.4	122.57	546030000	739930000	792740000	162850000	83157000	117620000	187130000	277840000	240260000	132650000	349510000	333400000
G5EEW6;Q8I4J2		sig-7	>tr|G5EEW6|G5EEW6_CAEEL Protein SIG-7, isoform a OS=Caenorhabditis elegans GN=sig-7 PE=2 SV=1;>tr|Q8I4J2|Q8I4J2_CAEEL Protein SIG-7, isoform b OS=Caenorhabditis elegans GN=sig-7 PE=2 SV=1	15	13	13	12	6	7	10	8	7	5	8	12	10	40	50.405	715780000	759460000	1084800000	105460000	86641000	4037100000	157100000	70213000	153860000	372250000	531680000	413960000
G5EEW7;M1ZJT7;Q86G94		asd-1	>tr|G5EEW7|G5EEW7_CAEEL Protein ASD-1, isoform a OS=Caenorhabditis elegans GN=asd-1 PE=1 SV=1;>tr|M1ZJT7|M1ZJT7_CAEEL Protein ASD-1, isoform c OS=Caenorhabditis elegans GN=asd-1 PE=4 SV=1;>tr|Q86G94|Q86G94_CAEEL Protein ASD-1, isoform b OS=Caenorhabditis e	10	7	8	6	6	5	5	6	4	5	4	3	5	30.9	43.79	71968000	96734000	38578000	63996000	77288000	18151000	18997000	17032000	10284000	18197000	46876000	16770000
Q9GTD4;G5EEW8	Nuclear hormone receptor family member nhr-71	nhr-71	>sp|Q9GTD4|NHR71_CAEEL Nuclear hormone receptor family member nhr-71 OS=Caenorhabditis elegans GN=nhr-71 PE=2 SV=2;>tr|G5EEW8|G5EEW8_CAEEL Protein NHR-71, isoform b OS=Caenorhabditis elegans GN=nhr-71 PE=2 SV=1	7	3	4	3	0	0	0	1	1	0	4	5	4	18.1	66.691	10876000	14302000	7994600	0	0	0	2874000	0	0	26684000	37131000	65967000
G5EEW9		cnk-1	>sp|G5EEW9|CNKR_CAEEL Connector enhancer of kinase suppressor of ras OS=Caenorhabditis elegans GN=cnk-1 PE=2 SV=1	11	1	7	5	1	2	2	2	3	4	1	4	3	19.1	90.135	11990000	49191000	33744000	9649100	14469000	40731000	7709300	20523000	30956000	1869700	27488000	13336000
G5EEX7			>tr|G5EEX7|G5EEX7_CAEEL Protein F49C12.15 OS=Caenorhabditis elegans GN=CELE_F49C12.15 PE=4 SV=1	24	15	16	16	0	0	0	3	1	1	4	1	2	31.5	96.792	1378800000	1087700000	1178200000	0	0	0	43894000	9703300	6044700	68988000	54511000	23638000
G5EEY5;Q565A2		pbrm-1	>tr|G5EEY5|G5EEY5_CAEEL Protein PBRM-1, isoform a OS=Caenorhabditis elegans GN=pbrm-1 PE=2 SV=1	67	20	45	32	31	39	39	33	45	46	37	56	49	37.4	216.65	302340000	669220000	421090000	1015600000	899900000	1077300000	606300000	811270000	1147200000	709950000	1333000000	1624800000
G5EEY6		zig-3	>tr|G5EEY6|G5EEY6_CAEEL Protein ZIG-3 OS=Caenorhabditis elegans GN=zig-3 PE=2 SV=1	10	1	2	1	1	3	4	1	1	4	3	7	9	41.4	27.836	375060	4490600	3763400	773900	10383000	60158000	515330	0	12099000	3767700	47703000	53014000
G5EEZ0			>tr|G5EEZ0|G5EEZ0_CAEEL Protein ZK1010.2 OS=Caenorhabditis elegans GN=CELE_ZK1010.2 PE=4 SV=1	12	5	7	6	6	5	4	10	11	9	6	8	5	37.2	42.898	102920000	156870000	169430000	470030000	97419000	177400000	1080600000	740900000	798780000	113320000	302350000	70245000
G5EEZ1;Q7YTU8			>tr|G5EEZ1|G5EEZ1_CAEEL Protein W09G3.7, isoform a OS=Caenorhabditis elegans GN=CELE_W09G3.7 PE=2 SV=1	10	1	1	0	4	7	4	4	5	6	4	5	6	24.8	43.586	6836200	5317000	0	167270000	88742000	66814000	103730000	54129000	37253000	26130000	47066000	59421000
G5EEZ4		3E324	>tr|G5EEZ4|G5EEZ4_CAEEL 3E324 OS=Caenorhabditis elegans GN=3E324 PE=2 SV=1	16	7	11	5	5	4	4	7	8	10	15	15	14	43.6	43.219	151030000	193490000	101800000	121460000	26543000	133420000	249010000	172170000	154330000	2846200000	5095600000	2765300000
G5EF01		tbb-6	>tr|G5EF01|G5EF01_CAEEL Protein TBB-6 OS=Caenorhabditis elegans GN=tbb-6 PE=3 SV=1	14	0	1	0	8	12	9	6	6	6	2	1	2	44.8	47.61	0	0	0	133650000	579360000	172260000	80326000	90494000	57663000	7771600	14892000	18976000
G5EF02		spn-4	>tr|G5EF02|G5EF02_CAEEL PIP-1 OS=Caenorhabditis elegans GN=spn-4 PE=2 SV=1	12	6	11	7	3	0	1	4	2	2	2	2	2	54.7	39.212	245500000	412470000	150060000	18775000	0	7242600	39395000	4427400	6767500	1706600	27085000	38368000
G5EF05			>tr|G5EF05|G5EF05_CAEEL Protein W07E11.1, isoform a OS=Caenorhabditis elegans GN=CELE_W07E11.1 PE=4 SV=1	1	1	1	1	1	1	1	1	1	1	1	1	0	44.2	240.87	9147100	9155200	13902000	59782000	46399000	95999000	17742000	12133000	24139000	4397400	6787500	0
G5EF07		btf-1	>tr|G5EF07|G5EF07_CAEEL Protein BTF-1 OS=Caenorhabditis elegans GN=btf-1 PE=4 SV=1	11	0	4	2	2	4	5	2	5	4	0	3	3	9.4	185.83	0	14955000	5080100	26184000	190210000	98785000	9559400	149270000	26803000	0	12967000	17601000
Q1RPT9;G5EF08		ncx-1	>tr|Q1RPT9|Q1RPT9_CAEEL Protein NCX-1, isoform b OS=Caenorhabditis elegans GN=ncx-1 PE=2 SV=1;>tr|G5EF08|G5EF08_CAEEL Protein NCX-1, isoform a OS=Caenorhabditis elegans GN=ncx-1 PE=2 SV=1	13	6	7	9	4	5	5	8	9	8	7	6	7	22	96.994	784390000	829120000	1077200000	5153300000	3474800000	1855800000	4282100000	4383500000	2219000000	2015500000	2035600000	939500000
G5EF11		efl-1	>tr|G5EF11|G5EF11_CAEEL EFL-1 OS=Caenorhabditis elegans GN=efl-1 PE=2 SV=1	17	11	14	13	4	5	6	5	5	8	10	12	7	57.3	39.547	241490000	579610000	433600000	48342000	34811000	52077000	46932000	14351000	62610000	120740000	1178000000	266920000
G5EF15		pos-1	>tr|G5EF15|G5EF15_CAEEL Cytoplasmic zinc-finger protein OS=Caenorhabditis elegans GN=pos-1 PE=2 SV=1	4	3	4	3	2	0	0	3	1	3	3	3	2	15.5	29.83	250900000	76195000	220910000	12626000	0	0	82185000	0	15623000	58672000	23476000	9959700
G5EF26			>tr|G5EF26|G5EF26_CAEEL Protein C15C8.4 OS=Caenorhabditis elegans GN=5N226 PE=2 SV=1	19	9	16	14	6	9	8	8	12	11	13	19	14	48.1	37.417	710260000	886640000	1045000000	222090000	181130000	171350000	263690000	228270000	338040000	706890000	1016000000	659150000
G5EF32;Q7KNM6;Q6R020;Q86S16;Q9Y060		npa-1	>tr|G5EF32|G5EF32_CAEEL Nematode polyprotein allergen related, post-translationnally cleaved, the diverse 14.5 kDa cleavage products bind lipids and retinol (164.6 kD) (Npa-1) OS=Caenorhabditis elegans GN=npa-1 PE=2 SV=1;>tr|Q7KNM6|Q7KNM6_CAEEL Protein NPA	56	6	6	5	32	47	41	20	28	35	6	9	11	43.2	164.68	115840000	35251000	57282000	6332600000	8255300000	6140200000	1380600000	1445000000	2454900000	121850000	133880000	483790000
G5EF37		pat-10	>tr|G5EF37|G5EF37_CAEEL Protein PAT-10 OS=Caenorhabditis elegans GN=pat-10 PE=4 SV=1	7	5	6	6	5	6	5	6	6	6	5	7	7	57.1	18.516	5028300000	8064300000	9777500000	4860000000	2959000000	5237600000	6127400000	5210000000	6137900000	32652000000	49969000000	30768000000
G5EF39;G5EEA4;G5ECN3;G5EDJ5;Q3S1I9		lim-9	>tr|G5EF39|G5EF39_CAEEL LIM-9 isoform OS=Caenorhabditis elegans GN=lim-9 PE=2 SV=1;>tr|G5EEA4|G5EEA4_CAEEL Protein LIM-9, isoform c OS=Caenorhabditis elegans GN=lim-9 PE=2 SV=1;>tr|G5ECN3|G5ECN3_CAEEL Protein LIM-9, isoform a OS=Caenorhabditis elegans GN=l	9	3	5	5	3	5	8	1	5	3	3	3	3	14	74.1	130110000	429660000	467870000	140170000	210750000	224050000	40588000	107840000	91933000	47215000	157750000	153770000
G5EF47		smg-7	>tr|G5EF47|G5EF47_CAEEL Protein SMG-7 OS=Caenorhabditis elegans GN=smg-7 PE=1 SV=1	9	2	5	3	1	3	4	2	4	3	2	2	3	29.7	53.005	7209500	31751000	26119000	6439100	42009000	37742000	11851000	24661000	25699000	15665000	27256000	46291000
G5EF48			>tr|G5EF48|G5EF48_CAEEL Protein Y63D3A.8 OS=Caenorhabditis elegans GN=CELE_Y63D3A.8 PE=4 SV=1	6	2	5	3	3	4	5	5	6	6	2	3	4	25.7	39.823	11642000	75595000	55048000	42323000	35738000	110140000	153770000	142280000	180680000	13772000	38420000	51117000
G5EF49			>tr|G5EF49|G5EF49_CAEEL Protein C34F6.10 OS=Caenorhabditis elegans GN=C34F6.10 PE=4 SV=1	14	0	2	2	2	0	1	4	6	10	3	4	2	15.6	163.68	0	18635000	667770	9080900	0	9060000	96227000	171230000	62247000	69145000	67417000	16530000
G5EF51		ltd-1	>tr|G5EF51|G5EF51_CAEEL Lim and transglutaminase domain protein OS=Caenorhabditis elegans GN=ltd-1 PE=2 SV=1	8	4	4	6	0	1	0	1	1	1	1	0	2	11.9	83.079	100010000	34055000	46137000	0	12954000	0	3697400	14779000	3665900	3402700	0	6007800
G5EF53		swsn-4	>tr|G5EF53|G5EF53_CAEEL Protein SWSN-4 OS=Caenorhabditis elegans GN=swsn-4 PE=2 SV=1	53	18	32	30	25	40	34	27	39	33	27	40	38	43.4	170.61	1366200000	837230000	661540000	1187900000	2092700000	1322200000	605300000	1339400000	781210000	1161300000	1252900000	997030000
G5EF58			>tr|G5EF58|G5EF58_CAEEL Protein T04B2.5 OS=Caenorhabditis elegans GN=CELE_T04B2.5 PE=4 SV=1	10	1	7	2	2	5	3	3	5	5	3	6	5	31.2	52.652	6697200	197900000	11465000	37166000	146440000	42199000	31277000	126370000	62458000	40298000	399930000	179530000
G5EF59;G2HK18			>tr|G5EF59|G5EF59_CAEEL Protein Y66A7A.2, isoform a OS=Caenorhabditis elegans GN=CELE_Y66A7A.2 PE=2 SV=1	5	1	1	0	2	3	4	2	1	0	3	2	2	34.8	18.084	2416500	843220	0	31907000	56828000	33661000	8818600	39289000	0	11928000	24251000	17165000
G5EF60;G5EF60-2;G5EF60-3	Stromal interaction molecule 1	stim-1	>sp|G5EF60|STIM1_CAEEL Stromal interaction molecule 1 OS=Caenorhabditis elegans GN=stim-1 PE=1 SV=1;>sp|G5EF60-2|STIM1_CAEEL Isoform b of Stromal interaction molecule 1 OS=Caenorhabditis elegans GN=stim-1;>sp|G5EF60-3|STIM1_CAEEL Isoform c of Stromal inter	17	4	7	2	9	7	9	12	14	12	8	11	8	40	60.02	90754000	133020000	17890000	187060000	266900000	215740000	1079500000	1078500000	735760000	351260000	450260000	201260000
Q86MD1;G5EF61		ndg-4	>tr|Q86MD1|Q86MD1_CAEEL Protein NDG-4, isoform b OS=Caenorhabditis elegans GN=ndg-4 PE=2 SV=1;>tr|G5EF61|G5EF61_CAEEL Protein NDG-4, isoform a OS=Caenorhabditis elegans GN=ndg-4 PE=2 SV=1	3	1	1	1	1	1	1	2	1	2	0	1	1	3.8	77.547	11383000	15845000	41956000	11208000	37740000	17495000	70059000	80830000	66135000	0	7434100	2720700
G5EF63;Q8I0Z4		snx-14	>tr|G5EF63|G5EF63_CAEEL Protein SNX-14, isoform a OS=Caenorhabditis elegans GN=snx-14 PE=2 SV=1	7	0	1	0	0	0	1	1	3	5	0	0	0	8	111.18	0	11399000	0	0	0	20873000	17341000	5538400	53055000	0	0	0
G5EF65		sqv-1	>tr|G5EF65|G5EF65_CAEEL Protein SQV-1 OS=Caenorhabditis elegans GN=sqv-1 PE=2 SV=1	14	4	7	4	8	6	9	7	9	7	1	1	2	48.2	52.656	65252000	251230000	47724000	373030000	1719600000	211850000	518850000	777060000	312050000	109320000	119910000	158830000
G5EF68		taf-5	>tr|G5EF68|G5EF68_CAEEL Protein TAF-5 OS=Caenorhabditis elegans GN=taf-5 PE=4 SV=1	9	1	2	5	0	1	4	0	1	4	1	3	7	16.4	72.558	0	5397000	20831000	0	8546400	31141000	0	8721400	34984000	5944100	18881000	110470000
G5EF72;Q7KPV0		gsa-1	>tr|G5EF72|G5EF72_CAEEL G protein a(S) subunit OS=Caenorhabditis elegans PE=2 SV=1;>tr|Q7KPV0|Q7KPV0_CAEEL Protein GSA-1 OS=Caenorhabditis elegans GN=gsa-1 PE=4 SV=1	11	1	3	1	5	5	4	9	10	9	4	5	4	28	44.012	2715800	8005600	3751700	199670000	62038000	143260000	536050000	327610000	454290000	71856000	144950000	173190000
G5EF77;U4PQY8		sars-2	>tr|G5EF77|G5EF77_CAEEL Protein SARS-2, isoform a OS=Caenorhabditis elegans GN=sars-2 PE=2 SV=1;>tr|U4PQY8|U4PQY8_CAEEL Protein SARS-2, isoform b OS=Caenorhabditis elegans GN=sars-2 PE=4 SV=1	13	3	7	6	12	12	13	11	9	13	2	3	5	30.4	49.231	17060000	47306000	58443000	479170000	642590000	608240000	277790000	342890000	142330000	8258500	20325000	33786000
G5EF83			>tr|G5EF83|G5EF83_CAEEL Protein K01G5.9 OS=Caenorhabditis elegans GN=CELE_K01G5.9 PE=4 SV=1	6	1	3	2	5	5	5	1	3	3	0	1	2	19.9	37.054	435170	13358000	5430600	77381000	152630000	89519000	1508000	26202000	24635000	0	9951100	18717000
G5EF84		gip-2	>tr|G5EF84|G5EF84_CAEEL Protein GIP-2 OS=Caenorhabditis elegans GN=gip-2 PE=4 SV=1	22	7	14	12	9	10	11	11	13	15	11	16	13	36	73.375	105420000	353560000	254700000	230060000	192620000	418560000	298950000	498340000	688400000	239980000	830830000	442980000
G5EF86			>tr|G5EF86|G5EF86_CAEEL Protein Y48G10A.1 OS=Caenorhabditis elegans GN=CELE_Y48G10A.1 PE=4 SV=1	15	1	5	3	11	14	12	10	11	11	4	5	5	64.6	31.248	7057100	68676000	25710000	2736500000	4709200000	3453600000	769820000	841750000	540490000	36522000	74007000	48164000
G5EF87;H8ESF3;H8ESF4		swsn-1	>tr|G5EF87|G5EF87_CAEEL Protein SWSN-1, isoform a OS=Caenorhabditis elegans GN=swsn-1 PE=1 SV=1;>tr|H8ESF3|H8ESF3_CAEEL Protein SWSN-1, isoform c OS=Caenorhabditis elegans GN=swsn-1 PE=2 SV=1;>tr|H8ESF4|H8ESF4_CAEEL Protein SWSN-1, isoform b OS=Caenorhabdi	32	14	25	21	16	28	22	20	27	22	16	28	19	47.7	85.403	253040000	582250000	746110000	1378900000	1991900000	1597000000	984310000	1152500000	1072900000	505990000	1104500000	1161900000
G5EF88;S6F588;Q68TI8;G5EEV7;S6FD39		daf-15	>tr|G5EF88|G5EF88_CAEEL Protein DAF-15, isoform a OS=Caenorhabditis elegans GN=daf-15 PE=2 SV=1;>tr|S6F588|S6F588_CAEEL Protein DAF-15, isoform d OS=Caenorhabditis elegans GN=daf-15 PE=4 SV=1;>tr|Q68TI8|Q68TI8_CAEEL DAF-15 OS=Caenorhabditis elegans GN=daf-	31	4	10	11	9	19	16	9	11	13	3	1	3	22.5	202.15	43502000	76423000	177350000	125240000	212780000	243860000	70075000	99105000	85428000	11822000	12594000	37197000
Q9U9K7;G5EF89;G5EGA4;G5EDV5		cle-1	>tr|Q9U9K7|Q9U9K7_CAEEL CLE-1A protein OS=Caenorhabditis elegans PE=2 SV=1;>tr|G5EF89|G5EF89_CAEEL Protein CLE-1, isoform a OS=Caenorhabditis elegans GN=cle-1 PE=2 SV=1;>tr|G5EGA4|G5EGA4_CAEEL Protein CLE-1, isoform d OS=Caenorhabditis elegans GN=cle-1 PE=	19	13	17	16	6	11	9	8	10	7	10	10	10	22.2	121.68	1770200000	3774600000	1586000000	329380000	866540000	715990000	174710000	222010000	213720000	247940000	665770000	292340000
G5EF96		unc-40	>tr|G5EF96|G5EF96_CAEEL Protein UNC-40 OS=Caenorhabditis elegans GN=unc-40 PE=2 SV=1	20	0	3	1	7	6	5	13	16	9	1	3	3	21.9	154.44	0	29832000	0	686140000	43341000	44604000	175340000	281870000	110710000	1005400	29518000	45097000
G5EF97		sfa-1	>tr|G5EF97|G5EF97_CAEEL Protein SFA-1 OS=Caenorhabditis elegans GN=sfa-1 PE=2 SV=1	13	12	12	8	7	9	7	6	7	6	5	9	7	24	75.25	1600200000	1294800000	878160000	276960000	343390000	171050000	328140000	292430000	135370000	77733000	272290000	141940000
G5EF99			>tr|G5EF99|G5EF99_CAEEL Protein ZK1128.7 OS=Caenorhabditis elegans GN=CELE_ZK1128.7 PE=1 SV=1	7	5	7	5	2	0	1	3	3	2	3	3	3	32.7	22.988	1745800000	1063900000	1598700000	18452000	0	43424000	70029000	32260000	18837000	56832000	40457000	72462000
G5EFA2		bir-1	>tr|G5EFA2|G5EFA2_CAEEL Inhibitor of apoptosis homolog OS=Caenorhabditis elegans GN=bir-1 PE=2 SV=1	7	6	7	4	5	6	4	4	6	5	5	7	6	51	17.72	70736000	170220000	164190000	88207000	108950000	59611000	32906000	132600000	62774000	113970000	189480000	251980000
G5EFA8		rrf-2	>tr|G5EFA8|G5EFA8_CAEEL Protein RRF-2 OS=Caenorhabditis elegans GN=rrf-2 PE=4 SV=1	4	1	4	3	0	0	0	0	1	0	1	0	1	3.7	182.87	1807800	18084000	31682000	0	0	0	0	0	0	1511700	0	395930
G5EFB5		cpn-1	>tr|G5EFB5|G5EFB5_CAEEL CPN-1 OS=Caenorhabditis elegans GN=cpn-1 PE=4 SV=1	10	9	10	8	8	9	9	8	10	8	9	8	9	43.2	21.066	1154300000	2216800000	1218800000	1483900000	3872800000	2243400000	1052800000	1279000000	852740000	553170000	1157400000	340760000
I7F493;G5EFC1;Q94147		rab-8	>tr|I7F493|I7F493_CAEEL Rab-8 (Fragment) OS=Caenorhabditis elegans GN=rab-8 PE=2 SV=1;>tr|G5EFC1|G5EFC1_CAEEL Protein RAB-8 OS=Caenorhabditis elegans GN=rab-8 PE=2 SV=1;>tr|Q94147|Q94147_CAEEL Rab8-like (Fragment) OS=Caenorhabditis elegans PE=2 SV=1	8	3	5	5	5	6	5	5	8	6	4	5	5	47.1	23.891	75706000	155290000	125840000	666360000	3582200000	771630000	1599400000	1795500000	999010000	214990000	457710000	362900000
G5EFC4			>tr|G5EFC4|G5EFC4_CAEEL Protein D1081.8 OS=Caenorhabditis elegans GN=CELE_D1081.8 PE=4 SV=1	40	16	19	18	18	23	22	16	27	20	22	30	23	57.1	85.7	277260000	338310000	464800000	750740000	579890000	640830000	420140000	573480000	487610000	833900000	791090000	601620000
G5EFC8		dap-3	>tr|G5EFC8|G5EFC8_CAEEL Protein DAP-3 OS=Caenorhabditis elegans GN=dap-3 PE=2 SV=1	10	3	5	5	6	9	8	6	10	7	5	5	6	33.6	42.762	133250000	142680000	187820000	521620000	907190000	506570000	290250000	406180000	377320000	68581000	131560000	169460000
G5EFD1		vab-10	>tr|G5EFD1|G5EFD1_CAEEL Protein VAB-10, isoform i OS=Caenorhabditis elegans GN=vab-10 PE=2 SV=1	4	2	4	1	0	0	0	0	1	0	0	1	1	59	172.18	67442000	564980000	25671000	0	0	0	0	598590	0	0	15640000	849020
G5EFD2		ksr-1	>tr|G5EFD2|G5EFD2_CAEEL KSR-1 OS=Caenorhabditis elegans GN=ksr-1 PE=2 SV=1	4	1	2	3	0	0	1	0	1	2	1	1	3	5.7	86.433	20369000	22368000	71759000	0	0	3738000	0	2929900	170880000	30769000	10171000	65051000
Q71JP7;G5EFD4		W09D6.6;hmt-1	>tr|Q71JP7|Q71JP7_CAEEL ABC6 protein OS=Caenorhabditis elegans GN=W09D6.6 PE=2 SV=1;>tr|G5EFD4|G5EFD4_CAEEL Heavy metal tolerance factor 1 OS=Caenorhabditis elegans GN=hmt-1 PE=2 SV=1	19	3	8	10	11	13	13	15	15	16	6	6	6	32.8	90.6	40690000	181570000	171200000	786570000	779750000	510700000	1737000000	1673100000	737290000	171310000	156230000	107690000
G5EFD5		unc-71	>tr|G5EFD5|G5EFD5_CAEEL ADM-1 preproprotein OS=Caenorhabditis elegans GN=unc-71 PE=2 SV=1	14	1	3	1	1	3	3	5	6	7	0	4	2	24.4	114.19	0	4177000	2616000	44801000	7970000	12331000	17895000	29181000	27625000	0	8919700	7701600
G5EFD7			>tr|G5EFD7|G5EFD7_CAEEL Protein F46C5.9 OS=Caenorhabditis elegans GN=CELE_F46C5.9 PE=4 SV=1	23	13	16	16	18	18	20	21	22	20	16	13	16	55	50.881	249810000	393220000	378490000	810520000	836000000	1088300000	3200900000	2633200000	2501200000	422440000	547980000	1009500000
G5EFD8		dhhc-6	>tr|G5EFD8|G5EFD8_CAEEL Palmitoyltransferase OS=Caenorhabditis elegans GN=dhhc-6 PE=3 SV=1	10	1	6	2	3	5	4	7	8	8	3	5	3	27.8	49.256	8617300	31184000	10578000	24553000	48384000	75468000	189920000	299840000	171850000	17832000	108440000	60075000
G5EFD9		sup-17	>tr|G5EFD9|G5EFD9_CAEEL ADAM 10 OS=Caenorhabditis elegans GN=sup-17 PE=2 SV=1	10	0	4	2	1	2	2	4	8	6	1	3	3	13.7	101.57	0	35681000	18583000	8371300	407360000	28576000	51553000	103440000	54756000	2035900	17850000	16639000
G5EFE0		eps-8	>tr|G5EFE0|G5EFE0_CAEEL Epidermal growth factor receptor pathway substrate 8 splice variant B OS=Caenorhabditis elegans GN=eps-8 PE=2 SV=1	2	2	2	1	0	0	0	0	1	0	2	2	2	60.9	84.56	55580000	107240000	6323100	0	0	0	0	3392600	0	33563000	42584000	5583200
G5EFE3			>tr|G5EFE3|G5EFE3_CAEEL Protein H03A11.2 OS=Caenorhabditis elegans GN=CELE_H03A11.2 PE=4 SV=2	16	10	14	12	8	7	6	9	7	6	9	10	8	49.5	138.49	2292100000	1757100000	3737700000	4402900000	2553900000	1691300000	1397500000	700040000	949630000	1297100000	847590000	1070900000
G5EFE7	Alpha-(1,6)-fucosyltransferase	fut-8	>tr|G5EFE7|G5EFE7_CAEEL Alpha-(1,6)-fucosyltransferase OS=Caenorhabditis elegans GN=fut-8 PE=2 SV=1	12	0	1	0	1	1	2	6	8	10	2	1	0	29	63.648	0	16159000	0	89399000	8492200	14622000	223740000	337520000	226890000	10368000	12839000	0
G5EFE9;Q7JLI8		usp-1;duo-1	>tr|G5EFE9|G5EFE9_CAEEL Ubiquitin-specific protease OS=Caenorhabditis elegans GN=usp-1 PE=2 SV=1;>tr|Q7JLI8|Q7JLI8_CAEEL Protein DUO-1 OS=Caenorhabditis elegans GN=duo-1 PE=2 SV=1	5	1	0	1	2	4	3	0	2	1	0	0	1	7.8	93.9	46477000	0	7183700	22086000	143900000	18013000	0	19796000	7903200	0	0	4060900
G5EFF2			>tr|G5EFF2|G5EFF2_CAEEL Protein F20C5.6 OS=Caenorhabditis elegans GN=CELE_F20C5.6 PE=1 SV=1	4	1	1	3	0	1	1	1	0	1	2	2	1	14.1	40.478	4049200	2136500	4674700	0	716850	737820	1237500	0	798980	2418600	2174300	395510
G5EFF8;Q304D5			>tr|G5EFF8|G5EFF8_CAEEL Protein C30H7.2, isoform a OS=Caenorhabditis elegans GN=C30H7.2 PE=2 SV=1;>tr|Q304D5|Q304D5_CAEEL Protein C30H7.2, isoform b OS=Caenorhabditis elegans GN=C30H7.2 PE=2 SV=1	17	4	4	7	11	15	13	14	14	14	10	9	10	48.6	44.818	43332000	175520000	121400000	1999100000	1579700000	1748800000	1503200000	1862600000	1557000000	192680000	186810000	177600000
G5EG28;G5EFF9			>tr|G5EG28|G5EG28_CAEEL Protein F11A3.2, isoform b OS=Caenorhabditis elegans GN=CELE_F11A3.2 PE=2 SV=1;>tr|G5EFF9|G5EFF9_CAEEL Protein F11A3.2, isoform a OS=Caenorhabditis elegans GN=CELE_F11A3.2 PE=2 SV=1	10	5	7	7	8	9	8	8	8	9	7	7	7	26.6	54.509	108180000	207420000	266270000	255730000	298600000	355490000	315530000	379050000	364250000	118450000	266630000	191230000
G5EFG0;Q17378		sel-1	>tr|G5EFG0|G5EFG0_CAEEL Protein SEL-1 OS=Caenorhabditis elegans GN=sel-1 PE=2 SV=1;>tr|Q17378|Q17378_CAEEL Sel-1 protein OS=Caenorhabditis elegans GN=sel-1 PE=4 SV=1	28	6	10	13	10	11	16	24	22	22	10	16	10	54.7	76.268	57009000	175600000	203480000	185370000	290190000	373030000	1730000000	1778100000	1092900000	301840000	367850000	188400000
G5EFG4;Q17340		abcf-2	>tr|G5EFG4|G5EFG4_CAEEL Protein ABCF-2 OS=Caenorhabditis elegans GN=abcf-2 PE=4 SV=1;>tr|Q17340|Q17340_CAEEL Putative uncharacterized protein (Fragment) OS=Caenorhabditis elegans PE=2 SV=1	29	26	27	26	22	28	25	23	26	25	17	25	17	39.9	70.379	4412300000	7139400000	6045300000	6681600000	6406700000	5701000000	3291200000	3772300000	2742400000	691530000	1638600000	1289800000
G5EFH0			>tr|G5EFH0|G5EFH0_CAEEL Protein W09C5.1 OS=Caenorhabditis elegans GN=CELE_W09C5.1 PE=4 SV=1	9	6	9	6	6	8	5	6	7	5	6	9	6	44.4	29.716	478040000	732800000	570230000	569560000	543100000	381160000	358980000	415270000	402010000	351900000	913410000	1173600000
G5EFH4		srp-6	>tr|G5EFH4|G5EFH4_CAEEL Protein SRP-6 OS=Caenorhabditis elegans GN=srp-6 PE=1 SV=1	17	4	7	6	9	17	11	6	11	8	4	6	5	49.9	41.696	21072000	92426000	98548000	813650000	1561800000	1491700000	162290000	496810000	231680000	72859000	99883000	261070000
G5EFH7;Q7K783		agef-1	>tr|G5EFH7|G5EFH7_CAEEL Protein AGEF-1, isoform a OS=Caenorhabditis elegans GN=agef-1 PE=2 SV=1	30	5	14	6	9	16	16	13	24	22	6	22	10	24.5	179.18	103470000	264880000	22167000	214700000	481290000	235290000	484900000	792720000	427630000	91461000	445260000	128680000
G5EFH8;H9G2P9		cbs-1	>tr|G5EFH8|G5EFH8_CAEEL Protein CBS-1, isoform a OS=Caenorhabditis elegans GN=cbs-1 PE=2 SV=1;>tr|H9G2P9|H9G2P9_CAEEL Protein CBS-1, isoform b OS=Caenorhabditis elegans GN=cbs-1 PE=2 SV=1	31	2	9	5	24	27	25	19	20	20	2	7	5	54.1	76.352	1531000	67123000	14011000	2013000000	6158100000	2718900000	369790000	662710000	314350000	4800800	57608000	60135000
G5EFI3;Q9XTR1		cdk-4	>tr|G5EFI3|G5EFI3_CAEEL Cyclin-dependent kinase CDK-4 OS=Caenorhabditis elegans GN=cdk-4 PE=2 SV=1;>tr|Q9XTR1|Q9XTR1_CAEEL Protein CDK-4, isoform b OS=Caenorhabditis elegans GN=cdk-4 PE=2 SV=2	8	1	6	3	3	0	2	2	3	1	2	1	1	23.7	39.407	2412000	27361000	27736000	28619000	0	18276000	44281000	20586000	10577000	7278600	0	11599000
G5EFI4		lec-5	>tr|G5EFI4|G5EFI4_CAEEL Galectin OS=Caenorhabditis elegans GN=lec-5 PE=2 SV=1	25	13	15	14	15	18	15	18	23	21	16	21	21	61.1	35.437	949150000	6031800000	3588700000	6479000000	6898500000	6802700000	22503000000	23179000000	17413000000	6826100000	24251000000	26814000000
G5EFI7		pqn-47	>tr|G5EFI7|G5EFI7_CAEEL Protein PQN-47 OS=Caenorhabditis elegans GN=pqn-47 PE=4 SV=1	8	0	3	3	0	2	0	0	5	4	0	4	3	12.8	104.46	0	9633100	25806000	0	481550	0	0	35256000	8896100	0	14494000	12280000
G5EFI9		hus-1	>tr|G5EFI9|G5EFI9_CAEEL Hus1-like protein OS=Caenorhabditis elegans GN=hus-1 PE=1 SV=1	3	1	2	1	0	0	0	0	1	0	0	2	2	15.2	31.449	2084600	51460000	15595000	0	0	0	0	3971300	0	0	20018000	12348000
G5EFJ0;G5EGS3;Q9GRC3;B3GWD7;Q5FC31		klp-12	>tr|G5EFJ0|G5EFJ0_CAEEL Protein KLP-12, isoform c OS=Caenorhabditis elegans GN=klp-12 PE=2 SV=1;>tr|G5EGS3|G5EGS3_CAEEL Protein KLP-12, isoform a OS=Caenorhabditis elegans GN=klp-12 PE=2 SV=1;>tr|Q9GRC3|Q9GRC3_CAEEL Kinesin like protein KLP-12 OS=Caenorhab	34	9	12	14	21	25	24	15	13	14	3	6	7	28.5	176.4	77225000	61268000	115830000	757340000	1247800000	732920000	255400000	164590000	132060000	12651000	53311000	110180000
G5EFJ2;H2KMJ3;G5EBS4		lst-3	>tr|G5EFJ2|G5EFJ2_CAEEL Protein LST-3, isoform a OS=Caenorhabditis elegans GN=lst-3 PE=1 SV=2	31	7	16	14	15	26	22	17	21	21	10	18	13	32.8	135.19	73644000	283830000	192620000	1239700000	1894900000	1510600000	773500000	2268100000	815630000	314330000	481800000	447240000
G5EFJ3			>tr|G5EFJ3|G5EFJ3_CAEEL Protein C08E8.4 OS=Caenorhabditis elegans GN=C08E8.4 PE=4 SV=1	14	2	3	4	10	14	13	8	9	9	5	6	7	68.4	24.375	3141300	39364000	85931000	771270000	978930000	2089200000	418470000	673620000	688350000	76289000	284610000	470080000
G5EFJ4		capg-1	>tr|G5EFJ4|G5EFJ4_CAEEL Protein CAPG-1 OS=Caenorhabditis elegans GN=capg-1 PE=4 SV=1	26	8	15	14	6	13	15	8	16	18	13	20	19	29.9	131.46	39844000	82617000	637810000	73871000	194750000	191190000	119910000	169210000	202890000	152950000	218280000	375270000
G5EFJ5			>tr|G5EFJ5|G5EFJ5_CAEEL Protein F02H6.2 OS=Caenorhabditis elegans GN=CELE_F02H6.2 PE=4 SV=1	10	0	3	2	6	7	8	1	2	3	0	2	2	23.6	56.644	0	10295000	4356100	60051000	45660000	57215000	332150	449380	6949600	0	2733200	9009700
G5EFJ7;H2FLM2;H2FLM1;H2FLM3			>tr|G5EFJ7|G5EFJ7_CAEEL Protein C26H9A.2, isoform a OS=Caenorhabditis elegans GN=C26H9A.2 PE=2 SV=1;>tr|H2FLM2|H2FLM2_CAEEL Protein C26H9A.2, isoform b OS=Caenorhabditis elegans GN=C26H9A.2 PE=2 SV=1;>tr|H2FLM1|H2FLM1_CAEEL Protein C26H9A.2, isoform d OS=C	23	2	3	4	4	5	6	4	11	10	0	4	3	9.9	374.51	2885800	10349000	44051000	14184000	47494000	83521000	17660000	55333000	33260000	0	17708000	11226000
G5EFJ8		pcp-2	>tr|G5EFJ8|G5EFJ8_CAEEL Protein PCP-2 OS=Caenorhabditis elegans GN=pcp-2 PE=4 SV=1	20	10	19	13	1	1	1	5	3	1	16	16	13	22.6	121.53	661990000	1825400000	1911900000	17756000	8346700	17888000	80939000	58029000	0	1564800000	1592300000	2736600000
G5EFK4		arf-3	>tr|G5EFK4|G5EFK4_CAEEL ADP-ribosylation factor related (20.5 kD) (Arf-3) OS=Caenorhabditis elegans GN=arf-3 PE=2 SV=1	14	7	8	6	10	11	8	10	12	8	9	10	8	66.7	20.589	861550000	1550000000	1477600000	6199400000	11774000000	5978100000	6173000000	8100600000	4886300000	1540400000	3361400000	3051100000
G5EFK7		vab-10	>tr|G5EFK7|G5EFK7_CAEEL Protein VAB-10, isoform f OS=Caenorhabditis elegans GN=vab-10 PE=2 SV=1	1	0	0	1	0	0	0	0	0	0	0	0	0	64.8	374.91	0	0	91452000	0	0	0	0	0	0	0	0	0
G5EFL1		hex-2	>tr|G5EFL1|G5EFL1_CAEEL Hexosaminidase OS=Caenorhabditis elegans GN=hex-2 PE=2 SV=1	10	1	2	1	3	5	6	7	8	6	1	2	3	19.5	69.252	1193600	13559000	1616200	64089000	93862000	144410000	157390000	239300000	172940000	2181400	16351000	27456000
G5EFL4			>tr|G5EFL4|G5EFL4_CAEEL Protein H05L14.2 OS=Caenorhabditis elegans GN=CELE_H05L14.2 PE=4 SV=1	7	1	1	2	1	2	1	3	1	4	0	1	1	3.5	251.01	3085100	4978400	4863100	3635900	7787600	2869100	12536000	10059000	17927000	0	9262000	6030800
G5EFL5;G5EFG1;G5EEL1;G5EEF6		alp-1	>tr|G5EFL5|G5EFL5_CAEEL Protein ALP-1, isoform d OS=Caenorhabditis elegans GN=alp-1 PE=1 SV=1;>tr|G5EFG1|G5EFG1_CAEEL Protein ALP-1, isoform e OS=Caenorhabditis elegans GN=alp-1 PE=2 SV=1;>tr|G5EEL1|G5EEL1_CAEEL Protein ALP-1, isoform b OS=Caenorhabditis e	36	26	27	23	9	9	10	9	7	7	10	12	13	34	157.44	7778900000	8559800000	5612300000	919870000	423690000	479960000	741450000	304430000	351230000	986020000	1628100000	791590000
G5EFL7			>tr|G5EFL7|G5EFL7_CAEEL Protein E02H4.6 OS=Caenorhabditis elegans GN=CELE_E02H4.6 PE=4 SV=1	11	3	6	3	5	1	2	2	2	2	0	0	2	39.3	34.274	11974000	86112000	37431000	30904000	10523000	20307000	9741000	17675000	12843000	0	0	158460000
G5EFM0		mdf-1	>tr|G5EFM0|G5EFM0_CAEEL MDF-1 OS=Caenorhabditis elegans GN=mdf-1 PE=1 SV=1	26	12	23	20	12	16	15	14	17	16	15	16	16	33.3	78.632	166610000	352210000	350290000	247900000	391480000	218590000	296830000	435210000	253900000	216900000	254120000	254400000
G5EFM4;G5EDD3;G5ECG5;Q86NF7;G5ECY5		vab-10	>tr|G5EFM4|G5EFM4_CAEEL Protein VAB-10, isoform b OS=Caenorhabditis elegans GN=vab-10 PE=2 SV=1;>tr|G5EDD3|G5EDD3_CAEEL Protein VAB-10, isoform c OS=Caenorhabditis elegans GN=vab-10 PE=2 SV=1;>tr|G5ECG5|G5ECG5_CAEEL Protein VAB-10, isoform g OS=Caenorhabdi	206	130	179	160	58	76	79	80	85	89	84	107	98	47.9	561.71	32674000000	37754000000	39909000000	1847600000	1172800000	1495400000	2651100000	1725200000	1716500000	2719900000	3622200000	4682100000
G5EFM7			>tr|G5EFM7|G5EFM7_CAEEL Protein F18C12.3 OS=Caenorhabditis elegans GN=CELE_F18C12.3 PE=4 SV=1	13	9	7	7	5	8	8	9	10	9	12	12	11	28.1	61.661	199700000	103770000	113240000	142760000	322220000	169370000	337500000	209390000	161590000	1444200000	1676800000	2279400000
G5EFM8;G5EFR3			>tr|G5EFM8|G5EFM8_CAEEL Protein F31C3.2, isoform a OS=Caenorhabditis elegans GN=CELE_F31C3.2 PE=2 SV=1;>tr|G5EFR3|G5EFR3_CAEEL Protein F31C3.2, isoform b OS=Caenorhabditis elegans GN=CELE_F31C3.2 PE=2 SV=1	12	5	7	9	2	1	1	4	3	5	4	5	4	21.5	90.475	108610000	342690000	277250000	19999000	0	17913000	56638000	92734000	27789000	58425000	264660000	136630000
G5EFM9		nekl-3	>tr|G5EFM9|G5EFM9_CAEEL Molting protein MLT-1 OS=Caenorhabditis elegans GN=nekl-3 PE=2 SV=1	10	0	2	4	3	6	7	3	7	4	1	2	1	46.7	34.578	0	15206000	45566000	114820000	115030000	170350000	49793000	77060000	32886000	5799200	33045000	5610500
G5EFN2;G5EFK2;G5ED67		rict-1	>tr|G5EFN2|G5EFN2_CAEEL Protein RICT-1, isoform b OS=Caenorhabditis elegans GN=rict-1 PE=2 SV=1;>tr|G5EFK2|G5EFK2_CAEEL Protein RICT-1, isoform a OS=Caenorhabditis elegans GN=rict-1 PE=2 SV=1;>tr|G5ED67|G5ED67_CAEEL Protein RICT-1, isoform c OS=Caenorhabdi	18	0	7	6	4	5	7	2	5	5	1	2	2	15.3	179.97	0	28601000	28710000	26906000	50600000	45642000	8674000	38183000	18627000	1834800	3385800	4833600
G5EFP1		rme-1	>tr|G5EFP1|G5EFP1_CAEEL Protein RME-1, isoform d OS=Caenorhabditis elegans GN=rme-1 PE=2 SV=1	3	0	0	0	2	2	0	1	1	0	0	1	0	70	65.238	0	0	0	73621000	92760000	0	20368000	13225000	0	0	5873100	0
G5EFP2;G5EDL9			>tr|G5EFP2|G5EFP2_CAEEL Protein ZK1321.4, isoform a OS=Caenorhabditis elegans GN=CELE_ZK1321.4 PE=2 SV=1;>tr|G5EDL9|G5EDL9_CAEEL Protein ZK1321.4, isoform b OS=Caenorhabditis elegans GN=CELE_ZK1321.4 PE=2 SV=1	16	9	14	10	6	5	3	7	3	3	7	7	5	44.4	45.11	8392800000	6102900000	12131000000	164860000	317210000	183710000	410050000	180770000	142910000	1098800000	1164000000	1861400000
G5EFP3		mrp-4	>tr|G5EFP3|G5EFP3_CAEEL Protein MRP-4 OS=Caenorhabditis elegans GN=mrp-4 PE=4 SV=1	37	6	21	15	19	21	23	25	29	28	10	17	18	27.7	177.64	64660000	633000000	424950000	953070000	792880000	916310000	2076200000	2640500000	1802600000	225410000	663640000	478210000
G5EFP4		sym-1	>tr|G5EFP4|G5EFP4_CAEEL Protein SYM-1 OS=Caenorhabditis elegans GN=sym-1 PE=2 SV=1	12	3	10	8	8	11	10	6	11	9	4	10	9	27.1	75.604	11947000	129680000	297630000	93452000	610090000	509090000	79338000	157070000	145030000	15719000	317100000	487450000
G5EFP5		fut-3	>tr|G5EFP5|G5EFP5_CAEEL Alpha1,3-fucosyltransferase homologue OS=Caenorhabditis elegans GN=fut-3 PE=2 SV=1	11	7	10	7	8	11	8	9	9	7	4	6	2	32.5	45.744	293700000	149720000	234410000	447940000	306930000	85788000	739170000	327770000	201120000	49182000	58817000	37591000
G5EFP8		acl-7	>tr|G5EFP8|G5EFP8_CAEEL Dihydroxyacetone phosphate acyltransferase OS=Caenorhabditis elegans GN=acl-7 PE=2 SV=1	15	1	2	2	7	7	5	9	11	9	0	2	2	30.1	76.785	7442600	17092000	7358500	113130000	174990000	77016000	240880000	536820000	114210000	0	2743500	7947100
G5EFQ1		idi-1	>tr|G5EFQ1|G5EFQ1_CAEEL Isopentenyl-diphosphate isomerase OS=Caenorhabditis elegans GN=idi-1 PE=2 SV=1	5	0	0	0	1	4	5	0	0	0	0	0	0	28	27.3	0	0	0	20333000	43742000	57403000	0	0	0	0	0	0
G5EFQ9		mec-5	>tr|G5EFQ9|G5EFQ9_CAEEL MEC-5 OS=Caenorhabditis elegans GN=mec-5 PE=2 SV=1	3	0	2	2	3	3	3	2	3	3	2	2	3	10.7	32.532	0	11312000	23693000	525590000	206930000	171560000	81906000	76340000	67042000	46025000	28268000	73293000
G5EFR0		tag-297	>tr|G5EFR0|G5EFR0_CAEEL Protein TAG-297 OS=Caenorhabditis elegans GN=tag-297 PE=4 SV=1	8	2	2	0	3	3	1	4	3	2	1	0	1	17.7	67.028	19394000	46874000	0	97156000	39609000	13060000	58110000	25165000	18848000	13147000	0	2039600
H8ESD2;G5EFR4;H8ESD3			>tr|H8ESD2|H8ESD2_CAEEL Protein Y2H9A.4, isoform c OS=Caenorhabditis elegans GN=CELE_Y2H9A.4 PE=2 SV=1;>tr|G5EFR4|G5EFR4_CAEEL Protein Y2H9A.4, isoform a OS=Caenorhabditis elegans GN=CELE_Y2H9A.4 PE=2 SV=1;>tr|H8ESD3|H8ESD3_CAEEL Protein Y2H9A.4, isoform b	4	0	0	1	0	0	0	2	2	0	1	0	0	8.2	69.05	0	0	0	0	0	0	7557900	6927400	0	1311700	0	0
G5EFR6;G5EC39;G5EC04;F5GU98		mca-1	>tr|G5EFR6|G5EFR6_CAEEL Membrane Calcium ATPase (136.6 kD) (Mca-1) OS=Caenorhabditis elegans GN=mca-1 PE=2 SV=1;>tr|G5EC39|G5EC39_CAEEL Calcium ATPase OS=Caenorhabditis elegans GN=mca-1 PE=2 SV=1;>tr|G5EC04|G5EC04_CAEEL Membrane Calcium ATPase (136.9 kD) (	20	2	3	1	9	9	3	17	16	14	5	4	5	24.6	136.64	19683000	44941000	19073000	163010000	128480000	118620000	1624400000	542920000	511600000	50321000	47079000	65743000
G5EFR8		prx-6	>tr|G5EFR8|G5EFR8_CAEEL PEX6 OS=Caenorhabditis elegans GN=prx-6 PE=2 SV=1	10	0	0	1	1	1	2	5	2	3	0	0	1	15.4	81.353	0	0	44087000	7068400	10224000	8165300	52661000	17005000	20941000	0	0	51494000
G5EFS0			>tr|G5EFS0|G5EFS0_CAEEL Protein F41E7.2 OS=Caenorhabditis elegans GN=CELE_F41E7.2 PE=4 SV=1	2	2	2	2	1	0	0	1	1	0	2	0	0	6.8	61.977	2770400	51203000	16841000	8754600	0	0	0	3211400	0	10943000	0	0
G5EFS1		ikb-1	>tr|G5EFS1|G5EFS1_CAEEL IKB-1 OS=Caenorhabditis elegans GN=ikb-1 PE=1 SV=1	9	0	1	2	6	6	5	2	0	3	0	1	2	27	66.421	0	14319000	6499500	68252000	117070000	61997000	16876000	0	8065900	0	12705000	180620000
G5EFS2		msi-1	>tr|G5EFS2|G5EFS2_CAEEL Neural RNA-binding protein MSI-1 OS=Caenorhabditis elegans GN=msi-1 PE=2 SV=1	10	9	9	7	7	8	8	7	8	7	7	9	7	37.2	35.502	267560000	926670000	1268500000	595110000	754100000	574750000	462700000	1067300000	459440000	250680000	1272500000	488250000
G5EFS4	m7GpppX diphosphatase	dcs-1	>sp|G5EFS4|DCPS_CAEEL m7GpppX diphosphatase OS=Caenorhabditis elegans GN=dcs-1 PE=1 SV=1	12	2	3	3	9	11	9	7	10	7	4	2	2	46.6	36.476	8724800	30424000	11341000	1100000000	2092400000	731110000	214250000	280880000	144360000	21281000	29264000	41327000
G5EFS5;Q9N5T2			>tr|G5EFS5|G5EFS5_CAEEL Protein F45D11.15 OS=Caenorhabditis elegans GN=CELE_F45D11.15 PE=4 SV=1;>tr|Q9N5T2|Q9N5T2_CAEEL Protein F45D11.14 OS=Caenorhabditis elegans GN=CELE_F45D11.14 PE=2 SV=1	27	2	3	3	17	26	21	11	14	17	5	7	7	48.9	58.554	517280000	246830000	103480000	3208000000	4239100000	7495900000	1046300000	1038300000	1541800000	522750000	585340000	420000000
G5EFS9;Q9U3C6		hpl-2	>tr|G5EFS9|G5EFS9_CAEEL Chromo-domain protein OS=Caenorhabditis elegans GN=hpl-2 PE=2 SV=1;>tr|Q9U3C6|Q9U3C6_CAEEL Protein HPL-2, isoform c OS=Caenorhabditis elegans GN=hpl-2 PE=2 SV=1	9	5	7	5	3	7	5	3	6	5	4	8	6	38.2	34.659	91916000	125000000	144400000	61246000	166320000	428630000	35521000	61156000	162560000	52321000	114460000	117910000
G5EFT5;Q6Q4G5		hsf-1	>tr|G5EFT5|G5EFT5_CAEEL Heat shock transcription factor 1 OS=Caenorhabditis elegans GN=hsf-1 PE=2 SV=1;>tr|Q6Q4G5|Q6Q4G5_CAEEL Heat shock transcription factor 1 OS=Caenorhabditis elegans GN=hsf-1 PE=1 SV=1	15	2	5	8	2	0	1	3	2	2	9	12	11	35.8	75.011	24137000	78721000	50589000	14847000	0	0	23447000	2181800	5589200	235930000	532710000	201560000
G5EFT9			>tr|G5EFT9|G5EFT9_CAEEL Protein C44F1.1 OS=Caenorhabditis elegans GN=C44F1.1 PE=4 SV=1	5	0	0	0	0	0	0	0	0	0	1	3	4	7.3	84.123	0	0	0	0	0	0	0	0	0	7354200	16952000	29249000
Q9U3M1;G5EFU0		pak-2	>tr|Q9U3M1|Q9U3M1_CAEEL Protein PAK-2, isoform b OS=Caenorhabditis elegans GN=pak-2 PE=2 SV=2;>tr|G5EFU0|G5EFU0_CAEEL P21-activated kinase PAK-2 OS=Caenorhabditis elegans GN=pak-2 PE=2 SV=1	8	3	7	5	1	1	2	1	2	1	1	3	1	19.6	58.602	20551000	125090000	73155000	1467000	0	16754000	3531600	19785000	2863400	3059400	35570000	4404300
G5EFW8;G5EFU2		ant-1.3;ant-1.4	>tr|G5EFW8|G5EFW8_CAEEL Mitochondrial adenine nucleotide translocase 1.3 OS=Caenorhabditis elegans GN=ant-1.3 PE=2 SV=1;>tr|G5EFU2|G5EFU2_CAEEL Mitochondrial adenine nucleotide translocase 1.4 OS=Caenorhabditis elegans GN=ant-1.4 PE=2 SV=1	5	2	3	2	3	2	3	5	5	4	2	4	3	39.6	34.384	46668000	145160000	42809000	129310000	291410000	145040000	367080000	1273300000	760550000	51967000	239360000	171440000
G5EFV2			>tr|G5EFV2|G5EFV2_CAEEL Protein ZK524.4 OS=Caenorhabditis elegans GN=CELE_ZK524.4 PE=4 SV=1	19	7	9	9	3	6	6	4	4	5	2	2	2	24.5	113.13	98663000	131730000	155210000	74066000	62803000	77104000	45668000	26512000	32467000	5973400	14336000	12024000
G5EFV4		hmg-1.1	>tr|G5EFV4|G5EFV4_CAEEL High mobility group protein 1.1 OS=Caenorhabditis elegans GN=hmg-1.1 PE=4 SV=1	10	3	4	2	5	7	3	5	6	4	5	7	6	48.4	10.613	221010000	150290000	404130000	2399500000	1754600000	2289200000	1635100000	1818400000	1471800000	2264900000	2920900000	2775000000
G5EFV5		cdk-7	>tr|G5EFV5|G5EFV5_CAEEL Cyclin-dependent kinase 7 homolog OS=Caenorhabditis elegans GN=cdk-7 PE=2 SV=1	4	2	3	3	3	2	4	3	3	4	2	3	3	11.5	38.352	51867000	145140000	294530000	120370000	37475000	204730000	118890000	24264000	98643000	31618000	146750000	222600000
G5EFV6		catp-4	>tr|G5EFV6|G5EFV6_CAEEL Protein CATP-4 OS=Caenorhabditis elegans GN=catp-4 PE=3 SV=1	8	0	0	0	0	0	0	2	6	4	0	0	1	10.7	116.97	0	0	0	0	0	0	36136000	81469000	38188000	0	0	0
G5EFV8	Vacuolar protein sorting-associated protein 52 homolog	vps-52	>sp|G5EFV8|VPS52_CAEEL Vacuolar protein sorting-associated protein 52 homolog OS=Caenorhabditis elegans GN=vps-52 PE=1 SV=2	7	0	2	1	0	0	0	1	3	2	0	1	0	16	80.707	0	7009100	36199000	0	0	0	10395000	74513000	10179000	0	0	0
G5EFW0			>tr|G5EFW0|G5EFW0_CAEEL Protein T12G3.7 OS=Caenorhabditis elegans GN=CELE_T12G3.7 PE=4 SV=1	10	0	0	0	2	3	2	7	6	7	1	2	2	28.4	35.119	0	0	0	52998000	70317000	19128000	217830000	262000000	155190000	6793600	69811000	47029000
G5EFW3;G5EBH3;G5EC35;G5EG97		sma-1	>tr|G5EFW3|G5EFW3_CAEEL Protein SMA-1, isoform a OS=Caenorhabditis elegans GN=sma-1 PE=2 SV=1;>tr|G5EBH3|G5EBH3_CAEEL Protein SMA-1, isoform d OS=Caenorhabditis elegans GN=sma-1 PE=2 SV=1;>tr|G5EC35|G5EC35_CAEEL Beta chain spectrin homolog Sma1 OS=Caenorha	187	113	155	134	94	126	117	121	142	134	135	162	141	46.7	481.82	3379000000	5826500000	6269000000	3109700000	3862600000	3384400000	4571200000	5697000000	3576300000	5292400000	8027500000	8878700000
G5EFX2;G5EGE3		pkn-1	>tr|G5EFX2|G5EFX2_CAEEL Protein PKN-1, isoform a OS=Caenorhabditis elegans GN=pkn-1 PE=2 SV=1;>tr|G5EGE3|G5EGE3_CAEEL Protein PKN-1, isoform b OS=Caenorhabditis elegans GN=pkn-1 PE=2 SV=1	31	17	22	20	14	16	17	12	18	17	4	11	6	36.3	113.79	309510000	469030000	632250000	205110000	474410000	321700000	117230000	176040000	182390000	9452600	75823000	31432000
G5EFX8;Q0PDJ7		ntl-3	>tr|G5EFX8|G5EFX8_CAEEL Protein NTL-3, isoform a OS=Caenorhabditis elegans GN=ntl-3 PE=1 SV=1	22	8	13	10	10	17	12	12	19	14	11	17	13	23.3	78.28	184470000	338500000	276670000	912460000	825150000	870130000	1049400000	825150000	816490000	248090000	601440000	561570000
G5EFY6		sec-31	>tr|G5EFY6|G5EFY6_CAEEL Protein SEC-31 OS=Caenorhabditis elegans GN=sec-31 PE=4 SV=1	30	10	23	15	16	23	20	14	25	16	9	20	14	37.6	119.6	291370000	290820000	248410000	611040000	950000000	546290000	420990000	730480000	328960000	167740000	415800000	205740000
G5EFZ3;Q9XXH4;Q9XXH3		ash-2	>tr|G5EFZ3|G5EFZ3_CAEEL H3K4 methyltransferase subunit OS=Caenorhabditis elegans GN=ash-2 PE=2 SV=1;>tr|Q9XXH4|Q9XXH4_CAEEL Protein ASH-2, isoform b OS=Caenorhabditis elegans GN=ash-2 PE=2 SV=1;>tr|Q9XXH3|Q9XXH3_CAEEL Protein ASH-2, isoform c OS=Caenorhabd	14	2	9	9	4	4	5	6	7	10	5	10	10	33.5	64.495	11635000	98700000	93917000	39647000	40901000	137930000	77273000	40555000	120950000	33317000	145470000	273140000
G5EFZ5;G5EG22		icln-1	>tr|G5EFZ5|G5EFZ5_CAEEL ICln1 OS=Caenorhabditis elegans GN=icln-1 PE=2 SV=1;>tr|G5EG22|G5EG22_CAEEL ICln2 OS=Caenorhabditis elegans GN=icln-1 PE=2 SV=1	3	1	2	2	2	2	2	1	2	2	2	3	2	25.9	22.914	6235700	70316000	137970000	434830000	203860000	124870000	6244600	49937000	78534000	258850000	279900000	285810000
G5EFZ9		fhod-1	>tr|G5EFZ9|G5EFZ9_CAEEL Formactin OS=Caenorhabditis elegans GN=fhod-1 PE=2 SV=1	13	2	4	6	5	2	4	7	3	6	0	0	3	10.8	152.4	3693700	20496000	58021000	41454000	17711000	22189000	45152000	31720000	52147000	0	0	3358300
G5EG02;Q8MQA1		egl-19	>tr|G5EG02|G5EG02_CAEEL Protein EGL-19, isoform a OS=Caenorhabditis elegans GN=egl-19 PE=2 SV=1;>tr|Q8MQA1|Q8MQA1_CAEEL Protein EGL-19, isoform b OS=Caenorhabditis elegans GN=egl-19 PE=2 SV=1	6	0	3	5	0	1	0	0	1	1	0	1	0	3.4	202.59	0	38676000	69726000	0	3315800	0	0	2186100	11504000	0	21581000	0
G5EG03		pgp-8	>tr|G5EG03|G5EG03_CAEEL Protein PGP-8 OS=Caenorhabditis elegans GN=pgp-8 PE=4 SV=1	31	6	11	9	11	17	17	18	25	24	9	9	9	29.6	138.44	274620000	354700000	350510000	234190000	510870000	784920000	925460000	943560000	975660000	334740000	396300000	286670000
G5EG11;G5EG11-3;G5EG11-2		fat-4	>sp|G5EG11|FAT4_CAEEL Delta(5) fatty acid desaturase fat-4 OS=Caenorhabditis elegans GN=fat-4 PE=2 SV=1	7	2	2	1	6	5	4	6	7	7	3	5	1	16.8	52.347	54400000	35346000	43820000	488290000	227940000	462730000	1926200000	1395700000	1004300000	64626000	136230000	41682000
G5EG13		dhs-12	>tr|G5EG13|G5EG13_CAEEL Protein DHS-12 OS=Caenorhabditis elegans GN=dhs-12 PE=3 SV=1	14	6	9	6	8	13	13	9	13	12	5	8	7	67.5	26.598	46964000	323200000	53705000	1042200000	8333600000	4349400000	295370000	1613300000	780700000	24559000	600960000	203440000
G5EG14;G5EG14-2;G5EG14-3	Cactin	cacn-1	>sp|G5EG14|CATIN_CAEEL Cactin OS=Caenorhabditis elegans GN=cacn-1 PE=1 SV=1;>sp|G5EG14-2|CATIN_CAEEL Isoform b of Cactin OS=Caenorhabditis elegans GN=cacn-1	26	16	20	19	4	4	8	9	11	10	7	12	12	39.6	77.417	489830000	1583900000	1034700000	67113000	46819000	110300000	141840000	194090000	109960000	144300000	157820000	151840000
G5EG17		smc-6	>tr|G5EG17|G5EG17_CAEEL Protein SMC-6 OS=Caenorhabditis elegans GN=smc-6 PE=4 SV=1	42	3	10	10	10	10	8	6	8	6	23	32	25	39.9	131.79	11909000	125770000	75653000	154840000	154200000	167910000	42259000	66149000	39011000	679140000	714600000	867940000
G5EG18		crn-2	>tr|G5EG18|G5EG18_CAEEL Cell death-related nuclease 2 OS=Caenorhabditis elegans GN=crn-2 PE=2 SV=1	15	4	11	7	9	11	11	7	11	9	5	9	7	50	31.728	34428000	127690000	267630000	462020000	1162500000	909700000	267360000	535140000	278100000	98613000	84338000	177480000
G5EG19		dhhc-4	>tr|G5EG19|G5EG19_CAEEL Palmitoyltransferase OS=Caenorhabditis elegans GN=dhhc-4 PE=2 SV=1	4	0	0	1	1	1	1	2	4	2	0	0	1	14	43.716	0	0	11588000	5548300	20650000	9090400	8270500	58029000	20148000	0	0	11463000
Q8I0P7;U4PBF4;G5EG24;U4PEM9;U4PRI1;U4PBS8;Q8I0P7-3;U4PM84;Q8I0P7-2;Q8I0P7-4	Probable 3,5-cyclic phosphodiesterase pde-3	pde-3	>sp|Q8I0P7|PDE3_CAEEL Probable 3,5-cyclic phosphodiesterase pde-3 OS=Caenorhabditis elegans GN=pde-3 PE=2 SV=3;>tr|U4PBF4|U4PBF4_CAEEL Protein PDE-3, isoform j OS=Caenorhabditis elegans GN=pde-3 PE=4 SV=1;>tr|G5EG24|G5EG24_CAEEL Protein PDE-3, isoform e	7	1	1	1	1	4	4	2	2	3	1	1	3	18.4	69.868	17964000	17763000	74543000	5419900	52037000	59446000	175870000	28041000	56472000	795810000	83957000	602890000
G5EG26		R151.8A	>tr|G5EG26|G5EG26_CAEEL Protein R151.10 OS=Caenorhabditis elegans GN=R151.8A PE=2 SV=1	12	3	8	3	4	9	11	4	5	2	0	3	1	43.8	26.607	21330000	88341000	112630000	181840000	784800000	409770000	74838000	40693000	30331000	0	17774000	12508000
G5EG38		emb-27	>tr|G5EG38|G5EG38_CAEEL APC6 OS=Caenorhabditis elegans GN=emb-27 PE=2 SV=1	19	3	13	15	6	11	9	5	9	10	8	17	16	40.2	75.152	22332000	117160000	294770000	116700000	141940000	145000000	62948000	209340000	127910000	253600000	905080000	931150000
G5EG39		skr-10	>tr|G5EG39|G5EG39_CAEEL Protein SKR-10 OS=Caenorhabditis elegans GN=skr-10 PE=2 SV=1	3	0	1	1	1	0	2	0	1	2	0	0	1	31.8	20.901	0	11644000	11877000	19434000	0	59803000	0	11455000	77230000	0	0	8472100
G5EG41			>tr|G5EG41|G5EG41_CAEEL Protein W05H12.1 OS=Caenorhabditis elegans GN=CELE_W05H12.1 PE=4 SV=1	4	0	0	0	0	0	0	0	4	3	0	1	1	7.9	51.667	0	0	0	0	0	0	0	32642000	56896000	0	9430600	11335000
G5EG43		prl-1	>tr|G5EG43|G5EG43_CAEEL Protein T19D2.2 OS=Caenorhabditis elegans GN=prl-1 PE=2 SV=1	5	1	3	3	1	4	3	3	5	4	1	4	2	40	21.158	4396200	183700000	103480000	122220000	163390000	101910000	145490000	1718700000	116130000	4525500	98781000	17129000
G5EG47		TFIIE-beta	>tr|G5EG47|G5EG47_CAEEL Protein F54D5.11 OS=Caenorhabditis elegans GN=TFIIE-beta PE=4 SV=1	7	3	5	5	3	4	3	2	4	3	3	5	4	27.7	33.009	66799000	247240000	66320000	13079000	47240000	9736200	12187000	22582000	12403000	45807000	546190000	51923000
G5EG49		TFIIE-alpha	>tr|G5EG49|G5EG49_CAEEL Protein ZK550.4 OS=Caenorhabditis elegans GN=TFIIE-alpha PE=4 SV=1	6	2	0	3	2	3	2	1	3	4	1	2	1	21.9	49.121	19010000	0	19085000	20710000	35528000	19150000	12503000	42901000	41387000	190200000	6871200	0
G5EG50			>tr|G5EG50|G5EG50_CAEEL Protein T04A11.1 OS=Caenorhabditis elegans GN=CELE_T04A11.1 PE=4 SV=1	13	3	2	4	9	12	11	6	10	9	2	4	5	51.4	35.816	17378000	20336000	59192000	239660000	874170000	671800000	72363000	303140000	210010000	9652400	169180000	68875000
G5EG51	Nuclear RNAi defective-2 protein	nrde-2	>sp|G5EG51|NRDE2_CAEEL Nuclear RNAi defective-2 protein OS=Caenorhabditis elegans GN=nrde-2 PE=1 SV=1	31	10	24	21	3	2	3	5	6	7	7	12	10	28	147.63	161070000	416120000	516230000	39410000	26769000	14535000	45151000	46518000	38521000	90681000	90474000	78433000
G5EG53;H2L0C7		unc-34	>tr|G5EG53|G5EG53_CAEEL Protein UNC-34, isoform a OS=Caenorhabditis elegans GN=unc-34 PE=2 SV=1	7	1	5	4	3	4	4	1	2	5	1	3	4	18.6	49.879	8627900	38715000	32313000	18775000	162960000	57735000	12574000	27615000	44587000	6325000	87232000	47361000
G5EG54		cpt-5	>tr|G5EG54|G5EG54_CAEEL Protein CPT-5 OS=Caenorhabditis elegans GN=cpt-5 PE=4 SV=1	19	0	1	0	3	3	5	10	15	10	1	2	6	29.3	84.708	0	0	0	28727000	9023800	45789000	389940000	267780000	269890000	4176900	8001700	27435000
G5EG58		pgp-9	>tr|G5EG58|G5EG58_CAEEL Protein PGP-9 OS=Caenorhabditis elegans GN=pgp-9 PE=4 SV=1	29	15	21	22	1	2	2	14	9	13	14	21	22	27.6	142.49	591840000	1242500000	1237800000	203190000	4829400	27641000	580780000	103760000	224730000	526490000	1480600000	1166900000
G5EG61		pgp-14	>tr|G5EG61|G5EG61_CAEEL P-glycoprotein related (146.8 kD) (Pgp-14) OS=Caenorhabditis elegans GN=pgp-14 PE=2 SV=1	10	0	3	5	1	0	1	1	0	0	1	2	5	14.6	146.89	0	60617000	99953000	89070000	0	9753700	56757000	0	0	52863000	45929000	39269000
G5EG62		unc-45	>tr|G5EG62|G5EG62_CAEEL Protein UNC-45 OS=Caenorhabditis elegans GN=unc-45 PE=1 SV=1	29	13	18	15	18	21	22	22	21	20	15	19	16	31.5	107.42	150340000	441340000	2582800000	964940000	1550800000	1321500000	1326800000	1407500000	1009300000	295640000	703570000	610640000
G5EG65;Q7Z135		hid-1	>tr|G5EG65|G5EG65_CAEEL HID-1 OS=Caenorhabditis elegans GN=hid-1 PE=2 SV=1;>tr|Q7Z135|Q7Z135_CAEEL Protein HID-1, isoform b OS=Caenorhabditis elegans GN=hid-1 PE=2 SV=1	11	1	6	2	4	8	8	7	9	10	4	6	5	18.1	82.673	6893000	115970000	13169000	59092000	268420000	266420000	238370000	244360000	492280000	27016000	136170000	56822000
G5EG68		agr-1	>tr|G5EG68|G5EG68_CAEEL AGRin (Synaptic protein) homolog family member OS=Caenorhabditis elegans GN=agr-1 PE=2 SV=1	3	1	1	1	1	1	2	2	1	1	2	1	2	2	164.51	1955300	2219200	8485300	296900000	619640000	687640000	72933000	159120000	143470000	37622000	60934000	248160000
G5EG78		pxn-2	>tr|G5EG78|G5EG78_CAEEL Protein PXN-2 OS=Caenorhabditis elegans GN=pxn-2 PE=4 SV=1	17	0	5	4	4	7	10	4	8	10	7	13	16	17.7	151.15	0	34506000	12578000	15349000	141670000	120080000	76255000	115720000	121100000	216100000	1999400000	573220000
G5EGM9;G5EG81;N1NVC2;N1NTH7;N1NVC1;N1NV23;N1NSH8;N1NTM2	Ubiquitin carboxyl-terminal hydrolase		>tr|G5EGM9|G5EGM9_CAEEL Ubiquitin carboxyl-terminal hydrolase OS=Caenorhabditis elegans GN=CELE_T24B8.7 PE=2 SV=2;>tr|G5EG81|G5EG81_CAEEL Ubiquitin carboxyl-terminal hydrolase OS=Caenorhabditis elegans GN=CELE_T24B8.7 PE=2 SV=2;>tr|N1NVC2|N1NVC2_CAEEL Ubiq	46	7	18	23	14	25	32	13	27	30	3	14	16	18.7	340.64	35247000	443920000	508690000	291500000	1808100000	3765600000	115650000	1224100000	1257600000	11755000	926380000	395490000
G5EG83;Q8MQ04;G5EC43		zen-4	>tr|G5EG83|G5EG83_CAEEL Kinesin-like protein ZEN-4a OS=Caenorhabditis elegans GN=zen-4 PE=2 SV=1;>tr|Q8MQ04|Q8MQ04_CAEEL Protein ZEN-4, isoform c OS=Caenorhabditis elegans GN=zen-4 PE=2 SV=1;>tr|G5EC43|G5EC43_CAEEL Kinesin-like protein ZEN-4b OS=Caenorhabd	22	18	21	18	10	9	10	12	14	17	17	19	18	36.9	87.722	361100000	1136800000	392890000	114770000	445990000	214040000	208100000	468470000	291010000	252580000	515430000	663510000
G5EG86		brc-2	>tr|G5EG86|G5EG86_CAEEL Potential BRCA2-like protein (44.7 kD) (3H990) OS=Caenorhabditis elegans GN=brc-2 PE=2 SV=1	7	1	3	4	2	5	4	0	3	2	1	6	7	21.6	44.761	8056800	37056000	19427000	17766000	97818000	36216000	0	25709000	16754000	15107000	88845000	69729000
O02330;Q7KXH9;Q7YTF6;G5EGA1;Q7Z1Z1		sqv-5;ChSy-S;ChSy	>tr|O02330|O02330_CAEEL Protein SQV-5, isoform a OS=Caenorhabditis elegans GN=sqv-5 PE=2 SV=2;>tr|Q7KXH9|Q7KXH9_CAEEL Chondroitin synthase-S OS=Caenorhabditis elegans GN=ChSy-S PE=2 SV=1;>tr|Q7YTF6|Q7YTF6_CAEEL Chondroitin synthase OS=Caenorhabditis elegan	13	0	4	3	1	4	3	4	7	8	3	6	2	22	69.225	0	22654000	36479000	12416000	206730000	37297000	75566000	116500000	110100000	16309000	78220000	36647000
G5EGA3		lem-3	>tr|G5EGA3|G5EGA3_CAEEL Protein LEM-3 OS=Caenorhabditis elegans GN=lem-3 PE=4 SV=2	6	2	5	6	0	1	0	1	1	2	1	1	3	12.5	78.239	6840300	63010000	30465000	0	15613000	0	12194000	16795000	7136300	1791700	10656000	3472900
G5EGA5		fat-2	>sp|G5EGA5|FAT2_CAEEL Delta(12) fatty acid desaturase fat-2 OS=Caenorhabditis elegans GN=fat-2 PE=2 SV=1	18	10	11	8	8	10	10	12	15	12	10	9	8	33.5	43.462	1238200000	1862200000	1620800000	3016000000	7300400000	3838900000	24989000000	9806600000	7698300000	4344200000	1344000000	1008600000
G5EGA6			>tr|G5EGA6|G5EGA6_CAEEL Protein DHRS-4 OS=Caenorhabditis elegans GN=dhrs-4 PE=4 SV=1	16	1	2	2	13	15	13	10	9	10	4	7	7	65.4	27.589	749860	1614300	18734000	833380000	666600000	599960000	182580000	197790000	183770000	24144000	59059000	118880000
G5EGA7		ras-2	>tr|G5EGA7|G5EGA7_CAEEL GTP binding protein OS=Caenorhabditis elegans GN=ras-2 PE=2 SV=1	10	3	4	8	7	6	7	8	7	7	7	8	8	48.8	24.039	39620000	42343000	306410000	386740000	226960000	448990000	496670000	299830000	598860000	237670000	300130000	709400000
G5EGB1		lec-2	>tr|G5EGB1|G5EGB1_CAEEL Galectin OS=Caenorhabditis elegans GN=lec-2 PE=2 SV=1	1	1	1	1	1	1	1	1	1	1	1	1	1	84.2	31.295	673320000	1529500000	1084900000	1109900000	575600000	861350000	3357600000	1896100000	2053700000	4414700000	6249800000	5708200000
G5EGB3		ragc-1	>tr|G5EGB3|G5EGB3_CAEEL Protein RAGC-1 OS=Caenorhabditis elegans GN=ragc-1 PE=4 SV=1	13	5	9	12	7	11	13	7	11	11	5	8	9	37.6	38.873	121210000	247520000	456600000	582760000	404000000	1301700000	473330000	390980000	444170000	75499000	345650000	321100000
G5EGB9		abts-2	>tr|G5EGB9|G5EGB9_CAEEL Anion transporter ABTS-2 OS=Caenorhabditis elegans GN=abts-2 PE=2 SV=1	12	0	4	4	3	3	5	6	4	10	1	3	3	17.2	83.901	0	45441000	15483000	11142000	19042000	55650000	33320000	201000000	140220000	1705200	28453000	20470000
G5EGC7		hrg-2	>tr|G5EGC7|G5EGC7_CAEEL Cadmium-inducible lysosomal protein CDR-5 OS=Caenorhabditis elegans GN=hrg-2 PE=2 SV=1	7	1	4	6	3	5	6	5	7	5	4	5	5	32.6	31.934	28114000	59655000	320780000	37684000	80886000	453500000	466380000	1057200000	760020000	216110000	152570000	385680000
G5EGD4		twk-34	>tr|G5EGD4|G5EGD4_CAEEL Protein TWK-34 OS=Caenorhabditis elegans GN=twk-34 PE=3 SV=1	4	0	0	0	0	0	0	4	0	2	0	0	0	7.9	63.047	0	0	0	0	0	0	69989000	0	19766000	0	0	0
G5EGD5;G5EEX4		skr-12;skr-13	>tr|G5EGD5|G5EGD5_CAEEL Protein SKR-12 OS=Caenorhabditis elegans GN=skr-12 PE=2 SV=1;>tr|G5EEX4|G5EEX4_CAEEL Protein SKR-13 OS=Caenorhabditis elegans GN=skr-13 PE=2 SV=1	6	4	4	1	4	4	5	3	2	3	1	2	2	46.5	18.926	40063000	63218000	41011000	281020000	83320000	367910000	48268000	36949000	90137000	9638400	37233000	22027000
G5EGD7;G4SL75			>tr|G5EGD7|G5EGD7_CAEEL Protein T08B1.4, isoform b OS=Caenorhabditis elegans GN=CELE_T08B1.4 PE=2 SV=2;>tr|G4SL75|G4SL75_CAEEL Protein T08B1.4, isoform a OS=Caenorhabditis elegans GN=CELE_T08B1.4 PE=2 SV=1	4	0	0	0	0	0	0	2	0	0	0	1	2	18.1	38.488	0	0	0	0	0	0	18470000	0	0	0	8161400	23220000
G5EGE8			>tr|G5EGE8|G5EGE8_CAEEL Protein Y6B3B.4 OS=Caenorhabditis elegans GN=CELE_Y6B3B.4 PE=4 SV=1	6	1	3	0	2	0	0	2	2	0	1	0	1	7.6	136.98	4459900	82211000	0	27643000	0	0	36099000	1057000	0	6586400	0	10702000
G5EGE9		dpy-26	>tr|G5EGE9|G5EGE9_CAEEL DPY-26 OS=Caenorhabditis elegans GN=dpy-26 PE=2 SV=1	48	17	29	24	14	26	23	24	31	25	26	39	30	45.9	142.59	122730000	224370000	244150000	300880000	285200000	364140000	485440000	484270000	218240000	584410000	836630000	443170000
Q6S9C1;G5EGF4;U4PMB4		egl-18a;egl-18	>tr|Q6S9C1|Q6S9C1_CAEEL GATA transcription factor EGL-18A (Fragment) OS=Caenorhabditis elegans GN=egl-18a PE=2 SV=1;>tr|G5EGF4|G5EGF4_CAEEL GATA-like transcription factor ELT-5 OS=Caenorhabditis elegans GN=egl-18 PE=2 SV=1;>tr|U4PMB4|U4PMB4_CAEEL Protein E	3	1	1	2	1	1	1	2	1	1	2	2	3	8.7	39.74	17052000	39622000	32843000	10637000	10595000	26483000	15543000	55374000	42341000	19944000	34447000	78034000
G5EGF7			>tr|G5EGF7|G5EGF7_CAEEL Protein B0457.2 OS=Caenorhabditis elegans GN=B0457.2 PE=4 SV=1	4	2	3	3	0	0	0	0	0	0	0	0	0	18.1	34.512	33786000	68175000	65631000	0	0	0	0	0	0	0	0	0
Q2EEM5;G5EGG0		uso-1	>tr|Q2EEM5|Q2EEM5_CAEEL Protein USO-1, isoform b OS=Caenorhabditis elegans GN=uso-1 PE=2 SV=1;>tr|G5EGG0|G5EGG0_CAEEL Protein USO-1, isoform a OS=Caenorhabditis elegans GN=uso-1 PE=1 SV=1	21	7	14	9	13	19	13	13	19	17	11	12	12	28.1	99.386	210440000	415920000	211110000	478490000	1949100000	459180000	484660000	1272800000	1016200000	165260000	494450000	273910000
G5EGG2		hpr-17	>tr|G5EGG2|G5EGG2_CAEEL Protein HPR-17 OS=Caenorhabditis elegans GN=hpr-17 PE=2 SV=1	9	3	6	7	0	0	1	0	0	0	0	0	0	22.6	59.17	47140000	74659000	128070000	0	0	4987800	0	0	0	0	0	0
G5EGG8;L8E822;Q95Q25		rad-51	>tr|G5EGG8|G5EGG8_CAEEL Protein RAD-51, isoform b OS=Caenorhabditis elegans GN=rad-51 PE=2 SV=1;>tr|L8E822|L8E822_CAEEL Protein RAD-51, isoform c OS=Caenorhabditis elegans GN=rad-51 PE=3 SV=1;>tr|Q95Q25|Q95Q25_CAEEL Protein RAD-51, isoform a OS=Caenorhabdi	12	3	11	4	2	2	2	2	2	1	4	9	4	46.8	39.193	112380000	414120000	83526000	29592000	77909000	8870700	13582000	57084000	5168400	333040000	156670000	47817000
G5EGH2		moc-1	>tr|G5EGH2|G5EGH2_CAEEL Protein MOC-1 OS=Caenorhabditis elegans GN=moc-1 PE=4 SV=1	15	0	10	6	11	10	13	5	6	9	1	3	3	46	47.077	0	112320000	100500000	232890000	842490000	1176500000	62254000	54766000	148750000	2164300	11533000	26719000
G5EGH4			>tr|G5EGH4|G5EGH4_CAEEL Protein F49B2.6 OS=Caenorhabditis elegans GN=CELE_F49B2.6 PE=4 SV=1	11	0	0	1	0	0	2	5	5	8	0	0	6	11.6	124.99	0	0	7568000	0	0	28511000	99997000	97326000	72923000	0	0	57889000
G5EGH6		fat-7	>sp|G5EGH6|FAT7_CAEEL Delta(9)-fatty-acid desaturase fat-7 OS=Caenorhabditis elegans GN=fat-7 PE=2 SV=1	9	0	1	0	3	3	2	5	8	4	1	4	1	28.1	39.061	0	40910000	0	162860000	772930000	104940000	1147900000	1692600000	345780000	8074800	197260000	5643900
G5EGI1		set-16	>tr|G5EGI1|G5EGI1_CAEEL Protein SET-16 OS=Caenorhabditis elegans GN=set-16 PE=4 SV=1	43	8	16	11	10	7	4	13	15	15	17	35	25	22	276.14	27567000	195360000	201160000	84381000	29941000	74050000	86842000	96373000	122240000	305090000	461390000	665320000
G5EGI7		zig-1	>tr|G5EGI7|G5EGI7_CAEEL Protein ZIG-1 OS=Caenorhabditis elegans GN=zig-1 PE=2 SV=1	5	1	0	0	2	0	1	3	5	2	3	1	2	22.6	29.17	3688700	0	0	129540000	0	11902000	435440000	162540000	175060000	78573000	78221000	13872000
G5EGJ5		ida-1	>tr|G5EGJ5|G5EGJ5_CAEEL IA2 OS=Caenorhabditis elegans GN=ida-1 PE=2 SV=1	8	1	1	1	1	3	2	4	6	7	1	4	2	15	86.705	0	7590500	3557600	8291200	17947000	9753200	74249000	116230000	70994000	29722000	54028000	114390000
G5EGK1;G4S9F5		tln-1	>tr|G5EGK1|G5EGK1_CAEEL Protein TLN-1, isoform a OS=Caenorhabditis elegans GN=tln-1 PE=4 SV=1;>tr|G4S9F5|G4S9F5_CAEEL Protein TLN-1, isoform c OS=Caenorhabditis elegans GN=tln-1 PE=2 SV=1	105	88	101	91	54	66	55	74	79	71	74	84	75	56.6	279.12	24008000000	34641000000	30939000000	2788600000	4820000000	2564800000	4882700000	4844700000	4171400000	6199800000	11364000000	9037000000
G5EGK7		ugt-16	>tr|G5EGK7|G5EGK7_CAEEL Protein UGT-16 OS=Caenorhabditis elegans GN=ugt-16 PE=3 SV=1	14	0	0	0	4	4	7	8	13	10	0	4	3	37.3	60.392	0	0	0	103670000	177910000	272180000	689920000	1126000000	864260000	0	85898000	53374000
G5EGK8	Serine/threonine-protein phosphatase	let-92	>tr|G5EGK8|G5EGK8_CAEEL Serine/threonine-protein phosphatase OS=Caenorhabditis elegans GN=let-92 PE=2 SV=1	10	7	8	7	8	10	10	8	10	9	8	9	7	36.5	36.302	386310000	773560000	442380000	5470600000	5217300000	3431500000	1495200000	1716100000	1406000000	471670000	759900000	536110000
G5EGL2;G2HK05			>tr|G5EGL2|G5EGL2_CAEEL Protein T28D6.6, isoform a OS=Caenorhabditis elegans GN=CELE_T28D6.6 PE=2 SV=1;>tr|G2HK05|G2HK05_CAEEL Protein T28D6.6, isoform b OS=Caenorhabditis elegans GN=CELE_T28D6.6 PE=2 SV=1	19	12	18	13	8	12	10	10	12	13	13	16	14	51.9	40.808	3617600000	7968300000	4809000000	1229700000	4014900000	956000000	1127700000	2015100000	1086500000	1634300000	4293900000	3613000000
G5EGM3		taf-1	>tr|G5EGM3|G5EGM3_CAEEL Protein TAF-1 OS=Caenorhabditis elegans GN=taf-1 PE=4 SV=1	24	8	8	8	4	5	2	5	6	10	11	13	15	15.3	198.52	47366000	45427000	87547000	26645000	39829000	4614300	48616000	33494000	40633000	129410000	102150000	184990000
G5EGN2;G5EGN2-3;G5EGN2-2		fat-6	>sp|G5EGN2|FAT6_CAEEL Delta(9)-fatty-acid desaturase fat-6 OS=Caenorhabditis elegans GN=fat-6 PE=2 SV=1;>sp|G5EGN2-3|FAT6_CAEEL Isoform c of Delta(9)-fatty-acid desaturase fat-6 OS=Caenorhabditis elegans GN=fat-6;>sp|G5EGN2-2|FAT6_CAEEL Isoform b of Delta(	4	0	1	2	2	2	2	2	3	4	2	1	1	20.4	39.059	0	62228000	23943000	123560000	1563600000	186300000	1377900000	3516600000	367600000	7278400	115230000	5936100
G5EGN7		skr-17	>tr|G5EGN7|G5EGN7_CAEEL Protein SKR-17 OS=Caenorhabditis elegans GN=skr-17 PE=2 SV=1	2	1	1	1	1	1	2	2	2	2	1	1	1	16.7	20.009	35973000	37685000	44698000	2470500	50386000	15969000	116210000	39385000	34477000	12993000	39315000	69446000
G5EGP4		vha-6	>tr|G5EGP4|G5EGP4_CAEEL Protein VHA-6 OS=Caenorhabditis elegans GN=vha-6 PE=2 SV=1	22	19	21	20	10	10	11	13	15	12	14	12	13	27.6	98.539	10843000000	16926000000	26640000000	399370000	690880000	399530000	1629100000	1995700000	745890000	1263500000	923040000	1180200000
G5EGP8		cpz-1	>tr|G5EGP8|G5EGP8_CAEEL Cathepsin Z-like enzyme OS=Caenorhabditis elegans GN=cpz-1 PE=3 SV=1	7	5	6	6	5	6	6	5	6	6	5	6	6	34.3	34.741	1171300000	1079300000	547300000	3706700000	4285100000	3363100000	3839900000	4615000000	2580500000	1441100000	2541200000	830290000
G5EGS0;G5EGQ3;Q9XWL8;H2KMK1		max-2	>tr|G5EGS0|G5EGS0_CAEEL P21-activated kinase MAX-2 OS=Caenorhabditis elegans GN=max-2 PE=2 SV=1;>tr|G5EGQ3|G5EGQ3_CAEEL Protein MAX-2, isoform c OS=Caenorhabditis elegans GN=max-2 PE=2 SV=1;>tr|Q9XWL8|Q9XWL8_CAEEL Protein MAX-2, isoform b OS=Caenorhabditis	14	3	5	5	11	8	9	5	5	4	3	1	1	29.9	66.002	39396000	213500000	87861000	612390000	201500000	255350000	60007000	64030000	111100000	14836000	51963000	0
G5EGQ6;H1ZUX1;H1ZUX0;G5EGQ6-2;Q8I7J1	Teneurin-1	ten-1	>sp|G5EGQ6|TEN1_CAEEL Teneurin-1 OS=Caenorhabditis elegans GN=ten-1 PE=1 SV=1;>tr|H1ZUX1|H1ZUX1_CAEEL Protein TEN-1, isoform f OS=Caenorhabditis elegans GN=ten-1 PE=2 SV=1;>tr|H1ZUX0|H1ZUX0_CAEEL Protein TEN-1, isoform e OS=Caenorhabditis elegans GN=ten-1	11	1	0	3	3	2	2	9	4	6	0	2	4	5.3	296.47	1067100	0	6612000	8379100	2201900	3489500	58600000	14439000	17097000	0	4334700	28062000
G5EGR8			>tr|G5EGR8|G5EGR8_CAEEL Protein W02A11.1 OS=Caenorhabditis elegans GN=CELE_W02A11.1 PE=4 SV=1	5	1	0	0	2	5	3	1	2	1	1	0	1	27.2	34.344	3160400	0	0	76528000	177390000	61246000	9604700	3575100	0	6182400	0	5258200
G5EGS5;H8ESE7		gbf-1	>tr|G5EGS5|G5EGS5_CAEEL Protein GBF-1, isoform a OS=Caenorhabditis elegans GN=gbf-1 PE=2 SV=1	51	18	25	24	22	21	26	30	44	38	20	30	28	30.6	219.53	217030000	919440000	477920000	585190000	392540000	808580000	1565000000	1872500000	1305200000	291980000	597980000	520500000
P24894;G5EGS6	Cytochrome c oxidase subunit 2	cox-2;COX2	>sp|P24894|COX2_CAEEL Cytochrome c oxidase subunit 2 OS=Caenorhabditis elegans GN=cox-2 PE=3 SV=2;>tr|G5EGS6|G5EGS6_CAEEL Cytochrome c oxidase subunit 2 OS=Caenorhabditis elegans GN=COX2 PE=3 SV=1	3	2	2	3	1	2	2	2	2	2	2	2	2	18.6	26.549	1004000000	1804600000	588880000	1367900000	898810000	531810000	3259900000	3188300000	1104800000	639560000	1079500000	547850000
G5EGS8		syp-1	>tr|G5EGS8|G5EGS8_CAEEL Protein SYP-1 OS=Caenorhabditis elegans GN=syp-1 PE=2 SV=1	20	10	9	4	3	3	4	7	6	4	16	16	14	40.3	56.585	302170000	593460000	176860000	47908000	59671000	47259000	118590000	219760000	41583000	2181000000	1587800000	1051900000
Q9U6W4;G5EGT4		ceclc-5;clh-5	>tr|Q9U6W4|Q9U6W4_CAEEL CLC chloride channel protein OS=Caenorhabditis elegans GN=ceclc-5 PE=2 SV=1;>tr|G5EGT4|G5EGT4_CAEEL Clc chloride channel homologue OS=Caenorhabditis elegans GN=clh-5 PE=2 SV=1	11	1	3	2	2	3	5	4	9	7	1	3	3	17.6	88.114	5892800	5022600	10268000	55589000	15363000	65507000	75721000	244210000	115090000	6335000	8334400	12060000
G5EGT6;I2HAA9;I2HAA8;Q9U1R5		cyp-31a2	>tr|G5EGT6|G5EGT6_CAEEL Protein CYP-31A2 OS=Caenorhabditis elegans GN=cyp-31a2 PE=3 SV=1	14	4	7	7	6	10	8	8	9	11	6	7	7	32.9	56.818	31138000	82702000	115630000	173360000	590770000	153670000	285340000	420110000	628080000	29620000	96364000	86942000
G5EGT7		iffb-1	>tr|G5EGT7|G5EGT7_CAEEL Eukaryotic translation initiation factor eIF5B OS=Caenorhabditis elegans GN=iffb-1 PE=2 SV=1	43	31	36	30	26	33	31	27	33	26	23	33	30	42	120.42	4418400000	7254800000	5505200000	3757300000	6000200000	3841000000	2190600000	4137600000	1222100000	1800000000	4441300000	2323400000
G5EGU1;Q8T3G5;Q93743;O76584-2		egl-30	>tr|G5EGU1|G5EGU1_CAEEL EGL-30 OS=Caenorhabditis elegans GN=egl-30 PE=2 SV=1;>tr|Q8T3G5|Q8T3G5_CAEEL Protein EGL-30, isoform b OS=Caenorhabditis elegans GN=egl-30 PE=2 SV=1	14	6	9	9	7	7	8	8	13	10	7	12	10	43.1	41.865	104610000	194610000	246500000	766850000	212310000	469240000	3651900000	1682000000	1533200000	863430000	1079100000	958870000
G5EGU8		erm-1	>tr|G5EGU8|G5EGU8_CAEEL ERM-1Asv OS=Caenorhabditis elegans GN=erm-1 PE=2 SV=1	1	0	1	0	0	0	0	0	1	0	0	0	1	51.6	66.34	0	3000200	0	0	0	0	0	7768600	0	0	0	789500
G8JXY2;Q17693	Methylenetetrahydrofolate reductase;Probable methylenetetrahydrofolate reductase	mthf-1;C06A8.1	>tr|G8JXY2|G8JXY2_CAEEL Methylenetetrahydrofolate reductase OS=Caenorhabditis elegans GN=mthf-1 PE=2 SV=1;>sp|Q17693|MTHR_CAEEL Probable methylenetetrahydrofolate reductase OS=Caenorhabditis elegans GN=C06A8.1 PE=2 SV=2	22	8	10	8	17	19	18	15	14	12	10	10	8	37.1	73.162	165240000	778630000	191160000	10789000000	18809000000	7040900000	6443300000	3562400000	1262300000	227460000	648290000	188890000
G8JXY9;Q11073	Uncharacterized protein B0416.5	B0416.5	>tr|G8JXY9|G8JXY9_CAEEL Protein B0416.5, isoform b OS=Caenorhabditis elegans GN=B0416.5 PE=2 SV=1;>sp|Q11073|YT45_CAEEL Uncharacterized protein B0416.5 OS=Caenorhabditis elegans GN=B0416.5 PE=2 SV=1	6	4	5	6	5	5	6	6	5	6	6	6	5	19.4	50.444	188750000	325690000	187350000	653530000	289130000	394820000	1534100000	986710000	970070000	353370000	273760000	393390000
G8JY24;Q27873	Protein-L-isoaspartate O-methyltransferase	pcm-1	>tr|G8JY24|G8JY24_CAEEL Protein-L-isoaspartate O-methyltransferase OS=Caenorhabditis elegans GN=pcm-1 PE=2 SV=1;>sp|Q27873|PIMT_CAEEL Protein-L-isoaspartate O-methyltransferase OS=Caenorhabditis elegans GN=pcm-1 PE=2 SV=1	7	2	2	2	4	5	5	3	2	3	0	0	1	41.1	24.144	7435600	14262000	10205000	123850000	84976000	46140000	33072000	1049300	31967000	0	0	5007900
G8JY31;Q21268	UPF0046 protein K07C11.7	K07C11.7	>tr|G8JY31|G8JY31_CAEEL Protein K07C11.7, isoform b OS=Caenorhabditis elegans GN=CELE_K07C11.7 PE=2 SV=1;>sp|Q21268|YMSO_CAEEL UPF0046 protein K07C11.7 OS=Caenorhabditis elegans GN=K07C11.7 PE=1 SV=2	10	5	6	5	4	9	6	5	5	6	2	4	4	50.2	30.67	352060000	640360000	364390000	545570000	9004600000	2007200000	291280000	298780000	298560000	25520000	84584000	68314000
G8JY45	Fructose-bisphosphate aldolase	aldo-2	>tr|G8JY45|G8JY45_CAEEL Fructose-bisphosphate aldolase OS=Caenorhabditis elegans GN=aldo-2 PE=2 SV=1	1	0	0	0	0	0	0	0	0	0	0	0	0	67.6	28.015	0	0	0	0	0	0	0	0	0	0	0	0
G8JY51;Q18449	Uncharacterized Golgi apparatus membrane protein-like protein C34D4.4	C34D4.4	>tr|G8JY51|G8JY51_CAEEL Protein C34D4.4, isoform b OS=Caenorhabditis elegans GN=C34D4.4 PE=2 SV=1;>sp|Q18449|YC2L_CAEEL Uncharacterized Golgi apparatus membrane protein-like protein C34D4.4 OS=Caenorhabditis elegans GN=C34D4.4 PE=2 SV=1	5	1	1	0	3	2	3	4	5	3	2	2	1	24.9	23.802	1120900	0	0	22673000	72766000	25295000	61221000	47490000	47985000	7171800	21629000	71268000
G8JY63		sto-1	>tr|G8JY63|G8JY63_CAEEL Protein STO-1, isoform b OS=Caenorhabditis elegans GN=sto-1 PE=2 SV=1	1	0	1	0	0	0	0	1	1	1	0	0	0	52.3	35.898	0	10299000	0	0	0	0	40032000	18680000	6014000	0	0	0
G8JY65;Q10665	Polycomb protein mes-3	mes-3	>tr|G8JY65|G8JY65_CAEEL Protein MES-3, isoform b OS=Caenorhabditis elegans GN=mes-3 PE=2 SV=1;>sp|Q10665|MES3_CAEEL Polycomb protein mes-3 OS=Caenorhabditis elegans GN=mes-3 PE=1 SV=2	5	1	1	1	3	1	1	1	0	0	2	0	3	10.4	80.344	1895200	3104000	5575500	15700000	0	2396500	3350800	0	0	5799200	0	10135000
P49632;G8JY83;P0CG71	Ubiquitin-60S ribosomal protein L40;Ubiquitin;60S ribosomal protein L40;Polyubiquitin-A;Ubiquitin;Ubiquitin-related	ubq-2;ubq-1	>sp|P49632|RL40_CAEEL Ubiquitin-60S ribosomal protein L40 OS=Caenorhabditis elegans GN=ubq-2 PE=3 SV=2;>tr|G8JY83|G8JY83_CAEEL Protein UBQ-1, isoform c OS=Caenorhabditis elegans GN=ubq-1 PE=2 SV=1;>sp|P0CG71|UBIQ1_CAEEL Polyubiquitin-A OS=Caenorhabditis el	16	3	5	3	5	12	9	5	12	9	5	11	8	57.8	14.651	1425800000	2707700000	4453700000	5523600000	3770600000	12489000000	3991200000	4508800000	6359700000	2585100000	3198900000	7996400000
Q21067;G8JY94	Intermediate filament protein ifc-2	ifc-2	>sp|Q21067|IFC2_CAEEL Intermediate filament protein ifc-2 OS=Caenorhabditis elegans GN=ifc-2 PE=1 SV=3;>tr|G8JY94|G8JY94_CAEEL Protein IFC-2, isoform d OS=Caenorhabditis elegans GN=ifc-2 PE=2 SV=1	45	34	42	37	6	4	7	18	13	12	18	13	10	74.6	70.101	129410000000	79076000000	87385000000	63945000	29453000	108010000	1381900000	159070000	919990000	367430000	248170000	172340000
G8JYA5;P51559-2;P51559-5;P51559-3;P51559-4;P51559	Endoprotease bli-4	bli-4	>tr|G8JYA5|G8JYA5_CAEEL Protein BLI-4, isoform f OS=Caenorhabditis elegans GN=bli-4 PE=3 SV=1;>sp|P51559-2|BLI4_CAEEL Isoform A of Endoprotease bli-4 OS=Caenorhabditis elegans GN=bli-4;>sp|P51559-5|BLI4_CAEEL Isoform E of Endoprotease bli-4 OS=Caenorhabdit	10	2	3	4	1	1	2	10	4	5	1	3	2	18.2	73.492	21885000	9812300	145900000	10059000	68397000	38450000	169080000	109790000	85724000	8071600	45700000	64797000
Q9U9K0-2;Q9U9K0-4;Q9U9K0-3;G8JYB0;Q9U9K0	Adducin-related protein 1	add-1	>sp|Q9U9K0-2|ADD1_CAEEL Isoform a of Adducin-related protein 1 OS=Caenorhabditis elegans GN=add-1;>sp|Q9U9K0-4|ADD1_CAEEL Isoform d of Adducin-related protein 1 OS=Caenorhabditis elegans GN=add-1;>sp|Q9U9K0-3|ADD1_CAEEL Isoform c of Adducin-related protein	13	6	9	9	2	2	3	4	3	4	5	4	6	29.3	76.372	167090000	274610000	231710000	19402000	40999000	36774000	43686000	41213000	53874000	42861000	58167000	84452000
Q8MPQ6;G8JYB2;H2L012;H2L011		ctn-1	>tr|Q8MPQ6|Q8MPQ6_CAEEL BK channel interacting protein 2 OS=Caenorhabditis elegans PE=2 SV=2;>tr|G8JYB2|G8JYB2_CAEEL Protein CTN-1, isoform d OS=Caenorhabditis elegans GN=ctn-1 PE=2 SV=1;>tr|H2L012|H2L012_CAEEL Protein CTN-1, isoform b OS=Caenorhabditis el	10	3	5	6	1	0	0	2	1	4	2	4	7	18.3	85.513	45799000	49839000	47753000	48734000	0	0	16145000	3870200	11744000	32488000	46823000	142940000
G8JYE4;P91406;P91406-2	Glutamate carboxypeptidase 2 homolog	R57.1	>tr|G8JYE4|G8JYE4_CAEEL Protein GCP-2.1, isoform c OS=Caenorhabditis elegans GN=gcp-2.1 PE=2 SV=1;>sp|P91406|GCP2_CAEEL Glutamate carboxypeptidase 2 homolog OS=Caenorhabditis elegans GN=R57.1 PE=1 SV=2;>sp|P91406-2|GCP2_CAEEL Isoform b of Glutamate carboxy	23	4	9	8	12	18	13	9	15	11	13	17	14	37.9	83.682	67051000	84925000	344190000	681790000	782340000	677960000	299910000	417800000	369820000	547290000	724150000	839260000
G8JYE5;Q23525	Uncharacterized protein ZK546.14	ZK546.14	>tr|G8JYE5|G8JYE5_CAEEL Protein ZK546.14, isoform b OS=Caenorhabditis elegans GN=CELE_ZK546.14 PE=2 SV=1;>sp|Q23525|YWIE_CAEEL Uncharacterized protein ZK546.14 OS=Caenorhabditis elegans GN=ZK546.14 PE=2 SV=1	10	6	8	6	3	8	6	9	9	8	9	9	8	19.2	52.274	222920000	180840000	209390000	266260000	438640000	120550000	471420000	280200000	196270000	2033100000	2088300000	741760000
Q23064-3;G8JYF1;Q23064-2;Q0PDL1;Q23064	Nuclear migration protein unc-83	unc-83	>sp|Q23064-3|UNC83_CAEEL Isoform c of Nuclear migration protein unc-83 OS=Caenorhabditis elegans GN=unc-83;>tr|G8JYF1|G8JYF1_CAEEL Protein UNC-83, isoform c OS=Caenorhabditis elegans GN=unc-83 PE=2 SV=1;>sp|Q23064-2|UNC83_CAEEL Isoform b of Nuclear migrati	4	2	2	3	0	0	0	2	1	1	1	0	1	6.9	83.61	20146000	36902000	40240000	0	0	0	23616000	8845100	14412000	14443000	0	0
G8JYG1;Q9U757	NTF2-related export protein	nxt-1	>tr|G8JYG1|G8JYG1_CAEEL Protein NXT-1, isoform b OS=Caenorhabditis elegans GN=nxt-1 PE=2 SV=1;>sp|Q9U757|NXT1_CAEEL NTF2-related export protein OS=Caenorhabditis elegans GN=nxt-1 PE=1 SV=1	8	4	3	4	3	6	6	4	5	6	5	5	4	56.5	14.769	305800000	149860000	268320000	843050000	1148500000	1128600000	630700000	787320000	270210000	528380000	384340000	612990000
G8XYY4;O01839	Vacuolar protein sorting-associated protein 51 homolog	vps-51;B0414.8	>tr|G8XYY4|G8XYY4_CAEEL Protein VPS-51, isoform b OS=Caenorhabditis elegans GN=vps-51 PE=2 SV=1;>sp|O01839|VPS51_CAEEL Vacuolar protein sorting-associated protein 51 homolog OS=Caenorhabditis elegans GN=B0414.8 PE=1 SV=2	10	4	5	3	3	3	2	3	7	5	0	4	2	23.1	65.921	13125000	72163000	22261000	20888000	30655000	15079000	47245000	180370000	50178000	0	55511000	18499000
Q6AHP3;H1AGA1;H2KZU7		svh-2	>tr|Q6AHP3|Q6AHP3_CAEEL Protein SVH-2, isoform c OS=Caenorhabditis elegans GN=svh-2 PE=2 SV=1;>tr|H1AGA1|H1AGA1_CAEEL C-Met/RON-like tyrosine kinase OS=Caenorhabditis elegans GN=svh-2 PE=2 SV=1;>tr|H2KZU7|H2KZU7_CAEEL Protein SVH-2, isoform a OS=Caenorhabd	5	0	2	3	1	2	0	3	2	3	0	1	1	6.4	115.49	0	44233000	25517000	2913800	24923000	0	50709000	42091000	34535000	0	19497000	11799000
H1UBJ9;H1UBJ6;H1UBJ8;H1UBJ7	DNA topoisomerase		>tr|H1UBJ9|H1UBJ9_CAEEL DNA topoisomerase OS=Caenorhabditis elegans GN=CELE_Y48C3A.14 PE=2 SV=1;>tr|H1UBJ6|H1UBJ6_CAEEL DNA topoisomerase OS=Caenorhabditis elegans GN=CELE_Y48C3A.14 PE=2 SV=1	23	4	7	4	9	19	11	8	16	14	8	13	12	38.8	96.877	67166000	185520000	15948000	2461600000	796130000	315710000	3131100000	656520000	236340000	240230000	455180000	644240000
H1UBL0;H1UBK9;H1UBK8;Q8I103;Q56VX4		zoo-1	>tr|H1UBL0|H1UBL0_CAEEL Protein ZOO-1, isoform d OS=Caenorhabditis elegans GN=zoo-1 PE=2 SV=1;>tr|H1UBK9|H1UBK9_CAEEL Protein ZOO-1, isoform c OS=Caenorhabditis elegans GN=zoo-1 PE=2 SV=1;>tr|H1UBK8|H1UBK8_CAEEL Protein ZOO-1, isoform e OS=Caenorhabditis e	17	4	8	9	2	3	1	3	5	2	5	6	8	19.6	115.23	18958000	74480000	114230000	19556000	23674000	4867100	32026000	18429000	7979600	48065000	35014000	49916000
Q95PZ2;H1UBL1;Q95PZ2-2;H1UBL2	Calcium uptake protein 1 homolog, mitochondrial	Y67H2A.4;micu-1	>sp|Q95PZ2|MICU1_CAEEL Calcium uptake protein 1 homolog, mitochondrial OS=Caenorhabditis elegans GN=Y67H2A.4 PE=3 SV=2;>tr|H1UBL1|H1UBL1_CAEEL Protein MICU-1, isoform d OS=Caenorhabditis elegans GN=micu-1 PE=4 SV=1	16	1	2	1	0	0	1	7	10	11	1	3	3	30	62.119	18728000	13406000	0	0	0	19681000	144810000	158310000	144490000	22185000	11765000	8848900
H1ZUV6;O01824;G8JXZ7	Putative pyridoxal kinase	F57C9.1	>tr|H1ZUV6|H1ZUV6_CAEEL Protein F57C9.1, isoform c OS=Caenorhabditis elegans GN=CELE_F57C9.1 PE=2 SV=1;>sp|O01824|PDXK_CAEEL Putative pyridoxal kinase OS=Caenorhabditis elegans GN=F57C9.1 PE=2 SV=2;>tr|G8JXZ7|G8JXZ7_CAEEL Protein F57C9.1, isoform b OS=Caen	6	0	0	0	6	6	5	3	4	5	0	0	0	21.5	34.784	0	0	0	476940000	740310000	645110000	60752000	74051000	100680000	0	0	0
U4PRC7;P34288-2;P34288;H1ZUV8;U4PBA1;U4PM34;U4PBN0	GTPase-activating protein pac-1	pac-1	>tr|U4PRC7|U4PRC7_CAEEL Protein PAC-1, isoform f OS=Caenorhabditis elegans GN=pac-1 PE=4 SV=1;>sp|P34288-2|PAC1_CAEEL Isoform b of GTPase-activating protein pac-1 OS=Caenorhabditis elegans GN=pac-1;>sp|P34288|PAC1_CAEEL GTPase-activating protein pac-1 OS=C	18	8	9	13	3	4	6	4	6	8	4	2	8	13.9	168.67	36606000	100910000	90116000	5532400	14956000	41971000	14083000	39353000	50260000	14660000	15073000	50967000
P34623;H1ZUW3	DDRGK domain-containing protein 1	ZK1236.7/C30C11.3	>sp|P34623|DDRGK_CAEEL DDRGK domain-containing protein 1 OS=Caenorhabditis elegans GN=ZK1236.7/C30C11.3 PE=2 SV=3;>tr|H1ZUW3|H1ZUW3_CAEEL Protein UFBP-1, isoform b OS=Caenorhabditis elegans GN=ufbp-1 PE=2 SV=1	12	3	5	3	4	6	4	8	10	9	4	5	2	51	35.071	68286000	124490000	199590000	165520000	239200000	199100000	630200000	813960000	612820000	236040000	152790000	148680000
H1ZUW4;Q20432	CTD nuclear envelope phosphatase 1 homolog	scpl-2	>tr|H1ZUW4|H1ZUW4_CAEEL Protein CNEP-1, isoform b OS=Caenorhabditis elegans GN=cnep-1 PE=2 SV=1;>sp|Q20432|CNEP1_CAEEL CTD nuclear envelope phosphatase 1 homolog OS=Caenorhabditis elegans GN=scpl-2 PE=2 SV=1	6	3	5	3	2	2	2	5	4	6	2	4	1	26.4	31.894	33208000	104660000	23099000	32334000	62481000	69418000	248070000	1430500000	249090000	22056000	79530000	7274800
H1ZUX6;O45000		itx-1	>tr|H1ZUX6|H1ZUX6_CAEEL Protein ITX-1, isoform b OS=Caenorhabditis elegans GN=itx-1 PE=2 SV=1;>tr|O45000|O45000_CAEEL Protein ITX-1, isoform a OS=Caenorhabditis elegans GN=itx-1 PE=2 SV=3	45	2	7	5	22	29	29	42	43	43	26	31	27	34.9	181.39	34548000	306850000	213110000	882600000	783660000	745260000	4334800000	4258900000	3350800000	454890000	987640000	789790000
H2FLG5;H2FLG4			>tr|H2FLG5|H2FLG5_CAEEL Protein M03C11.3, isoform b OS=Caenorhabditis elegans GN=CELE_M03C11.3 PE=2 SV=1;>tr|H2FLG4|H2FLG4_CAEEL Protein M03C11.3, isoform a OS=Caenorhabditis elegans GN=CELE_M03C11.3 PE=2 SV=1	21	2	6	3	2	3	0	2	6	2	9	15	14	36.7	94.605	2378400	37151000	30644000	25532000	10316000	0	5411300	23049000	8201400	121270000	278930000	184610000
Q21334;H2FLH0			>tr|Q21334|Q21334_CAEEL Protein K08E4.3, isoform a OS=Caenorhabditis elegans GN=CELE_K08E4.3 PE=2 SV=2;>tr|H2FLH0|H2FLH0_CAEEL Protein K08E4.3, isoform b OS=Caenorhabditis elegans GN=CELE_K08E4.3 PE=2 SV=1	3	1	3	2	1	1	2	1	2	2	1	2	2	9.2	31.724	34835000	17174000	21379000	3555500	0	24992000	35485000	19249000	54857000	6319400	52818000	46411000
H2FLI6			>tr|H2FLI6|H2FLI6_CAEEL Protein C17E4.20 OS=Caenorhabditis elegans GN=C17E4.20 PE=4 SV=1	6	0	5	2	1	1	1	1	2	1	2	1	2	11.6	52.856	0	19544000	71769000	17720000	2083000	5045700	16473000	3033700	2432300	20470000	775440	5531800
H2FLJ1		stl-1	>tr|H2FLJ1|H2FLJ1_CAEEL Protein STL-1, isoform a OS=Caenorhabditis elegans GN=stl-1 PE=4 SV=1	15	9	11	8	11	9	8	13	12	11	9	11	9	50.9	35.644	330740000	912000000	545890000	1027100000	1201200000	843020000	4591800000	3501900000	1833700000	446580000	924450000	600670000
H2FLJ4			>tr|H2FLJ4|H2FLJ4_CAEEL Protein F21A3.11 OS=Caenorhabditis elegans GN=CELE_F21A3.11 PE=4 SV=1	5	0	1	0	0	3	1	0	2	2	0	4	1	13.7	58.08	0	2442400	0	0	16502000	12180000	0	51349000	40731000	0	37412000	7329100
H2FLK1			>tr|H2FLK1|H2FLK1_CAEEL Protein F32A7.5, isoform d OS=Caenorhabditis elegans GN=CELE_F32A7.5 PE=2 SV=1	1	0	0	0	0	1	1	0	0	0	0	0	0	50.7	85.882	0	0	0	0	30180000	13248000	0	0	0	0	0	0
H2FLK8;H2FLL1;H2FLK3;H2FLK5		lea-1	>tr|H2FLK8|H2FLK8_CAEEL Protein LEA-1, isoform l OS=Caenorhabditis elegans GN=lea-1 PE=2 SV=1;>tr|H2FLL1|H2FLL1_CAEEL Protein LEA-1, isoform k OS=Caenorhabditis elegans GN=lea-1 PE=2 SV=1;>tr|H2FLK3|H2FLK3_CAEEL Protein LEA-1, isoform h OS=Caenorhabditis e	111	18	29	22	68	94	59	73	88	56	50	58	43	61.3	146.13	599260000	647150000	730370000	24776000000	21911000000	13622000000	17189000000	13059000000	9924100000	2586000000	2492200000	2985600000
H2FLK9;H2FLK7;H2FLK6;I2HAL0;G5EGB8		lea-1	>tr|H2FLK9|H2FLK9_CAEEL Protein LEA-1, isoform j OS=Caenorhabditis elegans GN=lea-1 PE=2 SV=1;>tr|H2FLK7|H2FLK7_CAEEL Protein LEA-1, isoform i OS=Caenorhabditis elegans GN=lea-1 PE=2 SV=1;>tr|H2FLK6|H2FLK6_CAEEL Protein LEA-1, isoform n OS=Caenorhabditis e	2	0	0	0	2	2	2	2	2	2	2	1	0	65.6	126.45	0	0	0	378600000	335260000	130290000	338300000	268100000	117470000	58304000	22807000	0
H2KMK6;Q9NAI9;E8MDV8			>tr|H2KMK6|H2KMK6_CAEEL Protein Y38E10A.22, isoform a OS=Caenorhabditis elegans GN=CELE_Y38E10A.22 PE=4 SV=2;>tr|Q9NAI9|Q9NAI9_CAEEL Protein Y38E10A.22, isoform b OS=Caenorhabditis elegans GN=CELE_Y38E10A.22 PE=4 SV=2	25	14	21	18	15	24	18	19	23	19	12	21	14	57.7	48.563	582720000	1293600000	904840000	990340000	1430000000	1161500000	1450000000	1077100000	1140600000	283270000	590940000	371210000
Q9U2V5;H2KML1		rom-4	>tr|Q9U2V5|Q9U2V5_CAEEL Protein ROM-4, isoform a OS=Caenorhabditis elegans GN=rom-4 PE=2 SV=3;>tr|H2KML1|H2KML1_CAEEL Protein ROM-4, isoform c OS=Caenorhabditis elegans GN=rom-4 PE=2 SV=1	7	1	1	1	1	1	0	2	3	3	0	1	0	8.2	133.39	13019000	5886700	10346000	4108200	3422900	0	30291000	16987000	10614000	0	7372800	0
H2KML7;H2KML6			>tr|H2KML7|H2KML7_CAEEL Protein Y48G10A.4, isoform a OS=Caenorhabditis elegans GN=CELE_Y48G10A.4 PE=2 SV=1;>tr|H2KML6|H2KML6_CAEEL Protein Y48G10A.4, isoform b OS=Caenorhabditis elegans GN=CELE_Y48G10A.4 PE=2 SV=1	29	5	14	14	11	11	20	15	18	20	10	10	9	32.7	111.23	18886000	89775000	96044000	215910000	197260000	326340000	602460000	323990000	235840000	85487000	132960000	89691000
H2KY56;Q5TYK5			>tr|H2KY56|H2KY56_CAEEL Protein C06A5.3, isoform a OS=Caenorhabditis elegans GN=C06A5.3 PE=4 SV=1;>tr|Q5TYK5|Q5TYK5_CAEEL Protein C06A5.3, isoform b OS=Caenorhabditis elegans GN=C06A5.3 PE=4 SV=1	7	0	1	2	0	0	0	0	1	0	0	4	4	11.2	86.355	0	4441400	7788900	0	0	0	0	4173900	0	0	39070000	14826000
H2KY58;Q95R18;H2KY59		ain-2	>tr|H2KY58|H2KY58_CAEEL Protein AIN-2, isoform d OS=Caenorhabditis elegans GN=ain-2 PE=2 SV=1;>tr|Q95R18|Q95R18_CAEEL Protein AIN-2, isoform b OS=Caenorhabditis elegans GN=ain-2 PE=2 SV=1;>tr|H2KY59|H2KY59_CAEEL Protein AIN-2, isoform a OS=Caenorhabditis e	22	10	19	14	9	17	14	13	19	18	9	19	13	36.5	79.896	321460000	741300000	532430000	773080000	757810000	521380000	953320000	674580000	678520000	301600000	529840000	238230000
H2KY60		ain-2	>tr|H2KY60|H2KY60_CAEEL Protein AIN-2, isoform c OS=Caenorhabditis elegans GN=ain-2 PE=2 SV=1	1	0	1	0	0	1	1	0	0	1	0	1	0	35.8	74.756	0	52918000	0	0	57211000	23760000	0	0	34325000	0	64263000	0
Q2MGE6;H2KY62			>tr|Q2MGE6|Q2MGE6_CAEEL Protein B0205.1, isoform b OS=Caenorhabditis elegans GN=B0205.1 PE=2 SV=1;>tr|H2KY62|H2KY62_CAEEL Protein B0205.1, isoform a OS=Caenorhabditis elegans GN=B0205.1 PE=2 SV=1	2	0	1	1	0	0	0	0	0	0	1	2	2	3.1	83.887	0	2324200	514400	0	0	0	0	0	0	3095000	16827000	28535000
H2KY68;H2KY69;Q2MGF0;O61935		cyp-34a9	>tr|H2KY68|H2KY68_CAEEL Protein CYP-34A9, isoform a OS=Caenorhabditis elegans GN=cyp-34a9 PE=2 SV=1;>tr|H2KY69|H2KY69_CAEEL Protein CYP-34A9, isoform b OS=Caenorhabditis elegans GN=cyp-34a9 PE=2 SV=1	9	1	2	1	3	1	0	5	5	1	1	1	0	25.7	57.031	13347000	36292000	5655700	5848300	10420000	0	14757000	33386000	4248600	553200	5733500	0
Q17483;H2KY75			>tr|Q17483|Q17483_CAEEL Protein B0336.5, isoform a OS=Caenorhabditis elegans GN=B0336.5 PE=2 SV=3;>tr|H2KY75|H2KY75_CAEEL Protein B0336.5, isoform b OS=Caenorhabditis elegans GN=B0336.5 PE=2 SV=1	2	2	1	1	2	1	1	1	1	2	1	1	2	14.4	22.538	61505000	34011000	3557500	30928000	10099000	13130000	12531000	17990000	19289000	5485400	8847400	2637400
Q5DX39;H2KY76			>tr|Q5DX39|Q5DX39_CAEEL Protein B0336.7, isoform b OS=Caenorhabditis elegans GN=B0336.7 PE=2 SV=1;>tr|H2KY76|H2KY76_CAEEL Protein B0336.7, isoform a OS=Caenorhabditis elegans GN=B0336.7 PE=2 SV=1	2	1	1	1	0	0	0	0	0	0	2	1	2	7.3	48.252	4350200	13859000	6652400	0	0	0	0	0	0	9992400	9499800	26971000
S6FCY3;J7S130;K0M7B5;S6FMZ4;H2KY80;S6F533;Q5DX40;S6FWP0;S6EZM3		flcn-1;F22D3.2	>tr|S6FCY3|S6FCY3_CAEEL Protein FLCN-1, isoform e OS=Caenorhabditis elegans GN=flcn-1 PE=4 SV=1;>tr|J7S130|J7S130_CAEEL Protein FLCN-1, isoform d OS=Caenorhabditis elegans GN=flcn-1 PE=2 SV=1;>tr|K0M7B5|K0M7B5_CAEEL F22D3.2 protein OS=Caenorhabditis elegan	5	0	2	1	1	1	1	2	1	2	0	0	0	11.3	69.555	0	8527000	0	9269400	10407000	13662000	6089800	9275600	5714900	0	0	0
Q95ZZ6;H2KY90		vang-1	>tr|Q95ZZ6|Q95ZZ6_CAEEL Protein VANG-1, isoform b OS=Caenorhabditis elegans GN=vang-1 PE=2 SV=1;>tr|H2KY90|H2KY90_CAEEL Protein VANG-1, isoform a OS=Caenorhabditis elegans GN=vang-1 PE=2 SV=1	5	2	4	2	1	1	0	3	4	3	2	3	1	13.4	60.092	14586000	33185000	5114900	2973100	1602000	0	37648000	46929000	48841000	23716000	18451000	0
H2KY92;Q65ZK3;H2KY93			>tr|H2KY92|H2KY92_CAEEL Protein F42G9.6, isoform a OS=Caenorhabditis elegans GN=CELE_F42G9.6 PE=2 SV=1;>tr|Q65ZK3|Q65ZK3_CAEEL Protein F42G9.6, isoform c OS=Caenorhabditis elegans GN=CELE_F42G9.6 PE=2 SV=1;>tr|H2KY93|H2KY93_CAEEL Protein F42G9.6, isoform b	7	0	2	1	3	3	2	3	5	4	1	2	1	13.2	73.751	0	12684000	4981000	69665000	292050000	326860000	39476000	123390000	152820000	3953800	11896000	14619000
Q2Z1N7;H2KY99;H2KY98			>tr|Q2Z1N7|Q2Z1N7_CAEEL Protein Y25C1A.7, isoform a OS=Caenorhabditis elegans GN=CELE_Y25C1A.7 PE=2 SV=1;>tr|H2KY99|H2KY99_CAEEL Protein Y25C1A.7, isoform c OS=Caenorhabditis elegans GN=CELE_Y25C1A.7 PE=2 SV=1;>tr|H2KY98|H2KY98_CAEEL Protein Y25C1A.7, isof	4	0	1	1	2	3	2	2	4	2	2	2	2	27.8	30.777	0	27910000	7478700	49733000	212610000	56533000	142780000	483230000	198880000	19824000	72227000	17272000
H2KYA0;Q8ITV3			>tr|H2KYA0|H2KYA0_CAEEL Protein Y25C1A.8, isoform a OS=Caenorhabditis elegans GN=CELE_Y25C1A.8 PE=2 SV=1;>tr|Q8ITV3|Q8ITV3_CAEEL Protein Y25C1A.8, isoform b OS=Caenorhabditis elegans GN=CELE_Y25C1A.8 PE=2 SV=1	4	3	3	3	1	1	1	1	1	1	1	1	2	14.5	40.539	71142000	29794000	26481000	8392100	8099200	5531900	6106500	4681800	2883700	13987000	32049000	11196000
H2KYA3;Q95QK5			>tr|H2KYA3|H2KYA3_CAEEL Protein ALFA-1, isoform a OS=Caenorhabditis elegans GN=alfa-1 PE=2 SV=1;>tr|Q95QK5|Q95QK5_CAEEL Protein ALFA-1, isoform b OS=Caenorhabditis elegans GN=alfa-1 PE=2 SV=1	7	1	2	4	1	2	3	0	0	0	0	1	2	13.1	82.065	4667200	15916000	25493000	16075000	90320000	29068000	0	0	0	0	0	3040000
H2KYA9;H2KYA8;H2KYA6;C6FGK8;C6FGK7;C6FGK3;C6FGK5;C6FGK4;H2KYA4;C6FGL0		unc-82	>tr|H2KYA9|H2KYA9_CAEEL Protein UNC-82, isoform f OS=Caenorhabditis elegans GN=unc-82 PE=2 SV=1;>tr|H2KYA8|H2KYA8_CAEEL Protein UNC-82, isoform h OS=Caenorhabditis elegans GN=unc-82 PE=2 SV=1;>tr|H2KYA6|H2KYA6_CAEEL Protein UNC-82, isoform g OS=Caenorhabdi	37	23	22	23	3	1	0	3	1	3	8	8	9	30.8	175.42	535520000	851950000	657260000	10303000	6061600	0	8789700	562340	2439200	82988000	76221000	96469000
H2KYB0			>tr|H2KYB0|H2KYB0_CAEEL Protein B0507.3, isoform a OS=Caenorhabditis elegans GN=B0507.3 PE=2 SV=1	3	0	1	1	0	1	0	0	1	1	1	3	2	8.1	47.337	0	10225000	2631100	0	5590500	0	0	9647000	29666000	15266000	99487000	145260000
I7K4K0;H2KYB2;H2KYB3;Q8MNV9		sup-37	>tr|I7K4K0|I7K4K0_CAEEL Protein SUP-37, isoform d OS=Caenorhabditis elegans GN=sup-37 PE=2 SV=1;>tr|H2KYB2|H2KYB2_CAEEL Protein SUP-37, isoform a OS=Caenorhabditis elegans GN=sup-37 PE=2 SV=1;>tr|H2KYB3|H2KYB3_CAEEL Protein SUP-37, isoform c OS=Caenorhabdi	8	3	3	2	0	0	0	2	0	0	4	2	3	10.7	101.74	55793000	24283000	10729000	0	0	0	4981700	0	0	41190000	11942000	45199000
H2KYB6;F8WU09			>tr|H2KYB6|H2KYB6_CAEEL Protein Y39A3CR.3, isoform a OS=Caenorhabditis elegans GN=CELE_Y39A3CR.3 PE=2 SV=1	19	2	4	4	3	7	7	9	10	14	4	8	6	22.7	107.31	19593000	38966000	134850000	237160000	50953000	239410000	369840000	193520000	529370000	30538000	115020000	113850000
H2KYB8;H2KYB9;Q8MXG5		grld-1	>tr|H2KYB8|H2KYB8_CAEEL Protein GRLD-1, isoform a OS=Caenorhabditis elegans GN=grld-1 PE=2 SV=1;>tr|H2KYB9|H2KYB9_CAEEL Protein GRLD-1, isoform c OS=Caenorhabditis elegans GN=grld-1 PE=2 SV=1;>tr|Q8MXG5|Q8MXG5_CAEEL Protein GRLD-1, isoform b OS=Caenorhabdi	15	11	12	13	7	5	8	11	9	9	9	13	13	26.3	58.891	473530000	505940000	1470300000	245210000	88467000	258020000	316470000	221090000	313650000	378800000	503150000	885250000
H2KYC4;Q95ZY7;G4RTG4;H2KYC5		ajm-1	>tr|H2KYC4|H2KYC4_CAEEL Protein AJM-1, isoform a OS=Caenorhabditis elegans GN=ajm-1 PE=2 SV=1;>tr|Q95ZY7|Q95ZY7_CAEEL Protein AJM-1, isoform c OS=Caenorhabditis elegans GN=ajm-1 PE=2 SV=1;>tr|G4RTG4|G4RTG4_CAEEL Protein AJM-1, isoform e OS=Caenorhabditis e	1	1	1	1	0	0	0	0	0	0	1	1	1	39.9	175.23	108580000	55782000	51828000	0	0	0	0	0	0	3236200	2868500	2500400
H2KYC6		ajm-1	>tr|H2KYC6|H2KYC6_CAEEL Protein AJM-1, isoform d OS=Caenorhabditis elegans GN=ajm-1 PE=2 SV=1	58	43	56	40	9	6	8	16	12	11	23	16	18	41.1	170.26	9237500000	8069700000	7333500000	48161000	39951000	133260000	171130000	55225000	89148000	222870000	143830000	198490000
Q8MQF7;H2KYC9			>tr|Q8MQF7|Q8MQF7_CAEEL Protein C01B10.6, isoform b OS=Caenorhabditis elegans GN=C01B10.6 PE=2 SV=1;>tr|H2KYC9|H2KYC9_CAEEL Protein C01B10.6, isoform a OS=Caenorhabditis elegans GN=C01B10.6 PE=2 SV=1	2	1	1	1	1	2	2	1	2	1	1	1	2	6	51.505	9847400	24618000	3866300	25930000	140460000	67576000	20455000	46616000	21348000	32639000	130370000	53370000
H2KYD0;Q6A578			>tr|H2KYD0|H2KYD0_CAEEL Protein C16A11.2, isoform a OS=Caenorhabditis elegans GN=C16A11.2 PE=2 SV=1;>tr|Q6A578|Q6A578_CAEEL Protein C16A11.2, isoform b OS=Caenorhabditis elegans GN=C16A11.2 PE=2 SV=1	15	2	5	8	5	6	9	7	9	9	0	3	3	29.5	66.38	17743000	31920000	124310000	53996000	26746000	105100000	98956000	119090000	100770000	0	18756000	37367000
H2KYD1;O76580			>tr|H2KYD1|H2KYD1_CAEEL Protein C16A11.4, isoform b OS=Caenorhabditis elegans GN=C16A11.4 PE=2 SV=1;>tr|O76580|O76580_CAEEL Protein C16A11.4, isoform a OS=Caenorhabditis elegans GN=C16A11.4 PE=2 SV=2	4	2	1	1	1	1	1	1	1	1	4	1	2	7.5	57.979	55897000	401160000	275860000	6390300000	1219900000	7780700000	517990000	826950000	3473100000	112150000	769480000	293940000
H2KYD3			>tr|H2KYD3|H2KYD3_CAEEL Protein F57C9.4, isoform a OS=Caenorhabditis elegans GN=CELE_F57C9.4 PE=2 SV=1	11	3	5	5	2	6	4	6	6	5	7	9	6	25.3	74.193	19463000	50789000	58313000	15802000	136020000	184470000	53841000	30824000	43973000	71610000	150100000	172820000
H2KYD4;A5A8Q6			>tr|H2KYD4|H2KYD4_CAEEL Protein F57C9.4, isoform b OS=Caenorhabditis elegans GN=CELE_F57C9.4 PE=1 SV=1;>tr|A5A8Q6|A5A8Q6_CAEEL Protein F57C9.4, isoform c OS=Caenorhabditis elegans GN=CELE_F57C9.4 PE=2 SV=1	1	0	0	0	0	0	0	0	0	0	0	1	0	17.5	97.575	0	0	0	0	0	0	0	0	0	0	10758000	0
Q7YZW5;H2KYD7		vem-1	>tr|Q7YZW5|Q7YZW5_CAEEL Protein VEM-1, isoform b OS=Caenorhabditis elegans GN=vem-1 PE=2 SV=1;>tr|H2KYD7|H2KYD7_CAEEL Protein VEM-1, isoform a OS=Caenorhabditis elegans GN=vem-1 PE=2 SV=1	9	0	3	2	4	7	5	6	8	6	4	6	5	58.5	20.503	0	103830000	20873000	1572900000	312320000	121910000	1032700000	1682200000	598600000	129550000	188870000	47546000
Q9UAN9;H2KYE0		nra-4	>tr|Q9UAN9|Q9UAN9_CAEEL Protein NRA-4, isoform a OS=Caenorhabditis elegans GN=nra-4 PE=2 SV=2;>tr|H2KYE0|H2KYE0_CAEEL Protein NRA-4, isoform b OS=Caenorhabditis elegans GN=nra-4 PE=2 SV=1	47	20	31	26	35	39	38	40	43	41	29	36	33	49.1	121.66	592810000	1488500000	722910000	3939300000	3441900000	3153500000	15395000000	15760000000	9935900000	1613900000	2032600000	2092600000
Q7Z1P8;Q7Z1P9;Q8MPZ6;H2KYE1			>tr|Q7Z1P8|Q7Z1P8_CAEEL Protein R11G1.6, isoform d OS=Caenorhabditis elegans GN=CELE_R11G1.6 PE=2 SV=1;>tr|Q7Z1P9|Q7Z1P9_CAEEL Protein R11G1.6, isoform c OS=Caenorhabditis elegans GN=CELE_R11G1.6 PE=2 SV=1;>tr|Q8MPZ6|Q8MPZ6_CAEEL Protein R11G1.6, isoform a	21	9	13	10	2	0	0	12	12	11	13	17	14	32.8	91.261	280100000	353420000	219060000	18021000	0	0	632360000	309270000	218290000	851750000	803020000	600210000
H2KYE9		dhhc-14	>tr|H2KYE9|H2KYE9_CAEEL Palmitoyltransferase OS=Caenorhabditis elegans GN=dhhc-14 PE=2 SV=1	3	0	0	0	0	1	2	1	2	3	0	0	0	7.3	63.253	0	0	0	0	24433000	25122000	6391900	15826000	17679000	0	0	0
H2KYF2;A8WFM4;Q8MPU6			>tr|H2KYF2|H2KYF2_CAEEL Protein F55A4.8, isoform a OS=Caenorhabditis elegans GN=CELE_F55A4.8 PE=2 SV=1;>tr|A8WFM4|A8WFM4_CAEEL Protein F55A4.8, isoform d OS=Caenorhabditis elegans GN=CELE_F55A4.8 PE=2 SV=1;>tr|Q8MPU6|Q8MPU6_CAEEL Protein F55A4.8, isoform b	4	0	1	0	2	1	1	3	4	2	1	1	2	6.4	68.637	0	25388000	0	1996200	14230000	1415800	39641000	26990000	42697000	8778000	14451000	5954400
Q2V4T1;H2KYF6			>tr|Q2V4T1|Q2V4T1_CAEEL Protein ZK813.4, isoform b OS=Caenorhabditis elegans GN=CELE_ZK813.4 PE=4 SV=1;>tr|H2KYF6|H2KYF6_CAEEL Protein ZK813.4, isoform a OS=Caenorhabditis elegans GN=CELE_ZK813.4 PE=4 SV=1	3	0	1	0	0	0	0	1	3	3	0	1	2	30.3	17.279	0	2743000	0	0	0	0	14122000	32341000	34894000	0	11085000	671520000
Q9TYZ1;H2KYG0			>tr|Q9TYZ1|Q9TYZ1_CAEEL Protein H20E11.3, isoform a OS=Caenorhabditis elegans GN=CELE_H20E11.3 PE=2 SV=2;>tr|H2KYG0|H2KYG0_CAEEL Protein H20E11.3, isoform b OS=Caenorhabditis elegans GN=CELE_H20E11.3 PE=2 SV=1	3	0	0	0	0	0	1	0	0	1	0	2	3	14	31.404	0	0	0	0	0	7283100	0	0	3756600	0	21060000	16485000
H2KYG4;O45137;Q66NI4;Q66NI3		bas-1	>tr|H2KYG4|H2KYG4_CAEEL Protein BAS-1, isoform a OS=Caenorhabditis elegans GN=bas-1 PE=2 SV=1;>tr|O45137|O45137_CAEEL Protein BAS-1, isoform b OS=Caenorhabditis elegans GN=bas-1 PE=2 SV=2;>tr|Q66NI4|Q66NI4_CAEEL Aromatic L-amino acid decarboxylase (Fragmen	6	0	0	0	2	6	4	1	1	3	0	0	0	13.2	58.3	0	0	0	32809000	163920000	880680000	15873000	0	23928000	0	0	0
H2KYG5;O45133;Q86RT5		madf-11	>tr|H2KYG5|H2KYG5_CAEEL Protein MADF-11, isoform b OS=Caenorhabditis elegans GN=madf-11 PE=4 SV=1;>tr|O45133|O45133_CAEEL Protein MADF-11, isoform a OS=Caenorhabditis elegans GN=madf-11 PE=4 SV=3;>tr|Q86RT5|Q86RT5_CAEEL Putative uncharacterized protein (Fr	6	1	3	2	1	0	0	0	1	1	0	2	4	19.8	58.217	1253200	7022300	12012000	5667000	0	0	0	38251000	0	0	3280000	8842800
H2KYG6;Q95ZM9			>tr|H2KYG6|H2KYG6_CAEEL Protein C05D9.9, isoform b OS=Caenorhabditis elegans GN=C05D9.9 PE=2 SV=1;>tr|Q95ZM9|Q95ZM9_CAEEL Protein C05D9.9, isoform a OS=Caenorhabditis elegans GN=C05D9.9 PE=2 SV=1	3	2	2	2	2	2	3	2	2	2	2	2	3	20.9	15.917	122170000	71072000	103870000	71851000	89401000	128120000	40486000	72113000	17903000	69161000	101670000	103080000
H2KYG8;Q8IFY8			>tr|H2KYG8|H2KYG8_CAEEL Protein T26A5.2, isoform a OS=Caenorhabditis elegans GN=CELE_T26A5.2 PE=2 SV=1;>tr|Q8IFY8|Q8IFY8_CAEEL Protein T26A5.2, isoform b OS=Caenorhabditis elegans GN=CELE_T26A5.2 PE=2 SV=1	8	1	4	2	0	1	0	1	2	1	0	2	0	10.3	96.264	4541100	153640000	0	0	272840000	0	7203400	82299000	0	0	153140000	0
H2KYH2		pqn-65	>tr|H2KYH2|H2KYH2_CAEEL Protein PQN-65, isoform a OS=Caenorhabditis elegans GN=pqn-65 PE=2 SV=1	7	1	2	1	1	0	0	2	0	0	2	2	2	5.8	190.61	5990800	4578400	172050000	2891000	0	0	6597300	0	0	10574000	3681100	0
H2KYH3;Q22463		spat-3	>tr|H2KYH3|H2KYH3_CAEEL Protein SPAT-3, isoform a OS=Caenorhabditis elegans GN=spat-3 PE=2 SV=1	17	5	7	6	3	5	5	3	5	4	6	7	7	11.1	276.43	40774000	116480000	29483000	32081000	58335000	33782000	66822000	2054800	15514000	29811000	25643000	38755000
H2KYH5;Q95QX5;Q86GT7			>tr|H2KYH5|H2KYH5_CAEEL Protein C07A12.7, isoform b OS=Caenorhabditis elegans GN=C07A12.7 PE=2 SV=1;>tr|Q95QX5|Q95QX5_CAEEL Protein C07A12.7, isoform a OS=Caenorhabditis elegans GN=C07A12.7 PE=2 SV=1	18	10	12	9	15	15	13	16	18	14	11	17	11	48.9	44.617	297630000	227970000	295260000	1396500000	1444100000	1276200000	2086400000	1444400000	1335800000	235750000	487500000	443490000
Q8MQE8;H2KYH8			>tr|Q8MQE8|Q8MQE8_CAEEL Protein C06A6.2, isoform a OS=Caenorhabditis elegans GN=C06A6.2 PE=2 SV=2;>tr|H2KYH8|H2KYH8_CAEEL Protein C06A6.2, isoform b OS=Caenorhabditis elegans GN=C06A6.2 PE=2 SV=2	14	0	5	2	2	4	5	3	8	8	0	6	2	23.4	74.724	0	31375000	33090000	15656000	54608000	32368000	16244000	91052000	31537000	0	45028000	8982500
H2KYI0;Q8MQ90			>tr|H2KYI0|H2KYI0_CAEEL Protein D2024.5, isoform a OS=Caenorhabditis elegans GN=CELE_D2024.5 PE=2 SV=1;>tr|Q8MQ90|Q8MQ90_CAEEL Protein D2024.5, isoform b OS=Caenorhabditis elegans GN=CELE_D2024.5 PE=2 SV=1	3	0	0	0	1	0	0	2	0	2	0	0	0	18.7	17.864	0	0	0	18512000	0	0	41413000	0	12967000	0	0	0
H2KYI3;Q7JP75;O61701;Q19361		cyk-1	>tr|H2KYI3|H2KYI3_CAEEL Protein CYK-1, isoform a OS=Caenorhabditis elegans GN=cyk-1 PE=4 SV=2;>tr|Q7JP75|Q7JP75_CAEEL Protein CYK-1, isoform b OS=Caenorhabditis elegans GN=cyk-1 PE=1 SV=2;>tr|O61701|O61701_CAEEL Putative uncharacterized protein cyk-1 (Frag	31	11	16	8	9	8	12	14	19	15	9	21	14	27	159.73	155980000	136890000	97937000	63794000	79705000	176590000	128830000	267370000	131630000	61078000	1255100000	258430000
H2KYI5;Q86NI2			>tr|H2KYI5|H2KYI5_CAEEL Protein C06G3.5, isoform a OS=Caenorhabditis elegans GN=C06G3.5 PE=2 SV=1;>tr|Q86NI2|Q86NI2_CAEEL Protein C06G3.5, isoform b OS=Caenorhabditis elegans GN=C06G3.5 PE=2 SV=1	16	1	5	4	10	15	12	8	14	8	4	11	7	44.5	43.675	8587200	341580000	142570000	4184800000	4807000000	6222100000	3556700000	1896700000	1778500000	625890000	860960000	989050000
H2KYI7;O02134;H2KYI8		cgef-1	>tr|H2KYI7|H2KYI7_CAEEL Protein CGEF-1, isoform b OS=Caenorhabditis elegans GN=cgef-1 PE=2 SV=2	4	0	0	3	0	0	1	0	1	2	1	1	2	6	119.71	0	0	14093000	0	0	4066300	0	0	4450100	7982900	9424300	58389000
Q7Z299;H2KYI9;Q7Z2A0		dgk-2	>tr|Q7Z299|Q7Z299_CAEEL Protein DGK-2, isoform c OS=Caenorhabditis elegans GN=dgk-2 PE=2 SV=1;>tr|H2KYI9|H2KYI9_CAEEL Protein DGK-2, isoform a OS=Caenorhabditis elegans GN=dgk-2 PE=2 SV=1;>tr|Q7Z2A0|Q7Z2A0_CAEEL Protein DGK-2, isoform b OS=Caenorhabditis e	8	1	5	3	1	3	2	3	5	6	2	2	2	25.9	39.007	6500400	47424000	33608000	12469000	28296000	23882000	101670000	82145000	112380000	6931700	59883000	23018000
H2KYJ2		ttr-59	>tr|H2KYJ2|H2KYJ2_CAEEL Protein TTR-59, isoform b OS=Caenorhabditis elegans GN=ttr-59 PE=4 SV=1	5	3	4	4	4	5	4	5	5	4	5	5	4	44.4	15.673	52853000	101230000	49498000	710910000	705990000	413070000	860990000	620250000	370550000	122620000	218530000	313650000
H2KYJ5		mtch-1	>tr|H2KYJ5|H2KYJ5_CAEEL Protein MTCH-1, isoform a OS=Caenorhabditis elegans GN=mtch-1 PE=2 SV=1	12	3	7	8	5	7	5	9	10	6	6	6	6	36	37.418	1081900000	2815100000	751080000	1154000000	3128400000	2311300000	4557200000	11065000000	4696700000	1536700000	5421800000	1615500000
Q8MXH0;H2KYJ7;Q5VKT7;Q9GTE0;Q9GTD9;Q5W611;H2KYJ8		nhr-66	>tr|Q8MXH0|Q8MXH0_CAEEL Protein NHR-66, isoform b OS=Caenorhabditis elegans GN=nhr-66 PE=2 SV=1;>tr|H2KYJ7|H2KYJ7_CAEEL Protein NHR-66, isoform a OS=Caenorhabditis elegans GN=nhr-66 PE=2 SV=1;>tr|Q5VKT7|Q5VKT7_CAEEL Nuclear receptor NHR-66 (Fragment) OS=Ca	4	0	0	0	0	0	0	0	0	0	2	3	1	9.5	58.833	0	0	0	0	0	0	0	0	0	16716000	43711000	10054000
H2KYJ9;Q8T666;H2KYK0		cup-5	>tr|H2KYJ9|H2KYJ9_CAEEL Protein CUP-5, isoform d OS=Caenorhabditis elegans GN=cup-5 PE=2 SV=1;>tr|Q8T666|Q8T666_CAEEL CUP-5L OS=Caenorhabditis elegans GN=cup-5 PE=2 SV=1;>tr|H2KYK0|H2KYK0_CAEEL Protein CUP-5, isoform c OS=Caenorhabditis elegans GN=cup-5 PE	10	0	0	2	4	5	6	5	7	8	1	2	2	20.5	75.536	0	0	38537000	24869000	51854000	86478000	105820000	152350000	115540000	76821000	148170000	37038000
H2KYL3;Q9BI64		nrde-4	>tr|H2KYL3|H2KYL3_CAEEL Protein NRDE-4, isoform b OS=Caenorhabditis elegans GN=nrde-4 PE=2 SV=1;>tr|Q9BI64|Q9BI64_CAEEL Protein NRDE-4, isoform a OS=Caenorhabditis elegans GN=nrde-4 PE=2 SV=2	11	1	7	7	2	1	3	1	1	1	0	0	2	18.3	92.139	5809000	71464000	153460000	36893000	0	3902000	13264000	20543000	0	0	0	4671900
H2KYL8;B9WRS6;H2KYL7;H2KYL9		tnt-3	>tr|H2KYL8|H2KYL8_CAEEL Protein TNT-3, isoform b OS=Caenorhabditis elegans GN=tnt-3 PE=2 SV=1;>tr|B9WRS6|B9WRS6_CAEEL Protein TNT-3, isoform d OS=Caenorhabditis elegans GN=tnt-3 PE=2 SV=1;>tr|H2KYL7|H2KYL7_CAEEL Protein TNT-3, isoform a OS=Caenorhabditis e	13	9	9	8	4	3	4	3	2	3	11	10	10	9.9	135.17	378550000	550430000	535680000	28055000	52462000	141740000	25843000	57962000	51898000	694400000	561530000	922570000
H2KYM0;H2KYM1;Q95QR7			>tr|H2KYM0|H2KYM0_CAEEL Protein C39D10.8, isoform a OS=Caenorhabditis elegans GN=C39D10.8 PE=4 SV=1;>tr|H2KYM1|H2KYM1_CAEEL Protein C39D10.8, isoform c OS=Caenorhabditis elegans GN=C39D10.8 PE=4 SV=1;>tr|Q95QR7|Q95QR7_CAEEL Protein C39D10.8, isoform b OS=C	9	6	7	7	6	7	8	5	8	4	7	6	2	74.4	15.311	1309300000	879140000	1311100000	1376900000	1165800000	963830000	499630000	325530000	215360000	456490000	510070000	174310000
O01731;H2KYM5;H2KYM6			>tr|O01731|O01731_CAEEL Protein C09D4.4, isoform a OS=Caenorhabditis elegans GN=C09D4.4 PE=2 SV=2;>tr|H2KYM5|H2KYM5_CAEEL Protein C09D4.4, isoform b OS=Caenorhabditis elegans GN=C09D4.4 PE=2 SV=1;>tr|H2KYM6|H2KYM6_CAEEL Protein C09D4.4, isoform c OS=Caenor	5	0	0	1	2	1	1	3	1	2	1	0	2	6.9	103.42	0	0	2296700	32435000	13426000	10737000	52578000	13523000	14345000	141020000	0	12302000
H2KYM8;Q8ITX0			>tr|H2KYM8|H2KYM8_CAEEL Protein C09E8.1, isoform a OS=Caenorhabditis elegans GN=C09E8.1 PE=2 SV=1;>tr|Q8ITX0|Q8ITX0_CAEEL Protein C09E8.1, isoform b OS=Caenorhabditis elegans GN=C09E8.1 PE=2 SV=1	3	1	1	2	1	2	2	2	1	3	1	1	1	4.3	88.711	9858200	12958000	166430000	13188000	7930700	32743000	41506000	14000000	49149000	10361000	10188000	33398000
H2KYN0;Q8MQA4		vps-45	>tr|H2KYN0|H2KYN0_CAEEL Protein VPS-45, isoform a OS=Caenorhabditis elegans GN=vps-45 PE=1 SV=1	21	7	8	8	12	9	11	16	14	14	4	6	9	40.2	62.119	56699000	1427800000	733830000	425790000	197630000	292570000	485920000	503900000	422300000	63077000	1388900000	694790000
H2KYN3;Q8I7L9;Q8I7L8		acdh-13	>tr|H2KYN3|H2KYN3_CAEEL Protein ACDH-13, isoform a OS=Caenorhabditis elegans GN=acdh-13 PE=2 SV=1	22	8	9	8	7	8	9	14	19	14	7	9	7	36.5	67.991	180460000	279510000	764660000	141440000	451740000	697790000	1132800000	1080300000	1641700000	139520000	321590000	524240000
H2KYN5;O16466		atg-18	>tr|H2KYN5|H2KYN5_CAEEL Protein ATG-18, isoform b OS=Caenorhabditis elegans GN=atg-18 PE=2 SV=1;>tr|O16466|O16466_CAEEL Protein ATG-18, isoform a OS=Caenorhabditis elegans GN=atg-18 PE=2 SV=1	13	5	5	5	11	10	9	6	7	8	3	6	5	45.2	43.302	47298000	213090000	194290000	605390000	804850000	589600000	164170000	243180000	165550000	51460000	76355000	132030000
H2KYN6;H2KYN7;Q5NKY6		smk-1	>tr|H2KYN6|H2KYN6_CAEEL Protein SMK-1, isoform a OS=Caenorhabditis elegans GN=smk-1 PE=2 SV=1;>tr|H2KYN7|H2KYN7_CAEEL Protein SMK-1, isoform b OS=Caenorhabditis elegans GN=smk-1 PE=2 SV=1;>tr|Q5NKY6|Q5NKY6_CAEEL Protein SMK-1, isoform c OS=Caenorhabditis e	37	6	16	13	22	25	23	17	19	21	9	18	15	42.3	122.98	30742000	163720000	128620000	865060000	1295300000	1201700000	421200000	555480000	320320000	48282000	361360000	274010000
H2KYP1;Q8I7L5		lntl-1	>tr|H2KYP1|H2KYP1_CAEEL Protein LNTL-1, isoform a OS=Caenorhabditis elegans GN=lntl-1 PE=1 SV=1;>tr|Q8I7L5|Q8I7L5_CAEEL Protein LNTL-1, isoform b OS=Caenorhabditis elegans GN=lntl-1 PE=2 SV=1	7	4	6	5	2	4	5	5	6	5	7	7	7	21.9	34.037	67233000	113100000	154380000	36991000	72950000	140170000	234500000	348390000	273030000	249140000	585570000	393780000
H2KYP4;H2KYP2;Q94161;Q8I7I7		ncx-2	>tr|H2KYP4|H2KYP4_CAEEL Protein NCX-2, isoform d OS=Caenorhabditis elegans GN=ncx-2 PE=2 SV=1;>tr|H2KYP2|H2KYP2_CAEEL Protein NCX-2, isoform a OS=Caenorhabditis elegans GN=ncx-2 PE=2 SV=1	22	11	17	14	9	4	3	15	18	18	14	15	16	25.2	105.57	543650000	1661000000	2123700000	84768000	35900000	72087000	2725700000	1534600000	2177200000	811220000	408860000	1151400000
O45630;H2KYP3		ncx-2	>tr|O45630|O45630_CAEEL Sodium-calcium exchanger OS=Caenorhabditis elegans PE=2 SV=1;>tr|H2KYP3|H2KYP3_CAEEL Protein NCX-2, isoform b OS=Caenorhabditis elegans GN=ncx-2 PE=2 SV=1	2	1	1	1	1	0	1	1	2	2	1	1	1	25.3	103.15	51370000	7416000	168790000	27534000	0	0	158820000	126940000	112150000	63114000	85590000	74747000
H2KYP5;Q8I7I6			>tr|H2KYP5|H2KYP5_CAEEL Protein C10G8.8, isoform a OS=Caenorhabditis elegans GN=C10G8.8 PE=2 SV=1;>tr|Q8I7I6|Q8I7I6_CAEEL Protein C10G8.8, isoform b OS=Caenorhabditis elegans GN=C10G8.8 PE=2 SV=1	3	0	0	0	2	2	1	2	2	3	0	3	2	9.1	43.708	0	0	0	56656000	31562000	0	8898600	30572000	36381000	0	56806000	54988000
H2KYQ2;Q17921;H2KYQ3			>tr|H2KYQ2|H2KYQ2_CAEEL Protein C12D12.1, isoform b OS=Caenorhabditis elegans GN=C12D12.1 PE=2 SV=1;>tr|Q17921|Q17921_CAEEL Protein C12D12.1, isoform a OS=Caenorhabditis elegans GN=C12D12.1 PE=2 SV=2;>tr|H2KYQ3|H2KYQ3_CAEEL Protein C12D12.1, isoform c OS=C	10	4	5	3	4	4	4	4	6	4	5	9	8	19.4	69.155	257140000	1563600000	272620000	94728000	482180000	157970000	943670000	1541900000	960880000	3786200000	11925000000	9374600000
H2KYQ5;H2KYQ6		gyg-1	>tr|H2KYQ5|H2KYQ5_CAEEL Protein GYG-1, isoform a OS=Caenorhabditis elegans GN=gyg-1 PE=2 SV=1;>tr|H2KYQ6|H2KYQ6_CAEEL Protein GYG-1, isoform c OS=Caenorhabditis elegans GN=gyg-1 PE=2 SV=1	8	2	3	3	4	8	6	4	7	4	3	5	4	24.9	49.006	82219000	160590000	207610000	4652500000	3216300000	5583900000	813820000	977820000	1139300000	174660000	282650000	442390000
H2KYR1;Q8MNX8		vig-1	>tr|H2KYR1|H2KYR1_CAEEL Protein VIG-1, isoform a OS=Caenorhabditis elegans GN=vig-1 PE=2 SV=1	19	14	15	14	9	15	16	11	15	16	13	16	17	47.6	40.406	11677000000	11868000000	10994000000	6403600000	11634000000	7082100000	9933200000	7960900000	8042000000	18956000000	18429000000	13166000000
H2KYR6;Q18915		nlp-14	>tr|H2KYR6|H2KYR6_CAEEL Protein NLP-14, isoform b OS=Caenorhabditis elegans GN=nlp-14 PE=2 SV=1;>tr|Q18915|Q18915_CAEEL Protein NLP-14, isoform a OS=Caenorhabditis elegans GN=nlp-14 PE=2 SV=1	4	1	3	2	0	0	0	0	0	0	1	0	0	56.4	19.019	9500700	20601000	17018000	0	0	0	0	0	0	2143800	0	0
H2KYS1		hsp-43	>tr|H2KYS1|H2KYS1_CAEEL Protein HSP-43, isoform a OS=Caenorhabditis elegans GN=hsp-43 PE=2 SV=1	24	19	23	22	12	16	14	13	13	17	12	18	14	62.5	43.241	9384200000	10168000000	9479100000	267360000	367840000	248340000	293030000	327770000	247900000	232640000	363120000	317410000
H2KYS3-2;H2KYS3	Cytochrome P450 daf-9	daf-9	>sp|H2KYS3-2|DAF9_CAEEL Isoform b of Cytochrome P450 daf-9 OS=Caenorhabditis elegans GN=daf-9;>sp|H2KYS3|DAF9_CAEEL Cytochrome P450 daf-9 OS=Caenorhabditis elegans GN=daf-9 PE=1 SV=1	7	0	0	0	0	0	0	5	4	4	0	0	0	14.5	64.77	0	0	0	0	0	0	23494000	26985000	17399000	0	0	0
H2KYS8		cpna-1	>tr|H2KYS8|H2KYS8_CAEEL Protein CPNA-1, isoform b OS=Caenorhabditis elegans GN=cpna-1 PE=2 SV=1	1	0	1	1	0	0	0	0	1	1	0	0	1	54.7	124.6	0	14353000	1560000	0	0	0	0	9114600	1858400	0	0	15742000
H2KYU2;Q965M7			>tr|H2KYU2|H2KYU2_CAEEL Protein C17E7.9, isoform b OS=Caenorhabditis elegans GN=C17E7.9 PE=2 SV=1;>tr|Q965M7|Q965M7_CAEEL Protein C17E7.9, isoform a OS=Caenorhabditis elegans GN=C17E7.9 PE=2 SV=1	8	1	3	0	1	1	2	4	6	4	1	1	0	32.7	29.643	4080400	18775000	0	34946000	12716000	8400800	67067000	82299000	39579000	6523400	8285700	0
Q95QZ7;H2KYU6;O01894;Q95QZ9		npl-4.1;npl-4.2	>tr|Q95QZ7|Q95QZ7_CAEEL Protein NPL-4.1, isoform a OS=Caenorhabditis elegans GN=npl-4.1 PE=2 SV=1;>tr|H2KYU6|H2KYU6_CAEEL Protein NPL-4.1, isoform b OS=Caenorhabditis elegans GN=npl-4.1 PE=2 SV=1;>tr|O01894|O01894_CAEEL Protein NPL-4.2, isoform a OS=Caenor	11	4	10	8	9	10	10	10	9	8	4	7	7	29.2	59.392	103780000	733430000	259920000	1996000000	2751900000	1589500000	961650000	873750000	363900000	113030000	340780000	219790000
H2KYU8			>tr|H2KYU8|H2KYU8_CAEEL Protein F10C1.8, isoform a OS=Caenorhabditis elegans GN=CELE_F10C1.8 PE=2 SV=1	2	1	1	2	0	0	0	0	0	0	0	0	0	55	17.997	30393000	11027000	43573000	0	0	0	0	0	0	0	0	0
H2KYV1			>tr|H2KYV1|H2KYV1_CAEEL Protein C25H3.9, isoform a OS=Caenorhabditis elegans GN=C25H3.9 PE=2 SV=1	8	3	6	3	2	4	3	5	7	5	2	5	3	45.2	21.967	340650000	456500000	1078800000	940490000	538070000	1833000000	2434400000	2114400000	2034400000	232270000	539000000	1390500000
H2KYV3			>tr|H2KYV3|H2KYV3_CAEEL Protein C18B2.5, isoform b OS=Caenorhabditis elegans GN=C18B2.5 PE=2 SV=1	1	1	1	1	0	0	0	0	0	0	1	1	1	63.5	77.652	8434600	109530000	18356000	0	0	0	0	0	0	18230000	36920000	2373100
H2KYV8;Q8MNV5			>tr|H2KYV8|H2KYV8_CAEEL Protein C18C4.5, isoform b OS=Caenorhabditis elegans GN=C18C4.5 PE=2 SV=1;>tr|Q8MNV5|Q8MNV5_CAEEL Protein C18C4.5, isoform a OS=Caenorhabditis elegans GN=C18C4.5 PE=2 SV=1	28	7	16	17	10	20	16	5	11	12	10	10	11	35.6	121.49	60292000	236600000	212910000	395200000	463430000	300110000	44923000	109650000	80789000	104330000	239090000	124140000
Q86NJ8;H2KYV9;Q8IG64		ppw-1	>tr|Q86NJ8|Q86NJ8_CAEEL Protein PPW-1, isoform c OS=Caenorhabditis elegans GN=ppw-1 PE=4 SV=1;>tr|H2KYV9|H2KYV9_CAEEL Protein PPW-1, isoform a OS=Caenorhabditis elegans GN=ppw-1 PE=4 SV=1	44	21	33	32	36	38	39	28	31	27	19	20	19	53.9	99.565	381780000	1659700000	665350000	2362600000	4379200000	2943500000	844050000	2296800000	933280000	150620000	830810000	390660000
Q5R3Y6;Q95Q64;H2KYW3;H2KYW1		nab-1	>tr|Q5R3Y6|Q5R3Y6_CAEEL Protein NAB-1, isoform e OS=Caenorhabditis elegans GN=nab-1 PE=2 SV=1;>tr|Q95Q64|Q95Q64_CAEEL Protein NAB-1, isoform b OS=Caenorhabditis elegans GN=nab-1 PE=2 SV=1;>tr|H2KYW3|H2KYW3_CAEEL Protein NAB-1, isoform d OS=Caenorhabditis e	9	0	2	5	0	1	3	0	2	4	1	2	2	19.9	60.214	0	3945500	17443000	0	0	8318700	0	1606200	11053000	1543900	0	6924800
H2KYW6		esyt-2	>tr|H2KYW6|H2KYW6_CAEEL Protein ESYT-2, isoform b OS=Caenorhabditis elegans GN=esyt-2 PE=2 SV=1	4	2	2	2	2	2	1	3	3	2	3	2	1	47.7	25.406	16009000	11278000	18199000	8309200	18491000	15127000	143300000	201040000	70051000	60036000	18598000	20540000
Q5LK46;H2KYX2;H2KYX3		nfm-1	>tr|Q5LK46|Q5LK46_CAEEL Protein NFM-1, isoform c OS=Caenorhabditis elegans GN=nfm-1 PE=2 SV=1;>tr|H2KYX2|H2KYX2_CAEEL Protein NFM-1, isoform a OS=Caenorhabditis elegans GN=nfm-1 PE=2 SV=1;>tr|H2KYX3|H2KYX3_CAEEL Protein NFM-1, isoform b OS=Caenorhabditis e	6	3	3	3	0	1	0	2	1	2	1	2	2	10.5	74.164	17318000	28636000	34183000	0	3446100	0	6219600	1254000	3303800	1510600	8241600	6605200
H2KYX4;Q8IFY5			>tr|H2KYX4|H2KYX4_CAEEL Protein C23H3.2, isoform a OS=Caenorhabditis elegans GN=C23H3.2 PE=2 SV=1;>tr|Q8IFY5|Q8IFY5_CAEEL Protein C23H3.2, isoform b OS=Caenorhabditis elegans GN=C23H3.2 PE=2 SV=1	10	2	6	3	6	4	5	7	7	8	6	7	7	26.6	39.999	47469000	191770000	153860000	134150000	189390000	167660000	670170000	385520000	729090000	322340000	619790000	821640000
H2KYY3		pat-12	>tr|H2KYY3|H2KYY3_CAEEL Protein PAT-12, isoform b OS=Caenorhabditis elegans GN=pat-12 PE=2 SV=1	1	1	1	1	0	0	0	0	0	1	0	0	0	55.1	69.924	30995000	64329000	44217000	0	0	0	0	0	3094600	0	0	0
H2KYY4		pat-12	>tr|H2KYY4|H2KYY4_CAEEL Protein PAT-12, isoform c OS=Caenorhabditis elegans GN=pat-12 PE=2 SV=1	3	3	3	3	0	1	1	0	1	1	1	1	1	57.9	81.658	2828100000	1839400000	3042100000	0	37917000	31490000	0	27165000	78558000	25978000	156000000	191500000
H2KYY5		pat-12	>tr|H2KYY5|H2KYY5_CAEEL Protein PAT-12, isoform d OS=Caenorhabditis elegans GN=pat-12 PE=1 SV=1	22	8	13	17	1	0	0	0	0	0	0	2	0	23.6	117.8	303110000	482300000	1000500000	7065600	0	0	0	0	0	0	9360000	0
H2KYY6;Q8MPW4;H2KYZ2;H2KYY8;H2KYY7		pat-12	>tr|H2KYY6|H2KYY6_CAEEL Protein PAT-12, isoform e OS=Caenorhabditis elegans GN=pat-12 PE=2 SV=1;>tr|Q8MPW4|Q8MPW4_CAEEL Protein PAT-12, isoform f OS=Caenorhabditis elegans GN=pat-12 PE=2 SV=1;>tr|H2KYZ2|H2KYZ2_CAEEL Protein PAT-12, isoform l OS=Caenorhabdi	4	3	3	2	0	1	1	1	1	1	1	1	1	55	55.507	775690000	1404800000	949780000	0	6911000	3361000	4757000	8228400	2850700	4401600	14573000	2457700
H2KYZ0		pat-12	>tr|H2KYZ0|H2KYZ0_CAEEL Protein PAT-12, isoform j OS=Caenorhabditis elegans GN=pat-12 PE=2 SV=1	49	43	45	40	10	7	8	15	12	13	19	17	18	58.4	82.92	26022000000	23082000000	34073000000	132830000	71204000	89122000	255990000	123610000	147430000	377090000	440130000	569390000
H2KYZ1		pat-12	>tr|H2KYZ1|H2KYZ1_CAEEL Protein PAT-12, isoform k OS=Caenorhabditis elegans GN=pat-12 PE=2 SV=1	1	0	1	0	0	0	0	0	0	0	0	0	0	55.9	76.293	0	0	0	0	0	0	0	0	0	0	0	0
H2KYZ3;Q18124			>tr|H2KYZ3|H2KYZ3_CAEEL Protein C24A3.2, isoform b OS=Caenorhabditis elegans GN=C24A3.2 PE=2 SV=1	3	2	2	2	1	1	1	2	3	2	2	1	2	23.3	8.3557	17206000	123150000	61365000	16881000	11429000	11814000	79124000	179090000	402270000	14452000	8795100	53362000
H2KYZ6;Q95Q79		frm-4	>tr|H2KYZ6|H2KYZ6_CAEEL Protein FRM-4, isoform a OS=Caenorhabditis elegans GN=frm-4 PE=2 SV=1;>tr|Q95Q79|Q95Q79_CAEEL Protein FRM-4, isoform b OS=Caenorhabditis elegans GN=frm-4 PE=2 SV=1	1	0	0	0	0	0	0	1	0	1	0	0	0	36.2	71.757	0	0	0	0	0	0	83208000	0	28173000	0	0	0
H2KYZ7		frm-4	>tr|H2KYZ7|H2KYZ7_CAEEL Protein FRM-4, isoform c OS=Caenorhabditis elegans GN=frm-4 PE=2 SV=1	21	3	4	5	6	8	5	17	14	12	11	12	12	38.5	75.722	33060000	80147000	58281000	79192000	148310000	75075000	640530000	858430000	646640000	347110000	545650000	435140000
H2KYZ8;Q8T3H1;O01760			>tr|H2KYZ8|H2KYZ8_CAEEL Protein F55A12.2, isoform c OS=Caenorhabditis elegans GN=CELE_F55A12.2 PE=2 SV=1;>tr|Q8T3H1|Q8T3H1_CAEEL Protein F55A12.2, isoform b OS=Caenorhabditis elegans GN=CELE_F55A12.2 PE=2 SV=1	6	1	2	2	2	2	2	5	4	6	1	2	1	27.7	34.024	12480000	16634000	30950000	22728000	16241000	48709000	306790000	155250000	228990000	15687000	26515000	24259000
H2KZ01;Q86NJ5;Q95R13		pqn-44	>tr|H2KZ01|H2KZ01_CAEEL Protein PQN-44, isoform c OS=Caenorhabditis elegans GN=pqn-44 PE=2 SV=1;>tr|Q86NJ5|Q86NJ5_CAEEL Protein PQN-44, isoform d OS=Caenorhabditis elegans GN=pqn-44 PE=2 SV=1;>tr|Q95R13|Q95R13_CAEEL Protein PQN-44, isoform b OS=Caenorhabdi	6	2	3	4	0	0	0	0	0	1	0	0	0	17	53.623	14695000	23016000	80806000	0	0	0	0	0	3001800	0	0	0
O76430;H2KZ02			>tr|O76430|O76430_CAEEL Protein C24B9.3, isoform a OS=Caenorhabditis elegans GN=C24B9.3 PE=2 SV=2;>tr|H2KZ02|H2KZ02_CAEEL Protein C24B9.3, isoform b OS=Caenorhabditis elegans GN=C24B9.3 PE=2 SV=1	3	0	0	0	1	3	2	1	0	1	0	2	1	7.9	45.201	0	0	0	10414000	50598000	24178000	0	0	0	0	30206000	16985000
H2KZ05			>tr|H2KZ05|H2KZ05_CAEEL Protein T05C3.6, isoform a OS=Caenorhabditis elegans GN=CELE_T05C3.6 PE=2 SV=1	9	3	4	5	0	0	0	4	4	5	4	6	5	22	57.046	44418000	161180000	138360000	0	0	0	164320000	70572000	55676000	299850000	358110000	373860000
H2KZ06;H2KZ07;Q7Z121		clec-266	>tr|H2KZ06|H2KZ06_CAEEL Protein CLEC-266, isoform a OS=Caenorhabditis elegans GN=clec-266 PE=2 SV=1;>tr|H2KZ07|H2KZ07_CAEEL Protein CLEC-266, isoform b OS=Caenorhabditis elegans GN=clec-266 PE=2 SV=1;>tr|Q7Z121|Q7Z121_CAEEL Protein CLEC-266, isoform c OS=C	7	6	7	7	6	5	6	5	6	5	5	6	5	34.4	24.757	216490000	538990000	510400000	945290000	745960000	396450000	139830000	951260000	205390000	60641000	291220000	135320000
Q19955;H2KZ12;Q86RT4		ags-3	>tr|Q19955|Q19955_CAEEL Protein AGS-3, isoform a OS=Caenorhabditis elegans GN=ags-3 PE=1 SV=1;>tr|H2KZ12|H2KZ12_CAEEL Protein AGS-3, isoform b OS=Caenorhabditis elegans GN=ags-3 PE=2 SV=1	8	1	5	1	1	1	1	1	6	5	0	4	1	17.8	66.327	885590	51533000	13642000	1205500	10671000	8102100	1583300	53906000	36277000	0	21790000	7894400
H2KZ16			>tr|H2KZ16|H2KZ16_CAEEL Protein ZK484.4, isoform b OS=Caenorhabditis elegans GN=CELE_ZK484.4 PE=2 SV=1	15	3	8	8	1	1	1	4	6	4	4	6	5	24.1	98.458	46521000	71372000	77894000	37693000	3741700	9486000	13213000	27356000	50343000	37368000	22225000	67546000
H2KZ18;H2KZ19;D7SFL2			>tr|H2KZ18|H2KZ18_CAEEL Protein C34F11.3, isoform a OS=Caenorhabditis elegans GN=C34F11.3 PE=2 SV=1;>tr|H2KZ19|H2KZ19_CAEEL Protein C34F11.3, isoform c OS=Caenorhabditis elegans GN=C34F11.3 PE=2 SV=1;>tr|D7SFL2|D7SFL2_CAEEL Protein C34F11.3, isoform b OS=C	39	11	16	14	30	37	34	24	27	28	12	13	14	49.5	90.108	189490000	287340000	386580000	8640700000	9037500000	6797800000	1736400000	1882500000	1325000000	258100000	270440000	297590000
H2KZ22;Q8WT46		wip-1	>tr|H2KZ22|H2KZ22_CAEEL Protein WIP-1, isoform a OS=Caenorhabditis elegans GN=wip-1 PE=2 SV=1;>tr|Q8WT46|Q8WT46_CAEEL Protein WIP-1, isoform b OS=Caenorhabditis elegans GN=wip-1 PE=2 SV=2	6	0	0	1	3	3	4	1	2	3	0	0	0	20.3	36.447	0	0	1672900	118590000	26866000	184700000	42600000	6567100	116510000	0	0	0
H2KZ25;Q8IG43;H2KZ26;H2KZ24			>tr|H2KZ25|H2KZ25_CAEEL Protein C27H5.2, isoform b OS=Caenorhabditis elegans GN=C27H5.2 PE=2 SV=1;>tr|Q8IG43|Q8IG43_CAEEL Protein C27H5.2, isoform d OS=Caenorhabditis elegans GN=C27H5.2 PE=2 SV=1;>tr|H2KZ26|H2KZ26_CAEEL Protein C27H5.2, isoform c OS=Caenor	8	1	2	5	4	2	2	2	3	4	3	4	6	23.1	52.409	5399400	17632000	96585000	45001000	16818000	47708000	32119000	21271000	23552000	26420000	18190000	1052800000
Q8I7L2;H2KZ29		hpo-10	>tr|Q8I7L2|Q8I7L2_CAEEL Protein HPO-10, isoform c OS=Caenorhabditis elegans GN=hpo-10 PE=2 SV=1;>tr|H2KZ29|H2KZ29_CAEEL Protein HPO-10, isoform a OS=Caenorhabditis elegans GN=hpo-10 PE=2 SV=1	7	2	6	5	0	1	1	2	2	2	2	3	2	14.5	72.192	70622000	155650000	100120000	0	44512000	45029000	12680000	37868000	37246000	12082000	65994000	47030000
H2KZ36;F1LIL5			>tr|H2KZ36|H2KZ36_CAEEL Protein C30B5.6, isoform b OS=Caenorhabditis elegans GN=C30B5.6 PE=4 SV=1;>tr|F1LIL5|F1LIL5_CAEEL Protein C30B5.6, isoform a OS=Caenorhabditis elegans GN=C30B5.6 PE=4 SV=1	4	4	1	3	1	0	1	0	0	0	0	0	0	9.7	61.231	89288000	50874000	93820000	3799200	0	7858600	0	0	0	0	0	0
H2KZ37;Q7JPE4;Q7JPE3		tat-4	>tr|H2KZ37|H2KZ37_CAEEL Protein TAT-4, isoform b OS=Caenorhabditis elegans GN=tat-4 PE=2 SV=1;>tr|Q7JPE4|Q7JPE4_CAEEL Protein TAT-4, isoform c OS=Caenorhabditis elegans GN=tat-4 PE=2 SV=1	17	5	8	7	8	9	8	10	11	11	8	8	10	13.5	164.64	254070000	497800000	856070000	1327500000	3044100000	2945800000	6475800000	3561700000	10345000000	625590000	783980000	5727900000
Q6AW19;H2KZ40			>tr|Q6AW19|Q6AW19_CAEEL Protein Y110A7A.9, isoform b OS=Caenorhabditis elegans GN=CELE_Y110A7A.9 PE=2 SV=1;>tr|H2KZ40|H2KZ40_CAEEL Protein Y110A7A.9, isoform a OS=Caenorhabditis elegans GN=CELE_Y110A7A.9 PE=2 SV=1	12	3	3	3	7	6	8	5	5	5	1	3	3	17.8	101.86	33624000	6886200	7340300	122240000	57677000	110790000	47801000	48497000	47406000	4799000	22495000	19807000
H2KZ41;Q8IAB5			>tr|H2KZ41|H2KZ41_CAEEL Protein Y110A7A.15, isoform a OS=Caenorhabditis elegans GN=CELE_Y110A7A.15 PE=2 SV=1	10	8	8	8	1	2	1	6	2	2	6	7	3	26.6	54.592	177180000	387050000	138300000	9115300	28174000	33132000	104870000	24536000	33469000	113270000	119950000	87843000
H2KZ42;H2KZ47;H2KZ45;H2KZ43;H2KZ46;O45050;O45051;Q95Q62;O45049		lfe-2;LFE-2	>tr|H2KZ42|H2KZ42_CAEEL Protein LFE-2, isoform b OS=Caenorhabditis elegans GN=lfe-2 PE=2 SV=1;>tr|H2KZ47|H2KZ47_CAEEL Protein LFE-2, isoform d OS=Caenorhabditis elegans GN=lfe-2 PE=2 SV=1;>tr|H2KZ45|H2KZ45_CAEEL Protein LFE-2, isoform f OS=Caenorhabditis e	8	2	3	3	2	2	5	4	3	5	3	2	1	31.7	45.214	47523000	201580000	142990000	29374000	28020000	43822000	77492000	28480000	61082000	192890000	198150000	155560000
H2KZ48;D0G904			>tr|H2KZ48|H2KZ48_CAEEL Protein C30F12.5, isoform a OS=Caenorhabditis elegans GN=C30F12.5 PE=2 SV=1	12	7	10	8	5	4	5	10	11	8	10	11	9	44.9	42.874	341860000	690700000	510310000	91753000	43860000	80699000	572040000	675880000	255900000	575740000	796550000	931790000
H2KZ52		mrpl-14	>tr|H2KZ52|H2KZ52_CAEEL Protein MRPL-14, isoform a OS=Caenorhabditis elegans GN=mrpl-14 PE=2 SV=1	7	5	5	4	2	4	1	4	6	3	3	4	2	43.1	22.15	197670000	210940000	71451000	30220000	57371000	22676000	83410000	130410000	23162000	34053000	70973000	28281000
Q95QH5;H2KZ53			>tr|Q95QH5|Q95QH5_CAEEL Protein F32A5.2, isoform b OS=Caenorhabditis elegans GN=CELE_F32A5.2 PE=2 SV=1;>tr|H2KZ53|H2KZ53_CAEEL Protein F32A5.2, isoform a OS=Caenorhabditis elegans GN=CELE_F32A5.2 PE=2 SV=1	21	12	16	15	8	16	13	8	16	13	12	18	17	27.9	97.147	545550000	1598600000	1210500000	477810000	541760000	323800000	361110000	552360000	369650000	1039500000	3872100000	2369300000
Q86NG3;H2KZ57	C-type lectin domain-containing protein 88	clec-88	>sp|Q86NG3|CLC88_CAEEL C-type lectin domain-containing protein 88 OS=Caenorhabditis elegans GN=clec-88 PE=1 SV=1;>tr|H2KZ57|H2KZ57_CAEEL Protein CLEC-88, isoform b OS=Caenorhabditis elegans GN=clec-88 PE=2 SV=1	4	3	3	3	2	4	4	3	4	4	3	4	4	20.2	26.07	41465000	143280000	86637000	351340000	312380000	436780000	257940000	344340000	272840000	114440000	414560000	227740000
H2KZ70;Q5WRS7;H2KZ71			>tr|H2KZ70|H2KZ70_CAEEL Protein ZC477.3, isoform a OS=Caenorhabditis elegans GN=CELE_ZC477.3 PE=2 SV=1;>tr|Q5WRS7|Q5WRS7_CAEEL Protein ZC477.3, isoform b OS=Caenorhabditis elegans GN=CELE_ZC477.3 PE=2 SV=1;>tr|H2KZ71|H2KZ71_CAEEL Protein ZC477.3, isoform c	20	6	12	9	7	9	9	17	16	13	11	12	10	55.2	37.979	92128000	207420000	168760000	222860000	116120000	223130000	1797900000	1046900000	933540000	239250000	202130000	286600000
H2KZ73;Q8T3B7;H8W3Y1		noah-1	>tr|H2KZ73|H2KZ73_CAEEL Protein NOAH-1, isoform a OS=Caenorhabditis elegans GN=noah-1 PE=2 SV=2;>tr|Q8T3B7|Q8T3B7_CAEEL Protein NOAH-1, isoform b OS=Caenorhabditis elegans GN=noah-1 PE=2 SV=3;>tr|H8W3Y1|H8W3Y1_CAEEL Protein NOAH-1, isoform c OS=Caenorhabdi	16	4	9	6	5	11	9	5	9	8	1	6	5	19.2	115.32	457030000	389360000	1035400000	36879000	197020000	148750000	41802000	201760000	136890000	4516400	49969000	30706000
H2KZ74			>tr|H2KZ74|H2KZ74_CAEEL Protein T25B2.2, isoform a OS=Caenorhabditis elegans GN=CELE_T25B2.2 PE=2 SV=1	1	0	0	1	0	0	0	0	0	0	0	0	0	45.2	49.826	0	0	7048900	0	0	0	0	0	0	0	0	0
H2KZ82;G5EF29;S6F562;S6FD15		pqn-21	>tr|H2KZ82|H2KZ82_CAEEL Protein PQN-21, isoform b OS=Caenorhabditis elegans GN=pqn-21 PE=2 SV=1;>tr|G5EF29|G5EF29_CAEEL Protein PQN-21, isoform a OS=Caenorhabditis elegans GN=pqn-21 PE=2 SV=1;>tr|S6F562|S6F562_CAEEL Protein PQN-21, isoform c OS=Caenorhabdi	8	2	2	3	1	4	1	3	6	3	2	5	3	14.4	88.322	112090000	11166000	59392000	22471000	35281000	7362900	42854000	312250000	117420000	13611000	17526000	47595000
H2KZ84;B7WN67			>tr|H2KZ84|H2KZ84_CAEEL Protein C37C3.1, isoform a OS=Caenorhabditis elegans GN=C37C3.1 PE=2 SV=1;>tr|B7WN67|B7WN67_CAEEL Protein C37C3.1, isoform b OS=Caenorhabditis elegans GN=C37C3.1 PE=2 SV=1	4	0	2	4	0	1	1	0	1	0	0	3	4	11.1	55.782	0	19762000	14345000	0	12101000	2584300	0	10297000	0	0	42680000	42498000
H2KZ85;Q965J8;O45187;U4PFG4			>tr|H2KZ85|H2KZ85_CAEEL Protein M70.3, isoform b OS=Caenorhabditis elegans GN=CELE_M70.3 PE=2 SV=1;>tr|Q965J8|Q965J8_CAEEL Protein M70.3, isoform a OS=Caenorhabditis elegans GN=CELE_M70.3 PE=2 SV=1;>tr|O45187|O45187_CAEEL Protein M70.1, isoform a OS=Caenor	20	1	0	0	1	1	1	10	11	13	2	0	0	29.7	96.294	3427900	0	0	18799000	0	12812000	524280000	330290000	312010000	19468000	0	0
H2KZ88;O01617		ugt-9	>tr|H2KZ88|H2KZ88_CAEEL Protein UGT-9, isoform b OS=Caenorhabditis elegans GN=ugt-9 PE=2 SV=1;>tr|O01617|O01617_CAEEL Protein UGT-9, isoform a OS=Caenorhabditis elegans GN=ugt-9 PE=2 SV=1	5	0	0	0	0	0	0	2	0	4	0	0	1	17.9	60.627	0	0	0	0	0	0	40014000	0	34421000	0	0	3711600
H2KZ89;Q5ZR77			>tr|H2KZ89|H2KZ89_CAEEL Protein R02F11.3, isoform a OS=Caenorhabditis elegans GN=CELE_R02F11.3 PE=2 SV=1;>tr|Q5ZR77|Q5ZR77_CAEEL Protein R02F11.3, isoform b OS=Caenorhabditis elegans GN=CELE_R02F11.3 PE=2 SV=1	9	2	2	4	4	2	2	8	7	8	3	1	3	30	52.362	23236000	88524000	110470000	56517000	33921000	60035000	206510000	423540000	276180000	33963000	18854000	29295000
H2KZ95;Q7YZG5			>tr|H2KZ95|H2KZ95_CAEEL Protein Y48G9A.9, isoform a OS=Caenorhabditis elegans GN=CELE_Y48G9A.9 PE=2 SV=1;>tr|Q7YZG5|Q7YZG5_CAEEL Protein Y48G9A.9, isoform b OS=Caenorhabditis elegans GN=CELE_Y48G9A.9 PE=2 SV=1	10	2	4	1	7	10	9	3	6	7	0	0	3	23.6	40.434	11495000	26948000	36500000	379080000	524600000	564710000	75083000	126970000	123060000	0	0	85023000
H2KZ98;Q3Y403			>tr|H2KZ98|H2KZ98_CAEEL Protein C41G11.1, isoform b OS=Caenorhabditis elegans GN=C41G11.1 PE=2 SV=1;>tr|Q3Y403|Q3Y403_CAEEL Protein C41G11.1, isoform a OS=Caenorhabditis elegans GN=C41G11.1 PE=2 SV=1	9	4	8	5	5	7	7	2	7	6	3	4	4	28.8	47.38	24881000	157370000	181850000	26130000	160300000	146960000	8597700	97448000	56646000	2657700	29772000	18412000
H2KZA1;Q9GTC9		nhr-88	>tr|H2KZA1|H2KZA1_CAEEL Protein NHR-88, isoform a OS=Caenorhabditis elegans GN=nhr-88 PE=2 SV=1;>tr|Q9GTC9|Q9GTC9_CAEEL Nuclear receptor NHR-88 (Fragment) OS=Caenorhabditis elegans PE=2 SV=1	3	2	3	1	0	0	0	0	1	0	1	1	2	6.7	64.051	13355000	25196000	18409000	0	0	0	0	6639900	0	6279700	7453500	16610000
Q95Q55;H2KZA2			>tr|Q95Q55|Q95Q55_CAEEL Protein F38A5.2, isoform b OS=Caenorhabditis elegans GN=CELE_F38A5.2 PE=2 SV=2;>tr|H2KZA2|H2KZA2_CAEEL Protein F38A5.2, isoform a OS=Caenorhabditis elegans GN=CELE_F38A5.2 PE=2 SV=1	20	5	10	7	8	11	11	13	18	15	8	12	9	54.9	50.024	231220000	242310000	87310000	536930000	602230000	464260000	2451000000	2262700000	1870900000	348630000	557080000	291390000
H2KZA3		pqn-22	>tr|H2KZA3|H2KZA3_CAEEL Protein PQN-22, isoform a OS=Caenorhabditis elegans GN=pqn-22 PE=2 SV=2	54	48	49	41	10	12	13	12	9	9	26	19	20	57.6	131.1	47273000000	38309000000	45207000000	726670000	921830000	515830000	592120000	284860000	205350000	1665400000	925120000	847620000
H2KZA4		pqn-22	>tr|H2KZA4|H2KZA4_CAEEL Protein PQN-22, isoform c OS=Caenorhabditis elegans GN=pqn-22 PE=2 SV=1	4	2	4	3	1	1	0	1	0	0	2	1	1	63.7	103.86	1836900000	2259300000	1815700000	19503000	3441100	0	13014000	0	0	32063000	13266000	6189100
H2KZA5;Q8ITY8			>tr|H2KZA5|H2KZA5_CAEEL Protein R148.3, isoform a OS=Caenorhabditis elegans GN=CELE_R148.3 PE=2 SV=1;>tr|Q8ITY8|Q8ITY8_CAEEL Protein R148.3, isoform b OS=Caenorhabditis elegans GN=CELE_R148.3 PE=2 SV=1	39	10	19	18	19	18	17	33	33	31	25	24	25	40.4	123.02	410500000	628100000	514690000	1095100000	578850000	642860000	4549800000	4653200000	2493300000	1049400000	1168900000	1147700000
H2KZA6;Q8ITY9			>tr|H2KZA6|H2KZA6_CAEEL Protein R148.5, isoform a OS=Caenorhabditis elegans GN=CELE_R148.5 PE=2 SV=1;>tr|Q8ITY9|Q8ITY9_CAEEL Protein R148.5, isoform b OS=Caenorhabditis elegans GN=CELE_R148.5 PE=2 SV=1	14	7	11	12	5	6	4	6	5	6	8	9	7	32.4	58.512	279810000	402900000	563880000	116380000	88182000	120350000	98355000	50959000	81472000	225900000	348010000	349030000
H2KZB2-2;H2KZB2	Ankyrin repeat and LEM domain-containing protein 2 homolog	lem-4l	>sp|H2KZB2-2|ANKL2_CAEEL Isoform b of Ankyrin repeat and LEM domain-containing protein 2 homolog OS=Caenorhabditis elegans GN=lem-4l;>sp|H2KZB2|ANKL2_CAEEL Ankyrin repeat and LEM domain-containing protein 2 homolog OS=Caenorhabditis elegans GN=lem-4l PE=1	17	3	15	9	7	8	5	7	13	7	4	4	4	40	64.472	29482000	241550000	134990000	53710000	123720000	35560000	129370000	149610000	94930000	14450000	39245000	24432000
H2KZB4;Q6EZH2			>tr|H2KZB4|H2KZB4_CAEEL Protein D1007.10, isoform a OS=Caenorhabditis elegans GN=CELE_D1007.10 PE=2 SV=1;>tr|Q6EZH2|Q6EZH2_CAEEL Protein D1007.10, isoform b OS=Caenorhabditis elegans GN=CELE_D1007.10 PE=2 SV=1	3	0	0	0	0	1	1	1	2	2	0	0	0	13	28.751	0	0	0	0	36310000	15416000	11646000	20577000	23482000	0	0	0
O61862;H2KZB7;H2KZB6			>tr|O61862|O61862_CAEEL Protein M01B12.4, isoform a OS=Caenorhabditis elegans GN=CELE_M01B12.4 PE=2 SV=3;>tr|H2KZB7|H2KZB7_CAEEL Protein M01B12.4, isoform c OS=Caenorhabditis elegans GN=CELE_M01B12.4 PE=2 SV=1;>tr|H2KZB6|H2KZB6_CAEEL Protein M01B12.4, isof	10	3	4	2	6	7	5	6	5	6	5	5	5	28.4	69.245	23596000	36449000	27097000	60580000	205730000	59847000	60829000	85821000	53266000	48542000	94469000	57116000
Q9GTH0;Q95QR3;Q9GTG8;Q9GTH2;H2KZB8;Q9GTG9;Q95QR2		nhr-46	>tr|Q9GTH0|Q9GTH0_CAEEL Nuclear receptor NHR-46 (Fragment) OS=Caenorhabditis elegans PE=2 SV=1;>tr|Q95QR3|Q95QR3_CAEEL Protein NHR-46, isoform c OS=Caenorhabditis elegans GN=nhr-46 PE=2 SV=1;>tr|Q9GTG8|Q9GTG8_CAEEL Nuclear receptor NHR-46 (Fragment) OS=Cae	4	0	1	2	0	0	1	0	2	2	0	2	4	12	37.468	0	62663000	80617000	0	0	209490000	0	131520000	116300000	0	79630000	140850000
H2KZC2;C0KDV0		kcc-2	>tr|H2KZC2|H2KZC2_CAEEL Protein KCC-2, isoform c OS=Caenorhabditis elegans GN=kcc-2 PE=2 SV=1;>tr|C0KDV0|C0KDV0_CAEEL Potassium chloride cotransporter isoform a OS=Caenorhabditis elegans GN=kcc-2 PE=2 SV=1	1	0	0	0	0	0	0	1	0	1	1	0	0	20.1	121.71	0	0	0	0	0	0	19345000	0	5313900	6957100	0	0
H2KZD1			>tr|H2KZD1|H2KZD1_CAEEL Protein F53C3.13, isoform b OS=Caenorhabditis elegans GN=CELE_F53C3.13 PE=2 SV=1	1	1	1	1	0	0	0	0	0	0	0	0	0	11.9	44.17	25477000	18590000	15080000	0	0	0	0	0	0	0	0	0
H2KZD2;Q9TXU1			>tr|H2KZD2|H2KZD2_CAEEL Protein F53C3.13, isoform c OS=Caenorhabditis elegans GN=CELE_F53C3.13 PE=2 SV=1;>tr|Q9TXU1|Q9TXU1_CAEEL Protein F53C3.13, isoform a OS=Caenorhabditis elegans GN=CELE_F53C3.13 PE=2 SV=1	2	0	2	2	0	1	0	2	2	2	1	2	0	13.5	39.102	0	79455000	11955000	0	16166000	0	155500000	136350000	25579000	21487000	2213000	0
H2KZD5;Q27GU1		csr-1	>tr|H2KZD5|H2KZD5_CAEEL Protein CSR-1, isoform a OS=Caenorhabditis elegans GN=csr-1 PE=2 SV=1;>tr|Q27GU1|Q27GU1_CAEEL Protein CSR-1, isoform b OS=Caenorhabditis elegans GN=csr-1 PE=2 SV=1	40	21	30	20	27	27	27	29	30	25	26	27	22	35.4	116.31	1355500000	2142800000	2034400000	8557500000	6685200000	3971600000	5523500000	4914900000	3329700000	2705400000	2921900000	2634700000
H2KZD6;O01526			>tr|H2KZD6|H2KZD6_CAEEL Protein F19F10.11, isoform a OS=Caenorhabditis elegans GN=CELE_F19F10.11 PE=2 SV=1;>tr|O01526|O01526_CAEEL Protein F19F10.11, isoform b OS=Caenorhabditis elegans GN=CELE_F19F10.11 PE=2 SV=2	6	0	2	0	1	1	0	1	0	2	2	1	4	8.9	128.34	0	9480700	0	7385400	2707200	0	1379000	0	5739700	3054000	3912100	12051000
H2KZD9;H2KZE0;Q20560			>tr|H2KZD9|H2KZD9_CAEEL Protein F48D6.4, isoform b OS=Caenorhabditis elegans GN=CELE_F48D6.4 PE=2 SV=1;>tr|H2KZE0|H2KZE0_CAEEL Protein F48D6.4, isoform c OS=Caenorhabditis elegans GN=CELE_F48D6.4 PE=2 SV=1;>tr|Q20560|Q20560_CAEEL Protein F48D6.4, isoform a	4	2	3	4	2	2	0	2	2	3	3	3	2	53.9	8.6128	73953000	134640000	81281000	16192000	22686000	0	88725000	25066000	72843000	35442000	64915000	42309000
Q86NB3;Q23552;H2KZF5;Q8IFX3		pmt-1	>tr|Q86NB3|Q86NB3_CAEEL Protein PMT-1, isoform d OS=Caenorhabditis elegans GN=pmt-1 PE=2 SV=1;>tr|Q23552|Q23552_CAEEL Protein PMT-1, isoform a OS=Caenorhabditis elegans GN=pmt-1 PE=2 SV=2;>tr|H2KZF5|H2KZF5_CAEEL Protein PMT-1, isoform b OS=Caenorhabditis e	21	6	10	5	12	18	13	11	15	12	5	11	8	55.4	53.539	302180000	596530000	228840000	6925900000	21376000000	5286800000	1866500000	1897400000	793280000	190060000	602140000	182140000
O44466;H2KZF8;U4PLP4			>tr|O44466|O44466_CAEEL Protein C54E4.2, isoform a OS=Caenorhabditis elegans GN=C54E4.2 PE=2 SV=2;>tr|H2KZF8|H2KZF8_CAEEL Protein C54E4.2, isoform b OS=Caenorhabditis elegans GN=C54E4.2 PE=2 SV=1;>tr|U4PLP4|U4PLP4_CAEEL Protein C54E4.2, isoform c OS=Caenor	3	0	2	1	1	1	0	0	3	2	0	3	1	13.3	25.806	0	47688000	41870000	105180000	7722800	0	0	27154000	17123000	0	41863000	22469000
H2KZG3;Q8MPV6			>tr|H2KZG3|H2KZG3_CAEEL Protein T23F2.2, isoform a OS=Caenorhabditis elegans GN=CELE_T23F2.2 PE=2 SV=1;>tr|Q8MPV6|Q8MPV6_CAEEL Protein T23F2.2, isoform b OS=Caenorhabditis elegans GN=CELE_T23F2.2 PE=2 SV=1	15	4	5	7	1	0	0	2	0	1	2	2	0	10.9	177.34	22451000	45021000	45475000	10329000	0	0	25505000	0	12812000	1183900	71842000	0
H2KZG6;Q8IAB6;O01607		acdh-1	>tr|H2KZG6|H2KZG6_CAEEL Protein ACDH-1, isoform a OS=Caenorhabditis elegans GN=acdh-1 PE=2 SV=1;>tr|Q8IAB6|Q8IAB6_CAEEL Protein ACDH-1, isoform b OS=Caenorhabditis elegans GN=acdh-1 PE=2 SV=1	15	6	8	4	8	13	8	9	12	7	5	10	8	41	47.147	907390000	2130400000	1999400000	32044000000	47956000000	29097000000	8433300000	14212000000	9872300000	1803100000	3684200000	3568900000
H2KZH5;Q65ZJ1		toe-2	>tr|H2KZH5|H2KZH5_CAEEL Protein TOE-2, isoform a OS=Caenorhabditis elegans GN=toe-2 PE=1 SV=1;>tr|Q65ZJ1|Q65ZJ1_CAEEL Protein TOE-2, isoform b OS=Caenorhabditis elegans GN=toe-2 PE=2 SV=1	16	7	10	12	4	3	4	6	9	7	4	7	6	30.1	71.254	53356000	310600000	246250000	12867000	63480000	72116000	86639000	94149000	81825000	34984000	67916000	42916000
H2KZH7;Q86FM4			>tr|H2KZH7|H2KZH7_CAEEL Protein Y37E11AL.3, isoform a OS=Caenorhabditis elegans GN=CELE_Y37E11AL.3 PE=2 SV=1	11	7	9	7	3	0	1	3	2	1	4	7	4	31.5	35.207	185910000	381980000	272160000	25434000	0	13780000	21982000	12762000	18906000	44507000	126320000	27232000
H2KZI0		kgb-2	>tr|H2KZI0|H2KZI0_CAEEL Protein KGB-2 OS=Caenorhabditis elegans GN=kgb-2 PE=4 SV=1	2	0	0	1	1	1	2	1	1	1	1	1	1	11.4	38.32	0	0	6350800	6869100	27719000	96150000	10983000	27042000	19170000	2763100	13719000	31177000
H2KZI1;Q95Y41		rcor-1	>tr|H2KZI1|H2KZI1_CAEEL Protein RCOR-1, isoform a OS=Caenorhabditis elegans GN=rcor-1 PE=2 SV=1;>tr|Q95Y41|Q95Y41_CAEEL Protein RCOR-1, isoform b OS=Caenorhabditis elegans GN=rcor-1 PE=2 SV=1	12	7	6	5	7	9	4	7	4	3	7	6	6	24.1	65.603	38979000	24860000	62399000	153760000	121590000	124460000	64486000	17956000	34767000	103520000	53275000	97716000
H2KZI3;H2KZI6;O02174		zfp-3	>tr|H2KZI3|H2KZI3_CAEEL Protein ZFP-3, isoform b OS=Caenorhabditis elegans GN=zfp-3 PE=2 SV=1;>tr|H2KZI6|H2KZI6_CAEEL Protein ZFP-3, isoform e OS=Caenorhabditis elegans GN=zfp-3 PE=2 SV=1;>tr|O02174|O02174_CAEEL Protein ZFP-3, isoform a OS=Caenorhabditis e	11	3	6	9	1	4	3	0	3	3	0	4	2	18.9	73.984	66437000	122640000	133990000	7592200	37859000	17500000	0	14976000	21717000	0	15167000	18293000
Q18930;H2KZI9;Q8MQ92		aka-1	>tr|Q18930|Q18930_CAEEL A kinase anchor protein OS=Caenorhabditis elegans GN=aka-1 PE=2 SV=1;>tr|H2KZI9|H2KZI9_CAEEL Protein AKA-1, isoform b OS=Caenorhabditis elegans GN=aka-1 PE=2 SV=1	21	6	7	11	13	12	11	6	6	10	1	3	4	24.3	143.53	50529000	102470000	139420000	204100000	294960000	174020000	32595000	73575000	61720000	11224000	26515000	31280000
H2KZJ1;Q19275;H2KZJ0			>tr|H2KZJ1|H2KZJ1_CAEEL Protein F09F7.5, isoform c OS=Caenorhabditis elegans GN=CELE_F09F7.5 PE=2 SV=1;>tr|Q19275|Q19275_CAEEL Protein F09F7.5, isoform a OS=Caenorhabditis elegans GN=CELE_F09F7.5 PE=1 SV=1;>tr|H2KZJ0|H2KZJ0_CAEEL Protein F09F7.5, isoform b	20	8	12	15	5	6	3	3	5	2	6	7	4	49.6	61.296	427350000	453820000	682980000	28278000	81902000	18793000	33085000	54956000	17125000	80638000	97948000	81997000
H2KZJ5;Q6EZG4		glrx-3	>tr|H2KZJ5|H2KZJ5_CAEEL Protein GLRX-3, isoform a OS=Caenorhabditis elegans GN=glrx-3 PE=2 SV=1;>tr|Q6EZG4|Q6EZG4_CAEEL Protein GLRX-3, isoform b OS=Caenorhabditis elegans GN=glrx-3 PE=2 SV=1	14	13	11	12	12	12	13	12	14	13	11	12	12	47.8	38.481	1461800000	2231700000	1723800000	2555600000	7539900000	3008500000	1864800000	2505700000	1459300000	272760000	1317800000	593290000
[truncated: 5,974 more rows]

[truncated: 5 more sheets: Localization Profiles, Cytoplasm, Membrane, Nucleus, Cytoskeleton]
