# Supplementary material for: Deep Proteome Analysis Identifies Age-Related Processes in C. elegans
Source: Cell Syst. 2016 Aug 24;3(2):144–59. doi: 10.1016/j.cels.2016.06.011 (PMC5003814; doi:10.1016/j.cels.2016.06.011)
Supplement: Table S2. Identified Proteins, Related to Figure 1 [file mmc3.xlsx]

## Sheet: Proteins_3outof3_3reps.txt
SUPPLEMENTARY TABLE 2 - IDENTIFIED PROTEINS
Fold Changes are indicated for each biological replicate together with the measured intensity and number of razor+unique peptides identified for each protein group/PiP. See methods for details.
Heavy = Day 1 adults
Medium = Day 5 adults
Light = Day 10 adults
Proteins	Ratio.M.L.normalized.Exp1	Ratio.H.L.normalized.Exp1	Ratio.H.M.normalized.Exp1	Intensity.Exp1	Peptide.Count.Exp1	Ratio.M.L.normalized.Exp2	Ratio.H.L.normalized.Exp2	Ratio.H.M.normalized.Exp2	Intensity.Exp2	Peptide.Count.Exp2	Ratio.M.L.normalized.Exp3	Ratio.H.L.normalized.Exp3	Ratio.H.M.normalized.Exp3	Intensity.Exp3	Peptide.Count.Exp3
A0A9S2	1.3534	1.5731	1.183	1853239000	11	1.26275	1.49235	1.2179	3370706400	13	1.3066	1.47055	1.1359	3662783600	12
A0A9S2;U4PMK1	1.2683	1.4365	1.2098	1473514800	14	1.1914	1.5058	1.2625	2243354700	15	1.2421	1.5002	1.2806	2975410000	17
A0A9S2;U4PMK1;Q86FM9	1.2507	1.3579	1.051	2151147000	10	1.17045	1.39025	1.11465	1936948000	10	1.2097	1.38955	1.2541	2169580900	7
A0PD34	1.1543	1.269	1.0981	128222500	3	0.997695	0.854585	0.82178	60601000	2	1.5411	1.4738	0.82006	278802000	2
A2V8C3	0.84678	0.595485	0.76061	1551912000	4	0.55157	0.49803	1.0554	4627651000	4	0.539755	0.463785	0.97864	2056872900	3
A2V8C7	1.0396	2.7204	2.9945	186669000	1	0.786845	2.58675	3.33045	19204800	1	1.4254	3.6	2.4783	81019000	1
A2V8C8	0.581475	0.35723	0.685295	1516136000	3	0.61501	0.45229	0.7491	5966780300	6	0.42616	0.36654	0.768715	3935635800	3
A3FPI6	1.46725	5.88005	3.9784	51728000	1	1.5101	1.313	0.96237	109165000	1	0.86313	6.4566	7.5996	110663000	2
A3FPJ3	0.92057	2.6801	2.34145	930705000	3	1.2189	1.8167	0.98284	980737000	3	1.7795	4.5885	2.3702	1746425000	3
A3FPK9	0.59922	0.28712	0.47098	9752568000	2	0.47626	0.215915	0.484445	49749697800	2	0.379785	0.20218	0.55696	15679378000	2
A3QM90	1.5332	1.2612	0.87163	44682000	1	0.67454	2.1006	3.04175	31293000	2	2.2887	3.0856	1.38685	183344000	1
A3QM97	1.30865	2.0212	1.3225	660354300	8	1.2193	1.7725	1.4704	1754750000	13	1.30555	2.04615	1.71405	2475787100	15
A3QM98	1.1682	2.1602	1.7817	602640000	3	1.0485	0.79385	0.62622	1894758000	5	0.84399	0.90298	0.83451	919764800	5
A3QMB3	0.7055	0.70227	1.0288	14554000	1	0.84285	0.8584	1.01068	404010000	6	0.82756	0.83066	0.993105	294159500	8
A3QMB6	1.1237	1.136	1.025	47038195500	7	1.1016	1.1326	0.99036	36368178900	5	1.1283	1.1029	0.99723	29903183800	5
A3QMB7	0.74622	0.610905	0.865105	228663000	2	0.60439	0.585885	0.892255	456860400	4	0.64756	0.516115	0.81899	1059222000	5
A3QMB9;E1TU65	0.823795	0.81528	1.03585	930652400	8	0.893655	0.96575	0.9608	1033863400	12	0.92741	0.79098	0.876165	1090979700	9
A3QMC2;G5EFT4	0.80171	0.68902	0.90708	7413998100	13	0.75239	0.647385	0.866335	8749167000	16	0.71845	0.624515	0.87573	6768088200	13
A3QMC2;G5EFT4;A3QMC1	0.72708	0.67259	0.99131	5907026700	8	0.68167	0.654935	0.942575	3035658200	9	0.57124	0.63862	1.183	3521938000	8
A3QMC3	1.415	1.1528	0.79453	384952000	1	1.2605	1.3918	0.94329	28397000	1	1.1401	1.6622	1.5006	43336000	1
A3QMC5	1.1046	1.8967	1.7924	64821934800	4	1.035	1.6541	1.492	54215215100	6	1.1457	1.3466	1.23795	66747057500	7
A3QMC6	0.788055	0.39939	0.5158	2573949200	8	0.77163	0.44796	0.596405	4049405300	9	0.72171	0.45981	0.66661	3106782400	8
A3QMC8	1.1142	1.266	1.1817	4456598800	15	1.05775	1.1135	1.1191	13046773200	14	1.0727	1.2281	1.1702	10652620200	15
A3QMD7	0.73341	0.58819	0.82065	4053438500	9	0.7498	0.57123	0.75218	5804768000	8	0.57795	0.45202	0.76686	1574941400	6
A4F333	0.923955	0.386015	0.41331	159642000	2	1.3012	0.34502	0.26644	139392000	2	0.599475	0.212025	0.350625	586437000	3
A4LBC1;H2KYW4	0.88169	0.58317	0.72539	694305000	1	0.9393	0.5307	0.5951	601414000	1	0.796475	0.79154	0.881295	892474000	1
A4LBC3;A4LBC2	1.0297	0.89443	0.89183	1040561100	9	0.798175	0.680125	0.901285	1051379300	15	0.82236	0.75552	0.87624	1049808000	12
A4UVK2;J7SF86	1.1292	1.2392	0.97037	4195003800	10	1.19035	0.8883	0.7806	6221390300	9	1.08265	0.70458	0.68763	3915856200	9
A4UVK7	0.84089	1.1069	1.3945	17597000	1	0.80527	0.58406	0.58514	17923000	1	0.5095	0.60328	1.4179	908849200	4
A4UZ35	1.0747	1.08755	0.99085	870790600	4	0.96414	1.04495	1.1261	1519277600	5	0.950385	0.88109	0.99238	1379391000	4
A4V4W7	0.934565	0.86492	0.82942	104586000	1	0.7874	0.83613	0.92306	260480000	1	1.12545	1.31591	1.31095	1091352000	1
A5A8P5	1.2864	1.6753	2.0647	1266068000	1	1.2684	1.984	2.002	237122000	1	1.4501	3.00415	2.36195	1301586000	1
A5A8R5	1.5147	1.2533	0.76785	456460000	1	0.790165	0.761685	0.948925	550476400	3	0.7197	0.72585	0.91132	266143500	2
A5HBK2;Q7JKP1;G3MU68;O45799	0.53459	0.29356	0.55301	41577000	1	0.84057	0.30149	0.33836	1538432000	2	0.63767	0.53455	0.90856	752706400	4
A5HJZ7;N1NV19;Q18297	1.1329	0.91887	0.83034	2449343900	14	1.1615	0.90285	0.802125	1582496600	19	0.96057	0.768825	0.823825	1889334600	14
A5HU91	0.46602	0.23367	0.4976	1246821000	6	0.32416	0.16828	0.51213	3127949200	6	0.24727	0.1618	0.63657	1324757000	6
A5HU98;P91425	0.88519	0.97225	1.11545	6274962900	12	0.83833	0.90811	1.0714	4840241600	12	0.75184	0.781605	1.02422	3200691000	9
A5HWA4;Q9XW51	0.6945	0.65754	0.9764	1272205500	9	0.69261	0.61344	0.85388	1761779300	10	0.63327	0.65676	0.99133	1518429100	10
A5HWA5;Q9U2F1	1.1925	1.48735	1.26805	356844000	4	0.93496	1.10625	1.14295	670140000	6	1.3475	0.830695	0.82334	666656000	5
A5HWA8;Q9U289;A5HWA6;Q9BIE8;A5HWA7	0.70224	0.62092	0.945825	333192000	3	0.82268	0.95818	1.0359	1252005000	5	1.1048	1.1626	1.0683	293722100	4
A5JYS1;A5JYS0;G5ECE4	1.2097	1.0873	0.87259	406914000	4	0.90189	0.80639	0.891035	431413000	6	0.91594	0.80062	0.94238	391261000	5
A5JYS3	1.01117	1.09007	1.2127	8875479000	2	0.98944	1.1813	1.0868	3759005000	1	1.63625	1.1763	0.9363	4838677000	1
A5JYT3	1.1223	2.7461	2.2272	513975300	3	1.77865	2.3429	1.52805	269402000	2	1.8362	2.51655	1.2436	496676000	2
A5JYT3;A5JYT4	1.03005	1.74105	1.70005	105508000	1	0.82573	1.287	1.2734	80929000	1	0.834	0.9461	1.07003	26783400	1
A5JYU3;Q21798	0.95899	0.62877	0.75674	184559000	3	0.63801	0.75142	0.95719	394008200	4	0.63814	0.62749	0.84843	257846000	3
A5JYU6;A5JYU7	0.92676	1.031	1.1898	279872000	3	1.1341	0.89624	0.74999	293547000	3	1.0486	1.1043	0.996955	277988000	4
A5JYV2;O17616	1.0582	3.2838	3.1931	850236800	6	0.97005	1.9375	1.9903	804119700	9	0.808145	2.4145	2.7665	627639200	8
A5JYW3	0.740655	0.140135	0.1962	2072975000	3	0.892525	0.14197	0.16655	2495650000	4	0.66399	0.26166	0.34797	1821611400	4
A5JYW9;O01319	0.72815	0.51562	0.71151	6956888300	26	0.65597	0.407075	0.604505	7367862900	38	0.56853	0.41253	0.70816	8629385200	31
A5JYX4;A5JYX5	1.3706	1.117	0.821565	17913436000	10	1.305	1.30355	1.0413	23442329000	11	1.6991	1.5435	0.97217	14054860300	8
A5JYX4;A5JYX5;A5JYX6	1.4317	1.1755	0.75498	8300450000	6	1.3472	1.3182	0.99633	6652411300	8	1.5533	1.4865	0.91713	4486594000	8
A5JYX8;O18033	1.00535	1.18775	1.1902	14918378400	16	0.93595	1.0386	1.0826	22347943900	20	0.92374	0.94821	1.0462	11692925700	18
A5JYX9	0.40688	0.17581	0.49008	4070950900	12	0.6512	0.13034	0.22739	5619374700	16	0.313885	0.130735	0.40673	6181101700	14
A5JYZ1;O45692;A5JYZ2	0.69334	0.97791	1.4318	230099000	4	0.4798	0.91633	1.6906	391182000	3	0.81774	0.94507	0.96731	231154200	6
A5PEY0	2.1507	0.7214	0.29492	1501224000	6	1.4907	1.3749	1.00748	2406698000	4	1.65045	0.688935	0.42999	1851064000	4
A5Z2S3;O62263	0.91652	0.92323	1.0583	281572600	9	1.1346	0.50612	0.518565	428078300	6	0.88901	0.692965	0.76602	330182300	13
A5Z2S4;Q18696;B2D6K9	0.87067	0.69349	0.838785	9709129100	27	0.87098	0.65707	0.771125	10033411800	27	0.83024	0.75483	0.93794	11035387800	26
A5Z2T1;Q20149	1.0293	0.67416	0.73489	11208000	1	1.42145	0.842825	0.542865	120887000	1	1.2487	0.5798	0.48263	425494000	1
A5Z2T6;Q18960	1.06325	0.876765	0.85426	11912335300	32	0.94178	0.918125	0.96897	13601143100	31	1.00143	0.896905	0.93639	10713750500	29
A5Z2T7;Q23316	0.72322	0.59007	0.75156	1132523400	7	0.797645	0.48184	0.63049	2201458900	10	0.69145	0.494135	0.77293	1784533300	9
A5Z2T8;Q1NZ17;Q22015;Q1NZ18	1.09005	1.12885	0.96359	6854529000	7	1.23795	1.15245	0.87649	9641844600	10	1.24855	1.32945	1.0293	7228775600	10
A5Z2U6;P90758;Q9U3P0;A5Z2U5	0.97442	0.86865	0.94068	2079090000	8	0.91476	0.80561	0.9061	2315405400	11	1.06725	0.923675	0.89499	2580469000	10
A5Z2U6;P90758;Q9U3P0;P90759	0.77742	0.51982	0.64119	400794600	4	0.82167	0.45328	0.55856	199514300	3	0.70495	0.398865	0.651835	101336000	3
A5Z2U9	0.35909	0.386135	0.73969	74298000	1	0.30805	0.312795	0.90052	399777000	1	0.31834	0.39176	1.2983	391901000	2
A5Z2V1;Q8I4J5;Q9XVN9;A5Z2V0	1.0888	0.88065	0.847685	2755883500	9	0.91212	0.79612	0.86533	5059163900	12	0.86364	0.74363	0.90168	4816198600	14
A5Z2V7	0.707835	0.584685	0.749185	770298000	1	0.646095	0.50191	0.773125	1449361300	3	0.54959	0.50263	0.81642	268228000	1
A5Z2V7;Q95QM9	2.0662	0.60735	0.31911	53017000	1	0.81722	0.60364	0.83974	653477000	2	0.745745	0.684655	1.00362	279143000	1
A5Z2V7;Q95QM9;Q564V0	0.8415	0.731705	0.87669	4021164000	6	0.78653	0.60682	0.845025	4959676000	9	0.77784	0.72277	0.96703	3870442100	8
A5Z2W3;H9G321	1.11975	0.6329	0.517835	5601474000	2	1.0033	0.70825	0.698085	9298160000	3	1.05775	0.791065	0.718035	7621147800	3
A5Z2W6;K8FDY8;O46010	1.1279	1.1029	1.0304	3526748000	7	1.3478	1.21755	0.95818	2698693300	8	1.517	1.5454	0.980545	3047168000	7
A5Z2W7;O45637	0.739795	0.40393	0.564245	149802500	2	0.52857	0.35643	0.72124	363027000	3	0.54256	0.67437	1.008	546988000	4
A5Z2X2	1.0568	1.4044	1.4882	719811000	5	0.812575	1.3149	1.6767	570567000	4	0.79592	1.236	1.40075	450591000	5
A6PVA1	0.8549	0.88399	1.0639	4565468500	12	0.765625	0.74167	0.98258	2881379700	15	0.7331	0.80814	1.0359	5150337000	12
A6ZJ71	0.745705	0.413965	0.56602	162937200	8	0.63035	0.33789	0.476625	309096000	5	0.541035	0.372765	0.656285	371747900	8
A7DT40	1.2515	1.72	1.3873	13866797400	27	1.202	1.8007	1.544	15218945300	28	1.3136	1.4895	1.1861	15829955300	27
A7DT41	1.19115	0.653505	0.618735	2799170000	9	1.1894	0.5952	0.54381	2784085000	10	0.96325	0.64592	0.78202	3468974500	9
A7DT45	0.99741	1.26955	1.2761	3488818600	4	1.0301	1.2249	1.2139	3148477000	6	0.9839	1.4133	1.3803	2850843200	6
A7DT48	1.0545	1.0019	0.91549	2558707000	10	1.2258	1.13685	0.88892	5970170400	12	1.1094	1.0377	0.90821	3039148100	12
A7DTF1;D3NQA3;Q9XWR1	1.0578	0.384475	0.353185	6189963900	14	0.90676	0.32791	0.36309	5173645700	16	0.92392	0.544685	0.6836	8351043500	15
A7LPD5;H2KZW2	1.77755	1.8757	1.0941	55579700	2	1.2101	1.91485	1.3313	121234000	2	0.9523	1.6177	1.549	52611300	3
A7LPD6;Q22096	0.63553	0.206255	0.348895	2659569000	9	0.82445	0.2822	0.35663	5009000000	9	0.64217	0.33532	0.55134	3847706000	7
A7LPE4;P34609-2;P34609-3;P34609;C0P271;C7FZT6;S6EZN6;S6FWP6;S6F556;A7LPE3	1.0367	1.0992	1.0523	565728600	5	1.01435	0.992595	0.99034	442888600	7	0.97471	0.78577	1.0566	539401100	7
A7LPE4;P34609-2;P34609-3;P34609;C0P271;C7FZT6;S6FN04;S6FD02;U4MKU8;S6FN08;S6FWP4;S6EZN6;S6FWP6;S6EZP3;S6F548	1.01523	0.891875	1.04915	8254732000	5	0.948865	0.739385	0.81926	180163000	3	0.95348	0.83511	1.1885	191532000	3
A7LPE4;P34609-2;P34609-3;P34609;C0P271;C7FZT6;S6FN04;S6FD02;U4MKU8;S6FN08;S6FWP4;S6EZP3;S6F548	0.89321	1.4232	1.2716	108363000	3	0.79964	0.735545	0.98845	51455500	2	0.84673	0.748725	0.8574	28348700	2
A7LPE4;P34609-2;P34609-3;P34609;C0P271;S6FN04;S6FD02;U4MKU8;S6FN08;S6FWP4;S6EZP3	0.881625	1.0012	0.98997	503284500	5	1.007	0.93432	0.95725	336364400	5	1.0424	0.75511	0.889965	264419000	3
A7LPE6;P34517;Q7JMU1	0.824895	0.64199	0.74644	12663103000	2	0.85343	0.57471	0.66032	5774924000	2	0.84072	0.87017	0.94079	15527420000	2
A7LPE6;P34517;Q7JMU1;A7LPE5	0.982335	0.80325	0.842685	28981402700	18	0.94387	0.7289	0.74287	27223532600	20	0.94768	0.93029	0.99803	20415076500	19
A7LPF3;Q20364	0.91892	0.864885	0.94104	13218453200	20	0.886185	0.77414	0.923415	22918739800	24	0.91937	0.79941	0.93519	13438129900	20
A7LPH1;Q17412	0.85136	0.92808	1.0179	435675500	4	0.73497	0.68171	0.98678	709701700	12	0.8924	0.911965	1.01125	980889700	8
A7LPH5	1.0785	0.83336	0.83482	441308000	1	0.97067	0.806705	0.76319	798182000	1	0.89389	0.62049	0.736705	256514000	1
A7LPH5;Q19267	1.0998	1.1889	1.0687	341809600	1	1.1338	1.1629	1.0403	333630100	1	1.174	0.9733	1.045	431074000	1
A7LPI4;Q93616	0.69643	0.400055	0.540305	613310500	4	0.61444	0.32549	0.47207	846008200	5	0.55725	0.348445	0.66365	568388200	4
A7LPI7	0.80878	0.86066	1.11655	1019245000	2	0.99853	0.84853	0.844535	503342000	2	0.83491	0.821105	1.07295	1295578000	2
A7LPJ5	1.2881	0.73364	0.65942	4075184500	6	1.1584	0.71182	0.64919	5672968700	8	1.1869	0.70925	0.63275	4945225100	6
A7WK39;Q9N426	1.132	1.47095	1.36725	1241805200	8	1.1816	1.4897	1.157	1684332000	6	1.28575	2.0419	1.47285	1390715400	8
A7WK41	1.18	1.29475	1.10375	537279500	4	1.0272	1.4679	1.21585	726093000	4	1.1761	1.2518	1.052	585429600	6
A7WK43	1.0353	0.98556	1.0305	244196000	1	1.3725	1.5395	1.0652	145090000	1	1.052	1.2321	0.94906	129138000	1
A7WK43;U4PE54	1.0004	1.201	1.1458	461954000	1	0.580585	1.06185	1.9533	190196100	1	0.633825	0.928605	1.47055	289592000	1
A7WK48;U4PED2;A7WK47;U4PR86	0.624515	0.43165	0.8116	600932500	7	0.65813	0.396	0.6785	1798482800	7	0.514715	0.40757	0.77082	2016614900	6
A7WK48;U4PED2;A7WK47;U4PR86;U4PBH9;U4PR90;U4PB44;U4PLZ7	0.76686	0.570785	0.689695	4563318100	9	0.736115	0.449065	0.615345	1984890300	15	0.61053	0.3877	0.71388	1075915800	10
A7YX59	0.94218	1.6186	1.7227	19177000	1	1.20865	1.67735	1.32505	46437000	1	1.68795	1.52975	0.97984	82478000	2
A8DYS3;A8DYS1;A8DYS0;A7KQE6;A7KQE8;A7KQE7;A7KQE9;G5EF03	0.90211	1.0375	1.1182	462230900	3	0.779005	0.750405	1.04105	239315000	4	0.824385	0.664005	0.910955	974212000	4
A8JJR1	1.39895	0.662845	0.541135	68445000	1	0.97696	0.699335	0.6772	26371000	1	0.91358	0.603385	0.65591	145061000	2
A8JJR1;Q1ZXS5	1.04733	0.61858	0.648715	158154000	2	0.858225	0.56677	0.67892	722508100	8	0.84241	0.656945	0.76748	575402800	10
A8WFG1	0.561035	0.39695	0.695215	114342000	2	0.67905	0.39097	0.58245	868482000	2	0.56462	0.34464	0.62844	208195000	1
A8WFG1;Q09477;H2KZ28	0.86953	0.55681	0.58832	1017664000	3	0.747765	0.39482	0.539925	951941000	3	0.642	0.47456	0.81723	729826000	3
A8WFI3;Q10023	1.27145	0.944655	0.77725	1041055000	3	0.78655	0.81538	0.96255	350095000	2	1.1458	0.94182	0.78856	1398305000	3
A8WFJ8	1.2325	1.93105	1.638	992199800	6	1.1475	1.5331	1.2741	1618203100	8	1.0407	1.0728	1.1079	1213145100	6
A8WFJ8;H2KYH9	1.1257	1.9134	1.8583	2279527500	3	1.0081	1.404	1.2762	1959210000	3	1.0315	0.9712	1.1096	1423194700	3
A8WFK3	0.826435	0.597415	0.70515	46980600	2	0.701525	0.56703	0.703055	253230000	3	0.800895	0.601185	0.798165	231245000	4
A8WFK6	2.4798	7.0778	2.6169	722963000	4	1.4941	4.9943	3.1766	614189000	3	3.26675	9.0455	2.81915	765581000	3
A8WHN5	0.90067	0.90519	1.01947	137193000	2	0.74485	0.675655	0.861975	60016000	2	0.847445	1.00002	1.2513	177252000	2
A8WHR9;Q19762	1.33035	1.18775	0.84273	21573300	1	0.985355	0.68702	0.794235	18915400	2	1.10255	0.884645	0.77911	42861800	1
A8WHS3;E1B6T5	1.37825	2.1324	1.55375	1166152000	3	1.4792	1.5984	1.3107	922301000	4	1.48955	1.63345	1.1367	642050000	3
A8WHS3;Q19751	1.1287	1.4568	1.1358	1286697300	2	1.3457	1.3622	1.1062	556606000	2	1.1614	1.472	1.1286	2296091900	3
A8WHS5;N1NTF3;A8WHS4;Q20733	1.0705	2.1543	2.1976	238605000	2	0.91673	1.6256	1.7627	111102100	3	1.0584	2.0425	1.8325	119518000	4
A8WHS8	0.90197	1.3312	1.3627	119067000	1	1.1911	1.3661	1.0632	775543000	2	0.95815	0.7576	0.79627	200015000	2
A8WHT1	1.1253	0.88001	0.858215	4349057000	9	1.0183	0.887855	0.98084	8367365100	10	0.96325	0.79676	0.84481	1178389000	8
A8WIT0;H2L0B7	1.27685	1.19045	0.96254	1172795000	9	1.1787	1.2553	1.2742	334053000	7	1.0453	1.1442	1.1086	452875000	7
A8XMZ5	0.56374	0.059599	0.102125	1808460000	1	0.6791	0.10329	0.155995	2799155000	2	0.6438	0.138315	0.24159	3310964000	2
A8XQE0	0.94081	0.79529	0.82313	161800000	1	1.07608	0.66258	0.638445	166630000	1	1.7284	0.96237	0.60987	118390000	1
A9D0C6	1.182	1.5072	1.3312	2168972000	4	1.2059	1.74695	1.41625	2183574500	5	1.2858	1.28385	1.10365	1627619000	4
A9D0C6;A9D0C3	1.2486	1.4938	1.24305	7506956400	12	1.1443	1.5163	1.2986	11596816100	17	1.3261	1.4033	1.0812	7890818180	10
A9D2X7;Q9BKU2	1.1313	1.4376	1.2913	4106113000	9	1.0197	1.5449	1.4513	3705273200	7	1.03185	1.24555	1.15295	3425230800	9
A9D3J9	0.99363	0.6451	0.67568	383712000	5	0.709745	0.58099	0.72595	364085300	4	0.88447	0.549275	0.623615	325646000	5
A9D602	0.897415	0.69797	0.76408	284930500	1	1.35315	0.75508	0.475065	352795000	1	1.4605	2.4103	1.307	29744000	1
A9D602;H2L066	0.695645	0.700195	1.56201	29102300	1	0.73039	0.86942	1.2526	32991000	1	0.6186	0.64915	0.95405	33713000	1
A9D699	0.70743	0.72816	0.90414	184042000	1	0.78422	0.64124	0.69998	158144000	1	0.801605	0.811055	1.05272	214997000	2
A9D699;O44161	0.785405	0.813675	1.07235	152072100	2	0.91643	0.80601	0.82004	390775000	2	0.73079	0.50694	0.71982	441720500	2
A9D7B8;O44769	0.696075	0.56305	0.74066	350995100	3	0.80867	0.53133	0.67193	679904600	6	0.7158	0.55033	0.81058	917636000	7
A9D8E6;G4RT11	1.0126	0.58534	0.56244	46836000	1	0.70638	0.39585	0.52282	66392000	1	0.86545	0.44146	0.52369	178687000	1
A9D8E6;G4RT11;H2KYB5	0.76908	0.65205	0.84891	113350000	1	0.739015	0.493855	0.686555	202067000	1	0.658835	0.54074	0.90897	281795000	1
A9D8E6;G4RT11;H2KYB5;G4RT06	0.83956	0.638575	0.793805	432666000	2	0.782785	0.541315	0.74412	4612809000	2	0.715795	0.598775	0.891655	1460012500	2
A9QY30	0.93539	0.7152	0.77032	1684345300	6	0.90105	0.58774	0.7005	2168582000	10	0.77917	0.713725	1.079	2660330000	6
A9UJN7	0.84016	0.65757	0.78709	5392457300	11	0.77838	0.49639	0.70748	9474525600	17	0.77152	0.455605	0.659205	6830993200	13
A9UJN7;Q18494	0.77984	0.509855	0.627845	17134845000	17	0.70995	0.46066	0.67166	16185085300	17	0.683865	0.45136	0.696715	11454159100	13
A9UJN7;Q18494;Q7YXB8;P91859;H2FLK1	0.86842	0.645875	0.83221	4513058000	4	0.70235	0.67111	0.96617	2728222900	2	0.71411	0.59083	0.87555	1613923000	2
A9UJN7;Q18494;Q7YXB8;P91859;Q7YXB9;H2FLK1	0.9142	0.8357	0.954355	5553919900	5	0.84645	0.650235	0.77696	12344690900	6	0.8255	0.72583	0.915155	3094934700	4
A9Z1J8;P34258	0.99959	0.71344	0.78057	2784462000	9	0.89164	0.69755	0.80961	3206416900	8	0.88175	0.84474	0.98075	2132698000	9
A9Z1K0;Q10955	0.93264	0.7243	0.78029	186231900	2	0.78517	0.60774	0.76272	268660000	1	0.66583	0.41378	0.71335	821164000	2
B0M0L8;H2KYS1	0.80335	0.23277	0.29009	117289149400	40	0.7145	0.24447	0.31922	104767459100	44	0.70033	0.197	0.29196	119490750400	40
B0M0L9;H2KYT6;Q9BIA9	0.8972	0.83454	0.9632	5020299800	15	1.2204	1.0401	0.82403	4776334800	15	1.1646	1.1803	1.0606	4388561900	11
B0M0N4	1.34655	0.45878	0.3759	87891000	1	2.0097	0.56421	0.29903	327751000	3	1.4959	0.49822	0.365005	432075000	2
B1GRK5;O16457	1.6585	1.49599	1.02012	81782000	2	0.976055	1.6324	1.62765	109029000	2	1.3284	1.1313	0.92851	101719000	3
B1GRK6;H2KYD9	0.52901	0.64309	1.1048	657883200	8	0.37777	0.58006	1.2518	871373000	11	0.433765	0.441705	0.99963	930502000	13
B1GRL5	0.95015	0.85102	0.77405	807812000	6	0.81405	0.76597	0.84036	947382000	6	0.73849	0.74943	0.95674	739084700	5
B1PEX0;P24896	1.6969	1.5296	0.94418	9438800	1	1.07603	1.2763	1.12706	81815000	1	1.2704	1.3913	1.0548	31563000	1
B1PEX0;P24896;G4XR36	1.1942	1.5232	1.5073	845774000	2	1.02545	1.3748	1.27875	1783423000	3	1.07705	1.3735	1.30585	896470000	2
B1PEX0;P24896;G4XR36;G4XR25;B1PEY2	1.2253	1.02919	0.85202	9731800	1	1.00049	1.0771	1.14275	79711300	1	1.04795	1.17815	1.0241	54640800	1
B1Q233;Q18931	1.0517	1.2153	1.2286	364002000	2	0.60533	0.93886	1.4744	232432000	2	1.1289	1.3684	1.1541	308408000	2
B1Q237	1.1141	1.8024	1.7222	373191200	9	1.3986	1.5559	1.1484	1360813000	15	1.2152	1.54565	1.3285	947879000	15
B1Q241;H2KYX1	0.74816	1.3024	1.7129	19786000	1	1.311	5.8952	4.4422	30228000	1	1.7624	8.8718	5.0663	633142000	1
B1Q250;H2KYQ0	1.0115	0.63035	0.64848	52409489900	28	1.6222	0.60884	0.379705	58417631200	30	1.6638	0.66307	0.41263	40461765900	28
B1Q250;H2KYQ0;H2L0C9;Q86S69;P91038	0.96018	0.54507	0.57563	7486783800	2	1.5082	0.49326	0.32015	5819517000	2	1.5596	0.54615	0.36632	6327232000	2
B1Q251	0.58739	0.422365	0.811085	350148000	2	0.64806	0.327435	0.50523	859700000	3	0.591955	0.256935	0.51187	898459000	2
B1Q254	1.3546	1.4483	1.1428	17468000	1	1.08965	1.1554	1.0364	261664800	1	1.4853	1.7149	1.29315	10435900	1
B1Q254;B1Q255	1.3479	1.3939	1.042	12133956600	25	1.0912	1.1215	1.0172	10107182400	29	1.41	1.5511	1.1934	9388372300	23
B1Q259;Q21777	0.85441	0.656155	0.81323	169469000	2	0.88106	0.691835	0.64372	201202300	5	0.79184	0.5277	0.61988	405676600	6
B1V898	1.3274	2.0201	1.3073	1722112000	3	1.5085	1.7274	1.069	1800452000	5	1.7842	1.8973	1.1437	1241842000	3
B1V898;Q2V071	1.24245	1.74725	1.3844	15920566200	6	1.4261	1.4321	0.97695	13466985000	7	1.47235	1.30035	1.1051	5486407000	7
B1V8A0	0.72716	0.38777	0.62172	245992000	2	0.74644	0.41879	0.64479	36055400	1	0.71959	0.49138	0.69371	243493000	1
B1V8A0;O61843;A5A8Q9	0.8226	0.68733	0.75003	829218000	1	0.85899	0.59651	0.689545	1516487000	1	0.78921	0.550265	0.81785	1077614000	1
B1V8A0;O61843;A5A8Q9;Q6TM46	0.916525	0.66357	0.77502	6600289200	14	0.85112	0.64695	0.75877	6145736400	15	0.82609	0.59776	0.770495	6099096700	13
B1V8K3;B1V8K4	0.77839	0.48966	0.59778	105202000	2	0.70103	0.50561	0.75387	328883700	3	0.70011	0.51436	0.82258	72159600	2
B2D6K7;G5ED29;D4PH96	0.9836	0.985225	1.0191	4853529700	17	0.88835	0.83439	0.90915	5580100500	24	0.87032	0.7399	0.84863	4878665500	16
B2D6K7;G5ED29;D4PH96;Q5FC83	1.0038	1.046	1.0401	6253240600	12	0.87934	0.870595	0.97922	6219808400	13	0.943285	0.862585	0.90843	3938354600	12
B2D6M2-2;B2D6M2	0.7888	0.583	0.73369	3101575000	10	0.705695	0.470855	0.67868	3753831000	11	0.64699	0.531475	0.82144	3982699000	10
B2D6M4;Q22397	1.0939	1.8835	1.4656	192851000	2	1.3931	2.30755	1.74045	156625000	1	1.754	2.6513	1.6476	77790000	1
B2D6P1	1.30455	1.25135	1.05735	3419591000	4	1.17515	1.3674	1.10675	8649482000	5	1.2513	1.208	1.0366	3395083000	4
B2D6P3;Q93485;G1K0Y0	2.7464	5.3225	1.7912	17240000	1	1.356	2.5085	2.2617	16589000	1	1.7135	2.656	1.6741	12860000	1
B2FD96;B2FD95	0.997385	1.0522	1.026	377713300	3	0.76523	0.8157	1.0369	662254800	6	0.76491	0.70103	1.0778	358667000	5
B2MZB0;O76282;H2KZM6;H2KZM7	0.831315	0.51626	0.652585	6279900	1	0.89495	0.58442	0.620085	109462100	3	0.817555	0.633205	0.792775	88344700	5
B2MZB0;O76282;H2KZM6;H2KZM7;Q9TZZ1;H2KZM8	0.7816	0.63999	0.69861	190264000	4	0.784795	2.20458	2.95374	215670000	2	1.0505	0.755	0.63471	255991000	4
B3CJ34	0.94187	0.99361	1.0518	130733655800	118	0.994725	0.923675	0.91671	169385098200	132	1.0065	0.84812	0.86722	132420563200	113
B3CKG1	0.9342	0.76521	0.83904	3158006800	2	0.983635	0.8195	0.813605	3275141700	2	0.88685	0.748005	0.917655	2171858000	1
B3GWA1;B3GWA0	0.882085	0.62741	0.74357	933013200	3	0.710465	0.455435	0.6624	2531050400	5	0.62441	0.42728	0.73738	636638500	4
B3GWA1;Q8I7K5	0.83882	0.667985	0.804235	4401019400	6	0.69497	0.46467	0.725605	5583731400	6	0.67899	0.53896	0.93293	5116238000	3
B3GWA1;Q8I7K5;B3GWA0	0.86082	0.680205	0.834775	4688550000	8	0.781715	0.514785	0.67138	3175498500	9	0.69283	0.52821	0.80076	2755113500	6
B3GWA1;Q8I7K5;Q95QI9	0.85787	0.68493	0.82001	7972886400	8	0.69096	0.49204	0.70253	7297967600	7	0.61206	0.48163	0.7918	9356950500	7
B3GWB8;Q21006-1;Q21006	0.831865	0.655985	0.797945	93449000	2	0.86207	0.6809	0.73647	404954000	4	0.83487	0.70711	0.90013	488773000	4
B3GWB8;Q21006-1;Q21006;Q21006-2	0.986105	0.624655	0.684505	430056500	4	0.83046	0.61914	0.71734	2081365000	11	0.79066	0.73705	0.88824	1757503000	11
B3GWC0;Q19427	0.95712	1.2042	1.3067	991769900	4	1.0249	1.4177	1.4788	1304233000	5	0.75434	0.78287	1.4065	199765000	3
B3GWD4;O45268	0.86925	0.47047	0.52992	43799000	3	0.77338	0.76572	0.87372	285690000	5	0.727405	0.488585	0.726055	74025000	3
B3GWD5;O17610	1.2341	1.7139	1.3686	2717759200	9	1.2542	1.8931	1.4532	2533988700	11	1.2676	1.8376	1.3771	1739222400	9
B3WFT8	1.0482	0.97483	0.92474	16210710900	4	1.074	0.96764	0.881665	32817713300	6	0.9938	0.88803	0.95781	35969619100	6
B3WFT8;H2KYS2	0.990585	1.0197	1.0064	72050945200	33	1.0284	1.0097	0.95305	52640650400	32	0.98057	0.897795	0.941685	87668249200	34
B3WFW9;C7FZU5	0.824735	0.957995	1.0881	8978238600	6	0.84326	0.85619	0.95575	8269544500	7	0.88315	0.84734	1.0358	11454294300	7
B3WFY7;P90933	1.36285	2.0068	1.4275	905085200	5	0.760065	1.23435	1.766	268860000	1	1.5121	2.06645	1.46415	1159883000	6
B3WFZ3	1.1558	1.2754	1.2862	687860000	1	1.04285	1.29685	1.15995	1402757000	1	1.0385	1.0089	1.0299	554497000	1
B3WFZ3;B3WFZ4	1.089	1.4799	1.3336	1749916900	7	0.93623	1.3176	1.4506	3815125300	7	1.1331	1.2716	1.1616	2361266000	8
B5BM26	0.87178	0.54343	0.65584	134700000	3	0.75784	0.41544	0.507	307709900	5	0.68241	0.4871	0.79876	106183000	2
B5BM28;P24348;B5BM27	0.92688	0.84191	0.94823	244889000	3	0.72091	0.794275	0.93432	308537800	7	1.0282	0.791055	0.741235	325176100	5
B5BM32;Q9XVS7	0.79036	0.55442	0.71813	19059537900	24	0.72002	0.47875	0.69198	21846780600	29	0.67886	0.50413	0.78575	21035237700	21
B5D5N6;Q8WTK1	1.0859	0.612575	0.589535	264991000	3	0.9626	0.8038	0.80156	58313000	1	0.960025	0.697095	0.719265	337844000	2
B5QSI7;G5EEN4	1.0023	0.9215	0.93022	2541951000	2	1.03765	0.913035	0.832175	1921450000	2	1.1373	0.99581	0.889	1791216300	2
B5QSI7;G5EEN4;F9UKV1	1.20325	1.12165	0.9269	2133366000	5	1.14695	1.04635	0.907135	3947201000	7	1.20445	1.15135	0.958255	2614531300	5
B5TRE1;G4RZ45;G4RZ49;G4RZ46;G4RZ48;B5TRE2;B5TRE3	1.05835	0.83905	0.807575	80327000	1	0.665915	0.816005	0.950195	244602000	4	1.02415	0.52983	0.69652	197687000	3
B5TRE1;O01976	0.77027	0.617825	0.822475	28760700	2	1.38923	2.2782	1.5896	60201000	2	0.70559	0.29279	0.39421	24223000	1
B5U8P1;O17727	0.84456	0.71259	0.87176	36084000	1	1.11245	0.487665	0.45182	193446000	1	0.7885	0.21891	0.276565	553285000	3
B5WWL2	1.01228	0.7967	0.791445	644521000	4	0.870205	0.837895	1.01751	535425900	3	0.81963	0.68182	0.84101	444334100	4
B5WWL2;U4PBM5	0.97037	0.81011	0.85281	1662565300	6	0.84848	0.73977	0.94364	5212766000	6	0.8181	0.67772	0.862765	2412394000	5
B5WWL2;U4PBM5;U4PM30	0.903745	1.14146	1.27075	284380000	1	0.70748	0.49344	0.72458	28964000	1	0.694535	0.58644	0.884755	76275000	1
B6EU65	1.6115	0.87152	0.66815	316257000	2	0.90035	1.3605	1.303	190325600	5	1.1732	1.7563	1.4251	238146100	5
B6VQ41	1.03416	1.23855	1.18765	108932000	1	1.05381	1.17836	0.980205	22766100	1	0.93597	1.1803	1.0527	124480000	1
B6VQ41;Q21020	1.1324	1.33375	1.14535	1878095100	12	1.10255	1.32425	1.1833	1431421000	15	0.97434	1.0485	1.0985	992257000	8
B6VQ50;B6VQ51	0.93921	0.854585	0.93046	978525000	1	0.91778	0.81038	0.853255	645150500	2	0.77902	0.565185	0.793305	356884300	2
B6VQ55;B6VQ56	1.746	3.5353	1.9334	610730000	6	1.235	3.0961	1.6339	1174883000	6	2.0105	3.3169	1.8139	25189434000	7
B6VQ60	0.92481	0.51087	0.62275	72313000	1	0.73171	0.46426	0.74763	563544300	5	0.54361	0.43047	0.6336	163446000	3
B6VQ73;Q23162	0.537855	0.23544	0.422875	37821000	1	0.3052	0.21048	0.709675	55620100	3	0.348125	0.27249	1.00573	304545300	3
B6VQ78;Q17645	1.1784	0.43168	0.38451	1330665300	9	1.6414	0.30476	0.18491	1605914900	11	1.318	0.41634	0.32316	2021814600	13
B6VQ85;Q93250	0.78382	0.21056	0.34396	28820300	1	0.435915	0.11494	0.248115	24583000	1	0.6738	0.19858	0.345865	65347400	2
B6VQ85;Q93250;G5EG17	0.748375	0.57196	1.02937	179263000	1	0.60666	0.70427	1.0884	304698000	1	0.75402	1.4689	1.874	468651000	1
B7FAS0	0.71386	0.52256	0.839555	2043185600	11	0.630525	0.34744	0.54899	3896669000	16	0.59694	0.32859	0.65389	2540776200	14
B7FAS0;B7FAS1	0.64309	0.444315	0.786555	523080600	7	0.49855	0.29392	0.60442	813189900	6	0.4198	0.20554	0.5437	1909994500	10
B7FAS6	1.0453	0.90158	0.92745	248532000	2	0.68242	0.37231	0.51597	330667700	2	0.661995	0.54031	0.858315	187373000	2
B7WN58	0.84629	0.66147	0.73329	176105000	1	0.89067	0.71338	0.86694	26350000	1	0.986885	0.81296	0.86222	34251000	2
B7WN58;B1Q240	1.1807	1.036	0.7438	444810000	3	0.97254	0.862615	1.0632	427554500	4	1.14185	1.28365	1.167	230165200	4
B7WN70;Q09356	1.0764	1.4166	1.2402	306940000	3	0.98223	0.96762	1.0352	559516000	5	0.96021	0.76769	1.1207	529157000	3
B7WN71;Q09348	0.95386	0.32	0.33007	4631670100	5	0.83213	0.32046	0.39665	9295587600	10	0.857865	0.5023	0.6546	7021869200	9
B7WN85;B7WN84;B7WN86	1.0397	0.84152	0.82516	842999600	5	1.06635	0.82523	0.825345	1504460400	9	1.0371	0.8117	0.82936	951529500	6
B7WN91;Q21524	0.93624	1.1039	1.0051	556280000	2	0.8316	0.85849	1.0126	1738534600	3	0.887325	1.12195	1.3831	1048881900	3
B7WN92;Q22467	1.21865	1.65945	1.32545	5956375600	10	1.42465	1.5276	1.1106	9079008300	13	1.3906	1.8863	1.4029	5871076800	12
B7WN95;Q22716	1.24165	2.0729	1.6616	158165382900	11	1.00276	1.64315	1.5334	90263464260	11	1.19185	1.56095	1.277	85552448400	8
B7WNA1;O17860	1.22925	1.2026	0.692485	155901000	2	1.5249	0.45902	0.30144	624653000	3	1.3153	0.71479	0.5568	724449000	5
B7WNB3;O18202	0.34834	0.0673245	0.2099	5409162000	4	0.50999	0.16097	0.36751	11995346000	6	0.33844	0.1093	0.37785	15445802700	6
B7WNB4	0.89526	0.93028	1.0168	1653773000	4	0.71796	0.61687	0.92337	769333000	5	0.75321	0.72152	0.88055	673786200	4
B9WRT8;Q4JFB7;O02289	1.1761	1.4481	1.2247	489689200	5	1.24675	1.63925	1.1816	405976700	5	1.4481	1.2072	0.88176	258268900	4
B9WRU1	0.80434	0.69141	0.83909	1092724500	9	0.69844	0.50456	0.74923	1495844200	11	0.607945	0.555955	0.838855	612228200	9
B9WRU1;Q9U2H8	0.72523	0.60081	0.75963	20054000	1	0.71663	0.59486	0.835115	256952000	2	0.61433	0.45789	0.91829	314875000	2
B9WRU1;Q9U2H8;F5GUI4	0.68644	0.777035	1.1066	59585700	2	0.69578	0.62573	1.0478	651512000	3	0.7596	1.0109	1.4226	123523700	4
B9ZSG9	0.74218	0.42764	0.55286	1077732000	9	0.486515	0.299275	0.57911	1924966700	15	0.4588	0.32339	0.66718	2118206100	12
C0P270;C0P268	0.91351	0.77143	0.81988	706528900	5	0.994095	0.94191	0.946105	126569000	2	0.96974	1.0127	0.98152	272919900	3
C0P278	1.1907	1.5098	1.3254	3609230000	11	1.0278	1.44065	1.3936	4274667400	11	1.2965	1.6377	1.3989	2268559800	10
C0P279	0.87934	0.6379	0.7826	21441500	1	0.75378	0.091185	0.11487	6643800	1	1.87185	1.2274	0.69002	66142000	2
C0P283;Q10658;G5EGP9	1.04305	0.89067	0.833595	959748000	5	0.82999	0.70081	0.766	1536763000	4	0.76364	0.71398	0.84969	1386097000	5
C0P287	0.89117	1.0026	1.1105	363257500	7	0.96016	0.87456	0.80796	298562100	6	0.98124	0.82659	0.921	446336100	7
C0P289;C7U324	2.01495	0.930605	0.52137	56463000	1	0.79284	0.6838	0.62576	87423000	2	0.79752	0.711855	0.900845	137926000	2
C0VXV6	0.787545	1.69205	1.8528	1506333800	5	0.701245	1.3778	1.8324	1941771000	6	0.78343	1.3616	1.7352	1655882000	5
C0Z1Y2	1.04377	1.54315	1.7095	420020000	2	0.91081	1.2401	1.3343	955130000	4	1.08785	1.90085	1.18275	711717000	3
C0Z1Y6	1.7035	1.25145	0.71644	638548000	6	1.7766	1.4141	0.79926	1326457300	7	2.3132	1.8683	0.80444	685344500	6
C0Z1Y7	1.07419	0.999325	0.944855	281777000	3	0.845695	0.71087	0.813295	404140100	4	0.88699	0.695545	0.92694	376974000	4
C0Z1Y9	0.79914	0.77348	0.96679	3740390400	8	0.816195	0.76973	0.885035	8330700000	8	0.82477	0.737595	0.914605	5123614500	8
C0Z3L6	1.1645	1.588	1.4373	1240944400	2	0.8915	1.1718	1.337	1658562500	2	0.939355	1.195	1.298	680646000	2
C0Z3L6;P90976	1.08995	1.72765	1.5705	2059809900	4	0.9522	1.2144	1.3	1697226000	6	0.91911	1.21785	1.35585	1481497000	5
C0Z3M2;Q9U226	0.88056	1.0674	1.0731	150863700	2	0.890545	0.817005	0.943015	752921000	4	0.726775	0.64919	0.877395	1029807000	4
C1P623;H2KYW5	0.80513	0.85226	1.52683	19626600	1	1.3144	0.54445	0.40724	9971300	1	0.81668	0.59408	0.62693	80310600	2
C1P629;I7KSC2;Q18937;C6KRJ2	0.804045	0.67519	0.770685	4320791500	6	0.71355	0.5104	0.67257	6903925800	7	0.67989	0.55224	0.81939	6151949600	7
C1P629;Q18937;C6KRJ2	0.79136	0.581005	0.72437	480258900	5	0.76998	0.43953	0.58543	1935778000	3	0.64668	0.516425	0.801855	1636074000	4
C1P633;C6KRJ8;C1P634;C1P635;D3YT29	0.83213	0.56211	0.75993	1168290200	12	0.780555	0.55235	0.729545	2483729000	17	0.637725	0.53995	0.82947	1869166900	18
C1P633;C6KRJ8;C1P634;D3YT29	0.737895	0.560455	0.725945	187343100	2	0.90466	0.772505	0.669945	2162276000	4	0.82936	0.66812	0.82774	319727000	5
C1P636;Q27481	0.70747	0.5795	0.78253	6059290000	7	0.63558	0.51956	0.82346	4217587000	5	0.697835	0.60151	0.89369	4473276300	5
C1P636;Q3S1J5;Q27481	0.86874	0.61971	0.70986	177380256000	62	0.86633	0.60573	0.69051	173764573500	70	0.84898	0.5992	0.72255	140669657200	59
C1P641;Q21313;C1P640;G5EEV6	1.0206	0.90158	0.89855	51624220100	46	1.101	0.84736	0.74152	75905321400	52	0.93031	0.721865	0.80538	71938197300	49
C1P641;Q21313;C1P640;G5EEV6;Q21442	1.01415	0.997355	0.974515	128827966400	84	1.1566	0.872585	0.738555	141617628200	95	0.96229	0.78702	0.8569	146382290300	92
C1P658;C1P659;B9WRT9;H9G334;H9G335;H9G336;C1P660;O45881	0.91947	1.767	1.6356	92460000	1	1.5417	2.3876	1.4149	42919000	1	1.06463	1.02703	1.08732	91586000	3
C2BR91	2.3743	9.4849	5.0702	2224031000	8	2.5581	6.7304	3.3272	1571203400	8	2.0138	7.8535	3.7638	2462293100	6
C3JXD8	2.3269	6.3046	3.9579	66899000	3	4.924	20.658	4.0497	15433000	1	1.5358	4.7302	3.3682	50329200	3
C5NU64;H2KZX8	0.963065	0.80514	0.79632	1387903000	13	0.9829	0.787235	0.85004	1384598230	14	0.918285	0.766765	0.82851	1332179500	13
C6KRG1	1.1343	2.2423	2.4804	190050000	1	0.9413	1.8447	1.7512	354135000	1	1.0625	2.2887	2.2322	128210000	1
C6KRG1;H2KZY6	0.90803	0.99464	1.1715	4044201000	11	0.96858	1.0576	1.1298	6158222000	13	0.91441	1.2467	1.3121	5573976800	11
C6KRH9	2.5702	4.9474	2.19405	36909000	1	0.63525	3.0853	5.194	36628000	1	1.34355	6.1283	4.4255	135219000	3
C6KRI7;H2FLG9	1.1864	0.609775	0.545615	90800000	1	1.4201	0.94978	0.651655	662430000	2	1.3807	1.0594	0.83456	366866600	2
C6KRJ1	0.687415	0.23255	0.349795	1339353700	10	0.72407	0.25056	0.34342	1478312000	12	0.67825	0.27781	0.39448	1134765600	11
C6KRL2	1.7215	1.69375	0.9621	14171057000	6	2.5583	3.1952	1.28045	21924532200	6	3.22685	4.28855	1.4302	11944912200	5
C6KRN1;Q1ZXT4;Q1ZXT3;C6KRN2	0.880885	1.0094	1.194	2558688900	2	0.82277	1.0904	1.3557	2912791900	6	1.0072	1.1847	1.271	2885635900	2
C6KRP0;G5EBZ8	0.932945	0.95073	0.99766	521027600	10	1.0065	0.75923	0.82272	377867400	7	0.807905	0.686705	0.83847	758613100	9
C6KRP5;O62133	1.2148	0.31281	0.23781	355555000	2	0.960145	0.45218	0.47966	123992000	1	1.562	1.6189	0.97496	264888000	2
C6KRP5;O62133;C6KRP6	1.0827	0.40035	0.38467	84987100	2	1.27405	0.654995	0.499725	170221000	1	1.01828	1.72765	1.54635	28758000	1
C6KRP5;O62133;C6KRP6;M1ZJZ0;M1ZJU1	1.00143	0.37145	0.396965	1094739700	6	1.2876	0.805035	0.548535	1033536000	6	1.44315	2.237	1.439	849627600	6
C7FZU4;C7FZU3;Q93791	1.0083	0.92874	0.9363	26476969100	33	1.1787	1.01045	0.832405	40480086400	43	0.949735	0.789915	0.878395	42389789900	33
C7GIK1	0.67336	0.300605	0.477525	235832100	3	0.60563	0.334915	0.54611	479627600	3	0.681995	0.446365	0.694805	324854000	3
C7GIK1;H2L0B2	0.60761	0.3542	0.56545	817127700	3	0.61311	0.29883	0.505	1957011000	4	0.483915	0.249265	0.55352	303981000	2
C7IVQ8	0.48317	0.50872	0.98236	117853000	5	0.82359	0.54976	0.69548	410628000	5	0.72378	0.562575	0.696565	198445400	3
C7IVR5;C7IVR4	0.73837	0.80883	0.96603	276221000	3	0.64909	0.55153	0.85713	275047000	3	0.66525	0.4414	0.74844	324531000	3
C7IVR5;C7IVR4;C7IVR6	0.77146	0.69609	0.90183	240687200	5	0.68946	0.50391	0.69182	304410200	5	0.60098	0.37985	0.70452	804185700	7
C7IVS5;C7IVS6	0.833475	0.77868	0.95562	1469212600	13	0.82263	0.58804	0.76414	4080647700	26	0.717215	0.543635	0.842465	3143126300	26
C8JQQ0	0.818915	1.08565	1.1903	570682000	3	0.861785	0.90688	1.0455	388979000	2	0.77586	1.0747	1.3118	191415000	1
C8JQQ9	0.72911	0.67604	0.92163	275947000	1	0.710225	0.629185	0.93631	244725500	1	0.693125	0.663615	0.951975	153119000	1
C8JQQ9;P46551;C8JQR0	0.886385	0.845345	1.02075	1374930100	8	0.76545	0.73356	0.91377	1796715900	15	0.75093	0.69608	1.0015	2319831700	16
C8JQR9;Q20799	0.87497	0.67357	0.86106	95803000	2	0.80415	0.59009	0.81837	70092000	3	0.76422	0.465355	0.66085	170532300	6
C9IY22;C9IY21	1.0461	0.76085	0.75258	45398096900	19	0.995065	0.84501	0.78867	54151526600	25	0.96742	0.79657	0.79823	45554868500	20
D0FK02	0.94092	0.623065	0.73605	110271100	2	0.87853	0.86468	0.94949	17677000	1	1.03211	0.855995	0.835355	171015000	2
D0IMZ5;U4PR92;U4PM04;U4PBK4	0.97824	1.0007	1.0471	1151611000	1	0.92045	1.029	1.1756	2355036000	1	0.90195	0.86437	0.92966	2321567300	1
D0PV95;Q4W5R4	1.0066	1.4933	1.4885	54499036300	38	0.95989	1.2867	1.3199	69921229600	41	1.0195	1.1443	1.143	41790111800	36
D0VWL6;D0VWL7	0.94363	0.765245	0.663785	1146611000	5	0.919255	0.76513	0.871705	842322500	10	0.80616	0.78438	0.99352	785646000	7
D0VWL6;D0VWL7;D0VWL8	0.95112	0.826735	0.874265	80422392400	108	0.94372	0.7527	0.76915	110820283400	123	0.863475	0.69454	0.830855	97763605400	111
D0VWL6;D0VWL7;D0VWL8;H2B4M5;H2B4M7;H2B4M9	1.0233	0.87125	0.85897	3270253400	6	0.98993	0.76899	0.82558	2755569200	6	0.88858	0.75688	0.9267	1440238000	5
D0VWL6;D0VWL7;D0VWL8;H2B4M7;H2B4M9	1.09667	0.71151	0.731455	556220000	1	0.8088	0.56535	0.670255	790988000	1	0.81038	0.68442	0.88511	956374100	2
D0VWL6;H2B4M5	0.89807	0.96055	1.1173	1015783700	2	0.97985	0.87997	0.83054	957032000	4	0.81263	0.75543	0.92927	2658218000	2
D0VWL6;Q18109	0.93468	0.854165	0.892465	4131990000	8	0.97471	0.76315	0.76595	3564258000	10	0.84698	0.73304	0.85212	6670784000	9
D0VWL6;Q18109;H2B4M5	1.00435	0.858185	0.80041	800176000	2	1.06205	0.80512	0.71326	777248000	2	0.89533	0.71221	0.76161	913146000	2
D0VWL6;Q18109;H2B4M8	0.87227	1.1421	1.1674	15513000	1	0.957345	1.07105	1.0558	23327000	2	1.037	1.02676	1.06655	101780000	1
D0Z5P0	1.1365	1.6661	1.5519	2541078400	23	1.06385	1.5125	1.4392	1686511000	19	1.082	1.4564	1.3169	1536891900	24
D1MN68	1.03155	1.02042	0.98364	174742000	1	1.21202	1.75825	1.70597	133127000	1	0.899245	0.87991	1.01991	899138000	1
D2YW04;A3FPK4	0.834225	0.595455	0.67695	38445000	1	0.85086	0.67829	0.66773	53391000	1	0.89193	0.84885	0.98949	11878000	1
D3DEL7;Q9U308	0.83725	0.63709	0.73202	205656200	1	0.797175	0.56271	0.74679	252910000	1	0.75153	0.87057	1.233	62158000	1
D3DEL7;Q9U308-2;Q9U308	1.0145	0.66357	0.7338	18359000	1	0.983805	0.658045	0.7128	1403874000	2	0.921315	0.6658	0.72806	454445000	1
D3DEL7;Q9U308-2;Q9U308;D3DEL8	0.89931	0.74148	0.84296	2067184200	17	0.93943	0.67347	0.70411	2540588800	20	0.80318	0.6755	0.86925	3671340900	21
D3KFS6;Q20331	0.668315	0.339715	0.484665	796640300	13	0.68813	0.289815	0.383265	2770772000	12	0.47409	0.35819	0.77389	1301458800	12
D3KFW7;G5EFA4;H9G330;H9G329;G5EG63;G5EBW1;H9G328;H9G331	1.1009	0.92341	0.947685	637532600	11	0.93184	0.99098	1.0778	543041000	10	1.0175	1.2311	1.2941	854290200	11
D3KFX0	1.0076	0.7332	0.72381	135800000	1	0.49034	0.54739	1.0772	447822000	3	0.891565	0.92759	1.09533	89717000	2
D3NQ92	0.28089	0.077351	0.29642	1094149000	5	0.20986	0.0908515	0.37356	4989554000	7	0.228635	0.12024	0.538315	1259546700	3
D3NQB9;Q86DA8	0.637075	0.378765	0.609805	16675700	2	0.66892	0.3494	0.51218	1256197800	6	0.62333	0.31607	0.77258	69648000	4
D3YT22;Q23296	0.73005	0.66344	0.68408	106605000	1	0.61148	0.30553	0.450585	68643000	2	0.65229	0.41137	0.599565	343902900	7
D3YT23	1.3569	0.57336	0.78482	16924000	1	1.5419	0.71395	0.42218	135763000	1	1.34865	0.55798	0.47123	523811000	1
D3YT37;D3YT36;Q23539	1.3839	1.2154	0.88589	10353180400	16	1.2155	1.2993	1.0113	18385774300	21	1.7317	1.5281	0.91663	9802180080	16
D3YT46;D3YT45;B3GWC9;Q7JLS6;Q18541	2.07155	0.91362	0.414945	21952700	1	1.4261	0.74277	0.47261	784884000	2	1.3844	0.475	0.39482	414255800	2
D3YT50;Q21921	0.75652	0.50054	0.66595	1737352000	9	0.61338	0.34899	0.51972	2803413400	14	0.65261	0.456765	0.74903	1551699700	10
D3YT53;Q19370	0.91483	0.43662	0.48609	949933700	6	0.78924	0.42509	0.51018	1063904300	9	0.84326	0.47291	0.54076	1222166700	8
D3YT53;Q19370;D3YT54	0.91534	0.60431	0.67547	1877210500	12	0.79344	0.49218	0.64874	2183094200	16	0.90463	0.6631	0.7456	1657563000	13
D3YT56	1.1247	1.1188	0.92645	2108433000	2	1.17995	1.01616	0.921725	1303160000	1	1.0942	1.057	0.99314	1483201700	2
D3YT56;Q20970	0.8182	0.774265	0.89879	46110349800	23	0.81394	0.72458	0.887065	94900069800	21	0.80006	0.64338	0.82501	28361611200	17
D3YT72;O45227	0.65007	0.38327	0.58509	2468510000	2	0.436385	0.27246	0.61689	6644436000	2	0.30678	0.20451	0.67448	3292048000	3
D4PH98;Q18170	1.04718	1.24002	1.15231	30938000	1	0.96317	1.2555	1.2186	72196000	1	1.03475	1.4636	1.31655	101680400	3
D4PHA0	1.23695	1.7762	1.25615	117564200	3	1.1772	1.4835	1.2587	357495000	4	1.9527	2.5155	1.2082	297272000	4
D5MCN2	1.1396	1.5288	1.38	9667128400	17	0.97935	1.5103	1.44855	9647930300	14	1.22625	1.34555	1.0912	4926636400	11
D5MCN2;H2KZ23	1.1011	1.5483	1.4012	36127346600	39	0.9935	1.3822	1.3631	43609982700	44	1.20535	1.34845	1.17725	36917812800	37
D5MCN8;H2KZC9	0.877635	0.624825	0.83637	566408000	7	0.73009	0.457265	0.628755	670412300	10	0.74139	0.43892	0.72335	516135000	8
D5MCR4;D5MCR3	1.25884	1.6134	1.3247	252153000	1	1.10335	1.3614	1.26965	400022000	1	1.3537	1.3154	1.0186	204723000	1
D5MCR4;Q7JMB8;D5MCR3;D5MCQ1;D5MCQ7	0.74642	0.409425	0.587755	4022421000	1	0.88189	0.31426	0.3523	3101588000	1	0.64864	0.26773	0.45124	3548871000	1
D5MCR4;Q7JMB8;D5MCR3;D5MCQ1;D5MCQ7;D5MCQ4;D5MCR5;D5MCQ8	0.70007	0.345665	0.490135	1016610100	3	0.76515	0.189055	0.259615	2143132400	3	0.63113	0.23908	0.38375	1396084300	4
D5MNM9	1.301	1.9478	1.46885	1116426000	3	1.116	1.5504	1.44935	738548000	4	1.2896	1.6714	1.4706	488328000	4
D5SGZ9	0.90621	1.0952	1.3659	1115085400	5	1.0409	1.0292	1.2056	520045000	4	0.71863	0.78629	1.1585	781180000	3
D6R8W5;Q968A5	0.608635	0.781995	1.18685	47253000	1	0.96385	0.891815	0.960455	193438000	1	1.0802	1.1123	1.0217	401036000	1
D6R8W9;J7S122	1.0883	0.88494	0.81424	5331216000	28	0.960925	0.77271	0.845905	5193037600	48	0.9569	0.81436	0.85129	4919125100	35
D6R8X0;Q7JKY3-2;Q7JKY3	1.1356	1.7246	1.3024	143667600	3	1.9699	2.2523	1.1811	16612000	1	1.1762	1.2623	1.0471	160471000	2
D6RYD9	2.2223	1.7174	0.79801	50381000	1	1.3887	1.6097	1.1421	60720000	1	1.4018	1.2827	0.94014	30977000	1
D6RYE0	0.97196	1.4717	1.5252	953998000	2	1.1014	1.387	1.1325	1220898000	2	1.13105	1.33195	1.16025	618253000	2
D6RYE0;U4PE35	1.1706	1.7203	1.2979	439464000	1	1.0752	1.6301	1.2577	399975000	1	1.2369	1.3707	1.3051	152736000	1
D7SFI3	1.11995	0.749025	0.66835	14719575200	16	1.0316	0.70628	0.6751	21423890100	15	1.103	0.8154	0.7942	18742019700	12
D7SFI3;P34345	1.0681	1.2616	0.95019	4586455000	1	1.5551	1.03889	0.736805	2807047000	1	1.25257	1.24275	0.924435	4764810000	1
D7SFJ4;H2KYV1	1.0743	1.3538	1.2909	10187328600	4	1.04425	1.2548	1.27495	7802771100	8	1.1406	1.31435	1.2103	12372571000	6
D7SFK2	1.1894	1.5121	1.30495	4524800900	18	1.16285	1.5828	1.3652	5097806700	25	1.3966	1.26605	0.956625	5156287400	23
D7SFL9	1.35939	0.975305	0.792955	56314000	1	0.751585	0.694545	0.839735	179459000	1	0.819415	0.590425	0.734395	97990000	1
D7SFM3;K8ESF3;G5EGU3;K8ES81;G5EGP0;K8F7U3;G5EBH5;K8ERR8	0.62608	0.5962	0.97609	239440200	2	0.67701	0.3352	0.42949	52067000	3	0.47626	0.17622	0.53035	149007000	2
D7SFM3;K8ESF3;G5EGU3;K8ES81;G5EGP0;K8F7U3;G5EBH5;K8ERR8;L8E6K3;Q21789	0.936625	0.516035	0.576745	219996000	4	1.07239	0.427745	0.460195	290179000	5	0.5888	0.36499	0.6644	1048678000	6
D7SFP5;O02335;C6KRN3	0.75187	0.74066	1.11895	303875000	5	0.94196	0.8204	0.89662	1381031200	6	0.94015	0.83362	0.90767	278409100	4
D7SFQ2	0.79837	0.25485	0.362805	359912800	4	1.08764	0.323665	0.291225	424386000	3	0.87306	0.394915	0.43833	177390400	3
D7SFQ2;D7SFQ3	0.83292	0.7525	0.81711	388190000	1	0.70894	0.35754	0.53776	705646000	2	0.705135	2.5443	2.4276	495066000	2
D7SFQ8	0.67281	0.44217	0.63677	10028000	1	0.55862	0.32634	0.58266	13401000	1	0.78797	0.47515	0.61548	75170000	1
D7SFQ8;D7SFQ9	0.73251	0.50678	0.63122	28618300	2	0.83673	0.444085	0.56458	231148000	5	0.82947	0.47886	0.77912	143494200	3
D9N119;H2KZ20	1.2718	0.67828	0.57149	145809000	3	1.4286	0.41568	0.24083	129542600	4	1.1898	0.97347	0.846285	80251000	2
D9N120;P91085;Q21770	1.0229	1.2502	1.2036	2111909600	9	1.1305	1.31945	1.1691	3224680700	7	1.0702	0.904375	0.866765	1859230500	6
D9N120;Q21770	0.99145	1.2052	1.2924	11466416000	3	0.89455	1.3083	1.3418	2653651000	3	0.97739	0.89381	1.0332	3036444000	3
D9N120;Q9N585;O62275	1.1305	1.4551	1.66	1390435000	1	1.3861	1.1202	0.51319	109042000	1	0.91573	0.87033	0.9015	1322180000	1
D9N122;Q9BIF4	0.920555	0.77336	0.859185	4122084400	14	0.873555	0.733845	0.822775	5131250900	19	0.852095	0.74547	0.89938	3584268200	15
D9N129;Q17818	0.81501	0.7065	0.92812	534605800	7	0.768315	0.624705	0.880295	618881300	5	0.736505	0.62836	0.854485	1122013400	7
D9N139	1.3918	0.80975	0.56515	114350000	1	1.20975	0.687405	0.583725	79137000	1	1.2097	0.92095	0.95894	42696000	1
D9N139;D7SFN6;D9N138;Q18874	1.0764	0.86961	0.79819	997809000	4	1.0901	0.80758	0.74207	853287800	6	1.0431	0.78233	0.80691	851958100	5
D9N146;D9N147;A9UJP1	1.2008	1.3834	1.1264	245677000	1	1.2956	1.1752	0.96228	610357300	4	1.22045	1.5786	1.4448	157828200	1
D9PTN5;Q9U3I3;D9PTN4;Q8MQ67;G5EF12	0.70578	0.40977	0.74702	1564269200	12	0.7402	0.21139	0.35486	3051676000	16	0.52705	0.30709	0.48308	1525363400	16
D9PTN8;B7FAR9	1.05875	0.54478	0.500175	37902111400	67	0.98474	0.61789	0.59231	75092365400	89	0.90769	0.53268	0.61794	43768633200	71
D9PTN8;B7FAR9;Q8I4D3	1.00995	0.591785	0.589865	9148969000	5	0.933	0.664025	0.663945	8918160500	6	0.939705	0.63846	0.683435	5542332000	4
D9PTN8;B7FAR9;Q8I4D3;Q9XWX8	0.96749	0.59284	0.63826	8875711200	9	1.0346	0.69051	0.67471	6527489000	9	0.93617	0.61575	0.69195	11429255700	9
D9PTN8;B7FAR9;Q8I4D3;Q9XWX8;Q2HQL8	1.02	0.67743	0.66353	36828200600	30	0.991845	0.704725	0.744205	38177882100	28	0.96486	0.71215	0.73665	42052829900	30
D9PTP5	0.940555	0.804415	0.855865	1727749900	6	1.067	0.849515	0.81333	1131715000	4	0.8869	0.75393	0.903785	413298000	4
D9PTP5;D9PTP6	0.86357	0.79809	0.97248	1698422300	2	0.94761	0.82408	0.902145	1907872000	2	0.95455	0.72111	0.89381	2628645700	2
D9PTP5;D9PTP6;D9PTP7	0.96045	0.81605	0.83266	4892877200	13	1.023	0.84231	0.81895	5906308100	17	0.96058	0.75159	0.80751	4794009000	12
D9PTP5;D9PTP6;D9PTP7;D9PTP8	1.0295	0.88135	0.84015	2764728000	5	1.00599	0.862275	0.854795	3065430400	5	0.989245	0.820645	0.87671	3851886000	5
E0AHA7	1.2374	0.59554	0.6154	2374026000	4	1.0907	0.6434	0.58608	2409787000	3	0.94933	0.58748	0.78363	1055246000	2
E0R7L2	0.970645	0.86858	0.906735	3311627000	6	0.9313	0.8153	0.86366	3084400200	5	1.1233	1.0742	0.98002	2346968000	5
E0R7L2;E0R7L3	0.902545	0.925495	0.984845	3271026200	7	0.88299	0.8843	1.05495	5518021100	7	0.95158	0.901115	0.995155	3084087000	6
E1B6Q6	0.72623	0.42924	0.63135	644710000	3	0.59461	0.35435	0.58261	888859600	4	0.56832	0.41043	0.73635	471615000	3
E1B6R3;P34445	0.798425	1.12065	1.1408	547880000	1	0.83476	0.76861	0.91826	345083000	2	0.8847	0.85518	1.0718	465049000	1
E1B6R3;P34445;D1MN62;P34445-2	0.84022	0.788545	1.0053	726585400	3	0.7336	1.0154	1.2377	352862600	4	0.88447	0.90601	1.0546	432322000	2
E1B6R3;P34445;D1MN62;P34445-2;E1B6R4	0.96914	1.0935	1.0193	1130997300	5	0.79377	0.84212	1.038	1416325000	5	0.86226	0.94595	1.0149	1146582000	3
E1B6R3;P34445;D1MN62;P34445-2;E1B6R4;E1B6R5	0.84315	0.87989	1.0303	2395255000	5	0.863235	0.88799	1.05385	812567200	7	0.89377	0.89281	1.0702	1936457700	3
E1B6R8	1.0143	1.3148	1.168	1447781800	4	0.98743	1.06485	1.00389	879208900	3	0.9952	0.94115	1.0194	2146692000	2
E1B6T7	1.00432	1.19045	1.29595	364154600	3	0.70787	0.75774	1.2308	392408900	4	0.50413	0.615345	1.11395	921132000	4
E1B6T7;E1B6T8	0.803225	0.739815	1.46266	22030500	1	0.52315	0.43217	0.89801	45986000	1	1.8256	0.59526	0.31763	9202600	1
E1B6U2;P90754-2;P90754	0.90424	1.6431	1.6248	59269900	1	0.95384	1.3315	1.3612	25291000	1	1.1345	0.94767	0.86819	101421500	1
E1B6U2;P90754-2;P90754;B5BM33	0.844955	0.748775	0.85823	3063161800	16	0.780045	0.74059	0.852705	1983511400	13	0.725985	0.6609	0.888105	1519438800	10
E1B6W2	0.94074	0.826225	0.936955	1134475700	4	1.0267	0.87282	0.79811	509785900	3	0.947255	0.71444	0.81287	809557500	5
E1B6W2;Q9XTU2	1.0127	0.90314	0.92176	2859174300	20	1.0636	0.85661	0.83107	3991333300	15	1.0016	0.83457	0.87124	4070267000	16
E1NZ12;Q9XW27;B5WWM0	0.87049	1.022	1.14835	253582600	3	0.78394	0.65351	0.815965	387283500	6	0.70405	0.57168	0.74844	248929600	4
E2JL04;E2JL03	1.08235	1.4322	1.3029	168590000	3	1.0472	1.127	1.0676	2855700000	3	1.00236	1.21325	1.25535	265232500	2
E2JL04;Q7Z261	0.924595	1.00353	1.0266	1958700300	16	0.69894	0.6526	0.98921	3329963100	19	0.726885	0.71609	0.993505	2660338700	19
E3W743;Q6A2D2;Q93636;K8FDY0	1.1713	0.96016	0.84033	48637520000	43	1.15945	0.981485	0.827645	64730049600	52	1.0846	0.998715	0.90375	67832073700	51
E3W743;Q6A2D2;Q93637	1.3729	1.46845	1.04605	38717525800	15	1.333	1.42915	1.12565	72560189300	21	1.45295	1.7183	1.1663	38657509200	20
E3W743;Q6A2D2;Q93637;Q93636;K8FDY0	1.5906	3.8234	2.3988	23180938200	11	1.5751	3.8626	2.2709	37475230300	21	1.9395	4.3199	2.34325	40138326300	16
E5QCF5;P91040	0.864635	0.722375	0.842725	2339918100	7	0.86466	0.65151	0.7636	2006315300	9	0.78755	0.58839	0.76122	3198909600	8
E5QCF6;P34558;E5QCF8	0.8886	0.85683	1.0219	2374128000	7	0.90967	0.80747	0.76909	1820276000	5	0.85382	0.75574	0.85634	3128916800	6
E5QCF6;P34558;E5QCF8;E5QCF7	0.800645	0.818425	0.96513	843264000	4	0.906035	0.77396	0.793595	569354000	5	0.76926	0.66093	0.88413	869932000	3
E5QCG5;E5QCG6;Q17410	0.86775	0.51641	0.56638	1822452000	2	0.77666	0.45503	0.57597	1196827600	3	0.71452	0.43703	0.60638	3376267000	2
E5QCG5;Q17410	0.851935	0.475675	0.59033	285180100	1	0.80129	0.46957	0.58521	538986000	2	0.74499	0.46726	0.59037	1057965000	2
E5QCI4;E5QCI3	1.00805	0.97116	0.880855	592311000	5	0.87963	0.97766	0.91652	790305000	6	0.78536	0.82378	0.99969	768051000	6
E7EM24	0.80287	0.28854	0.30677	108804000	2	0.98443	0.207695	0.239595	419671000	2	1.1331	0.60214	0.52727	158798000	2
E7EM29	0.74079	1.5033	1.9682	147259000	3	0.641325	1.10692	1.87935	253460000	3	0.66146	1.5247	2.4084	45739000	1
E7FKX6;Q9GZC8	1.56575	0.558725	0.422515	68330000	2	0.80997	0.56352	0.60579	118837000	3	4.93567	0.795335	0.34616	65288000	3
E7FM69;Q966P1	1.0635	1.4373	1.1425	318446300	6	0.94422	1.1625	1.34245	602858000	7	1.0149	1.4178	1.5318	226691600	5
E9P860	0.93497	0.949515	1.02685	529016800	4	1.0706	1.0702	0.96485	899323000	5	1.0258	1.0445	1.0428	1148013400	4
E9P860;Q23388	0.99073	1.0866	1.19525	2563050200	17	0.96742	0.97545	1.1204	3130640700	24	0.86417	0.87081	1.09365	2340579900	23
E9P861	0.8257	0.43777	0.47883	71138000	2	0.68799	0.440705	0.51877	161762600	5	0.556185	0.482515	0.92264	227937800	6
E9P883;G5ECN9	1.1543	1.29655	1.1792	295117000	1	1.7237	1.1137	1.0451	84638000	1	0.89917	0.76445	1.0121	266377000	1
E9P883;G5ECN9;Q18772	1.2171	2.05425	1.4554	2896729000	5	1.1317	1.3821	1.17315	612418000	3	1.0327	0.96764	1.0469	1236444000	5
E9RKC7	0.81445	0.84935	1.0424	6178143600	21	0.76317	0.70528	0.92044	7971645100	21	0.72372	0.61396	0.87864	4485566900	21
F0IWS9	0.88048	0.77783	0.8262	5557325000	5	1.02456	0.87533	0.80806	1110866000	5	0.89841	0.756475	0.826865	439074000	3
F3NWW3	1.809	2.4421	1.3811	141160000	1	1.216	1.2765	0.98816	710492000	1	1.4157	2.1081	1.3297	217946000	1
F3NWW3;H2KYT1	2.0471	2.9191	1.4072	132194000	1	1.42085	1.73595	1.269	769616300	7	1.6656	2.6041	1.6017	577799200	7
F3Y5P8;G5EEZ5	0.6783	0.19269	0.29021	297363000	2	0.839275	0.170075	0.186	2817366200	3	0.64176	0.29856	0.49235	621621700	3
F3Y5Q2;Q9U2B0;S6FWQ3	0.796475	0.66937	0.879925	1212948000	3	0.68388	0.513175	0.757305	1807276900	7	0.78221	0.41419	0.66006	598966800	5
F3Y5Q7	1.4392	2.7079	1.8467	1579208000	5	1.2393	3.0514	2.5038	994781000	5	1.4615	2.75765	1.87005	1282269200	5
F3Y5Q7;F3Y5Q3	1.0333	1.47965	1.2706	1790508000	5	0.885	1.5133	1.5027	1302860790	6	1.09675	1.27225	1.18595	1097908000	6
F3Y5Q7;F3Y5Q3;Q9XXC7	1.3298	2.23425	1.74445	863185000	2	0.91659	2.1595	2.0276	614850000	2	1.09425	1.68365	1.5894	331521000	3
F3Y5Q7;F3Y5Q3;Q9XXC7;F3Y5Q4	1.18085	1.59695	1.31005	1648444000	6	0.87401	1.386	1.4164	2017998400	9	1.02489	1.10255	0.971675	2236230000	7
F3Y5Q7;F3Y5Q3;Q9XXC7;F3Y5Q4;F3Y5Q5	0.953965	1.501	1.50185	2661366700	5	0.90174	1.413	1.7402	1854480000	7	1.12765	1.6337	1.45345	2090426000	5
F3Y5S2;Q5ZEP9	0.94501	0.55517	0.59512	401503200	3	0.69265	0.59148	0.88604	962862000	5	0.661255	0.97005	1.7296	348538000	3
F5GU46	1.1684	0.63773	0.4543	116653000	1	0.88388	0.50033	0.575	28040000	1	1.0587	0.97486	0.934245	51245000	2
F5GU60;H2KZS0	1.51785	3.2023	2.2926	2777035900	10	1.2355	2.3087	1.82805	9242648000	12	2.101	3.6178	1.74185	3215399800	10
F5GU77;Q0PDK5	1.2638	1.1064	0.93892	33044000	1	0.73709	1.3992	1.0199	44696400	3	1.3032	1.3226	1.0207	41864000	1
F5GU86	0.7379	0.74599	1.0266	270771300	1	0.74331	0.50916	0.74801	127632200	1	0.55351	0.447845	1.03361	97278000	1
F5GUA0;Q21333	0.74257	0.31885	0.39941	90656300	3	0.73698	0.49788	0.472885	246045000	3	0.775665	0.4299	0.582885	261351500	4
F5GUA7;Q27533	1.3249	1.5741	1.2071	86259800	3	0.67897	0.83153	1.2855	17899000	1	0.810075	0.99255	1.0816	66209000	2
F5GUA7;Q27533;D3YT44	0.98103	0.92691	1.0354	473074800	5	0.905635	0.63907	0.71979	563336000	4	0.84042	0.64207	0.84825	320636400	5
F5GUC7;Q19553	1.29195	1.01925	0.803645	28308000	2	0.46876	1.4345	2.7161	465461000	3	0.65518	1.12651	1.6784	52075000	1
F5GUD3;G5EG27	1.0428	1.3077	1.37115	739366500	9	0.8705	1.7315	1.8327	2777214500	10	1.065	1.5179	1.433	838121600	9
F5GUD3;G5EG27;F5GUD4	1.1932	1.3704	1.2519	144147000	1	0.981705	1.48165	1.58865	310300700	1	1.19065	1.4694	1.2372	331399300	2
F5GUG4	1.00537	0.59537	0.58654	587956000	2	0.9592	0.67488	0.64598	748610000	1	1.0268	0.74446	0.751	592909000	1
F5GUG6;F5GUH2;F5GUG7;F5GUG8;F5GUH0;F5GUG9	1.0644	0.78887	0.72277	668847700	6	0.832495	0.72044	0.770865	1717851300	5	0.8213	0.72397	0.86355	881336000	3
F5GUG6;F5GUH2;F5GUG7;F5GUG8;F5GUH1	0.90985	0.729535	0.8195	3203559000	3	0.82514	0.65495	0.87669	6718717000	5	0.78692	0.72124	0.88986	2331966000	4
F5GUG6;F5GUH2;F5GUG7;F5GUH1	0.874715	0.650625	0.77131	439847000	3	0.873875	0.659425	0.714145	438990000	2	0.88623	0.65374	0.80198	932580000	5
F5GUG6;F5GUH2;F5GUH1	0.85539	0.86652	0.99856	31272000	1	0.88605	0.83533	0.83445	262065000	2	0.48098	0.81023	0.90242	216064900	3
F5GUI0;O17883	0.94148	0.61435	0.67541	6103463200	15	1.1003	0.82295	0.72982	13980486600	20	0.89752	0.712015	0.80278	7863059200	17
G1K0X1;G5EDL5	1.2942	1.4349	1.1073	469899000	4	1.077	1.44065	1.3653	617932800	6	1.2873	1.3708	1.0764	811515000	6
G1K845;Q21970	0.50985	0.48773	0.91629	251621000	3	0.478095	0.393175	0.84958	544741700	6	0.473225	0.3825	0.921995	401164500	5
G2HK03	0.89415	0.79711	0.92153	383256000	1	0.69338	0.64801	0.892835	855993000	3	0.778405	0.719365	0.898205	163143000	1
G2HK03;Q9U207;G2HK02;K8ESL3;A5PEX6	0.7929	0.88858	1.1065	26460075900	41	0.81517	0.88438	1.0471	30505218900	45	0.8178	0.8179	1.0368	19107449000	36
G2HK08;G2HK09	0.60306	0.66078	1.02765	651068000	1	0.50929	0.72298	1.2074	1448625000	4	0.622405	0.59821	0.8495	374077900	4
G3MTX2;Q10120	0.72989	0.53763	0.68611	595006000	2	0.84436	0.52826	0.58015	707307000	3	0.664815	0.529765	0.70003	494554000	2
G3MU08;Q17424	0.98547	1.1685	1.1864	414740000	2	0.980895	0.90673	0.93559	9646635000	3	1.24636	1.37195	1.2189	545734000	2
G3MU11;Q2L6U7;P90887;H9G2W4	0.75234	0.64816	0.830685	471822000	2	0.952705	0.692975	0.69783	1013008000	3	0.76482	0.57509	0.81201	560604000	3
G3MU11;Q2L6U7;P90887;H9G2W4;I2HAA1	0.928	0.700745	0.79846	2937298000	2	1.0085	0.7587	0.73121	1337470000	2	0.89404	0.7159	0.814585	2832094000	2
G3MU29;Q7JLE3;Q23318;G3MU30;G3MU28	1.43595	2.0873	1.4638	1762186000	6	1.3749	1.8186	1.2532	1537341000	9	1.40175	1.99185	1.4523	1818958000	8
G3MU40;G5ECM1	0.842665	0.68797	0.77941	1465185600	14	0.76493	0.57042	0.82201	1700059000	20	0.75318	0.581665	0.825325	1116499200	18
G3MU40;G5ECM1;G5EBQ3	1.3552	4.3363	2.63155	549958000	2	0.81764	0.878035	1.01812	190131000	1	0.695555	0.826655	1.1425	231038000	1
G3MU57;P90897;G3MU56	0.753375	0.59725	0.78966	23344832700	37	0.75333	0.55704	0.75296	53531695200	46	0.70419	0.53918	0.79549	38979770000	37
G3MU81;O45624;G3MU79;N1NVB4;G3MU82;G3MU80;O45623;N1NTD2;N1NTI7;G3MU83;Q7JKC3;N1NTJ2;N1NSE3;N1NV07;N1NSD8;N1NTD8	0.90293	0.70079	0.79232	34884151800	37	0.7792	0.63903	0.78546	36619961200	46	0.810355	0.66166	0.813015	27940519100	36
G3MU88;O18239	1.13125	1.8138	1.58915	15343883600	7	0.95828	1.58775	1.5894	13437206700	8	1.0148	1.3855	1.3443	24104187900	7
G4RU19	1.3496	0.21773	0.17873	21051000	1	1.3215	0.25055	0.17256	57173000	1	0.983335	0.24564	0.26813	121417000	1
G4RYA5	0.868655	0.99935	1.0475	11082317100	24	0.81765	0.89925	1.012	12948539500	27	0.90378	0.80527	0.98276	15371662700	23
G4S034;Q21408	0.91736	0.63906	0.69976	427560105600	228	0.88333	0.572225	0.63967	400250309900	288	0.779885	0.523245	0.68334	396488598900	259
G4S1A4	2.1464	4.1379	1.8004	2573795800	10	1.7351	4.8293	2.4908	2804235000	8	2.3012	5.8836	2.6309	2108194400	9
G4S460	0.983755	0.672795	0.69042	121439000	1	0.63076	0.30108	0.55511	293491000	3	0.5184	0.43455	0.90836	180778000	3
G4S460;Q9TZ92	0.71298	0.51051	0.757065	660872500	8	0.64117	0.396385	0.623265	1037217500	8	0.57536	0.4233	0.76025	1646785000	10
G4S4A1;P34374	1.4705	1.6551	1.31835	86935000	3	0.90328	1.6024	1.7524	17699000	1	0.82502	0.92197	1.4079	184813000	3
G4S703;Q95Y57	1.08805	1.17615	1.08715	265735900	5	0.913655	1.2413	1.14385	109745000	4	0.89724	0.72736	0.8193	281944000	5
G4S708;Q8WTM8	0.83807	0.79157	0.93724	1083221000	2	0.844385	0.637325	0.784195	375468000	2	0.79604	0.6665	0.878685	696935000	2
G4SB35	0.69623	0.4023	0.60127	3069978100	25	0.68131	0.31109	0.48773	4619257200	33	0.59823	0.3427	0.625415	6691423100	33
G4SCE4	0.95581	1.1857	1.2541	10931000	1	0.745365	1.3252	1.441	131349000	2	1.3958	1.7793	1.9694	174966000	3
G4SF15;Q95XR3	0.70348	0.44099	0.64352	10353822000	15	0.73103	0.4425	0.62921	6708767200	16	0.63581	0.39544	0.61004	8066756500	15
G4SF79	0.96222	0.35284	0.47536	1927138000	4	0.73624	0.3853	0.57946	2784210000	4	0.70177	0.51598	0.581355	1909144000	4
G4SF97;G4SFA4	1.11205	1.7901	1.66745	568538300	7	1.24215	1.75655	1.4655	744185000	7	1.594	2.06015	1.3779	609057000	5
G4SF97;G4SFA4;G4SFA7;G4SFA6;Q1XFX9	1.5177	1.7703	1.1176	402103000	2	1.41165	1.8204	1.2709	983893000	5	1.8425	2.098	1.3298	51612000	2
G4SF97;G4SFA7;G4SFA6;Q1XFX9	0.74016	0.84813	1.472	146481000	2	1.8446	1.59031	1.0337	176721000	2	2.139	2.3411	1.3345	23961000	1
G4SFM6;Q19852	0.60343	0.6357	1.12005	318532000	1	1.0072	1.2078	0.64436	121088000	3	0.91323	1.2878	1.2066	189357000	3
G4SG25	1.5468	1.6409	0.99646	185242000	1	1.4165	1.1075	0.76048	322865800	4	1.71895	1.34435	0.79612	509682400	3
G4SI07	1.3083	1.2404	0.953385	18752621900	30	1.36595	1.18315	0.88482	21490984800	33	1.43555	1.1797	0.88909	21906425000	35
G4SKK4;P91348	0.97647	1.0069	0.61906	449465000	3	0.422455	1.15362	2.56545	56599000	2	0.66368	0.88579	1.3723	407061000	3
G4SL51	1.0766	0.69146	0.64267	25507365500	31	0.81485	0.618835	0.753915	47481834500	48	0.86902	0.61465	0.72333	32138722900	33
G4SL51;H2L044	0.86394	0.47363	0.56269	66126218200	21	0.68186	0.4505	0.654115	56245837600	25	0.6809	0.43572	0.66438	109243781000	20
G4SLD6;G5EFF0;G4SLH0	1.18585	1.4709	1.217	10157844400	68	1.25185	1.392	1.15315	10743707200	76	1.18375	1.32505	1.1972	11197751200	59
G4SLD6;G5EFF0;G5EDT5;A7DT28;G4SLH0	1.34865	1.46345	1.1451	3596076400	29	1.4632	1.5139	1.0205	3294729600	32	1.3374	1.3905	1.0361	5969558500	32
G4SLD6;G5EFF0;G5EDT5;A7DT28;Q65XY2;G5EF69;G4SLH0	1.3016	1.562	1.2182	2893276600	12	1.3584	1.523	1.067	3187840700	15	1.3554	1.2962	1.0261	2858943500	16
G4SLD6;G5EFF0;G5EDT5;G4SLH0	1.2413	1.3557	1.0737	65014576300	85	1.2997	1.4194	1.0887	42861828900	89	1.1983	1.207	1.0423	34891215300	87
G4SLD6;G5EFF0;Q8ISF3;Q8ISF4;G4SLH0	1.2713	1.4966	1.1823	5023290200	30	1.3133	1.56575	1.1958	8934543400	43	1.2341	1.4366	1.2118	9580958100	35
G4SNB8	1.09395	1.28495	1.22495	330942000	3	1.14045	1.14675	1.0988	2242648600	4	1.15085	0.91458	0.88159	537074000	3
G4SNJ8	1.0273	0.94513	0.92428	36191000	1	0.63853	0.769085	1.21005	104114000	2	0.71744	0.87914	0.93865	81864000	2
G4SNS6	1.5422	0.92637	0.85731	106070000	1	0.83292	0.83039	0.82485	9437956800	5	0.64273	0.64458	0.84192	12129352100	4
G4SP89	0.70883	1.1035	1.3322	1033796900	2	0.96737	1.1061	1.2537	3205372900	3	1.0466	1.3574	1.3845	1509178000	2
G4SP89;U4PBY7	0.833465	0.938615	1.20335	1041204000	2	0.96388	1.1771	1.1017	1621050000	2	0.97942	1.0985	1.2931	1813254700	2
G4SPY0	1.0001	0.83986	0.83509	768279000	1	0.93548	0.87865	0.94084	896807000	1	0.82254	0.83317	0.88014	1413380000	1
G4SPY1;G4SPY0	0.9783	0.92629	0.9387	12177719900	16	0.95328	0.77443	0.84181	17230938100	22	0.818	0.720575	0.87653	11508239400	20
G4SQY7	1.3388	2.0566	1.4331	2568526200	5	1.3254	1.5618	1.0878	1598193600	6	1.36445	1.4082	1.0708	1704848900	6
G4SQY7;O17275	1.16015	1.65085	1.4971	1269612000	2	1.15845	1.37985	1.16	382463000	2	1.1541	1.2065	1.1302	1011237000	2
G4SRS5	0.9822	0.8881	0.99264	2115442000	2	0.94427	0.9957	0.871605	1434368000	2	0.902125	0.904465	1.1772	603171000	3
G4SRS5;Q71JP9	0.96249	1.07335	1.1285	10298253200	13	1.17115	1.1496	0.942765	6933802900	18	1.1865	1.0505	0.96965	9901409000	13
G4SRU7;Q965X3	0.96544	0.95801	0.98706	3744779000	12	0.991465	0.944	0.914105	5016806000	14	1.03545	1.0195	0.980255	3443285300	14
G5EBE3	0.7604	0.63171	0.76305	2965359900	11	0.685635	0.52987	0.75444	2796780200	15	0.71545	0.64083	0.89406	1141535200	8
G5EBE5	1.2575	1.567	1.2168	33632800	1	0.87858	1.2518	1.6326	120223000	1	1.2265	1.4911	1.2141	44588400	1
G5EBE8	0.77868	0.643875	0.83695	850961800	10	0.809025	0.715535	0.76056	1216004600	10	0.75589	0.62428	0.76641	1045667700	12
G5EBE8;G1K0Y1	0.80072	0.65803	0.91572	1224530400	11	0.7955	0.62494	0.807635	860254600	15	0.77699	0.6595	0.93581	1221670800	12
G5EBF0	1.2056	0.950695	0.769955	2629241200	9	1.1246	0.69234	0.63881	4088502900	11	1.32895	1.2335	0.842285	2709918000	10
G5EBF1	0.84818	0.67433	0.85264	288084000	4	0.95036	0.53738	0.53681	833902900	8	0.70765	0.60098	0.79267	685489600	8
G5EBF3	0.71048	0.13465	0.18741	55784165700	20	1.2721	0.46618	0.37202	24612825500	18	1.549	0.743795	0.484475	9771637000	14
G5EBF4	0.751315	0.118555	0.171095	36778501000	15	0.69159	0.14776	0.211005	53739525000	16	0.64092	0.18111	0.29781	42323945700	11
G5EBF4;Q9U589	0.71823	0.22475	0.21963	3886928300	7	0.76014	0.18975	0.23363	11092921900	10	0.68555	0.26348	0.39166	4258430100	6
G5EBF5	0.79954	0.5767	0.67183	6206814000	17	0.75383	0.556815	0.73421	9165426600	21	0.68257	0.63704	0.90358	5967436100	15
G5EBG0	1.4381	1.7706	1.3012	7138394000	18	1.3851	1.97205	1.61295	6078721300	14	1.5695	1.9682	1.2723	5132654000	15
G5EBG2	0.83463	0.6424	0.72909	653670000	3	0.65883	1.1071	1.7478	626777000	3	0.63241	1.24879	2.19681	510270000	2
G5EBG2;A2VA00	0.85113	0.55965	0.688185	25429400	1	0.705095	0.45455	0.681585	924206500	2	0.5969	0.39133	0.678355	513541200	1
G5EBG3	0.82591	2.4649	3.1134	25411000	1	1.11365	3.1335	2.72835	31160400	2	1.54015	3.71345	2.3274	60840000	2
G5EBG4;Q95XX2	1.50345	2.6309	1.73795	127528800	1	1.0773	1.263	1.1766	481459600	1	1.30355	1.2481	1.00211	1136520800	1
G5EBG6	0.93521	1.1591	1.2608	205234000	2	1.007	1.3064	1.3047	233575800	2	1.2092	1.11965	0.975465	233718100	5
G5EBH0;Q95X30;Q9U6B9	1.2029	1.3744	1.1651	1091542300	7	1.0826	1.3602	1.2442	683969500	9	1.175	1.3663	1.1822	1114270700	9
G5EBH0;Q95X30;Q9U6B9;Q6EZG7	0.48667	0.28274	0.70011	314065000	2	1.09855	1.3114	0.975035	656446000	11	0.72454	0.74939	1.2719	4186898000	7
G5EBH6;Q9NCE1	2.33405	0.744815	0.3214	54918000	1	1.0396	1.13805	1.0447	123391500	3	1.48485	1.41185	0.945835	67934000	1
G5EBH6;Q9NCE1;F1LIN4	1.01962	1.35188	1.1421	66824000	2	1.1316	1.5491	1.2241	238407700	4	1.0266	1.06855	1.06708	202358000	2
G5EBH7	1.22625	1.151	0.96628	34081745000	24	1.0307	0.97461	0.92647	77387437570	37	0.98338	0.81888	0.88668	40526517500	21
G5EBH7;H2L0I1	1.163	1.31985	1.12785	14234635200	5	0.99426	1.0497	1.1046	9985588600	6	0.88893	1.0532	1.2951	15177952500	4
G5EBI0	0.90849	0.5715	0.63524	30471031000	13	0.90378	0.6292	0.69506	24769768300	12	0.86016	0.56412	0.64617	20770313000	12
G5EBI4	1.1624	0.74663	0.64929	2238839600	11	1.28205	0.774605	0.614425	2520918000	7	1.3541	0.76134	0.604535	3277198000	9
G5EBJ4	0.96671	1.19665	1.18545	15551000	1	0.94695	1.119	1.1297	23712500	1	1.2243	1.49545	1.07205	24358800	1
G5EBJ7	1.1586	1.0108	0.85034	48403494900	24	1.1589	1.1486	0.98623	79418720000	32	1.2824	1.3657	1.0982	49849658000	25
G5EBJ8	2.7426	7.6236	2.3807	106966000	1	2.4341	3.51	1.6759	99659000	1	1.3278	2.8152	2.031	253025000	1
G5EBJ8;Q23524;P53018;P05634;Q95XU7;Q18461;Q17856;P53019;P53017;Q21244;P53020;Q9TVW5;Q19832;Q94053;Q23519	3.0032	9.5954	3.8121	21688943000	1	2.2191	6.9511	2.7565	18783680000	2	1.6399	5.247	3.2461	21245453100	2
G5EBJ8;Q23524;P53018;P05634;Q95XU7;Q18461;Q17856;P53019;P53017;Q9TVW5;Q19832;Q94053;Q23519	3.2513	9.6238	3.465	18897323000	1	3.52025	9.2885	2.7434	8878133000	2	2.26	6.4742	2.9772	1473932000	1
G5EBJ8;Q23524;P53018;S6CPF4;G5EEW3;P05634;Q95XU7;Q18461;Q17856;P53019;P53017;Q21244;P53020;Q19832;Q94053;Q23519	2.6826	10.1755	3.8499	25054168000	7	2.6066	6.8632	2.8904	22421025000	8	2.3234	6.6014	3.03875	17083332000	6
G5EBJ8;Q23524;P53018;S6CPF4;G5EEW3;P05634;Q95XU7;Q18461;Q17856;P53019;P53017;Q21244;P53020;Q9TVW5;Q19832;Q94053;Q23519	3.0172	12.251	4.05815	2944600000	1	2.6126	7.0803	2.9364	1014799000	1	2.0656	6.6143	3.3017	2328894000	1
G5EBJ8;Q23524;P53018;S6CPF4;G5EEW3;Q23428;P05634;Q95XU7;Q18461;Q17856;P53019;P53017;Q21244;P53020;Q9TVW5;Q23519	2.1073	6.50535	3.18185	44101248000	2	1.8896	5.94105	2.74875	23383432600	2	1.5002	2.2659	2.3199	18147883000	2
G5EBK0	0.9439	0.77278	0.88903	529929500	7	0.84249	0.68979	0.70807	533848000	10	0.827015	0.9383	1.1439	547222000	9
G5EBK1	1.2676	1.0176	0.77024	634018800	4	1.0913	0.911125	0.74886	583608000	4	1.05045	0.638415	0.649165	264272000	3
G5EBK3	1.62525	1.71935	1.07165	7334452700	3	1.38615	1.55855	1.0469	14125545000	2	1.4462	1.5083	1.0606	8837477000	2
G5EBK3;G5EES2;G5EGU8	1.3051	1.1676	0.96738	173961482900	63	1.1871	1.1386	0.99298	138606205400	64	1.1474	1.06205	0.97378	146117519000	61
G5EBK4	0.807965	0.54367	0.691705	2398951400	16	0.80033	0.50309	0.63611	2005284300	17	0.80978	0.56007	0.71919	4211999900	16
G5EBK8	1.0546	1.1631	1.0109	161661300	3	1.1127	1.3199	1.1761	272688100	5	1.18885	1.1475	1.08915	346946500	7
G5EBL3	0.65059	0.43507	0.63093	430394800	16	0.785655	0.35231	0.552045	2538303100	28	0.556395	0.279825	0.513105	1784280500	27
G5EBL4	0.77704	0.42995	1.0708	6670300	1	0.8854	0.72189	0.7763	67471100	3	1.02842	1.13085	0.78997	184906100	5
G5EBL8	0.86249	0.53826	0.6157	995709700	17	0.83972	0.3665	0.45917	1883997900	24	0.62191	0.35769	0.55505	2628994700	22
G5EBM7	0.84818	0.70641	0.85988	365550900	4	0.88063	0.494045	0.718035	849429000	6	0.905215	0.583715	0.70766	557315000	5
G5EBN5;H8ESG1	0.96003	0.78356	0.77241	3237527800	19	0.966705	0.753795	0.76111	3847434100	22	1.0088	0.70585	0.756505	4501780300	23
G5EBN5;H8ESG1;Q9NA90	0.919225	0.767125	0.863125	476436000	3	0.790365	0.540565	0.733925	345600000	4	0.82845	0.66253	0.75843	209098000	2
G5EBN9	0.96696	0.815995	0.90469	6497618000	11	1.1181	0.85525	0.83277	3492200000	12	1.1037	0.86814	0.84426	5270033000	11
G5EBP0	0.60852	0.65634	1.0549	2904723500	11	0.60791	0.69074	1.0974	799734400	9	0.53399	0.59258	1.2569	1400846000	11
G5EBP5	0.9802	0.66107	0.69029	85955003800	58	0.912455	0.635395	0.668165	92866855000	69	0.830755	0.602805	0.748585	120078698200	73
G5EBP7;G5EBN2;G5EE58;G5EEK3;N1NSE8	0.944825	0.951695	0.97343	74406000	1	0.90551	0.98879	1.062	212022000	1	0.96407	1.2669	0.91327	159588000	1
G5EBP7;G5EBN2;G5EE58;G5EEK3;N1NSE8;G5EC74;Q8I4G1	0.810005	0.731225	0.774065	1331697100	9	0.83187	0.75196	0.87806	734129900	9	0.819295	0.64417	0.754255	1360183000	8
G5EBQ3	0.87112	1.2882	1.369	1044701500	12	0.80975	1.2221	1.3518	1403448200	15	0.776875	0.978865	1.21075	1081387000	13
G5EBR1;Q2V4S2	0.93967	0.83603	0.91642	48971509200	28	0.92065	0.78034	0.83777	86439346900	36	0.978665	0.78204	0.862475	41477427100	28
G5EBR1;Q2V4S2;E9P8A8	0.95787	0.90789	0.95514	5670171000	2	0.97371	0.86526	0.8857	3313261500	3	0.9728	0.84732	0.89702	4867378000	3
G5EBR3	1.5528	1.64215	0.935395	45593100	2	1.23105	1.22285	0.89726	93127000	3	1.539	0.93743	0.65802	64205300	1
G5EBR7	0.79639	0.65117	0.82222	700552800	4	0.7382	0.45904	0.75256	847353600	3	0.62353	0.5489	0.96091	554223000	4
G5EBR7;Q564V5	0.82248	0.61272	0.75757	1021776000	4	0.78083	0.44635	0.70342	1168972000	4	0.59273	0.57031	0.77958	563373000	5
G5EBS1	0.83668	0.722005	0.859875	286603000	5	0.85265	0.613955	0.69636	218074200	5	0.86246	0.8431	1.01171	269971000	3
G5EBT3;A9Z1L1	0.854945	0.360195	0.4342	6949817900	4	0.83162	0.336115	0.42519	9985589000	5	0.85282	0.455	0.53701	10405539400	5
G5EBT3;A9Z1L1;Q6QUQ5;Q6QUQ6	0.904885	0.453135	0.493705	27673566900	20	0.853285	0.449045	0.5122	42166166300	21	0.79799	0.39016	0.53885	19558422100	21
G5EBT5	0.97713	1.0989	1.1272	770820000	5	0.937325	0.959525	1.0191	972821000	7	0.95156	0.81938	0.9688	1210951000	7
G5EBU2	0.55985	0.38406	0.75599	169940000	3	0.702535	0.23671	0.45054	270903000	3	0.56634	0.39562	0.73145	324798800	4
G5EBU3	0.98921	0.94016	0.928835	2815190000	11	0.747	0.82158	1.0098	2842303000	16	0.7236	0.50758	0.74257	2176890800	13
G5EBU5	0.81989	0.78432	0.8386	252695400	3	0.70878	0.55327	0.85384	342652200	5	0.6214	0.651475	1.01086	211528200	3
G5EBU8;G5EFT0	1.43455	1.50835	1.02975	10986136000	27	1.5039	1.48345	0.9648	10634686600	37	1.6642	1.7723	1.089	13152741300	31
G5EBV4	2.6887	2.63575	1.007	25988486300	19	2.96	3.2304	1.1213	70577316100	29	3.41355	3.66795	1.122	70256401900	20
G5EBV6	0.900905	0.85825	0.97302	1285323200	3	0.74358	0.69842	0.94142	1232549000	4	0.827075	0.67984	0.73593	1862443300	4
G5EBV6;Q965J2	0.823945	0.880255	1.0051	13136876000	18	0.77185	0.8852	1.1431	16843905200	22	0.84391	0.69241	0.82434	11759194700	17
G5EBW2	0.93754	0.73089	0.82244	4382366300	11	0.93525	0.64922	0.68966	3596415100	17	0.952195	0.643125	0.677275	2886660600	13
G5EBW4;G5EE99	1.3211	1.4156	1.1145	71154000	1	0.97924	1.1893	1.2018	79197000	1	0.91951	0.92338	1.0928	64153000	1
G5EBW5	1.0243	1.21815	1.20455	8845629000	13	0.98964	1.1483	1.18195	8579186100	13	0.9715	1.2251	1.2439	6234977000	11
G5EBX3	0.878455	0.863245	0.99895	443110200	6	0.986635	0.76505	0.80496	498835800	8	0.99275	0.71291	0.84384	892172000	5
G5EBX6	1.2052	1.27805	1.08765	380521000	3	1.0094	1.2815	1.2466	968951000	3	1.0306	1.2032	1.1836	888873000	5
G5EBX6;Q8I129	1.09265	1.1813	1.05425	2524708200	13	1.0315	1.1634	1.1491	2723999900	21	1.1191	1.1124	1.0842	6393015500	16
G5EBY0	0.867175	0.644105	0.79002	6715976900	23	0.79593	0.56562	0.69114	5921319500	24	0.796235	0.69106	0.890505	7278099900	19
G5EBY3	0.781895	0.54266	0.739725	4601742000	2	0.864065	0.680365	0.64902	2840325000	2	0.73388	0.40376	0.58187	1600032000	1
G5EBY3;Q22869	0.77345	0.51965	0.69048	124040913800	142	0.80589	0.55613	0.69374	132182230500	161	0.7663	0.4918	0.67019	120887924000	130
G5EBY7;Q9XWG7	1.04276	1.15955	1.00228	349872000	1	0.81999	1.31322	1.76945	42396000	1	0.76908	1.0981	1.1381	742897000	1
G5EBY7;Q9XWG7;G5EET6	0.92697	1.3087	1.0382	72958000	1	1.0285	1.127	1.2473	233030000	2	0.89688	0.89274	0.88751	151357000	2
G5EBY7;Q9XWG7;G5EET6;D4YWC5	0.9042	0.988225	1.01925	1267413000	6	0.778535	0.84945	1.10165	2235847400	10	0.79557	0.85897	1.0088	2931040000	7
G5EBY8	0.38679	0.086619	0.32115	39680000	1	0.77475	1.42142	2.04085	103250000	1	0.25634	0.455715	2.00655	71667000	3
G5EBZ1	0.88315	0.49758	0.65867	732727700	14	0.621745	0.427535	0.613045	1703299600	14	0.676825	0.45568	0.705735	1318673200	16
G5EBZ4	0.72212	0.50378	0.71016	17438163100	53	0.71964	0.382905	0.56073	36951707200	73	0.620145	0.42807	0.744795	21699694600	59
G5EBZ4;Q22516	0.76761	0.45381	0.61023	2151624700	4	0.583535	0.31969	0.49222	2996404600	6	0.55161	0.37908	0.65854	3820613000	5
G5EC05	0.8284	0.63346	0.7666	7011798100	39	0.70113	0.53944	0.76032	11693226800	46	0.63825	0.49503	0.78485	11472213500	46
G5EC07;G5EET7	0.62247	0.36031	0.54432	148456600	1	0.71369	0.57248	0.81598	32127000	1	0.429805	0.45953	1.16488	56295000	1
G5EC07;G5EET7;Q3S1J1	0.922765	0.852625	0.75413	512633000	5	0.76703	0.64335	0.88855	709092000	6	0.65552	0.55611	0.90556	907746400	7
G5EC07;G5EET7;Q7JKA3	0.593845	0.398765	0.590855	284505800	7	0.53388	0.374885	0.64824	653142600	7	0.46624	0.47019	1.0372	548764000	3
G5EC10	1.8373	1.6157	0.88983	68414265700	12	2.0711	1.6034	0.79036	172248396300	14	2.4536	2.6122	1.1431	88226996300	14
G5EC14	1.6425	0.68713	0.48355	104487000	2	0.923805	0.56471	0.629115	222781000	5	0.61949	0.33029	0.548285	179538000	4
G5EC16	0.77469	0.541285	0.607115	667692000	2	0.86597	0.58853	0.65943	574085000	2	0.814545	0.641825	0.73596	453130400	2
G5EC16;G5EFQ8	0.836215	0.6767	0.76608	2099174000	4	0.89603	0.67739	0.76168	2152339000	3	0.817195	0.806665	1.00049	1622171000	3
G5EC19;Q8MPR9	1.0647	0.88962	0.81271	1895964400	13	1.0853	0.98286	0.89268	3864058100	18	1.01375	0.7383	0.74584	2913533800	15
G5EC20;G5EC50;O44472;Q9N566	0.73405	1.3712	1.8521	322106000	1	0.71322	0.67653	0.93268	179500300	1	0.46137	0.36219	0.80982	191041200	1
G5EC21	1.4368	3.3598	2.4842	221580000	1	1.6288	1.71615	1.1556	548444000	1	1.5706	1.7682	1.219	214580000	1
G5EC22	2.0882	0.94256	0.42877	1463916100	4	0.44619	0.2767	0.541565	5314377000	6	0.78251	0.26443	0.37313	3351582000	3
G5EC22;Q9XUD6	2.2769	0.92963	0.36952	7417796000	2	0.62163	0.36886	0.52155	10121342000	3	0.76535	0.44741	0.48811	13269913000	1
G5EC23	0.791175	0.567235	0.73663	12318061500	20	0.70152	0.49353	0.68726	14565953200	33	0.60965	0.46874	0.79227	9328951300	18
G5EC24	0.91621	0.8108	0.90195	4237282000	19	0.926335	0.77074	0.85605	2708276500	16	0.90998	0.86165	0.95673	3005778500	16
G5EC25	0.845975	0.535765	0.57529	1817128000	1	0.85265	1.6368	1.8699	2468228000	1	0.74541	0.543305	0.730855	914763000	2
G5EC27	0.87772	1.9107	2.1087	945115200	8	0.88728	0.973	1.8451	1992633500	11	0.9164	0.903615	1.1251	1097954000	10
G5EC31;G4RZC3	1.31015	1.4025	0.978605	4086316000	6	0.95705	1.1849	1.1125	3923286000	6	1.0036	1.1283	1.0825	1766880200	5
G5EC31;Q86N72;G4RZC3	0.999375	1.0961	1.0932	8561860900	6	0.978355	1.06695	1.1621	6926141500	6	0.989915	0.86214	1.07745	6495243900	6
G5EC31;Q86N72;G4RZC3;Q6A593	1.15535	1.3658	1.2556	8540130000	7	1.0658	1.1083	1.1495	12885635600	7	1.1041	1.0914	1.1419	6148330800	7
G5EC31;Q86N72;Q6A593	1.1085	1.26365	1.17785	5820865000	6	0.97939	1.265	1.2537	3906620600	7	1.0425	1.2194	1.1653	4819716000	4
G5EC32	1.19635	1.511	1.34115	2030815800	3	1.42045	1.7487	1.23695	2752943400	6	1.4845	1.8741	1.2976	1308419500	7
G5EC32;O62482	1.1075	1.3697	1.4734	616965800	7	1.36635	1.5758	1.19835	633579000	8	1.1723	1.6748	1.2567	640604000	7
G5EC34;G5EBT8	1.0774	1.2423	1.1131	834423000	4	1.00012	1.1962	1.12695	872769700	6	1.1092	1.27915	1.18265	835189500	6
G5EC37	1.0442	0.83451	1.0171	88484000	2	0.50751	0.67909	1.3066	43961000	2	0.55663	0.805345	1.50095	247514300	2
G5EC38;G5EBE7	1.38985	1.05092	0.83398	321094000	5	1.1787	0.640315	0.609915	92491400	4	1.0907	0.86691	0.779945	185988000	5
G5EC40	0.94613	0.99354	1.0024	621523000	5	0.978815	0.9639	0.985415	597896800	5	0.95966	0.80036	0.8955	544719000	4
G5EC40;Q27463	1.13175	0.906605	0.89995	511582000	5	0.84	0.765915	0.87965	704589700	8	0.9772	0.61525	0.71943	1009632600	11
G5EC45	0.87707	0.65859	0.84927	1260385200	5	0.77114	0.687375	0.87845	1876842600	8	0.79562	0.75926	0.8544	1812379000	4
G5EC53	1.2916	1.3983	1.3011	1152055000	2	0.96402	1.3275	1.2665	728319000	4	1.0239	1.0966	1.1048	1602515000	3
G5EC56;G5EBV1;G5EGD6	0.833105	0.58244	0.7402	2449852100	9	0.80117	0.59788	0.70748	2749765100	16	0.7682	0.51771	0.67812	2031622900	15
G5EC56;G5EBV1;G5EGD6;F3Y5P2	0.79274	0.47426	0.63541	390812000	3	0.786305	0.45537	0.63532	1297545000	3	0.72605	0.41531	0.6222	875846200	4
G5EC64;I2HAI6;I2HAG6;G5EDM4;G5EE55;G5EFP7	1.3571	1.46355	1.1448	3527720200	2	1.26325	1.46225	1.094	6426238000	2	1.22185	1.29555	1.1461	4895539000	2
G5EC64;I2HAI6;I2HAG6;Q27GP2;G5EDM4	1.7165	1.8432	1.0983	1787408000	3	1.8616	2.1821	1.2714	8138167000	5	1.7606	2.0828	1.18	2243731000	4
G5EC64;I2HAI6;I2HAG6;Q27GP2;G5EDM4;G5EE55;G5EFP7	1.5226	1.7432	1.15365	63079013700	20	1.5993	1.96005	1.27205	59212321700	23	1.57145	1.7514	1.1424	68162811000	20
G5EC67	0.8276	1.2254	1.4681	2304265000	4	0.75293	1.5513	1.50355	3254857300	5	0.91778	0.84078	1.4181	1681985000	3
G5EC71	1.15565	1.13305	0.968025	2006807700	7	1.1499	0.801975	0.79764	823604100	9	1.6357	1.0796	0.70872	1196172200	5
G5EC75	0.790285	0.57591	0.797415	2014332500	8	0.78934	0.54913	0.73218	2702221600	12	0.79338	0.558795	0.75876	2195388800	13
G5EC77	0.67989	0.18821	0.25499	349034000	2	0.831695	0.1242	0.166175	930167000	3	0.976295	0.197175	0.20453	757325000	2
G5EC78;G5EFF7	0.78123	1.0133	1.2974	1145354600	1	0.79914	0.799645	1.0435	3121450000	1	0.91169	1.13515	1.30195	1408705000	1
G5EC78;G5EFF7;G5EG66	0.84773	0.97384	1.1561	4666497800	8	0.76961	0.87734	1.1614	4343285800	9	0.846075	0.898745	1.07225	4562727700	6
G5EC78;G5EFF7;G5EG66;O18672	0.823315	0.905055	1.1097	16548146500	20	0.75739	0.83252	1.1347	29864721000	21	0.867815	0.94739	1.1532	11541418800	16
G5EC81;G5EC70;G5EBR6	0.64477	0.54372	0.74781	68927000	1	0.6086	0.43777	0.737045	159501000	1	0.75422	0.38474	0.53383	46903000	1
G5EC81;G5EC70;G5EBV2	0.76854	1.0573	1.36685	45960000	2	0.8124	0.738155	0.96103	234308000	4	0.67279	0.85998	0.57149	291874000	3
G5EC86	0.79287	1.2664	1.45695	1685299000	5	0.412695	0.384365	1.0755	3223906700	13	0.51739	0.38647	0.7653	1703762800	12
G5EC87	1.00775	0.957785	0.971735	7215302700	16	0.92336	0.886545	0.88022	10673321900	22	0.91619	0.78435	0.88196	9542603800	20
G5EC91	0.77456	1.2528	1.552	39573673200	9	0.80075	0.90848	1.1175	58903368100	17	0.79852	1.0361	1.2664	20698337200	12
G5EC96	0.9254	2.5351	2.6191	1153919400	8	0.772335	1.39875	1.79825	1242037000	10	0.74246	1.8129	3.0575	1116585900	11
G5EC97	1.2653	0.94524	0.66891	1426428700	8	1.6675	1.10515	0.69328	3681249700	13	1.5538	1.1453	0.68553	5036184000	11
G5EC98	0.86687	1.2171	1.37155	27674980400	36	0.84654	1.113	1.3154	50328931300	45	0.878265	1.0793	1.2308	25767878100	32
G5ECA0	3.1052	9.72835	3.41105	152481000	1	2.4881	8.3455	3.3847	25843000	1	2.202	6.9713	3.0325	218046700	2
G5ECA0;P91247	2.1154	5.67055	3.1721	419072000	8	1.93985	5.96025	2.4882	445873700	8	1.1427	3.6008	2.6352	1083164000	9
G5ECA2	2.0602	3.5482	1.6225	403530000	3	1.3517	2.7676	1.6238	804050000	5	2.5658	3.7138	1.3801	516956000	4
G5ECA2;Q1ZXT0	1.6025	2.56935	1.40995	863780000	1	1.8926	3.535	2.0009	51665000	1	1.4117	1.4627	1.2417	702842000	3
G5ECA5;G5EGK5;Q38G54	0.74191	0.43183	0.54061	1851049000	5	0.813905	0.46731	0.55011	1590788900	10	0.82817	0.56909	0.77688	1038481300	11
G5ECA5;G5EGK5;Q38G54;Q9TYI4	0.69396	0.44105	0.61894	206665000	2	0.852875	0.666535	0.79168	228665000	1	0.71562	0.41878	0.81548	327007000	2
G5ECA7	1.7505	1.5578	0.83544	6645539000	8	1.41065	1.4282	0.979905	8975872100	12	1.6474	1.5454	0.93139	3606578500	8
G5ECB1	0.33191	0.127746	0.406775	69007300	2	0.245855	0.177355	0.81479	266547000	3	0.42062	0.18252	0.61381	270130000	3
G5ECB3;G5ECB4	0.64752	0.34346	0.55849	402998000	1	0.45561	0.21302	0.469115	888482000	1	0.471535	0.40052	0.82464	1433708000	2
G5ECB3;G5ECB4;G5EDB1	0.64417	0.52964	0.79629	3044004200	13	0.527555	0.38718	0.650315	4577942700	15	0.43676	0.328265	0.85044	4425564300	13
G5ECB5	0.85983	0.51864	0.60389	1754042800	7	1.06215	0.55682	0.51154	2119214600	7	1.03645	0.5713	0.573485	1265647200	8
G5ECB5;G5EG50	0.93025	0.826095	0.864305	320578700	2	0.9739	0.85309	0.87452	1244525000	2	1.0348	0.89861	0.84668	951934100	2
G5ECB7;G5EDU2	1.0592	0.79628	0.724685	468941000	3	0.83357	0.55275	0.4929	715756400	4	0.7029	0.719705	1.09125	449524000	4
G5ECB8;G5ECE2;G5EEE0;G5EDB9-2;G5EDB9-3;G5EDB9	0.89025	0.86237	0.96551	151877000	3	1.0185	1.03	1.0797	66026900	2	1.0224	1.124	1.0345	83527200	4
G5ECB9	0.91595	0.928045	1.4134	1153106300	7	0.61443	0.86294	1.423	1559430800	9	0.757	0.6503	1.0417	976251500	11
G5ECB9;G2HJZ1	1.0854	1.2474	1.1988	1006309900	6	0.704965	1.26665	1.5984	1422814000	6	0.95732	1.1299	1.15575	394357500	4
G5ECC0	0.71082	0.53909	0.849525	739280300	6	0.54158	0.42729	0.99128	265876500	5	0.752995	0.44011	0.71808	406182000	4
G5ECC1;G5ECM7	0.8925	1.2857	1.2307	2234135000	2	0.89585	0.996	1.2224	4238307000	3	0.95835	1.1172	1.1912	1008079700	2
G5ECC7	0.77941	0.529005	0.670225	2493674300	16	0.69392	0.519845	0.74685	3621811100	24	0.660055	0.473975	0.728235	3980237700	20
G5ECC8;G5EDH3	0.86376	0.5211	0.6908	157047000	1	0.81398	0.387515	0.48702	72603000	2	0.874055	0.559775	0.682345	359496000	3
G5ECC9	0.95537	1.3479	1.5311	6098417300	14	0.890265	0.958715	1.48035	6451228000	14	0.69635	0.882045	1.49155	5080190500	14
G5ECD0	1.6669	1.03831	0.68225	36265900	2	2.5874	1.0877	0.40133	20828000	1	2.2081	1.0509	0.594195	113765700	3
G5ECD6	0.99528	1.7273	1.5664	245050200	4	0.35375	0.35897	1.0783	704978400	11	0.61979	0.61188	0.99497	512424300	11
G5ECE3	0.82578	0.86835	1.0424	1643095400	26	0.67708	0.59121	0.82741	4177752100	30	0.63978	0.60894	0.97421	4562140800	31
G5ECE7	0.83676	0.78076	0.845555	10709581300	9	0.78941	0.47411	0.52773	10995352100	10	0.76022	0.60318	0.78966	11619519000	9
G5ECE8	0.63421	0.420455	0.827235	168255000	5	0.83387	10.6215	14.2341	252331000	2	0.63779	0.943285	1.513	431508000	3
G5ECF4;G5EGL7	0.77423	0.34813	0.46542	14250875800	38	0.73531	0.30174	0.41275	21312602400	43	0.60761	0.35985	0.61491	12306291200	39
G5ECF6	1.32685	1.9605	1.142	1353531300	3	1.02885	2.23225	1.12158	416669500	2	0.93048	1.2387	1.4964	746361000	3
G5ECF8	2.4056	7.0994	3.4771	536265300	5	2.22235	4.2993	2.21505	977804000	5	2.0239	5.31055	2.8396	1002835300	3
G5ECG0	0.85468	0.65669	0.81489	6459728000	9	0.7259	0.591495	0.79532	5228913600	8	0.66549	0.53696	0.82928	8099773300	7
G5ECG7	2.49605	3.2999	1.33625	13932684400	17	2.0999	3.2262	1.7256	12611065000	21	2.6226	2.8177	1.5145	7994087900	18
G5ECG9	0.8529	0.548035	0.61627	2307835000	5	1.1802	0.6345	0.494205	4173021200	8	1.04469	0.665205	0.63451	1974412000	5
G5ECH0	0.67274	0.441995	0.669285	3900249000	12	0.66508	0.32663	0.52123	4890797800	14	0.585335	0.340525	0.617655	4332557000	13
G5ECH1	0.79734	0.711	0.87773	1111038900	9	0.79002	0.7341	1.0691	1565507900	10	0.741355	0.78222	1.1479	1468446900	8
G5ECH1;G5EBK6	0.679615	0.743805	0.852835	778790200	1	0.86008	0.68126	0.6968	397000000	1	0.679755	0.662375	0.97952	513351000	5
G5ECH7	0.93672	1.0983	1.1509	508685000	3	1.1328	1.1887	1.13955	619129100	5	1.0019	1.164	1.2679	533571000	4
G5ECJ5	0.9506	1.0743	1.1911	318764000	5	1.01677	1.06935	1.0519	310118000	8	1.13655	0.91607	0.784455	352318000	7
G5ECJ6	0.923355	0.85993	0.954875	1602562000	6	0.859805	0.9481	1.02035	1277888000	6	0.87545	0.99098	1.1785	1306416800	9
G5ECJ8	1.4804	1.483	0.87969	1021609000	7	1.947	1.6631	0.76478	816701500	7	1.975	1.6781	0.93876	645712000	6
G5ECK4;G5EE73;G5EEI6	1.2159	1.0644	0.908035	2229899500	17	1.0779	1.0182	0.94777	3304384700	15	1.0839	0.97916	0.947775	2098136000	15
G5ECK4;G5EE73;G5EEI6;G5EEQ7	1.13215	1.12415	0.981365	655456000	5	0.99877	1.1041	1.0617	979655000	5	1.0092	1.01398	0.98784	719173700	5
G5ECK4;G5EE73;G5EEQ7	1.1695	1.0188	0.83268	432211000	1	0.7435	0.76883	1.0454	338683000	3	0.7266	0.68869	1.0359	161331000	3
G5ECK4;G5EEI6	0.98865	1.6236	1.3532	25383300	1	1.22445	1.3024	1.14998	71561000	2	1.0927	1.3968	1.17685	99955200	2
G5ECK7;G5ED34	0.958615	0.788245	0.84679	12170555900	15	0.871985	0.715855	0.83543	15164963700	16	0.8314	0.66627	0.81243	7207590200	13
G5ECL1	0.79315	0.47545	0.62403	7839108700	22	0.75643	0.45294	0.64594	6958976300	27	0.67147	0.43708	0.702075	6172081700	18
G5ECL3	0.929185	0.833585	0.92625	13101537000	34	0.85113	0.70716	0.82208	20960039100	31	0.76818	0.66435	0.88115	15117225300	31
G5ECL4	0.86708	0.61108	0.73579	1649146000	11	0.82236	0.53245	0.68323	2868628400	15	0.85654	0.584965	0.747105	2943639600	12
G5ECL7	3.08405	2.69485	0.88726	244458000	1	3.6378	2.2887	0.62088	817833000	1	3.828	3.2994	0.88426	239513000	1
G5ECL9;Q9N4X8	1.6595	1.3998	0.79461	279761000	2	2.4766	1.53175	0.642465	3423004000	2	2.5485	1.87	0.78803	1911434000	1
G5ECL9;Q9N4X8;Q9N5R3	1.6808	1.2936	0.71364	347687000	1	2.2678	1.40165	0.58873	266499000	1	3.302	2.4528	0.7877	499356000	1
G5ECM9	0.88649	0.36524	0.42386	19516629100	6	0.74112	0.31695	0.43381	32823187600	6	0.61643	0.31771	0.51146	11468999000	5
G5ECM9;Q86S25	1.0417	0.44145	0.45652	2736977000	3	0.76041	0.453255	0.538775	7538313000	4	0.69234	0.45762	0.60488	1473040000	4
G5ECN2	1.5965	3.15345	1.9551	1104906000	7	1.0459	2.682	2.3254	844330800	8	1.30055	1.8294	1.56005	640399800	8
G5ECN5	0.76578	0.57332	0.79067	1780160900	7	0.72849	0.522525	0.670865	1503409500	7	0.77232	0.5296	0.66776	1844860600	9
G5ECP9;G5EFW2;Q86NF9;G5EEC4;G5ECG8;G5EFK7	1.0766	0.75955	0.77083	3432288000	2	1.1046	0.84263	0.72074	2121715000	2	1.1909	0.71489	0.78745	5717758000	1
G5ECP9;G5EFW2;Q86NF9;G5EEC4;Q86NF8;G5ECG8;G5EFK7	1.0766	0.97533	0.91482	331880428400	169	1.1238	0.91602	0.79376	291773513700	198	1.04685	0.842525	0.822555	376384343000	178
G5ECP9;G5EFW2;Q86NF9;G5EEC4;Q86NF8;G5ECG8;G5EFK7;G5EFM4;G5EDD3;G5ECG5;Q86NF7	0.95904	0.81609	0.92067	594354800	2	0.951585	0.828795	0.85959	992364680	4	0.82025	0.78055	1.0212	1514074600	4
G5ECP9;G5EFW2;Q86NF9;G5EEC4;Q86NF8;G5ECG8;G5EFK7;G5EFM4;G5EDD3;G5ECG5;Q86NF7;G5EFD1	1.05175	1.00305	0.97577	100200875600	77	1.0791	0.9078	0.82561	115443882600	101	1.04065	0.85768	0.83616	121970129000	106
G5ECP9;G5EFW2;Q86NF9;G5EEC4;Q86NF8;G5ECG8;G5EFK7;G5EFM4;G5EDD3;G5ECG5;Q86NF7;G5EFD1;Q965L0	0.92878	0.73419	0.81775	6190931000	3	0.94148	0.75816	0.80763	6218676000	4	1.0123	0.66239	0.68451	12437602000	3
G5ECP9;G5EFW2;Q86NF9;G5EEC4;Q86NF8;G5EFD1	1.11	1.0864	0.91983	3597771000	7	1.0123	0.84926	0.749455	2161989000	2	1.06755	0.835785	0.714875	2315723300	6
G5ECP9;G5EFW2;Q86NF9;G5EEC4;Q86NF8;G5EFK7;G5EFM4;G5EDD3;G5ECG5;Q86NF7;G5EFD1	0.87358	0.66849	0.80084	3425121000	7	0.77769	0.70987	0.91791	3764834000	10	0.77844	0.65817	0.83491	3699396000	11
G5ECQ3	0.92689	0.63127	0.65658	666575700	5	0.82636	0.70218	0.816245	1499371000	7	0.71348	0.73019	0.92371	437322400	7
G5ECQ3;G5EFY9	0.732675	0.58975	0.80853	489929500	6	0.749165	0.718805	0.94486	870464700	7	0.77471	0.84646	1.1153	884144900	5
G5ECQ4	0.994175	0.794875	0.78447	5409671000	5	0.990715	0.708015	0.83736	7073037200	6	0.91882	0.61854	0.71884	9050883200	4
G5ECQ5	1.5392	1.2512	0.819345	1018598000	4	0.938225	1.67815	1.8322	815819000	6	0.82953	1.94	2.7291	1076040300	8
G5ECR0	1.2181	1.32205	1.0713	79442685200	57	1.306	1.22885	0.994295	172871848600	79	1.2685	1.4921	1.2024	117140243200	72
G5ECR1	0.651405	0.393015	0.48522	737146100	4	0.676535	0.298195	0.516895	1251656100	6	0.48473	0.48447	0.88779	1249849000	4
G5ECR6	1.132	0.62577	0.53417	5558618700	11	0.87418	0.601645	0.69409	6501257400	17	0.95258	0.5654	0.60975	3836848800	12
G5ECR7	0.97178	0.7434	0.75874	14854589400	10	0.87532	0.70436	0.74683	19281123900	10	0.85429	0.70067	0.84775	13833997400	11
G5ECR8-2;G5ECR8;G5ECR8-4;G5ECR8-3	0.74891	0.41742	0.56227	1001685900	5	0.97031	0.68036	0.54675	1280843000	5	0.60523	0.30103	0.51813	340943000	1
G5ECS9	0.99075	0.9409	0.99803	12417864500	8	0.93779	1.1244	1.1437	6585115000	11	0.85542	0.9383	1.13305	7646491800	7
G5ECS9;G5EFE6	0.9774	1.01965	1.0269	21125970900	25	0.90041	1.0519	1.1722	17083682500	23	0.80422	0.91536	1.1749	34285039200	20
G5ECT0-2;G5ECT0	0.96975	1.2917	1.4094	138164000	2	0.96687	1.292	1.2765	31026000	1	0.876735	0.92986	1.2237	57586800	2
G5ECT2	1.03875	0.12599	0.16915	2180249500	5	0.61115	0.089277	0.099262	3716791100	5	0.4417	0.082875	0.19142	2011037700	2
G5ECT6	0.96679	0.81489	0.90388	7422443200	5	0.94396	0.87017	0.93407	8818010400	7	0.84433	0.75616	0.916755	6407030400	4
G5ECT7;H2FLK2	0.77185	0.43288	0.54687	168028700	4	0.319335	0.334405	0.8209	140937200	6	0.33544	0.29781	0.89086	31563000	2
G5ECT7;H2FLK2;U4PB03	1.0387	0.34957	0.34445	173081000	2	0.63047	0.59029	0.754885	282443000	3	1.00009	0.50337	0.47719	82044000	2
G5ECU5	0.29242	0.204435	0.642225	2258100900	10	0.167155	0.15802	0.791575	3749159400	13	0.14135	0.164815	1.1867	2331892400	10
G5ECU8	0.77012	0.59229	0.87137	42010000	1	0.66445	0.595285	0.85728	265141000	2	0.52223	0.3383	0.91791	216200000	1
G5ECV9	1.00915	0.980695	0.96076	17148888400	29	0.86691	0.89003	1.0425	24389269800	40	0.91108	0.84427	1.0139	16107853800	35
G5ECW0	0.76844	0.616635	0.775895	4483955800	23	0.786025	0.54178	0.65499	8376003000	25	0.65941	0.43836	0.66672	8823080000	24
G5ECW3	1.1351	1.25855	1.0848	4552363600	23	0.99975	1.2246	1.2084	5574372300	25	1.0276	1.0223	1.0279	5368634900	23
G5ECW4;G5ECS7;G5ECX1;G5EGL0	0.82933	0.48738	0.58306	18959000	1	0.97146	0.96874	0.81445	18418000	1	0.77785	0.49748	0.66875	92009000	1
G5ECW9	0.96418	0.57409	0.65978	414230300	4	0.952255	0.69086	0.89128	746801200	6	0.76656	0.774295	0.975875	649494000	5
G5ECW9;Q7K7A5	0.89743	0.66745	0.84267	183781000	1	0.73661	0.755	0.906395	183106600	2	0.85042	0.62045	0.69399	313349000	2
G5ECX9	1.60255	0.69085	0.419985	23004573800	13	2.3411	1.1359	0.465	38859283000	14	2.6542	1.4306	0.52529	64874832800	11
G5ECX9;G5EET3;G5EDZ7	1.5133	1.071	0.79562	3534316000	2	2.0849	1.6429	0.79432	3694067000	2	2.00345	1.35675	0.753225	2121660000	2
G5ECY0	0.76577	0.58009	0.80074	20196623300	24	0.747195	0.510275	0.685565	29772563800	34	0.5256	0.396625	0.72194	26477900800	39
G5ECY0;Q7Z124	0.75471	0.70704	0.87419	12583372000	13	0.77165	0.48893	0.66306	17798801800	21	0.547185	0.39378	0.71684	19351263300	14
G5ECY0;Q9TX86	0.74124	0.7019	0.90672	2244991600	4	0.74404	0.4805	0.67917	7333316100	7	0.57082	0.42045	0.75939	3942143300	8
G5ECY4	0.67661	0.468975	0.729885	574800000	1	0.41475	0.2954	0.64299	82994000	1	1.1104	1.4547	1.2441	26765000	1
G5ECY4;G5EFA9	1.69885	1.65565	1.03095	631751000	2	1.47395	3.1768	2.4316	239935000	2	1.89775	6.01905	2.8414	277366000	2
G5ECY4;G5EFA9;G5EG39	1.6067	1.47375	0.952475	332828000	1	1.4163	2.9199	2.3837	559160000	1	2.6052	7.4797	3.4722	367662000	1
G5ECY6	0.90259	0.929275	1.0122	1508195000	6	0.84738	1.0193	1.1669	2788753340	13	0.76341	0.83451	1.05805	1606692900	8
G5ECY7;G4SJU0	1.01921	1.66345	1.7301	318325000	3	1.1426	1.84575	1.63315	196743000	2	1.06265	1.44035	1.29435	253219800	3
G5ECZ0	0.93218	1.036	1.1275	16342989700	41	0.78036	0.857155	1.07315	26949005400	45	0.80954	0.79499	0.99629	27144599000	44
G5ECZ6;Q10003	0.82868	0.78963	0.82713	179399200	4	0.74528	1.1921	1.32365	326920000	6	0.95928	1.1521	1.33305	225101000	4
G5ED01	1.25875	1.10235	0.879525	20648822700	17	1.2709	1.0795	0.84327	12066808100	16	1.29855	1.0386	0.86092	13581360000	14
G5ED07	0.84724	0.816105	0.989215	320637257700	38	0.850925	0.7863	0.92018	245029209700	49	0.821865	0.732705	0.933855	183272357300	41
G5ED09	0.433525	0.61455	1.72185	42851000	1	0.88333	0.80582	0.86671	696988000	2	0.67532	0.39189	0.547585	154353000	2
G5ED16;G5EGR4	1.3589	1.644	1.3024	1322967000	3	2.06295	1.75525	1.14149	579360000	3	1.4626	1.1492	1.0015	352592000	2
G5ED17	0.898795	0.72959	0.84188	623188900	5	0.85681	0.711115	0.807145	1227482800	8	0.78088	0.80712	0.9871	924027100	5
G5ED17;A0T1Y0	0.85923	0.67929	0.81769	327450700	2	0.812275	0.60092	0.671445	580802800	2	0.778505	0.68918	0.86179	595756000	2
G5ED20	1.2096	0.84482	0.58564	175959000	4	0.81346	0.68166	0.73319	506803300	6	0.806585	0.69295	0.9036	388264600	4
G5ED21	1.17	1.3527	1.1707	13293189400	48	1.16075	1.288	1.06995	17805883300	53	1.1462	1.0599	0.96247	15753817100	50
G5ED21;G5EDG7	1.2076	1.2713	1.1456	2105031000	5	1.1355	1.3585	1.2231	1566530600	3	1.19685	1.2741	1.01465	1070056000	4
G5ED26	0.882035	0.918815	1.0711	384388800	3	0.77306	0.70845	1.0228	142923000	2	0.759675	0.75163	1.04845	359909100	3
G5ED26;H2KAQ0	0.84379	0.89656	1.0071	1913269200	19	1.03695	0.87958	0.872215	1528555200	17	0.833625	0.91937	1.0377	2179057300	17
G5ED27;G5EG33	1.2541	1.0494	0.86613	957679300	1	1.1312	0.91881	0.87157	366249000	1	1.356	0.95705	0.81785	600204000	1
G5ED27;G5EG33;G5EDG4	1.2061	1.1088	0.87886	42599362300	96	1.16805	1.13505	0.96618	37624072700	118	0.997285	0.86137	0.86923	45023472300	110
G5ED30	0.95119	0.7338	0.7458	144780000	1	0.8744	10.9796	11.3957	541934000	1	0.86657	1.04959	1.35165	226380000	1
G5ED31;G5EDD1	1.04545	1.04965	0.988315	81579360000	25	1.1459	1.5866	1.41465	94919139100	26	1.24775	1.40125	1.21275	51156976200	22
G5ED33;G5EFE0	0.88702	0.73428	0.89708	214366800	4	0.70508	0.57104	0.8033	453672000	6	0.609545	0.505515	0.77124	448952000	3
G5ED33;O18250;Q7YTG1;G5EFE0	1.04235	0.84787	0.83974	24515964600	20	1.1053	0.82527	0.74728	40114559800	27	0.918955	0.681155	0.80404	20671744500	21
G5ED33;O18250;Q7YTG1;Q7YTG2	1.1597	0.86026	0.74951	21495327800	22	1.19185	0.854825	0.73329	43284076000	31	0.9633	0.731205	0.74698	23140464400	26
G5ED33;O18250;Q7YTG1;Q7YTG2;G5EFE0	1.0437	0.74929	0.73907	64278615600	23	1.0211	0.72312	0.6827	83377022500	29	0.90084	0.63324	0.74463	44065294700	32
G5ED39	0.85506	0.88514	0.99312	461096300	11	0.70207	0.8337	1.0065	739920100	11	0.720165	0.867915	1.0314	458281300	7
G5ED41	0.83335	0.74356	0.8981	89930766800	68	0.84556	0.68536	0.81843	81831815700	73	0.78605	0.63473	0.84098	62630608100	58
G5ED43	1.56355	2.64115	1.5034	637834700	6	1.66775	2.1885	1.547	513830400	6	1.8783	2.6298	1.6173	452936700	4
G5ED44	1.2649	2.701	2.1059	1487265700	5	1.1312	3.7791	3.1229	1782460500	7	2.2759	5.5338	2.3527	1403656700	5
G5ED45	0.95763	1.2604	1.326	256110000	2	0.74389	0.878815	0.91811	312185600	2	0.73226	0.614865	0.8437	87589700	1
G5ED46	0.561035	0.378325	0.837695	195799000	3	0.43625	0.17463	0.43302	1149324200	12	0.33655	0.18406	0.52589	889071200	9
G5ED56	1.0024	1.1926	1.1386	11554000	1	1.2877	1.8421	1.6813	77941000	1	0.94853	2.2428	2.1979	100791000	1
G5ED57	1.3089	0.97095	0.80332	53780500	2	1.7007	1.3063	0.73252	1643360000	7	1.33295	1.02432	0.83622	693855200	4
G5ED58	0.718435	0.299195	0.421405	2975956000	14	0.69727	0.26633	0.31588	4883089800	17	0.72614	0.33176	0.50625	3824094600	13
G5ED60	0.746965	0.589145	0.824775	1907976000	14	0.64745	0.401265	0.728845	1249642400	16	0.64035	0.43652	0.79112	4019746700	23
G5ED63	1.1229	1.79245	1.39415	305997100	4	1.0763	1.8004	1.6103	3033565900	7	1.04935	1.37635	1.1484	302626900	4
G5ED68;G5EBF2;Q69Z15	0.955235	0.971185	1.00035	1327613400	6	0.9135	0.643475	0.805	2493563200	12	0.817705	0.71509	0.87405	1901482000	13
G5ED75;Q9XU12;Q8MYB5	0.873595	0.905385	0.98682	6881394800	22	0.83779	0.7933	0.95705	10720047600	30	0.829755	0.809885	0.997895	8019683800	25
G5ED81	0.86404	1.063	1.2437	98591000	1	0.86073	0.79468	0.97628	55438000	2	1.3072	0.974745	0.849395	84232000	3
G5ED87	0.83816	1.7261	1.9738	10454000	1	1.1766	1.77625	1.4812	55774000	1	0.98694	2.3242	2.3758	38179000	1
G5ED89;G5ECM2	0.78899	0.46446	0.57095	3152338700	9	0.71422	0.33621	0.4798	5706769900	15	0.61441	0.38174	0.70884	2718914700	11
G5ED93	1.1262	0.96604	0.82672	237448000	1	0.89052	0.79043	0.920555	271407000	1	1.00021	0.80498	0.809525	200345000	1
G5ED94	1.7822	6.7175	5.6523	136539000	3	0.90004	5.8661	5.074	92778000	3	0.96922	2.1574	2.3697	52273000	1
G5ED95	0.96525	0.85385	0.88313	28225374700	33	1.0054	0.75211	0.75977	28429779100	41	0.98466	0.7039	0.74582	24534088300	35
G5ED97	1.0044	1.2311	1.3059	585390500	7	0.8577	1.0248	1.2211	1210413600	13	0.801975	0.8805	1.16175	983928400	10
G5ED98	0.80346	0.58286	0.78173	66364300	2	0.87214	0.59795	0.71306	364404000	6	0.82749	0.596665	0.828435	1613813900	10
G5EDA1;G5EFV3	0.72942	0.373435	0.51224	13389120600	23	0.730415	0.286185	0.43032	7317475800	34	0.52074	0.32928	0.68363	14956973300	28
G5EDA3	0.746225	0.29269	0.40151	6625430100	27	0.7116	0.25894	0.33375	12352761300	39	0.65787	0.3475	0.54264	10391568400	33
G5EDA8	1.5386	2.5441	1.7851	222380000	1	1.535	2.8387	1.5897	77339000	1	5.2181	3.5401	0.73927	301810000	1
G5EDA8;G5EGA2	1.4053	2.1108	1.4919	5996009300	15	1.4139	2.0711	1.3512	3251694100	14	1.3688	1.8992	1.4637	3893775800	14
G5EDA8;G5EGA2;G5EF70	1.41195	2.0207	1.381	5592297500	8	1.4548	2.31845	1.6245	3343866000	7	1.3976	2.3052	1.6104	4458361600	8
G5EDB2	0.97413	1.4366	1.325	236495200	3	0.9429	1.13645	1.1242	209819000	3	1.571	1.28405	1.06509	48318000	2
G5EDB2;G5EGK0	0.93163	1.22045	1.28605	1183796000	5	0.816325	0.895865	1.05925	803953000	6	0.975175	0.781675	0.89948	1566962000	7
G5EDB6	0.78835	1.2536	1.5463	784821000	7	0.975545	1.21655	1.4457	906623700	8	1.0954	1.2768	1.24485	1430813500	9
G5EDB6;G5EGR7	0.94913	1.34965	1.32195	270761000	3	0.89914	1.2085	1.4707	500715800	2	0.95531	1.1444	1.3465	606302100	3
G5EDB6;G5EGR7;Q95XE1	1.0586	1.2696	1.1342	1407498000	1	1.2388	1.3189	1.0623	1024186300	1	1.1482	1.2699	1.1947	286752000	1
G5EDB6;Q95XE1	1.2192	1.4159	1.0793	984307100	4	0.95176	1.1212	1.22625	538101000	4	1.0729	1.0646	1.2013	197567800	3
G5EDB7;Q8I4D9	1.1147	1.2184	1.0123	576662000	3	1.1473	1.0708	0.99174	585666000	4	1.1304	0.95599	0.97355	412226000	3
G5EDB7;Q8I4D9;Q8I4E0	1.1088	1.0981	1.0274	317344000	2	1.29515	1.5495	1.20865	438305000	2	1.2195	1.0284	0.82857	390995000	3
G5EDB7;Q8I4E0	1.1845	1.2943	1.19715	170447300	2	1.26515	1.1454	1.0486	1737658000	5	1.0755	1.1532	0.98318	344971000	3
G5EDB8	1.1845	1.16215	0.982705	6012851000	3	1.4409	1.0684	0.7913	5502342000	3	1.1146	0.88811	0.87093	9100659500	4
G5EDC4;G5ED52	1.1984	0.88186	0.74573	9970781000	1	0.80397	1.8914	2.4785	44919000	1	1.2947	4.2392	3.3711	5358500	1
G5EDC6	0.814085	0.5611	0.714825	10024214000	9	0.7559	0.50034	0.66764	16139491600	13	0.78933	0.56093	0.72824	10476621100	12
G5EDD4	1.4086	1.64965	1.1484	22121666200	4	1.4823	2.2253	1.4549	11520065000	4	1.66225	1.9095	1.38745	17300066000	4
G5EDD4;Q9XXH2	1.4878	0.91779	0.66543	409032000	1	1.54885	1.6642	1.09396	355589000	2	1.6468	1.1632	0.74325	22493000	1
G5EDD5	1.1142	1.242	1.1516	632891200	5	1.1039	1.3447	1.1436	278622000	4	1.2083	1.3767	1.1742	297833000	4
G5EDD8	1.019	1.5039	1.3653	9239985100	5	0.90642	1.7193	1.824	4590583000	6	1.2302	1.43505	1.18825	1149710000	5
G5EDE0	0.86381	0.61165	0.81195	164356700	3	0.837665	0.51147	0.51177	275335000	4	0.7764	0.554655	0.73404	281970200	3
G5EDE4	0.99395	0.91944	0.90613	2819578000	9	1.0028	0.79089	0.85029	3628101300	16	0.87566	0.666675	0.82012	1885792300	10
G5EDE7	0.80177	0.31129	0.396475	104471600	1	0.70139	0.21781	0.32179	422262000	1	0.74186	0.31868	0.47997	319530800	1
G5EDE7;Q8WSN6	0.63604	0.27439	0.41523	4771690900	12	0.63852	0.27881	0.40806	9848649900	16	0.59368	0.28327	0.51043	6632953800	14
G5EDE8	0.990055	1.18735	1.20885	27486947900	27	0.939055	1.0251	1.0555	36268556400	29	0.96249	0.94754	1.0271	24991398900	29
G5EDF5	0.98351	1.2882	1.2879	9409836000	16	0.86325	1.34665	1.47445	10282381000	15	0.85097	1.2234	1.4323	23646177000	14
G5EDF7	0.94635	0.921215	1.01655	1124586100	8	0.91999	0.77053	0.840345	3011903000	9	0.905165	0.860905	0.920905	1392764400	8
G5EDF9	0.94171	0.77892	0.82366	14510340400	31	0.75825	0.69135	0.8936	10297158300	34	0.74859	0.85365	1.1355	9679866100	28
G5EDG2	0.83853	0.67582	0.81494	7825477900	24	0.800485	0.58661	0.695305	14265458200	31	0.79464	0.64075	0.82214	11625301500	24
G5EDG8	1.38815	1.8798	1.42975	1371475600	8	1.4865	2.0825	1.3751	722823000	10	1.4614	1.4569	1.0091	1127858600	8
G5EDG9	0.79469	0.74046	0.872965	12586600	1	0.92304	0.65315	0.74662	9160400	1	0.96628	0.82706	0.78676	24949600	1
G5EDG9;A7DY67	0.71553	0.423255	0.62949	1027000400	6	0.683725	0.37363	0.61992	1674680500	10	0.82489	0.51558	0.51644	1501639900	12
G5EDH1;B2MZD0	1.149	1.2439	1.0345	4919911000	16	1.157	1.116	0.96521	5088469000	17	1.2531	1.1494	1.0179	5773245000	16
G5EDH2	0.59718	0.70023	1.0749	58339000	1	0.83952	0.63331	0.78816	53132000	1	1.1149	1.2296	1.1704	130242000	3
G5EDH7;G4S185	0.9464	0.68816	0.68164	1187818000	5	0.82757	0.73186	0.85338	1196654100	6	0.838395	0.674075	0.83448	1634919000	7
G5EDI0	0.89994	0.81673	0.82772	85600000	3	0.70046	0.47491	0.68225	17785000	1	1.053	0.56722	0.53725	151228000	3
G5EDI1	3.93191	0.680545	0.736931	91054000	1	0.92557	0.35999	0.45636	78870000	1	0.7244	0.825485	1.21865	33310000	1
G5EDI1;Q0G832	0.783225	0.63589	0.655625	862701000	7	0.76676	0.51128	0.64932	771401400	6	0.60638	0.44588	0.79265	474064000	4
G5EDI2;G5ECZ2	1.2307	1.05385	0.83629	759059300	13	1.3068	1.1625	0.89568	1545722000	14	1.16545	1.08205	0.80933	874717200	12
G5EDI2;G5ECZ2;B5U8N2;Q7JLB1	0.73983	0.62878	0.87447	64639585300	24	0.74542	0.69666	0.89068	103485665700	26	0.746795	0.645455	0.86133	48170210200	30
G5EDI2;G5ECZ2;Q7JLB1	1.15555	0.72876	0.72566	561690000	2	0.83965	0.856325	0.981805	943259000	2	0.826215	0.668505	0.84137	1127423000	2
G5EDI3	0.86502	1.1159	0.98456	100360000	4	1.131	1.1366	1.0761	132657900	4	0.59603	0.91127	1.3647	84383000	3
G5EDI8	0.789225	0.744905	0.96337	13077012300	10	0.727995	0.518455	0.79909	20617011100	15	0.74814	0.60557	0.81404	11946686400	13
G5EDJ3	0.976755	1.0996	1.01521	4039624000	3	0.88576	0.86279	0.94485	1379673000	3	1.089	0.90189	0.95769	2883277900	5
G5EDJ6	1.0992	1.0446	1.3747	337024100	4	0.954535	0.935695	1.1005	246600500	5	0.913515	0.82974	1.00161	193449000	4
G5EDJ6;D7SFQ5	1.13335	1.3343	1.29435	328882000	2	0.814615	0.9839	1.2622	231254000	1	0.92996	1.1628	1.0813	252129000	1
G5EDJ6;D7SFQ5;D7SFQ6	1.2152	1.2764	1.1012	1452869800	8	0.98374	1.20815	1.11765	2706085200	9	1.0139	1.223	1.1475	2161893000	9
G5EDJ7	0.82095	0.29686	0.38855	670473000	4	0.62185	0.29209	0.46506	1585267700	10	0.76349	0.331695	0.4427	2031698000	7
G5EDJ9	1.3699	1.7682	1.5238	9555700	1	1.4708	1.1458	0.78733	65209000	2	7.1429	2.6022	0.37625	19705000	1
G5EDK1	0.89157	0.59813	0.71686	5160534400	14	1.0419	0.644185	0.578945	5609683300	14	1.10475	0.598035	0.623875	4341671000	10
G5EDK8;G5ECG2	0.90411	0.77794	1.2045	230584000	4	0.75163	0.59981	0.91106	321076000	3	0.66444	0.80294	1.5106	566808600	5
G5EDL2;Q8I0G4;G5ECT4;F5GU68;F5GU67;G5EBV7	0.86438	0.87957	1.1155	102702000	1	0.79375	0.74873	1.0771	87214000	1	0.74337	0.81578	1.1467	85498900	1
G5EDL2;Q8I0G4;G5ECT4;G5EG19	0.95456	1.3874	1.4096	44525000	2	0.92679	1.0864	1.2336	171396000	2	0.7725	0.96885	1.28	158379000	2
G5EDL3	0.65619	0.34818	0.5399	10315010100	12	0.715705	0.32011	0.46777	15747982800	18	0.69164	0.39333	0.62621	14887051700	16
G5EDL4	0.88818	0.59473	0.81438	775503700	3	1.0013	0.48055	0.64283	661175000	4	0.87875	0.61833	0.71721	816113000	3
G5EDL4;G5EDV8	0.71816	0.51556	0.7197	1395361200	8	0.72631	0.56792	0.7243	3643459000	13	0.7577	0.52964	0.76639	2272562700	13
G5EDL7;G5EFB9	0.870165	0.7683	0.956995	311722000	4	0.96371	1.0547	0.98083	392303500	5	0.83143	0.78844	1.045	275104300	4
G5EDM0	1.01423	0.830775	0.766675	22341700	2	0.64649	0.41841	0.66981	106709000	2	0.5887	0.42987	0.71892	188096000	6
G5EDM4;G5EE55;G5EFP7	1.5568	1.6356	1.0597	18785902900	11	1.6283	2.035	1.2059	26106086900	13	1.5354	1.5858	1.0425	18147297500	12
G5EDM5	1.55195	1.671	1.36595	1947907200	6	1.3965	1.3271	1.02151	1228349500	4	1.48585	1.30295	1.24555	1307693100	7
G5EDN3	0.85538	0.469205	0.5291	3136500930	25	0.88167	0.331025	0.378635	7675155000	43	0.82821	0.44287	0.53548	7858305300	43
G5EDN5;Q8MQC5	1.05177	3.40251	3.11552	87670000	2	0.35788	4.2839	11.421	16781000	1	1.5578	6.4939	4.3083	40032000	1
G5EDN8	0.885435	1.1391	1.3452	563571000	7	0.99896	0.92204	1.065	2537515500	8	0.97047	1.0343	1.0984	782866100	8
G5EDP0	0.99665	0.54967	0.54414	21334656500	17	0.92136	0.7342	0.77373	16832288500	18	0.791	0.58228	0.73768	21876880900	19
G5EDP2	1.2814	1.6273	1.1993	23610149700	21	1.28595	1.6785	1.33905	28777971700	23	1.35005	1.50635	1.18855	19405586600	17
G5EDP6	2.01345	4.81325	2.44035	1329837100	11	1.90755	4.63025	2.57295	1425817300	13	1.8306	4.7895	2.7271	1122460400	14
G5EDP9	0.771465	0.587075	0.69413	3655082500	18	0.78147	0.55704	0.7217	4434877400	22	0.766715	0.642825	0.810045	5227560100	16
G5EDQ0;Q22833	1.0303	1.2731	1.2547	745213000	3	1.0184	1.7636	1.4015	589437000	3	1.1554	1.6136	1.2846	406474000	3
G5EDQ0;Q22833;Q9U6W8	1.0202	1.4884	1.489	5890961500	16	1.0924	1.6103	1.3024	5437524300	17	1.2491	1.53905	1.25545	6817932900	17
G5EDQ2	0.783725	0.514865	0.710605	108230647100	41	0.69721	0.54404	0.79719	64914568400	43	0.62758	0.47369	0.76079	63040094300	35
G5EDQ3;G3MVE8;G5ECF0;G5EG71	0.69744	0.97292	1.5629	57192100	2	0.66587	0.922485	1.40025	159693000	3	0.68516	0.84083	1.2065	388043000	3
G5EDQ3;G3MVE8;G5ECF0;G5EG71;G5EFI0;G5ECM3;G5ECJ9;I7LFF0	0.83675	1.07	1.5146	49875000	1	0.761375	0.937855	1.5161	38532600	1	0.82901	0.90073	1.3316	110563800	2
G5EDQ3;G3MVE8;G5ECF0;G5EG71;G5EFI0;G5ECM3;G5ECJ9;I7LFF0;G5ED02;G5EBS9;I7J4D1	0.83676	1.0606	1.0484	60279000	3	0.82915	1.0675	1.6056	105492000	5	0.74239	0.97468	1.2469	63041300	3
G5EDQ3;G3MVE8;G5ECF0;G5EG71;G5EFI0;G5ECM3;G5ECJ9;I7LFF0;G5ED02;G5EBS9;I7J4D1;G5EGS2;G5EFE4	0.9159	1.0633	1.1816	71405200	1	0.61368	0.61618	1.06095	101232000	2	0.78241	0.6952	1.1893	85859400	2
G5EDQ4	0.841375	0.39049	0.47528	956355000	1	0.709635	0.355945	0.50821	1085484000	2	0.594945	0.267295	0.470375	532639000	1
G5EDQ7	1.02774	0.64824	0.68074	168170000	1	0.63109	0.51186	0.90999	19374000	1	0.83393	0.671	0.79935	151969000	1
G5EDR3	0.95393	0.81089	0.86823	11040915500	14	0.832665	0.76301	0.893705	7240892800	12	0.916605	0.78964	0.89733	8859497700	16
G5EDR5	1.3289	1.5612	1.0611	1135579000	3	1.2943	1.6583	1.08985	1082882800	6	1.3062	1.7304	1.2878	1482567000	8
G5EDS0	0.72039	0.050121	0.092587	696973000	1	0.8099	0.090612	0.089584	1249958400	1	0.559555	0.18829	0.349015	310739000	1
G5EDS3;Q8I7M8;Q95QX1	1.0359	1.181	1.0056	124901000	2	0.71109	0.94373	1.549	407790600	5	0.797565	0.92546	1.33875	423145600	6
G5EDS8	1.0217	1.0483	1.0642	4011407700	9	0.95533	1.0814	1.0626	5410021000	9	0.87678	0.888805	1.03515	6294463000	7
G5EDT1	0.81091	0.48445	0.66163	5867611700	20	0.67303	0.417595	0.51517	6399082200	22	0.621145	0.44591	0.71932	5428978600	21
G5EDT8;C2BR97	0.89994	0.75372	0.9116	4814283400	21	0.85585	0.69517	0.80581	5149179900	22	0.94749	0.72374	0.797215	4931522600	21
G5EDT9	0.84456	0.789905	0.94721	16565252300	54	0.8278	0.69963	0.87015	13131261300	65	0.83309	0.7432	0.94384	11355493200	58
G5EDU0	1.4418	2.0542	1.3147	212733200	2	2.1025	1.8241	0.9068	116666000	2	2.74375	2.0428	0.765925	397310000	3
G5EDU3	1.08795	1.041	0.918785	4773121800	30	1.1016	1.0149	0.867345	6172488400	40	1.122	0.85892	0.788175	6576511900	40
G5EDU4	1.85375	0.3595	0.20552	64222000	1	0.64673	0.25392	0.43927	333636900	5	0.61695	0.56227	0.712665	314741000	3
G5EDU8;Q8WT44	0.76354	0.59468	0.78583	2609411100	15	0.74886	0.58162	0.817775	3384651400	21	0.78871	0.610675	0.882895	2535845200	17
G5EDV0	1.0811	9.0826	8.0662	1603429000	5	1.03893	13.2221	11.2463	132324000	2	1.1858	16.318	21.084	828881000	2
G5EDV3	1.0274	0.738975	0.7172	124534944900	28	1.00036	0.70463	0.70316	92593033100	31	0.92586	0.6327	0.69191	67829461700	24
G5EDV4	0.7629	1.2366	1.2179	3027819000	3	1.21184	0.967815	0.74756	468511000	2	0.77299	0.66339	0.85804	202879000	2
G5EDV6;G5ECX8	0.815705	0.5902	0.77785	12334292300	14	0.70681	0.6107	0.82108	10873426000	12	0.74596	0.53722	0.75404	14592660900	13
G5EDV6;G5ECX8;A5Z2T4	0.774675	0.64085	0.88109	388012000	2	0.64958	0.63669	0.93726	608238000	2	0.65992	0.608885	1.04556	290264000	1
G5EDV7	1.1992	0.322395	0.26851	8845084300	9	1.4071	0.45414	0.34383	13100014300	11	0.79519	0.236455	0.30383	14693034600	11
G5EDW1	0.8436	0.78266	0.93915	2886037700	11	0.79329	0.59412	0.75111	4020603600	12	0.76568	0.64659	0.79267	4356183000	9
G5EDW2-2;G5EDW2	0.79661	0.82977	1.1584	31173000	1	0.7003	0.76536	0.98649	151240000	1	0.88842	0.49576	0.66288	94066000	2
G5EDW5	0.66897	0.73911	0.93353	62293000	3	0.717135	0.69622	0.854895	25530000	2	1.00086	0.658585	1.06007	89812000	4
G5EDW7	0.95118	0.3696	0.44604	149122000	1	1.125	0.572525	0.499805	472589000	4	0.540545	0.3762	0.72138	439123000	5
G5EDW8	1.2619	1.33655	1.0802	29416866900	25	0.99773	1.4977	1.40445	23378280400	22	1.0994	1.4699	1.3611	19473339900	20
G5EDW9	0.989855	0.885525	0.906185	1459308300	8	0.8478	0.71825	0.82668	2327929300	14	0.83974	0.67286	0.78923	1108285100	11
G5EDX9	1.18705	3.05635	2.96595	62916000	2	1.5546	4.4107	2.9481	352586000	3	1.8578	3.6578	1.98095	127905000	2
G5EDY0	0.963885	1.07115	1.09861	53202200	2	1.33734	1.4194	1.23741	46313000	2	0.83002	1.4083	1.1472	56625000	1
G5EDY1	0.79667	0.99095	1.2273	141446000	1	0.90787	0.78087	1.2799	355739000	1	0.921645	1.47105	1.5915	202386000	1
G5EDY1;G5EGQ8	0.8044	1.1151	1.4316	588377000	8	0.86395	1.1764	1.3399	1176870700	13	0.92161	1.0271	1.2787	1251591800	16
G5EDY2	0.88748	0.853315	0.9656	44048942900	31	0.83676	0.85314	0.96224	25106016200	31	0.92194	0.86514	0.89705	28100425900	25
G5EDY3	1.5974	0.80806	0.51062	5568552900	7	1.2628	1.222	0.97477	5624945000	7	1.40125	2.19035	1.77395	3809400000	5
G5EDY5;Q564W1;Q9XVP4	0.79166	3.0319	2.825	8500900	1	0.712745	0.58237	0.828655	40039200	1	0.26926	0.66908	1.5936	8359600	1
G5EDY7	1.15645	0.858205	0.787885	28742300	1	1.35765	0.749165	0.528065	162787700	5	1.82695	1.4001	0.849135	120271600	4
G5EDZ2	1.0105	1.105	1.0471	22424816800	22	0.96972	1.0165	1.0388	17491625800	21	0.9507	0.92091	0.98009	19302094600	21
G5EDZ6	0.53017	0.33271	0.62012	1380767000	3	0.6876	0.288175	0.44681	948224000	3	0.47055	0.18928	0.4238	1652272000	4
G5EDZ7	1.2369	0.91946	0.74698	7185570300	8	1.588	1.57335	0.978195	15505924000	9	1.44495	0.830105	0.624585	8578438400	9
G5EDZ9	0.76066	0.19271	0.25578	9061867000	6	0.67217	0.15103	0.21617	17987868100	8	0.63135	0.24426	0.38018	23543564300	12
G5EE01	0.623805	0.366675	0.602685	9112605800	26	0.61293	0.3814	0.64948	13112236500	37	0.56892	0.37241	0.67294	7860171100	29
G5EE04	0.740315	0.60933	0.792385	62944453900	19	0.72738	0.56847	0.74452	52001726600	23	0.72066	0.55409	0.75632	46886390000	16
G5EE11	0.952105	0.96694	0.99897	4452873000	9	0.82964	0.7517	1.0281	8104643300	9	0.63708	0.81483	1.02015	3300120200	8
G5EE12	0.820985	0.688485	0.85268	16486762600	22	0.752365	0.63151	0.836155	14782325200	28	0.771415	0.65138	0.895065	13971735800	24
G5EE13	1.15375	2.29005	2.16895	754132000	5	1.1532	1.78375	1.59225	1101098300	11	1.3738	2.1874	1.683	558909500	7
G5EE14	0.90159	0.54363	0.7541	299695300	3	0.93575	0.800165	0.81821	653051000	3	1.1181	0.88628	0.9222	248503000	3
G5EE14;G5ED40	0.892125	1.02191	1.1492	141617000	2	0.997545	1.15915	1.0995	534121000	2	1.2173	1.30335	1.19395	230363000	2
G5EE14;G5ED40;O17537	0.97906	1.1088	1.1312	2279885500	18	1.04255	1.16285	1.05475	3443007300	21	1.0733	1.219	1.1598	2728689400	19
G5EE16	0.90105	0.671655	0.78326	2333532200	12	0.903515	0.75507	0.803705	3176165000	17	0.863645	0.67534	0.870185	3598285500	19
G5EE25	0.78893	0.44812	0.59404	269123000	3	0.799175	0.312905	0.43663	491295000	6	0.74679	0.71929	1.0095	367401300	7
G5EE25;Q86RS7	0.8309	0.39325	0.4866	587564500	4	0.633465	0.386575	0.601805	199350000	4	0.64089	0.555885	0.85902	91156000	2
G5EE25;Q9BL96	0.73173	0.53531	0.54854	8703700	1	0.78142	0.49288	0.59906	297394000	1	0.7136	0.777405	1.1806	249360000	1
G5EE33	1.6739	1.0611	0.70069	4003900	1	1.2037	1.6657	1.40745	45476000	2	1.4994	1.9032	1.6705	7423000	1
G5EE34	1.4927	1.69925	1.18685	161213500	3	1.5503	1.4072	0.89194	686328000	4	1.53087	1.9965	1.25415	55540000	2
G5EE37	0.710665	0.2338	0.36287	15436153700	27	0.62141	0.229715	0.37472	23431006500	33	0.58412	0.33767	0.58017	14365955300	28
G5EE40	1.1217	0.36481	0.31874	8373474400	13	1.31105	0.44712	0.340685	5628716900	14	0.97169	0.31867	0.33521	9597752300	13
G5EE41	1.44115	1.9983	1.418	16852829000	6	1.206	1.9162	1.5674	24650172300	7	1.3846	2.4328	1.8669	17945493300	6
G5EE42	0.925135	0.724025	0.684275	8662317000	8	0.86527	0.80508	0.86114	5727803000	7	0.749965	0.58834	0.88679	4418788000	4
G5EE46	1.5365	1.51305	0.99079	23196915900	24	1.4746	1.6171	1.071	49922469000	31	1.7165	1.8104	1.1399	30421785700	24
G5EE48	0.76	0.157155	0.213715	22192127000	11	0.491715	0.18496	0.399385	34206633000	23	0.454885	0.357165	0.740225	7458236300	7
G5EE53	0.803895	0.514475	0.406065	393952500	4	0.81283	1.0024	1.1149	1281061500	13	0.61023	0.497525	0.908975	528811900	10
G5EE56	1.00683	0.78211	0.824765	2274757000	10	0.98413	0.751355	0.7221	1719962100	10	0.97692	0.70097	0.72021	3125654200	11
G5EE56;O17546	0.842565	0.750035	0.95679	351509000	4	0.68471	0.49896	0.80905	329194000	2	1.194	0.561075	0.540135	419503000	2
G5EE59	1.6065	3.8503	4.0014	92017800	3	1.0182	3.3519	2.9884	719569700	7	0.85433	2.9105	3.1147	134509000	3
G5EE62	0.686455	0.472245	0.694915	10623688800	36	0.739525	0.351835	0.498685	14454638300	44	0.69704	0.42026	0.66181	14406564000	34
G5EE63	0.99361	0.916635	1.17135	91911600	3	0.937895	0.76491	0.89432	158398800	3	1.06855	1.02475	0.89169	169172000	2
G5EE64;Q400N3;H2KYT5	1.3261	1.7133	1.4424	96580800	3	1.439	2.8661	1.9502	91086700	3	1.664	2.7071	1.4292	223326000	4
G5EE66	0.947855	0.7415	0.86167	2711028000	12	0.87204	0.64628	0.80478	2568770600	14	0.883085	0.70446	0.873315	2373524800	12
G5EE67	1.3301	0.77208	0.61102	16874008700	13	1.3394	0.818375	0.60506	58907038200	18	1.4807	0.93202	0.681905	20529996900	15
G5EE72	0.9957	1.969	1.9728	607172000	1	0.930795	1.1328	1.26165	1216017000	5	0.83488	1.35	1.606	1720022700	4
G5EE72;G5EEY4	0.989315	1.63685	1.6819	17447135400	41	0.84248	0.94603	1.1219	36462342300	53	0.84757	1.0518	1.2691	29032034300	49
G5EE74	0.8179	0.77224	0.95173	29488173100	25	0.8137	0.77	0.92173	24476868800	27	0.8273	0.76402	0.98862	16877029800	19
G5EE80	1.0385	1.307	1.3048	19374886900	23	1.05195	1.25605	1.2159	15106703000	22	1.1044	1.32415	1.25215	17636995800	19
G5EE81;G5EBH1;G5EGE0	0.785435	0.61696	0.835415	6877707600	11	0.76158	0.58221	0.77271	3139784900	15	0.74952	0.57098	0.79551	3291967400	12
G5EE81;G5EBH1;G5EGE0;P91203	0.73809	0.601425	0.81312	1614098000	9	0.770095	0.550775	0.706055	2094090800	9	0.68234	0.55576	0.83856	1875735000	9
G5EE90	0.75942	0.771675	1.0824	103162000	2	0.83308	0.55286	0.7252	24062000	1	0.32165	0.50043	1.6542	74611000	2
G5EE91;Q8IG04;G5EGP7;Q93971;G5EGJ6	0.94078	0.63399	0.63819	140706800	5	1.0888	0.77238	0.68834	1063372000	6	0.99938	0.766295	0.718445	434903000	9
G5EE94;G5EBY2;G5EBE2;K8ESI6;K8ESB8;K8F7X2	0.92803	1.01425	1.2108	4737890000	9	0.85699	0.76564	0.96197	952554900	10	0.81398	0.72764	0.83957	1789772100	15
G5EE96	1.2828	1.3105	1.0198	5592411800	18	1.2921	1.483	1.1018	9565944600	22	1.32425	1.4815	1.15085	12383854900	19
G5EE98	1.03435	0.79546	0.76066	836029000	2	1.0306	0.571205	0.69288	561487700	4	1.1158	0.59234	0.91276	768938000	1
G5EEA2	0.60752	0.22838	0.49506	1363826100	8	0.529275	0.15652	0.269645	7026063500	18	0.478995	0.23854	0.491505	1660940200	16
G5EEA7	1.1727	0.600195	0.4834	188916800	4	1.18889	0.53068	0.697185	788752900	6	0.788025	0.566585	0.728585	109808900	3
G5EEA8	0.89065	0.62432	0.69164	222159785200	37	0.88305	0.58392	0.64383	355582532400	37	0.78706	0.55417	0.72991	272385527100	31
G5EEB4;A9P339;D2KT99;G5EGU9;A9P338;Q565A8;B2D6L4;Q9XVV8;Q18094	0.89916	1.1167	1.14035	2409426000	7	0.758895	0.89592	1.2614	1842902100	6	0.90266	1.0112	1.1009	1092493000	6
G5EEB5	0.86061	15.571	20.353	560970000	1	0.43746	0.7154	1.4235	122578500	4	0.347581	0.21396	5.61075	361549800	3
G5EEB7;G5EGM7;F9UKU6	0.631355	0.248635	0.41133	108168000	2	0.53093	0.54753	0.977495	90330600	2	0.532025	0.41251	0.781935	106422000	1
G5EEC5	0.86181	0.18999	0.24339	58186000	2	0.89564	0.81479	0.883585	38361000	2	0.90872	2.1653	2.482	13827000	1
G5EED5	0.85068	0.70673	0.82007	3165160900	12	0.78804	0.71242	0.84356	4286443900	15	0.75828	0.59165	0.78371	2803655200	10
G5EEE1	1.1236	0.7412	0.67825	543784500	4	1.197	0.67095	0.57178	1241389600	6	1.25965	0.83668	0.66251	1085652000	7
G5EEE3;G5EDA4;G5EGK6;G5EBT0	0.6729	0.518045	0.800555	63301000	1	0.63333	0.47322	0.59145	258400000	4	0.57848	0.439345	0.678575	189050100	4
G5EEE3;G5EDA4;G5EGK6;G5EBT0;E1B6R6;Q8I124	0.826695	0.965515	1.2136	420744000	2	0.85813	0.91875	0.968655	646107000	3	0.64639	0.58202	0.863	284213800	4
G5EEE5	1.9711	2.4321	1.1879	26192200	1	1.56015	2.8547	1.78935	1783998400	5	1.9677	3.0088	1.5932	294437000	2
G5EEE5;K8ES54	1.8273	3.0683	1.7221	5814012100	3	1.5772	2.657	1.8719	9506371000	2	1.5473	2.71065	1.6577	8017513000	2
G5EEF0;H2FLL0;G5EBW6;H2FLK8;H2FLL1	0.929845	0.97115	0.954	2991707000	1	0.958195	0.511385	0.5529	537272400	2	1.0155	0.6727	0.71851	614320000	1
G5EEF0;H2FLL0;G5EFU3;H2FLK4;F5GUH5;H2FLK8;H2FLL1;H2FLK3;H2FLK5	0.74559	0.36725	0.58811	508572000	2	0.7882	0.25012	0.338	3452059000	2	0.94175	0.13567	0.1469	109660000	1
G5EEF0;H2FLL0;H2FLK8;H2FLL1	0.767185	0.40995	0.503775	5089838000	2	0.790345	0.53664	0.62149	4524576000	2	0.78771	0.42361	0.56863	2244805000	1
G5EEF4;A8WHT9;A8WHT8	1.1922	1.3136	1.1265	2033492500	10	1.18205	1.29055	1.0828	2335183200	16	1.0897	1.3294	1.1298	2350281200	10
G5EEF7	0.84161	0.5512	0.63174	445639500	4	0.87051	0.6008	0.76029	399153000	3	0.90798	0.63513	0.67965	282230600	3
G5EEF9;G5EBT2	0.71423	0.84062	1.4504	37353000	1	0.466485	0.476325	0.992235	103359000	2	0.20642	0.34711	1.6669	45826000	1
G5EEG1	0.565	0.57397	1.0178	24247100	2	0.29748	0.22165	0.79031	118180700	3	0.40919	0.31955	0.78129	4084200	1
G5EEG4	0.99705	0.67062	0.70868	13684827200	11	1.0132	0.743985	0.726165	14786414300	9	1.1444	0.96473	0.977195	16854666100	9
G5EEG6	0.86961	0.48149	0.56362	583165200	5	0.77919	0.46074	0.61809	817571100	11	0.84974	0.38674	0.51565	1138385400	10
G5EEG7	0.97432	1.065	1.0309	7069042100	16	0.889065	0.87479	0.938675	19758220100	19	0.97746	0.935085	0.964825	11499922900	17
G5EEG8	1.0063	0.926715	0.76609	2069333000	4	1.11775	0.82339	0.770725	3197768100	6	0.896275	0.667685	0.732975	2330904000	5
G5EEG8;G5EEP9;G5EBP4	0.96263	0.95241	0.99254	37185878500	64	1.0385	0.94178	0.87711	43102435270	74	0.96564	0.94752	0.98539	39929763700	74
G5EEG8;G5EEP9;G5EBP4;G5EFD6	0.87114	0.66544	0.77207	25988406000	28	0.86023	0.64082	0.7407	29702380400	34	0.86749	0.65006	0.7934	35291561100	29
G5EEH0	0.868705	0.737685	0.88018	52177500	3	1.0392	0.89348	1.0259	53871300	4	1.0725	0.60587	0.61459	209953600	5
G5EEH6	0.9568	1.1485	1.2758	20118242000	22	0.72277	0.95936	1.261	16793042600	27	0.6388	0.708505	1.1348	15760772700	23
G5EEH9	0.91232	0.67502	0.74723	16643977100	20	0.81728	0.62121	0.70364	24191798400	24	0.7869	0.57652	0.76466	25325735100	22
G5EEH9;G5EEH9-2;G5EEH9-3	0.94081	0.724455	0.798255	37665688800	36	0.88909	0.68816	0.74518	41794413500	38	0.8463	0.62887	0.76738	32251808200	38
G5EEI1	0.91522	0.75948	0.72007	241064400	5	0.83497	0.57908	0.69768	450174300	9	0.76098	0.49796	0.78347	341809100	6
G5EEI7;G5EG37;G5EDT3	1.3063	1.6801	1.4015	46857000	1	1.2453	1.35125	1.09321	39763000	1	0.85737	1.1541	1.181	60615000	1
G5EEI8	0.79454	1.214	1.5534	6361341000	6	0.7186	0.962175	1.41935	5460146600	7	0.79765	0.86193	1.23155	4542253000	8
G5EEI9	1.241	1.6366	1.4509	364894000	2	1.1082	2.2281	1.4036	140310000	1	1.2611	1.8173	1.5824	438013000	1
G5EEJ7	2.4022	9.3919	3.8845	6378468000	1	1.8294	6.117	3.97035	1748247000	1	1.9483	6.3685	3.107	3005353300	1
G5EEJ9;G5ECL2	0.92959	0.73711	0.86706	624382300	5	0.83144	0.84103	0.94023	511497000	6	0.81226	0.6857	0.93136	461206400	8
G5EEJ9;G5ECL2;G5EDR8;B3CJ53	0.830475	0.87099	0.99762	150449000	4	0.884595	0.884125	1.01985	669739900	5	0.93113	0.90394	1.194	449823000	4
G5EEK0	1.2492	1.01319	0.855825	52423000	2	1.2689	1.03225	0.791975	2579641400	5	1.0584	1.0082	0.95278	1197606100	5
G5EEK1	0.95432	1.206	1.114	84897000	2	1.09339	0.95603	0.79793	38199000	1	1.5266	0.71571	0.541435	25405400	1
G5EEK2	1.0574	1.2318	1.1564	10423916700	39	0.978835	1.11715	1.0758	9335378800	45	0.96323	0.94316	1.0278	5266466600	31
G5EEK4	1.3349	3.3615	2.3819	86259300	2	1.1238	3.9414	2.8426	64076900	2	1.5241	4.1846	1.9457	174724000	3
G5EEK5	0.14466	0.060621	0.43562	152490000	1	0.67946	1.3957	2.0797	290946600	3	13.011	2.6344	0.21484	123580000	1
G5EEK8;A8WI68	0.75522	0.63912	0.87578	1564696000	3	0.757485	0.58358	0.76408	1574368900	3	0.69185	0.55613	0.8595	3097525700	3
G5EEK8;A8WI68;Q9XU13	1.302	1.6326	1.2702	239818946000	47	1.3319	1.5662	1.1693	215732865400	49	1.39985	1.6697	1.21735	171053187800	47
G5EEK8;Q9XU13	1.19675	1.4533	1.222	60588379800	9	1.2036	1.4523	1.2304	40095541500	9	1.3347	1.6645	1.2782	35396946100	8
G5EEK9	1.1653	0.8459	0.71486	48177324900	34	1.2431	0.82423	0.653315	85491411400	34	1.2276	0.89075	0.7159	63633503000	32
G5EEK9;P30628;P30628-4;P30628-6;P30628-2;P30628-3;P30628-5;G5EDH1;B2MZD0;G5EGP4	0.8376	1.9131	2.1796	50646000	1	1.2135	0.87419	1.0431	618328000	1	1.22375	1.05445	1.0835	559664000	1
G5EEL2	0.83716	0.946805	1.02472	435438000	3	0.776345	0.596165	0.74812	1228386000	3	0.741595	0.69568	1.01127	534241000	2
G5EEL2;G5ECP2	0.87864	0.92137	1.07	3663512200	14	0.80706	0.64244	0.83686	4963788000	18	0.77942	0.70942	0.95774	3837550700	14
G5EEL9	0.659395	0.230065	0.394865	26595222800	4	0.62207	0.17311	0.28421	42565229300	6	0.52043	0.29486	0.61466	37034217900	4
G5EEM1	1.0861	0.56719	0.58081	2285192000	6	1.06785	0.425215	0.446	2244022000	7	1.0655	0.62156	0.59858	1626093000	6
G5EEM5	0.80533	0.6171	0.77395	32218876400	70	0.80234	0.55219	0.707325	68017546700	74	0.695525	0.58578	0.846555	33507974800	59
G5EEM6	1.0946	1.1419	1.1598	2129617700	8	0.95153	1.063	1.1125	2067623000	8	1.0176	1.1855	1.194	1382920600	7
G5EEM9;Q8WQE0;G8JYA8;G4SGU1	1.2586	1.6568	1.0799	103416000	1	1.2904	1.4983	1.0584	297985000	2	1.2637	1.1176	0.9556	136890000	1
G5EEM9;Q8WQE0;G8JYA8;G4SGU1;Q21478	1.2788	1.4406	1.0733	6996341400	19	1.3349	1.5512	1.1153	4698513900	22	1.4422	1.4144	0.9639	3571005000	19
G5EEN1;G5ECI8	0.97555	1.2554	1.3065	7293694900	12	0.8946	1.2923	1.33325	5275390600	12	0.693725	0.815535	1.3254	4423208000	11
G5EEN1;G5ECI8;B1V8K6	0.59062	0.958865	1.2521	1140502000	3	0.6476	0.85295	1.144	1077365100	4	0.87897	1.78395	2.6366	390818000	2
G5EEN3	0.99952	0.68618	0.72523	1445124000	11	0.90058	0.64377	0.7611	2371585800	25	0.8434	0.68096	0.82829	1737896800	17
G5EEN6	0.97775	1.0796	0.98785	51459000	3	0.97383	1.30565	1.2745	114849000	3	1.2708	0.67962	0.63241	141260000	1
G5EEN7	0.79328	1.03595	1.3381	4407430000	10	0.75993	0.92219	1.3339	6415279300	11	0.75158	1.1209	1.3547	3547165500	9
G5EEN8	1.1564	5.1473	4.8564	68632000	1	1.00585	0.68678	0.661155	109626000	2	1.46375	0.919675	0.577025	71495800	2
G5EEP7;G5EDT4	0.988465	0.882125	0.78032	6299043300	13	1.3294	0.79097	0.52184	18653236500	15	0.925365	1.033	0.978655	12977819800	16
G5EEQ4;H8ESD5;L8E912;E9P898;E9P897;H8ESD4	1.2825	1.0526	0.75463	142177800	4	0.81349	0.78117	1.0706	811002000	5	0.74806	0.68631	0.96296	798293500	5
G5EEQ4;H8ESD5;L8E912;G5EFE5;E9P898;E9P897;H8ESD4	1.04705	0.999225	0.951545	1168533800	9	0.82221	0.78499	0.89636	1073320000	9	0.87558	0.65964	0.76168	1037995400	9
G5EEQ4;H8ESD5;L8E912;G5EFE5;G5EFN5;H8ESD4	1.0142	1.11035	1.007	1659340000	5	0.81537	0.960325	1.08705	1607512300	5	0.798925	0.861885	1.1339	1406607000	4
G5EEQ4;H8ESD5;L8E912;G5EFE5;H8ESD4	0.98808	1.0126	0.99418	75953000	1	0.932295	0.89727	0.988425	280167000	3	0.80509	0.717045	0.93387	247404000	2
G5EEQ8	0.8845	0.89167	0.98327	17840566300	37	0.81696	0.66801	0.82274	22423369200	42	0.768665	0.66372	0.917125	17507767800	40
G5EEQ9	0.996445	0.547045	0.74207	180486000	2	0.88453	0.4484	0.45778	382199000	3	0.70557	0.48984	0.67317	108180200	2
G5EER4	1.25535	1.4319	1.0376	2356845100	6	1.2391	1.2513	1.0299	2150262000	9	1.3852	1.6327	1.1117	1635622900	5
G5EER7;G5EG67	0.87274	0.70938	0.87235	234870000	1	0.930725	1.3676	1.44665	127649000	1	0.55203	0.76933	1.4208	84221000	1
G5EER7;G5EG67;B8ZX16	0.8906	1.68615	2.00255	4263993000	8	0.959125	1.1976	1.19805	6626345200	8	0.61293	0.97483	1.5582	4845735200	8
G5EES9	0.89781	0.857885	0.92827	10038088600	12	0.94018	0.874655	0.921045	27933817700	17	1.0009	0.96198	0.9783	4505669800	13
G5EET2	0.667645	0.307825	0.47372	21094298400	20	0.71621	0.336455	0.47867	38506524500	27	0.59732	0.355105	0.617645	17875794200	23
G5EET3	1.28925	1.34305	1.04915	7180067000	7	1.2662	1.65205	1.19185	10186711800	8	1.3809	1.5403	1.1225	5067076300	7
G5EET3;G5EDZ7	1.27505	1.0856	0.85778	1481833000	2	1.3788	1.4877	1.0679	7351316000	6	1.4243	1.26075	0.98197	2959827000	4
G5EET4	0.671215	0.4053	0.605865	108186000	3	0.66408	0.523045	0.69695	127277900	2	0.519895	0.35822	0.751655	110356000	2
G5EET5	0.82624	0.633295	0.83581	455816000	2	0.63584	0.43039	0.60591	409775200	3	0.63227	0.52045	0.88162	428846000	1
G5EET8	0.76136	0.11115	0.16158	72320599300	16	1.13765	0.497855	0.38399	36427862200	14	1.566	0.73747	0.47968	15472749200	13
G5EEU1	0.94336	0.88696	1.0289	3704882100	9	0.89829	0.918915	1.03785	3093812600	7	1.01638	0.9641	0.947675	2936234000	6
G5EEV4	0.73607	0.571175	0.721475	55214500	2	0.80143	0.98118	1.2077	40802000	2	0.92376	0.725195	0.90184	106529000	4
G5EEV5;H2KZS1	0.381475	0.12353	0.320515	1648920000	4	0.881645	0.980585	1.084	1043863000	5	0.618355	0.844725	1.3352	168425000	3
G5EEV9	0.99122	0.50573	0.49227	1689666600	6	1.16105	0.650625	0.484945	1956765600	5	0.94422	0.441185	0.498955	2629494500	5
G5EEW1	0.961865	1.07155	0.961465	580485100	4	1.04	0.86527	0.84141	905614000	7	0.99752	0.87584	0.98513	717147800	4
G5EEW5	0.920385	0.60625	0.6698	5112659700	24	0.7814	0.558875	0.74066	6916794200	38	0.72328	0.606285	0.8286	5442689700	27
G5EEW6	0.98844	0.95884	0.893125	2045083500	5	0.77614	0.736215	0.86837	1115221200	3	0.789345	0.75732	1.0534	1139070200	4
G5EEW6;Q8I4J2	0.949765	0.728795	0.78747	3857757700	11	0.85935	0.72944	0.824175	4769534300	13	0.829055	0.70368	0.834915	17186673000	11
G5EEW7	0.78545	0.38863	0.54446	400489000	2	1.65858	1.72978	1.25188	128281000	2	0.705005	0.31256	0.44859	140455000	1
G5EEW7;M1ZJT7	0.73922	0.41441	0.55644	163406000	4	0.54914	0.271115	0.524215	261396000	3	0.48958	0.352215	0.607245	134067000	1
G5EEW7;M1ZJT7;Q86G94	0.705	0.44118	0.64121	423175000	5	0.57634	0.36242	0.60906	644104500	6	0.565605	0.36322	0.58507	217273500	4
G5EEW9	0.8944	0.67183	0.59674	171290700	4	0.77335	0.62679	0.78185	549419000	9	0.72346	0.60605	0.68703	437608000	5
G5EEX7	2.4302	6.0293	2.4854	2564600000	15	2.8779	6.4885	2.1226	1829824400	16	2.1094	4.3133	2.21135	2051315800	16
G5EEY5	0.69023	0.34642	0.52463	14531075900	42	0.64968	0.27448	0.41935	21447264600	57	0.55595	0.32655	0.57608	21570039300	52
G5EEY5;Q565A2	0.72965	0.39122	0.54333	3864431500	10	0.68727	0.25568	0.418	4587392300	13	0.57527	0.31889	0.66416	3948597300	13
G5EEY6	0.3305	0.074404	0.20638	130225100	3	0.24888	0.33501	0.82671	409240800	7	0.23781	0.20922	0.96819	826990800	9
G5EEZ0	0.89682	1.0033	1.1487	6235977000	12	0.87829	0.92812	1.1496	4712934700	15	0.895005	0.90519	1.0857	4878500900	10
G5EEZ1	1.0535	1.5121	1.4799	558212400	4	1.07385	1.40715	1.36565	330363000	7	0.87991	0.97819	1.25595	369311000	4
G5EEZ1;Q7YTU8	1.0098	1.2616	1.0396	425652000	1	1.0822	1.10725	0.988985	220035000	2	1.00647	1.09535	1.07752	129202700	1
G5EEZ4	1.00097	1.03235	1.07385	10672489900	18	0.91339	1.0247	1.1431	15841534400	20	0.79173	0.75942	0.97614	10570928700	17
G5EF01	0.65551	0.168615	0.263175	3055744700	10	0.846	0.342335	0.360245	5614798100	13	0.843765	0.24839	0.300135	2259949700	10
G5EF02	0.52878	0.79719	1.3004	1297096800	6	0.39346	0.42769	1.1078	2132222100	11	0.45605	0.309325	0.81427	1305020000	7
G5EF05	0.63893	0.37678	0.61867	486059000	1	0.75497	0.40238	0.544875	469091000	1	0.85292	0.4398	0.47908	739635000	1
G5EF07	0.91819	0.87775	0.94005	354524100	5	0.99817	0.95539	0.95384	958925800	5	1.00188	0.89627	0.985335	469505400	7
G5EF11	0.73535	0.49703	0.70572	2225959300	13	0.66289	0.46854	0.61935	6204449000	18	0.65025	0.427005	0.707905	4043188100	16
G5EF15	0.808305	1.2615	1.50265	1069025400	3	0.60506	0.74427	1.259	414298100	5	0.59953	0.74462	1.1615	573163000	4
G5EF21	0.73807	0.20455	0.27082	32737000	1	0.74299	0.25745	0.30927	274125000	2	1.1659	0.30324	0.27074	169874000	1
G5EF26	0.70401	0.41457	0.64147	9782178600	14	0.75186	0.46864	0.63551	10891365400	20	0.71525	0.46928	0.6806	11196366000	16
G5EF32	1.2272	1.1025	1.5325	291928000	3	0.81863	1.02308	1.3594	425915000	3	1.5214	2.01155	1.4975	297269000	3
G5EF32;Q7KNM6	0.95826	1.4141	1.4411	4636567200	12	0.8493	0.8623	1.0869	5146919000	10	1.03535	1.7314	1.53545	4170890000	7
G5EF32;Q7KNM6;Q6R020;Q86S16	0.947785	2.04925	2.1915	1419587600	7	0.86366	1.1956	1.43515	6329874800	11	1.06345	1.99605	2.107	3677944700	8
G5EF32;Q7KNM6;Q6R020;Q86S16;Q9Y059	0.87304	1.7722	2.169	5550872100	10	0.80449	1.1609	1.4305	6568048700	12	1.0078	1.9895	2.003	5793187700	12
G5EF32;Q7KNM6;Q6R020;Q9Y059	0.869355	2.1559	2.14655	5952232000	1	0.94779	1.13865	1.29315	2278290000	1	0.87014	1.9797	2.2422	2453867000	2
G5EF32;Q7KNM6;Q9Y059	0.95453	1.414	1.40565	3572883000	7	0.822945	0.88314	1.1037	4729297000	12	1.1097	1.6994	1.519	2747858300	10
G5EF32;Q7KNM6;Q9Y060;Q9Y059	1.0181	1.3602	1.248	1758851500	4	0.82203	0.9029	1.1139	2662495000	6	1.1486	1.7689	1.5835	1030614000	5
G5EF37	1.2337	1.3325	1.1708	126536254900	10	1.1839	1.2012	1.0743	183092282700	21	1.30215	1.38895	1.13755	145240604900	17
G5EF39	1.14065	1.67965	1.57885	311686000	1	1.0874	1.4212	1.4366	254948000	1	0.874195	1.05933	1.31375	819809000	1
G5EF39;G5EEA4;G5ECN3;G5EDJ5;O17833	1.7407	4.3462	2.3795	18110000	1	0.908585	1.1619	1.2099	213972300	3	0.98468	1.2349	1.2861	120467400	5
G5EF39;G5EEA4;G5ECN3;G5EDJ5;Q3S1I9;O17833	1.2374	1.5789	1.3131	630742000	3	1.17995	1.5656	1.36525	1943168000	3	0.89538	1.2554	1.2056	1478633000	3
G5EF46;G5EBT9	1.2072	1.1066	0.97263	2420280600	8	0.92965	0.85865	0.92571	2102166000	7	0.953165	0.94596	1.0123	1701791000	8
G5EF47	0.93	0.82758	0.93506	173801800	2	0.80611	0.78426	0.98809	434640000	9	1.06105	1.0422	0.914265	364660100	6
G5EF48	0.66447	0.3826	0.58661	1982097000	5	0.64397	0.37746	0.53495	2165110000	5	0.605585	0.36821	0.603655	2181684000	5
G5EF49	0.95861	1.2707	1.0435	475049200	6	1.0422	1.0196	1.0845	796584500	7	1.1008	0.95717	1.0192	337967000	10
G5EF51	0.66939	0.60753	0.77909	996756000	4	0.68476	0.61973	0.72473	281565000	5	0.56615	0.44552	0.80989	298096400	6
G5EF53	0.698595	0.4232	0.628865	17955818900	44	0.66596	0.34859	0.51111	31324207800	62	0.55816	0.36469	0.67313	20987859700	57
G5EF53;Q22944	0.67791	0.44758	0.71985	816400900	3	0.553675	0.25507	0.499435	635823400	2	0.41467	0.31546	0.7159	524321000	2
G5EF58	1.44755	4.2343	2.71425	217886800	4	1.0799	4.4765	3.7175	1421797100	9	1.6348	3.11625	2.41835	710730700	7
G5EF59	1.0532	1.0848	1.1157	233963800	3	0.8472	1.0042	1.6031	375292000	2	0.89253	0.76914	0.87822	165137000	3
G5EF59;G2HK18	1.45859	0.95699	0.694755	16963000	1	0.79996	0.78596	0.7764	27257600	1	0.77698	0.51182	0.58851	8031800	1
G5EF60	1.2318	1.2637	1.13565	296081000	1	1.14285	1.1419	0.98824	81655000	2	0.889435	1.1252	1.2872	68521000	1
G5EF60;G5EF60-2	1.1157	1.0046	0.86619	738168000	2	1.1957	1.00155	0.828435	442729000	3	1.04815	0.783895	0.737565	521302300	3
G5EF60;G5EF60-2;G5EF60-3	1.1306	0.83143	0.75388	5994068300	13	1.1201	0.7882	0.7064	6542695300	18	1.0364	0.66525	0.65153	4613374800	15
G5EF63	0.77824	2.4865	2.6485	32840000	1	0.47018	0.57923	1.1486	32333700	2	0.85326	1.0261	1.1948	151851900	5
G5EF65	1.162	1.2597	1.203	4369539600	10	0.88736	0.959205	1.18355	7094027000	12	1.1154	1.0613	0.92593	2121043300	11
G5EF68	1.035	0.86398	1.0875	71237000	3	0.60258	0.48321	0.797355	338938000	5	0.64639	0.56784	0.81651	890286000	9
G5EF72;Q7KPV0	1.22715	1.32435	1.08545	3369218300	13	1.11605	1.3061	1.0548	1845223500	13	1.1662	1.21665	1.01985	2535272900	11
G5EF77	0.94593	0.97129	1.0959	1163459000	4	0.63187	1.0942	1.3662	1589833700	4	0.708675	0.732355	1.10875	825738300	4
G5EF77;U4PQY8	0.64433	0.87624	1.1836	2134928600	9	0.93142	0.994065	1.1637	1637332000	9	0.7221	0.61384	1.1374	1621810400	9
G5EF83	0.763715	0.40781	0.5419	517379100	7	0.67445	0.37417	0.54216	1289442000	6	0.652485	0.416285	0.60223	757354100	5
G5EF84	0.873605	0.72027	0.813955	4160126700	15	0.80355	0.72462	0.8641	6180802600	19	0.76807	0.65627	0.85373	5809743000	16
G5EF86	0.97852	0.84676	0.882025	18683694100	15	0.91126	0.81453	0.86744	23402174900	19	0.92902	0.86525	0.94137	13836264600	15
G5EF87;H8ESF3	0.69988	0.47265	0.71394	6075590100	9	0.73753	0.3629	0.49765	5540177800	8	0.61816	0.397075	0.666805	5321094400	7
G5EF87;H8ESF3;H8ESF4	0.663305	0.418825	0.64225	14708242200	25	0.66427	0.305375	0.479365	27705198600	32	0.53064	0.335195	0.608675	24118522400	28
G5EF88;S6F588;Q68TI8;G5EEV7;S6FD39	1.0269	0.789785	0.797005	1129471800	11	0.98126	0.71782	0.729365	1579678200	19	0.90709	0.725825	0.845365	1853299500	18
G5EF96	1.0219	0.75673	0.77953	2770999200	15	0.95946	0.800495	0.764165	1409796200	16	0.88633	0.6733	0.82828	699022200	12
G5EF97	0.87535	0.73104	0.81701	8505021000	14	0.77978	0.65759	0.73886	9085165000	17	0.74598	0.65502	0.8779	4733447400	14
G5EF99	1.0667	1.404	1.35005	4551468000	6	1.0264	1.25815	1.24845	3153447700	8	0.97533	1.26325	1.32785	4376338000	6
G5EFA2	0.6924	0.25993	0.41881	3084237700	7	0.74519	0.28062	0.35617	5705800900	9	0.684605	0.33518	0.492715	3786697000	8
G5EFA8	4.1879	0.45136	0.109055	41676000	1	0.30849	0.41199	0.72885	34821000	3	0.51047	0.19616	0.51954	29800100	2
G5EFB4;G5ECZ9;Q9BI98	0.91776	1.11685	1.14705	1039204100	7	0.892645	1.19675	1.23015	896488800	6	0.892085	0.87271	1.00074	1523519000	8
G5EFB5	0.817575	0.65415	0.832615	22096546400	17	0.78254	0.837385	1.07125	30227858500	17	0.7685	0.58255	0.77815	20092443300	14
G5EFC4	0.836345	0.94411	1.0595	9495466400	29	0.77507	0.66455	0.85537	9474885100	35	0.747855	0.7086	0.990815	8364996300	29
G5EFC8	0.81523	1.3682	1.5985	3450449800	6	1.1049	1.5102	1.4816	4076365700	11	0.6422	1.1228	1.5877	3202365700	8
G5EFD1	1.0716	0.87032	0.84974	294062600	2	1.16995	0.96307	0.96596	1828313200	3	0.986775	0.774315	0.677665	105111600	1
G5EFD2	1.35525	1.43025	1.07245	107993000	1	1.2253	0.809995	0.910205	101759000	2	0.92597	0.804165	0.8967	640640500	4
G5EFD5	1.12015	0.35454	0.36754	267783600	6	0.781355	0.370785	0.42602	375534600	5	0.7453	0.29148	0.43643	326537800	7
G5EFD7	0.82265	0.647405	0.816245	21575850500	24	0.77367	0.66697	0.84799	17501658900	26	0.79365	0.61864	0.80144	20601098300	24
G5EFD8	0.74265	0.676015	0.9829	1047902900	8	0.74768	0.66539	0.865	2099958500	10	0.66229	0.58878	0.951985	1206753600	7
G5EFD9	0.61378	0.730405	1.23665	254971700	4	0.65987	0.722515	1.026	1232157100	10	0.70016	0.618245	0.92556	2641558000	9
G5EFE0	1.098	1.1705	1.0669	287517600	3	1.0233	0.86315	0.8244	541205000	3	1.02159	0.96059	0.9548	54621000	2
G5EFE3	1.15785	0.92588	0.824305	39869197000	20	1.4272	1.3169	0.91095	17143053600	23	1.11475	0.88941	0.846825	25193751400	17
G5EFE7	1.80965	2.1684	1.2704	1219379000	6	1.8867	2.1596	1.3084	648962700	9	1.6088	1.9866	1.1452	578225000	11
G5EFE9;Q7JLI8	1.25255	1.452	1.0838	215758000	3	1.1865	2.09975	2.28075	279108000	4	1.1368	1.17795	1.24435	106979400	4
G5EFF2	0.35839	0.25372	0.5307	70439000	2	0.23233	0.159985	0.689605	56511000	2	0.25763	0.23623	1.1688	52005200	3
G5EFF8;Q304D5	0.94839	0.92577	0.98988	15559289100	15	0.88798	0.869385	1.00405	11468174500	16	0.83689	0.7746	0.96967	10115511800	17
G5EFG0;Q17378	0.9588	0.94373	0.94421	9940895100	26	0.919245	0.84573	0.946115	8918910600	27	0.9358	0.80802	0.88879	7033148300	24
G5EFG3;B4E3X6	1.65895	1.6829	1.01175	2096674500	5	2.1072	2.22005	1.05495	2374765000	7	2.1303	2.2511	1.1608	2304499600	5
G5EFG4	0.889415	1.2843	1.44345	4144515200	2	1.01305	1.11775	1.3812	4792147500	2	0.83503	0.94225	1.2583	3262784700	2
G5EFG4;Q17340	0.954955	1.32375	1.35845	46755186800	37	0.926665	1.22265	1.3434	48523315700	42	0.998485	1.13445	1.15165	44313073700	37
G5EFH0	1.08515	1.9479	1.6668	4523368900	8	1.1853	1.83545	1.63365	6440535000	9	1.2332	1.3563	1.1551	6787819900	6
G5EFH1	0.79951	0.93871	1.0769	114381000	1	0.66813	0.46982	0.62183	67806000	1	0.70214	0.52472	0.76118	35222600	1
G5EFH4	1.00093	0.557745	0.55559	7369646500	10	1.0068	0.57089	0.56877	14786868000	19	0.98918	0.59964	0.62666	9994281000	11
G5EFH7	1.05765	1.1074	1.16405	2170927200	11	1.04395	1.04905	1.10165	5286800500	19	1.02675	1.04815	1.02895	1936281700	18
G5EFH7;Q7K783	1.08	1.15705	1.0197	925707900	4	0.99659	1.01211	1.0312	498051000	7	0.96237	1.0706	1.1395	760811400	8
G5EFH8	0.95503	0.955835	1.0581	2723578400	7	0.83021	0.82478	0.97656	14166789200	9	0.88068	0.996705	1.1737	3063321700	8
G5EFH8;H9G2P9	0.954125	0.956295	0.95129	7670976600	22	0.83791	0.78169	0.90215	9617017400	21	0.82867	0.987945	1.144	6266638200	18
G5EFI3	0.98472	0.32777	0.38813	163538000	1	1.1163	0.26523	0.25624	100418000	1	0.80906	0.46414	0.70468	265342000	1
G5EFI3;Q9XTR1	1.2411	1.1893	0.97178	213872000	2	0.684165	0.662575	0.95397	259761900	6	0.71823	0.6299	0.76389	79118000	2
G5EFI4	1.0848	0.51231	0.46629	210114882500	30	1.17125	0.579145	0.469245	358681313300	35	0.88805	0.36801	0.42154	369193363500	31
G5EFI6;G5ECH5;G5ED93	0.784745	0.747445	1.0843	822143600	3	0.78747	0.75465	1.0508	1803349200	7	0.78928	0.79484	1.1157	634789100	5
G5EFI6;G5ECH5;G5EFN0;G5ED93	0.8391	0.89268	1.0407	2665395600	14	0.92417	0.84312	0.975265	2828641900	16	0.774305	0.922935	1.13925	5315466700	15
G5EFI7;D9PTN5;Q9U3I3;D9PTN4;Q8MQ67;G5EF12	0.42836	0.43222	0.84664	177400000	1	0.60714	0.33909	0.58771	146102700	1	0.32219	0.22732	0.55964	171756000	1
G5EFI9	0.53433	1.1862	2.2867	4652800	1	1.3128	1.4108	1.1592	236503100	2	0.92462	0.89033	1.1403	76807000	2
G5EFJ0;G5EGS3	0.896785	0.749225	1.00818	252692000	3	0.95752	0.74024	0.68218	214695000	3	1.0566	0.75154	0.71509	108536000	3
G5EFJ0;G5EGS3;Q9GRC3	0.9369	0.79047	0.85502	3823669500	19	0.90055	0.70333	0.70714	2944594000	20	0.94449	0.72507	0.81175	3266646000	15
G5EFJ0;G5EGS3;Q9GRC3;B3GWD7;Q5FC31	0.995105	0.874375	0.882205	1549327000	7	1.14835	0.90383	0.805465	1944582000	8	0.926645	0.87097	0.915375	723505000	6
G5EFJ2	0.77767	0.811085	1.06295	6270019900	13	0.652555	0.532795	0.842855	15062763000	16	0.592	0.49834	0.88796	8228993400	14
G5EFJ2;H2KMJ3	1.058	0.8046	0.77559	147895000	2	0.65608	0.57344	0.93144	455327000	2	0.53924	0.54926	0.995625	492451000	2
G5EFJ2;H2KMJ3;G5EBS4	0.78355	0.68192	0.86016	3697837700	9	0.62789	0.47721	0.75385	8525980600	16	0.5439	0.41978	0.811995	5206636900	12
G5EFJ3	1.1787	0.19275	0.18179	25096942000	17	1.1288	0.25492	0.20632	22136904500	19	1.3711	0.31368	0.25458	28942053900	16
G5EFJ4	0.67058	0.40705	0.54232	2590541100	14	0.71276	0.32321	0.46618	4042451400	24	0.53524	0.36214	0.74428	5680624600	23
G5EFJ5	0.79292	0.42095	0.466145	327483600	5	0.78652	0.425005	0.59922	290524200	7	0.58578	0.35678	0.65119	430061100	8
G5EFJ7;H2FLM2;H2FLM1;H2FLM3	1.07315	0.94065	0.961795	242954400	6	0.91655	0.78165	0.77283	531543900	12	0.8291	0.91812	0.97929	396090400	10
G5EFJ8	1.0393	1.455	1.4696	5216820000	19	1.8629	2.14775	1.2628	8226853600	24	1.49755	2.4173	1.6778	8280635700	18
G5EFK4	0.91956	0.915435	0.936555	46553236500	16	0.90762	0.84444	0.949435	39822014300	23	0.93448	0.92245	1.0306	26686759300	13
G5EFK5;G5EES6	0.81158	0.66177	0.82795	11994302000	19	0.78218	0.66288	0.82409	12413657300	20	0.693985	0.66932	0.967625	8406593700	16
G5EFK5;G5EES6;I2HAD6	0.89206	0.75043	0.8297	422614000	2	0.78409	0.678235	0.879205	12157647200	4	0.75081	0.60545	0.88489	935188000	2
G5EFK9;G5EDU1;G5EC26	0.81707	0.83084	1.0127	2061280400	10	0.80864	0.75408	0.901515	1897877900	12	0.93626	0.8918	1.0092	1072612000	10
G5EFL1	1.3118	1.6488	1.0044	788112600	7	1.34015	0.82807	0.53801	1509955400	8	1.0578	0.96343	0.96156	1194697800	7
G5EFL4	0.986625	1.64415	1.9863	59566800	4	1.4165	0.71543	1.6296	115564300	4	1.1096	1.36125	1.4847	112128600	5
G5EFL5	0.948545	1.6073	1.7011	336486600	8	1.04234	1.86465	1.71045	493273000	5	1.1108	1.5188	1.5056	399710000	8
G5EFL5;G5EEF6	0.901085	1.5163	1.67945	68192000	1	0.90774	1.63625	1.7506	28759000	1	0.95943	1.44305	1.63335	12832500	1
G5EFL5;G5EFG1;G5EEL1;G5EC72	1.3891	2.8726	2.1935	3209696000	4	0.87391	2.9202	3.2849	3237003000	4	1.02295	1.89005	1.94825	3676931000	4
G5EFL5;G5EFG1;G5EEL1;G5EEF6	1.4588	4.82035	3.37095	65259000	1	0.7973	3.7061	4.58665	368258000	3	1.2895	4.441	3.8033	62237000	1
G5EFL5;G5EFG1;G5EEL1;G5EEF6;G5EC72	1.3571	3.171	2.3393	17188007100	20	0.820635	2.42795	3.14045	15660836000	19	0.97622	1.8129	1.9413	11316147100	15
G5EFL7	0.65857	0.41198	0.70414	272894000	5	0.575975	0.469835	0.9096	442727000	5	0.66464	0.59659	0.89923	766826000	7
G5EFM0	0.81269	0.6382	0.77251	4730212100	21	0.699385	0.465225	0.6587	6942836200	25	0.76565	0.55234	0.77403	4851629400	20
G5EFM4	0.99067	1.0754	1.134	226515400	2	1.48605	0.94941	0.658445	106901000	2	1.0294	0.82162	0.88109	224103900	1
G5EFM4;G5EDD3;G5ECG5	1.0311	1.09785	1.05035	9970637700	34	0.982565	0.980105	0.99435	13127169500	46	0.825705	0.795155	0.98357	12465953300	46
G5EFM4;G5EDD3;G5ECG5;Q86NF7	1.0436	1.1011	1.0443	8966030800	44	0.963325	0.982435	1.0104	9094765700	49	0.920095	0.852995	0.971025	10118580100	44
G5EFM4;G5EDD3;G5ECG5;Q86NF7;G5ECY5	1.2028	1.07115	0.91619	884387000	3	1.00275	0.60784	0.6777	60415000	1	1.1223	1.08007	1.11365	115789000	1
G5EFM4;G5EDD3;G5ECG5;Q965L0;Q19011	1.1471	1.44	1.2842	540591000	3	1.08495	1.3018	1.1762	562559500	3	1.0277	1.0728	1.0165	1007956000	3
G5EFM4;G5EDD3;Q86NF7	1.0417	1.0741	1.0574	5672779000	18	0.969745	1.0396	1.04435	5373242300	18	0.88258	0.93284	1.0363	8506249200	16
G5EFM7	1.1278	1.3056	1.23535	5796130200	13	1.0569	1.53715	1.319	5882113600	13	0.96702	0.96655	1.06435	8286922000	13
G5EFM8;G5EFR3	1.2008	1.3757	1.2168	703199300	5	0.929745	1.3438	1.4578	1859129800	7	1.1687	1.3657	1.3092	1216478000	9
G5EFM9	1.1786	1.07955	0.937695	560545000	4	1.0302	1.0039	0.91162	1046914700	10	1.1879	0.90941	0.859065	1011721000	8
G5EFN2;G5EFK2	0.61954	0.50822	0.84202	139559000	4	0.83827	0.64439	1.0733	432348000	7	0.57922	0.44047	0.78638	323482900	4
G5EFN2;G5EFK2;G5ED67	0.91567	0.43017	0.48466	137151000	2	0.93882	0.7364	0.65758	283807000	5	0.89081	0.63506	0.6744	138115000	3
G5EFP2;G5EDL9	1.2055	1.0019	0.83547	40384147500	19	1.5503	1.4039	0.87034	23377809000	23	1.472	1.3877	0.87297	49114132600	19
G5EFP3	0.950065	0.95653	1.00605	9658247600	25	0.85197	0.89935	1.1014	14663597400	29	0.85144	0.95612	1.1335	8859229300	28
G5EFP3;Q9U2G5	1.0941	1.1836	1.12165	2286759000	4	0.876605	0.76989	1.03659	817827000	1	0.69705	0.81982	1.063	791817100	1
G5EFP4	0.420275	0.1437	0.30018	4573404200	12	0.58336	0.21394	0.38375	18836840000	16	0.440455	0.15781	0.330315	13714228000	14
G5EFP5	0.85267	0.56163	0.64291	5547818100	11	0.88679	0.502375	0.58932	3872278500	11	0.89025	0.57695	0.671085	2510484700	9
G5EFP8	1.3205	2.0962	1.5177	938720600	10	1.117	2.2389	1.88275	1659474700	11	1.00007	1.576	1.59415	610605900	7
G5EFQ1	1.0731	1.2539	1.2793	86182000	2	1.241	1.2265	1.0559	150728100	4	1.3144	1.3766	0.961475	159703000	4
G5EFQ9	0.98755	0.7044	0.76521	3314327000	3	0.990215	0.69342	0.679185	1504448000	3	0.97666	0.67224	0.83229	1560625000	3
G5EFR0	1.6232	10.183	5.9743	350811500	4	1.3126	3.6469	2.3459	206690000	6	1.2128	6.5527	5.7488	58541500	3
G5EFR6;G5EC39;G5EC04	1.25805	1.9511	1.53615	313787000	2	1.4653	1.5535	1.0334	93101000	1	0.775705	1.4683	1.88535	35572000	1
G5EFR6;G5EC39;G5EC04;F5GU98	1.1871	1.54365	1.2793	5006688200	17	0.754805	1.34465	1.78145	1744522000	14	0.78717	1.8521	2.5735	1327245000	12
G5EFR8	1.1283	2.1264	1.70615	141119200	5	0.908015	0.83498	0.94365	90316000	3	1.4227	1.8619	1.49845	326285900	5
G5EFS0	0.66381	0.145055	0.20841	345692000	2	0.74032	0.29939	0.34044	416169000	2	0.679645	0.25443	0.35792	176946000	3
G5EFS1	0.9293	0.81859	0.83388	527796500	7	0.90386	0.56734	0.74915	673186000	6	0.65732	0.59556	0.89116	570403200	5
G5EFS2	1.1775	1.2398	1.07875	5004382000	10	1.2342	1.4142	1.0508	10574481000	11	1.40845	1.61205	1.09465	7848747700	10
G5EFS4	0.91386	0.947655	1.01615	7813461500	10	0.87983	0.809675	0.901665	8869504000	11	0.82885	0.75978	0.96393	3283019000	9
G5EFS5;Q9N5T2	0.87241	2.3883	2.50605	11122407300	16	1.8265	4.3963	2.2567	9474490900	20	1.9752	6.3944	3.3259	12318026500	18
G5EFS5;Q9N5T2;Q9N5T0	0.49522	0.69846	1.1791	1308798000	2	1.98005	4.6331	2.442	1251520100	4	1.9403	6.739	3.3365	1658090900	4
G5EFS5;Q9N5T2;Q9N5T0;O17252	0.88413	2.48105	2.7065	2764740000	2	1.74385	3.70655	2.22115	1523920000	2	2.07745	5.9168	3.4041	2101594000	3
G5EFS9;Q9U3C6	0.630265	0.56012	0.88128	1744985700	8	0.668	0.396825	0.599595	2964639000	8	0.6321	0.58616	0.83541	2360839000	8
G5EFT5;Q6Q4G5	0.79651	0.772905	0.89589	1154584300	9	0.682965	0.826725	1.2519	1693868600	11	0.79539	0.62542	0.842	999962100	11
G5EFT9	0.94022	0.73636	0.95436	22818000	1	1.0355	0.66546	0.69925	79097000	2	0.80382	0.69071	0.88886	122053000	3
G5EFV2	0.7968	0.99223	1.3219	914184000	10	0.80194	1.0605	1.2042	761197000	12	0.877485	0.846265	1.08835	1058382000	12
G5EFV4	0.749	0.57433	0.81098	31645862400	7	0.79175	0.414555	0.535815	41454826200	10	0.66255	0.414255	0.650205	38463300600	8
G5EFV5	0.88228	0.663775	0.723145	1777281000	3	0.65709	0.38901	0.582575	1504743200	4	0.82841	0.48219	0.67903	5103259000	4
G5EFV6	1.3101	4.4396	2.866	80257000	2	2.0483	5.2335	2.6126	148749000	4	1.3961	2.6211	1.8703	94591400	4
G5EFV8	3.3889	1.1315	0.35382	48509000	1	0.872565	0.86365	0.8931	276594100	5	0.43459	0.41103	0.90764	343727000	3
G5EFW0	0.89067	0.80293	0.9806	1169789100	7	0.698555	0.738305	0.901545	1052219400	6	0.68366	0.60607	0.86269	1113989400	7
G5EFW3;G5EBH3;G5EC35	0.96821	0.52346	0.56682	145566000	2	0.82489	0.462275	0.56266	922077000	4	0.62701	0.51166	0.70589	205951000	3
G5EFW3;G5EBH3;G5EC35;G5EG97	0.821645	0.43889	0.532075	106612403000	182	0.86629	0.420975	0.474	130917463100	212	0.73361	0.35651	0.49861	137447429200	191
G5EFW8;G5EFU2	1.3364	3.8187	2.6019	737699100	4	1.3829	3.2608	2.425	3152970300	5	1.1289	2.47305	2.2527	2840748000	4
G5EFW8;G5EFU2;O01813;B4YEQ8	1.0915	2.8216	2.5781	915713100	1	1.9881	2.9094	1.3581	823350000	1	2.3206	1.8779	1.4159	329530700	1
G5EFX2;G5EGE3	0.87739	0.82744	0.91298	3002807800	21	0.834065	0.707965	0.860745	4497438900	24	0.842735	0.859445	1.0352	3929613300	26
G5EFX8	0.835105	0.966615	1.1873	5449840100	12	0.805255	0.939705	1.05615	5452392900	15	0.82856	0.82942	1.00535	4609239700	12
G5EFX8;Q0PDJ7	0.75721	0.87299	1.2054	2946485000	4	0.88546	0.9701	1.19505	3002319600	6	0.93231	0.93508	1.0448	4438585000	6
G5EFY6	0.91854	0.82156	0.86427	6255473300	18	0.88903	0.7048	0.7942	10754600600	27	0.808	0.72128	0.88901	5496217800	23
G5EFZ3;Q9XXH4	0.62502	0.78976	1.1636	284238000	1	0.752215	0.41012	0.48826	222340000	2	0.53283	0.5014	0.59333	285285000	1
G5EFZ3;Q9XXH4;Q9XXH3	0.75299	0.49127	0.62179	506050700	7	0.69868	0.35934	0.540125	1667794700	10	0.53938	0.39626	0.70737	2637221400	14
G5EFZ5;G5EG22	0.825645	0.850885	1.0672	2512698000	4	0.84492	0.74965	1.1299	2094640000	2	0.8799	0.9508	1.0872	1865648000	3
G5EFZ9	1.0724	1.14275	1.09715	1137723400	9	0.997515	1.3548	1.3089	186393800	7	1.3298	1.5722	1.2127	374336900	8
G5EG02;Q8MQA1	2.5095	4.368	1.8744	17564000	1	0.918765	0.57399	0.876375	236869800	3	0.66288	0.85019	1.2484	278737500	4
G5EG03	0.83461	0.19444	0.2378	17614858400	23	1.2855	0.27934	0.22197	18475261200	31	1.2227	0.31547	0.26853	19464475300	28
G5EG04;L8EC40	0.90533	0.48839	0.55472	12968000	1	0.516	0.62749	1.3815	164184000	2	1.2122	1.8559	1.3584	404836000	2
G5EG11	2.1321	7.2222	3.4698	4262985000	7	1.8859	7.904	4.6793	2536657400	7	2.23975	9.7391	3.99875	2355712300	6
G5EG11;G5EG11-3;G5EG11-2	1.5046	6.6915	4.2753	175025900	1	0.652795	3.0493	4.9657	181653000	1	2.2629	10.2432	4.5835	134967000	1
G5EG13	0.90135	0.5929	0.62406	8203120700	12	1.00205	0.64638	0.62073	49161839700	21	1.0335	0.60988	0.61767	21723269900	18
G5EG14	0.877315	0.97397	1.14805	1224104900	8	0.771995	0.908835	1.13925	4329095700	10	0.82327	0.76173	0.93074	1948003000	10
G5EG14;G5EG14-2	0.86772	0.94299	0.97006	1967146400	8	0.717885	0.576925	0.69615	2695524100	8	0.665185	0.42495	0.84905	2259862000	6
G5EG14;G5EG14-2;G5EG14-3	0.85383	0.85375	0.98778	241423200	3	0.77859	0.81966	0.999875	474878000	4	0.90865	0.803655	0.9388	949689800	4
G5EG17	0.904435	0.97296	1.07255	2727161900	24	0.81767	0.83912	1.0948	3337136100	32	0.85173	0.87798	1.0322	3550232600	26
G5EG18	0.46169	0.11983	0.258995	15022800000	14	0.925185	0.22446	0.245125	19766095200	14	0.78414	0.18625	0.24383	19446379600	12
G5EG26	0.951135	0.91457	0.881495	2160598000	7	0.95828	0.932555	1.12935	2832473600	10	0.81342	0.781315	1.0427	2102423000	11
G5EG28;G5EFF9	0.96628	0.873605	0.91759	3233000200	10	0.99197	0.86591	0.929845	3861972800	11	1.02345	0.945075	0.953505	4007796400	9
G5EG29;G5EEB3;G5EGT0;G5ECD7	0.89513	0.803985	0.851535	1124984500	14	0.86691	0.795105	0.89154	2167200400	20	0.831215	0.76802	0.98192	1292623200	15
G5EG38	0.843835	0.62542	0.72244	2571179800	12	0.86969	0.55601	0.62913	6658519500	24	0.752225	0.50624	0.724665	7582544500	20
G5EG39	1.4987	1.0208	0.75141	181324000	2	2.4996	3.8891	1.3257	54670000	2	1.8104	5.0822	2.6988	268331000	2
G5EG43	1.0388	0.75744	0.71173	1687018000	3	1.0807	0.76201	0.72999	6955758500	6	1.1734	0.647885	0.52642	1814959000	4
G5EG47	0.84517	0.89447	0.965455	658022500	3	0.895465	0.738755	0.84199	3217967000	5	0.88845	0.72408	0.88691	590320200	4
G5EG49	0.86056	0.78267	0.9603	937206000	2	0.91766	0.65318	0.65311	366427000	5	0.937905	0.803655	0.758395	330922000	4
G5EG50	1.0703	0.88562	0.84972	1189914500	7	0.999525	1.02385	1.0757	3363128000	10	1.17205	0.98556	0.862035	2654919100	9
G5EG51	0.747255	0.73639	1.01524	2564841000	11	0.66826	0.62792	0.92823	2423064700	26	0.658585	0.61667	1.04095	2193794900	22
G5EG53	0.75935	0.533915	0.62222	239204600	3	0.70179	0.49692	0.49342	1514971200	4	0.64197	0.39144	0.66588	1060000600	4
G5EG53;H2L0C7	0.96439	3.3289	3.7701	49260000	1	0.76062	0.41454	0.56095	86424000	1	0.44874	0.36095	0.93298	82337700	2
G5EG54	0.77405	1.1818	1.4215	1709359000	10	1.7368	2.0593	1.2743	772970200	12	1.3372	2.47915	1.68435	796314600	9
G5EG57;H9G2Q4;G5ECF5;H9G2Q5;G5EGJ0;H9G2Q7;H9G2Q3;H9G2Q8;H9G2Q6;H9G2Q2	1.0022	1.0041	0.94666	2986671000	6	1.1483	0.94013	0.88364	1491626000	8	1.0724	0.97578	0.89013	4963053500	9
G5EG58	1.2154	1.00206	0.801835	5286231200	18	1.87785	1.8157	1.02495	6960485000	25	2.0585	1.5689	0.78995	7038037600	25
G5EG58;P34712	1.9217	1.84705	1.08675	423350000	1	2.44775	2.75815	1.1277	599980000	1	2.5049	2.6516	1.0817	1228226000	1
G5EG59	1.2103	1.0777	0.81972	231831000	2	1.072	1.0469	0.75308	78689000	3	1.0395	0.82733	0.87323	13989000	1
G5EG61	1.1377	2.018	1.84185	663708000	1	1.01866	1.75275	1.7562	59201000	2	0.84348	1.2626	1.7682	273834800	6
G5EG62	1.08615	1.44885	1.35475	9922358400	25	1.17095	1.3831	1.19755	10781313400	25	1.1987	1.49225	1.2563	14156549600	24
G5EG65;Q7Z135	0.956225	0.80749	0.83648	1569816600	7	0.87144	0.58798	0.6666	3238174900	9	0.806205	0.677305	0.86035	3551978000	9
G5EG68	0.967975	0.93952	1.0591	1879254000	2	0.89398	0.88582	0.98013	2541859000	1	1.08225	0.840065	0.850405	4103662000	2
G5EG78	0.79877	1.7563	2.2421	794489000	10	0.8724	1.0161	1.0694	6159048200	14	0.73248	0.98718	1.4127	2432174000	16
G5EG83;Q8MQ04	0.711795	0.22519	0.358075	579441000	1	0.765225	0.235585	0.31492	1982201000	1	0.66546	0.35849	0.53945	560899000	1
G5EG83;Q8MQ04;G5EC43	0.67428	0.26453	0.41971	9715810600	24	0.700995	0.268925	0.368395	15750414800	25	0.656	0.32955	0.55166	8023183100	20
G5EG86	0.93047	0.79902	0.78487	349382900	2	0.79052	0.75819	0.96999	835666300	6	0.73819	0.71434	0.97764	571797900	8
G5EG87	0.87465	1.0548	1.3683	3674500	1	0.79979	0.859825	1.00846	100563000	2	0.86926	0.95891	1.0481	45458000	1
G5EGA3	0.77812	0.542675	0.745325	157000000	2	0.50703	0.843695	1.1409	344149000	4	0.80145	0.60097	0.88443	201471900	6
G5EGA5	3.0494	11.622	4.0152	45892934900	15	2.0364	13.0765	6.2812	25283975200	19	3.7567	12.8495	3.4523	20153963500	15
G5EGA6	0.98191	0.76361	0.83003	4971362200	14	0.94426	0.81551	0.84342	2926216500	15	1.095	0.7407	0.70573	3349893500	13
G5EGA7	1.1012	1.26325	1.18365	3502757100	9	1.2004	1.27925	1.0615	3198438000	8	1.3634	1.5438	1.1565	5596580700	10
G5EGB1	1.0606	0.73485	0.7728	38436625000	2	1.1308	0.70245	0.60372	37722328000	2	1.0297	0.77439	0.75465	34472125000	2
G5EGB1;Q20684	0.93155	0.62281	0.66767	572035817200	34	0.93012	0.59455	0.64739	574361798400	38	0.834855	0.599145	0.74205	500691815300	33
G5EGB3	0.835285	0.58263	0.71588	6690840700	12	0.78991	0.67244	0.80086	5778822900	12	0.69155	0.59512	0.85304	10482199000	17
G5EGB9	0.99939	0.58302	0.58085	385560800	8	0.78136	0.52139	0.738	911585700	6	0.87905	0.66686	0.77922	995844900	9
G5EGC7	3.77175	2.8117	0.78717	2058282000	5	2.3483	1.0677	0.43833	3627590300	7	1.6869	0.93941	0.60766	7817831200	9
G5EGD0;G5EE32	1.0329	0.86883	0.862225	16233434300	74	0.96887	0.86535	0.82835	22434125800	111	0.93932	0.780645	0.857705	18186755500	90
G5EGD5	1.26105	0.58216	0.462425	431607000	2	0.99417	1.0259	1.1665	160226000	1	0.74583	1.1275	1.4579	113090000	1
G5EGD5;G5EEX4	1.40855	0.578155	0.47361	310829800	2	0.901405	0.87722	1.00377	270313000	2	1.0763	2.19205	2.0374	166700500	2
G5EGD5;G5EEX4;Q8WSZ7;Q9N3U9	1.3356	0.70922	0.5105	1720793000	3	0.84534	0.91609	0.950985	345037000	2	1.23375	2.1247	1.92135	826184000	3
G5EGD7;G4SL75	1.5255	0.9769	0.6439	30804000	1	1.1725	0.38404	0.3386	55439000	1	0.889765	0.457075	0.55572	130994000	2
G5EGD8;G5EE70	0.732765	0.39434	0.57266	16514000	1	0.51348	0.83769	0.42376	115670000	2	0.35475	0.92303	1.5276	99096000	3
G5EGE8	1.2002	1.1137	0.88522	322794000	2	0.8094	1.1847	1.4264	113002800	3	0.41181	4.3632	11.18	13521000	1
G5EGE9	0.721895	0.506635	0.70771	7749782000	38	0.63668	0.35814	0.565655	10614105300	44	0.540565	0.372575	0.69738	7611342900	39
G5EGF7	0.70921	1.16877	0.95133	131100600	3	1.2963	0.74224	0.65058	156471000	2	1.19505	0.54747	0.46104	240413000	2
G5EGG2	0.81995	0.82831	1.0547	211872700	3	0.82997	0.86932	1.1358	263948000	5	0.75261	0.699465	0.898445	573669000	7
G5EGG8;L8E822;Q95Q25	0.75169	0.74836	0.858905	1505957500	5	0.605545	0.55197	0.74526	2935313100	12	0.784935	0.521215	0.72347	655648900	4
G5EGH2	0.91898	0.68758	0.7572	2380386000	11	0.92652	0.609945	0.679435	5177137900	16	0.833685	0.671485	0.78605	5057582200	16
G5EGH4	1.1702	1.5119	1.3802	252399000	5	1.3829	1.4998	1.0204	793927000	4	1.2115	1.3335	1.2295	480839000	9
G5EGH6	1.2274	10.7635	11.5889	1298876000	3	0.80728	7.60035	9.29605	2424520000	6	0.39539	2.6862	8.5705	750130000	3
G5EGH7	1.9777	4.7899	3.0865	542486000	1	2.2685	3.3322	1.69345	600691000	1	1.8347	3.4196	1.83515	1057530000	1
G5EGI1	0.744265	0.52339	0.67313	2166477300	25	0.783875	0.377595	0.45584	4357946500	37	0.66683	0.38095	0.63394	3938570900	30
G5EGI7	1.0053	1.1355	1.2088	2103975600	3	1.03565	1.21955	1.13925	1085694000	5	1.03508	1.02198	1.1068	640467000	2
G5EGI8	0.85127	1.0092	1.2364	17191000	1	1.15895	1.14935	1.01223	100914000	1	1.2009	1.1792	1.0682	135058500	3
G5EGJ4;G5EG90	1.5794	2.2581	1.5105	24592000	1	0.534345	1.6483	3.58305	24086700	2	0.95341	2.8124	2.96965	100655600	4
G5EGJ5	0.952865	0.92036	0.90687	486167000	4	1.025	0.87906	0.78895	757867000	8	0.88951	0.66527	0.79021	743895000	7
G5EGK1;G4S9F5	1.1308	1.1612	1.025	49940516200	73	1.1328	1.0296	0.9084	68571817300	83	1.0521	1.0118	0.98419	52562232600	73
G5EGK1;G4S9F5;Q95XN3	1.0319	1.0064	0.96752	25885827900	33	1.0332	0.9912	0.97607	26722871500	27	0.96529	0.91827	0.96782	30687668900	26
G5EGK1;Q95XN3	1.1007	1.0925	0.99616	52602952800	44	1.072	1.0022	0.94664	86611803000	51	0.98516	0.97997	0.99545	64896643800	57
G5EGK7	1.9279	4.2692	2.2154	1470082000	8	2.35125	2.50875	1.0535	3287847800	15	1.9978	2.9543	1.5477	2613346700	11
G5EGK8	0.87562	0.77183	0.90486	33577104000	15	0.8886	0.73177	0.86792	30284092600	19	0.855165	0.746135	0.968165	21138992000	15
G5EGL2	0.9183	1.273	1.3731	7964650800	5	1.0173	1.265	1.3056	24492860300	6	1.1235	1.27485	1.15595	8379382100	5
G5EGL2;G2HK05	1.0059	1.3266	1.34625	14862899700	13	1.0001	1.2985	1.3178	22770883200	16	1.1743	1.2586	1.1692	20021621700	12
G5EGM3	0.66865	0.74211	1.1167	860952900	14	0.626855	0.552155	0.887325	982584200	16	0.564015	0.50754	0.86377	1370843300	18
G5EGM9;G5EG81;N1NVC1;N1NV23	1.1448	0.883035	0.90306	186071800	1	0.48252	0.69259	1.5257	7740153000	1	0.620655	1.4885	2.4321	2071970000	1
G5EGM9;G5EG81;N1NVC2;N1NTH7	0.85286	0.67877	0.7816	936669000	6	0.90958	0.61922	0.72885	1302252600	15	0.76701	0.61791	0.829945	1534394100	13
G5EGM9;G5EG81;N1NVC2;N1NTH7;N1NVC1;N1NV23;N1NSH8;N1NTM2	1.06595	0.90674	0.77377	1080785500	11	0.91397	0.59592	0.71098	2641934800	17	0.81603	0.62579	0.78744	6083265500	22
G5EGN2;G5EGN2-3;G5EGN2-2	1.692	7.5641	4.4695	2053199500	2	0.996285	7.1388	6.8141	6464434000	3	1.55805	5.4568	3.81045	806965800	3
G5EGN2;G5EGN2-3;G5EGN2-2;G5EGH6	1.91545	14.67	8.24135	629485000	1	1.12185	13.855	14.0335	1075591700	2	1.5835	8.7492	5.60475	54890400	1
G5EGN7	0.65007	1.4474	1.805	414178100	2	0.91478	1.96845	1.86725	375381800	2	1.24045	1.22289	1.20655	480084000	2
G5EGP4	1.8675	2.0345	1.1298	35038657000	28	2.058	2.4941	1.2158	43273440600	38	1.75415	2.4484	1.44715	62658871000	37
G5EGP8	1.02665	0.891395	0.874885	46894040800	6	0.960765	0.943625	0.998855	44312346400	7	0.758305	0.673745	0.875025	30846736400	7
G5EGQ6;H1ZUX1;H1ZUX0;G5EGQ6-2	0.96678	1.02031	0.79888	111585600	3	2.49735	0.904575	0.41154	31890000	1	0.89585	0.82924	0.94955	96391700	4
G5EGQ6;H1ZUX1;H1ZUX0;G5EGQ6-2;Q8I7J1	0.796965	0.70392	0.92629	120301200	4	1.092	0.69637	0.66762	88285800	3	0.66188	0.63521	0.88801	113117200	4
G5EGR6;Q3LTR7;G5EES3	1.2068	1.2115	0.99089	3360657000	12	1.1194	0.95488	0.89974	7380246100	23	0.9648	0.93807	0.98107	7047489300	15
G5EGR8	1.1087	1.04215	1.03612	466696000	3	1.1609	0.89069	0.9707	625436000	5	0.97473	0.97912	0.96873	250392000	3
G5EGS0;G5EGQ3;Q9XWL8	0.79396	0.68364	0.97062	1306109000	4	0.64545	0.62578	1.0339	53695400	2	0.73997	0.87178	1.2915	707196000	3
G5EGS0;G5EGQ3;Q9XWL8;H2KMK1	0.75755	0.96554	1.2785	1133661000	5	0.727655	0.512645	0.944295	910795000	6	0.61373	0.61177	0.99908	895163000	6
G5EGS5	0.97027	1.0046	1.0389	8122557700	33	0.99113	0.923225	0.934975	10899167800	44	1.0063	0.90944	0.96652	8577351500	36
G5EGS5;H8ESE7	0.8542	1.1571	1.141	1189115000	3	0.87764	0.8428	0.878035	1074309000	5	0.84462	0.77087	0.95126	1649458400	5
G5EGS8	1.57125	1.6311	0.999275	6535187100	21	1.34705	1.7232	1.23105	6983430400	20	1.71295	1.5601	0.818155	3836791800	17
G5EGT6	0.8245	0.75104	0.87675	133668000	1	1.28975	1.03489	0.951155	1520410000	1	1.5807	0.59834	0.40242	827657000	1
G5EGT6;I2HAA9;I2HAA8;Q9N574	0.93981	0.75699	0.80489	368471000	2	0.73654	0.83153	0.896505	369054000	2	0.63882	0.767705	1.1545	445142000	2
G5EGT6;I2HAA9;I2HAA8;Q9U1R5;Q9N574	0.78899	1.01479	1.1316	401810500	1	0.69252	1.1876	1.4946	336369000	1	0.59288	0.67229	1.3091	1005494000	1
G5EGT6;Q9N574	0.773985	0.87441	1.06365	1471946700	6	0.70277	1.0006	1.4487	1727241600	7	0.831255	0.82149	1.0605	1818069400	8
G5EGT7	0.912755	0.894435	0.99504	45949758700	41	0.9631	0.90116	0.95872	73348681800	51	1.0006	0.86165	0.90466	45655596100	42
G5EGT9	0.883175	1.18645	1.3636	63620000	1	0.5157	0.66822	1.2944	8996400	1	0.41452	0.69375	1.7022	91478000	2
G5EGU1	0.88672	0.99924	1.0488	3511545000	1	0.70467	0.66203	1.03182	1789730000	1	0.90441	0.81355	0.89644	2970514000	1
G5EGU1;Q8T3G5	1.01895	1.0419	1.0359	14601741800	10	1.0436	0.932665	0.918195	9998487400	12	0.878405	0.820755	0.95869	8547287000	10
G8JXY2	0.905625	1.02807	1.1676	371559000	2	0.70351	1.3798	1.5754	200082000	2	0.76559	0.823015	1.0743	216967000	2
G8JXY2;Q17693	1.41245	1.74465	1.2484	59164019400	29	1.04065	2.59765	2.3266	45963893300	32	1.35865	1.67765	1.23905	25403349800	25
G8JXY9;Q11073	0.867015	0.731495	0.85128	9892598000	10	0.75128	0.580545	0.726055	7782263600	8	0.69603	0.61075	0.87249	7818032600	8
G8JY24;Q27873	0.87804	0.59477	0.636	1119089000	5	0.79292	0.7498	1.101	469542100	6	0.64426	0.46823	0.67075	477454000	5
G8JY31;Q21268	0.96883	0.84258	0.77514	13986229200	9	0.883315	1.1238	1.0846	29815920600	12	0.865355	1.13425	1.23385	9828287000	10
G8JY51;Q18449	0.80906	0.842735	1.05165	405953900	3	0.89923	0.719515	0.781445	520817800	4	1.00675	0.941295	0.99141	596207700	2
G8JY63	1.7627	0.80264	0.46894	97329000	1	0.3868	1.16931	2.98735	97710000	1	0.63716	0.10075	0.162	65171000	1
G8JY65;Q10665	0.911635	0.650225	0.768745	152095600	3	0.40424	0.53632	1.3788	19419000	1	0.79987	0.53834	0.77632	86168300	2
G8JYA5	0.880185	2.4204	2.8125	18183700	2	1.1592	1.218	1.6069	83109500	1	1.1997	1.94775	1.64435	37257000	1
G8JYA5;P51559-2;P51559-5;P51559-3;P51559-4;P51559	1.074	2.14285	2.07875	458279100	9	0.974575	1.9617	1.8361	423562000	4	1.0843	2.3192	2.1365	684080000	5
G8JYE4;P91406	0.84722	0.784155	0.997605	2074577000	5	0.85899	0.72634	0.80099	2244413800	5	0.718	0.49032	0.71158	2125030000	5
G8JYE4;P91406;P91406-2	0.86621	0.82881	0.976565	5616604000	13	0.81898	0.68588	0.85869	7633789300	18	0.76055	0.58324	0.8021	6512217200	13
G8JYE5;Q23525	1.1717	1.3631	1.1404	8791518600	14	1.09845	1.4713	1.25585	8544309900	14	1.1354	0.97582	0.93806	4039764900	13
G8JYG1;Q9U757	0.87001	0.609605	0.823945	11242871000	6	0.83436	0.61128	0.715845	10412634000	9	0.95791	0.66197	0.742125	8963901400	9
G8XYY4;O01839	1.1096	0.818	0.86597	310856900	5	0.84733	0.82636	1.0628	1101886000	8	0.933935	0.857515	1.08125	413198900	7
H1UBJ9	0.87043	0.73444	0.73392	736368000	3	0.91752	0.64746	0.78629	912883000	4	0.88115	0.64555	0.71631	373313000	2
H1UBJ9;H1UBJ6	0.85631	0.69395	0.86476	8404782300	6	0.89599	0.726725	0.8294	4207110500	11	0.870385	0.619445	0.703695	3926461400	8
H1UBJ9;H1UBJ6;H1UBJ8	0.888455	0.6639	0.77088	875758000	3	0.82588	0.69713	0.79681	2417131000	5	0.851055	0.641065	0.790995	1488427000	4
H1UBJ9;H1UBJ6;H1UBJ8;H1UBJ7	0.99737	0.88293	0.6304	190030000	1	0.82849	0.82649	0.85467	233320000	2	0.834045	1.95246	2.37872	82758000	2
H1UBL0;H1UBK9;H1UBK8;Q8I103;Q56VX4	0.96636	1.103	1.2426	442374000	6	0.97142	0.83369	0.69748	496371000	10	0.931285	0.84099	0.855755	707021700	12
H1ZUV6;O01824;G8JXZ7	0.915395	0.753475	0.8375	2845370000	6	1.0027	0.7693	0.79825	3681437400	7	0.95735	0.82786	0.95942	2487628000	5
H1ZUW4	0.83247	0.71235	0.83877	593252000	1	0.7552	0.56988	0.7124	387386800	1	0.76816	0.54096	0.76769	360318600	1
H1ZUW4;Q20432	0.93276	0.83077	0.91214	567416000	3	0.86859	0.71278	0.8287	6341910000	3	0.85458	0.68259	0.9447	1063033000	4
H1ZUX6	1.18645	0.69369	0.57093	3068450000	1	0.730875	0.72255	0.962885	834894000	1	0.74111	0.58849	0.77568	709018000	1
H1ZUX6;O45000	1.07835	0.825445	0.793475	21274193200	46	1.0517	0.79743	0.75273	23365042500	50	0.95409	0.720925	0.79593	19654688100	48
H2FLG5;H2FLG4	0.76536	0.60309	0.83146	445172400	10	0.70342	0.42531	0.60975	1784344400	16	0.56053	0.39676	0.7319	1228367700	16
H2FLG7	1.2575	1.6319	1.39345	363710000	1	1.10573	1.22905	1.04075	225142000	1	1.35045	1.17832	1.03044	223551000	1
H2FLI6	0.57468	0.78407	0.89155	198919400	2	0.76851	0.27034	0.58557	162714700	5	0.82938	0.711915	0.9049	184562200	2
H2FLJ1	0.75019	0.64425	0.85114	28017208700	20	0.68795	0.71187	0.9815	23763946000	20	0.60882	0.55667	0.910495	15710128600	16
H2FLK9;H2FLK7;H2FLK6	1.04315	0.712435	0.61851	4752367000	2	1.3171	0.673955	0.49653	2601302900	2	1.2459	0.67675	0.57323	1095872000	2
H2FLK9;H2FLK7;H2FLK6;G5EEF0;H2FLL0;G5EFU3;H2FLK4;F5GUH5;H2FLK8;H2FLL1;H2FLK3;H2FLK5	0.88648	0.3255	0.32564	115018548200	14	0.94269	0.422075	0.418385	72484876500	28	1.06195	0.386835	0.34002	58916346100	9
H2FLK9;H2FLK7;H2FLK6;G5EEF0;H2FLL0;G5EFU3;H2FLK4;H2FLK8;H2FLL1;H2FLK3;H2FLK5	0.84009	0.22778	0.31714	2180900700	4	1.0159	0.273865	0.273505	1745236000	4	1.0215	0.37253	0.3061	101933000	1
H2FLK9;H2FLK7;H2FLK6;G5EEF0;H2FLL0;H2FLK8;H2FLL1	0.91106	0.53696	0.60071	10658852000	5	1.0607	0.64471	0.54092	3792550000	4	1.0541	0.57617	0.56118	2043298000	3
H2FLK9;H2FLK7;H2FLK6;G5EGB8;G5EEF0;H2FLL0;G5EBW6;H2FLK8;H2FLL1	0.89918	0.55666	0.58636	26244589400	6	1.0729	0.727605	0.77233	13416736000	4	1.05925	0.61379	0.54875	5363127000	3
H2FLK9;H2FLK7;H2FLK6;I2HAL0;G5EEF0;H2FLL0;G5EFU3;H2FLK4;H2FLK8;H2FLL1;H2FLK3;H2FLK5	0.867055	0.395255	0.43029	124166363000	37	0.929915	0.476215	0.4717	69347437600	35	0.95714	0.451115	0.44555	49472672700	27
H2FLK9;H2FLK7;H2FLK6;I2HAL0;G5EGB8;G5EEF0;H2FLL0;G5EBW6;H2FLK8;H2FLL1	0.93626	0.59522	0.682035	65486537900	41	1.0658	0.65596	0.59634	50766284500	45	1.01605	0.62446	0.605285	42303096900	30
H2FLK9;H2FLK7;I2HAL0;H2FLK8;H2FLL1;H2FLK3;H2FLK5	0.926095	0.61886	0.59319	9595583000	5	1.09825	0.64313	0.549745	6148013000	5	0.92927	0.66583	0.74451	5093679000	5
H2KMK6	0.64083	0.53982	0.9081	1986425000	2	0.74772	0.67749	0.97671	2071416000	2	0.710735	0.635205	0.851	1131008000	2
H2KMK6;E8MDV8	0.746725	0.661955	0.949335	6538191400	9	0.771425	0.66066	0.88789	6063973600	9	0.74558	0.64574	0.81858	5546270000	8
H2KMK6;Q9NAI9	0.75502	0.72443	0.93427	7085351000	17	0.72341	0.70785	0.967735	8062228500	19	0.78953	0.701535	0.919845	7545739900	14
H2KML7	1.0568	0.869685	0.84017	2149946000	8	0.88029	0.721	0.8706	1830784300	8	0.92801	0.81268	0.91806	1570360600	8
H2KML7;H2KML6	0.912695	0.950205	1.02445	996711700	11	0.83909	0.66363	0.91355	975500700	16	0.81414	0.76422	0.95716	1367463000	15
H2KY58	0.70249	0.67376	1.0361	151876800	2	0.70574	0.67191	1.0259	348873600	2	0.69079	0.6158	0.95828	54436000	1
H2KY58;Q95R18;H2KY59;H2KY60	0.820025	0.76239	0.91162	8746020400	16	0.80905	0.687655	0.85005	9842675100	19	0.79299	0.69823	0.90372	7190615400	18
H2KY68;H2KY69	0.682285	0.26938	0.41493	217639800	4	0.71568	0.58956	0.63756	493536000	5	0.64274	0.50158	0.79595	25107000	1
H2KY85;H2KY84	1.1097	1.0062	1.0822	2796298000	3	1.13285	1.0997	0.981075	1494928100	1	1.0346	1.0574	0.99394	838621700	2
H2KY87;A8WFF4;H2KY89	1.14245	1.71175	1.53245	3868311500	9	1.0322	1.8145	1.7581	8045356000	12	1.21425	1.55655	1.31375	3426998900	9
H2KY92;Q65ZK3;H2KY93	0.86102	0.7108	0.98013	754012700	3	0.93419	0.68029	0.64565	3978785000	4	1.17575	0.541455	0.485755	3216337000	4
H2KY94;P90973;Q17364;Q17365;O02592;Q95QG4	0.90187	1.065	1.1289	238913000	2	0.817675	0.72767	0.812515	273028000	1	0.82808	0.936655	1.07715	185132000	1
H2KYA0	0.764385	0.67689	0.95137	358393000	2	0.67074	0.48345	0.70653	272533000	1	0.62021	0.45837	0.7369	181811800	2
H2KYA0;Q8ITV3	0.92998	0.46786	0.5446	8614900	1	0.71605	0.44457	0.67605	86386200	2	0.524915	0.623975	1.21557	23695000	1
H2KYA3;Q95QK5	0.90221	1.0108	1.1303	114821900	3	0.813415	0.86291	0.95148	456476000	3	0.87982	0.81687	1.2283	166257600	4
H2KYA9;H2KYA8;H2KYA6;C6FGK8;C6FGK7;C6FGK3	1.351	2.0676	1.0146	52715000	1	0.22899	0.264	0.97941	74822000	1	3.351	1.6419	0.43712	214600000	1
H2KYA9;H2KYA8;H2KYA6;C6FGK8;C6FGK7;C6FGK3;C6FGK5;C6FGK4;D1MN54;D1MN51;H2KYA5;C6FGK1;H2KYA7;C6FGK2;C6FGK6	1.3957	1.9118	1.3946	314719900	5	1.40365	2.162	1.5051	1021077000	4	1.5295	2.00515	1.28375	282962100	5
H2KYA9;H2KYA8;H2KYA6;C6FGK8;C6FGK7;C6FGK3;C6FGK5;C6FGK4;H2KYA4;D1MN54;D1MN51;H2KYA5;C6FGK1;H2KYA7;C6FGK2;C6FGK6	1.15595	1.84455	1.6713	625080500	12	1.20225	1.6769	1.41005	638524000	8	1.4875	1.83305	1.3949	400863900	8
H2KYA9;H2KYA8;H2KYA6;C6FGK8;D1MN54;D1MN51;H2KYA5;C6FGK1	1.32195	2.10105	1.5974	46442600	2	1.5309	2.13465	1.2527	145172000	2	1.84755	2.13975	1.2601	280310000	3
H2KYA9;H2KYA8;H2KYA6;C6FGL0;D1MN54;D1MN51;H2KYA5;H2KYA7	1.1087	1.3487	1.1027	31208000	1	1.55435	1.9167	1.2769	43984000	1	1.80685	1.9368	1.13973	191619000	1
H2KYA9;H2KYA8;H2KYA6;D1MN54;D1MN51;H2KYA5;C6FGK1;H2KYA7	1.3684	2.1709	1.1989	282759000	3	1.0057	1.6969	1.1737	217657000	5	1.1263	1.46505	1.2399	477927100	5
H2KYB0	0.930065	1.44975	1.59025	56886000	2	1.04415	1.3654	1.17795	291064000	3	1.00407	1.11796	1.1716	521721000	2
H2KYB6	0.939535	0.687205	0.813175	257132600	6	0.859295	0.68333	0.81178	454014900	6	0.778325	0.685515	0.91715	1333860000	7
H2KYB6;F8WU09	1.0738	0.86125	0.93899	1559501000	6	0.85935	0.73805	0.75733	1002791100	6	0.75418	0.70453	0.84197	1071581000	6
H2KYB8;H2KYB9	0.9866	0.92253	0.84165	1321512900	3	0.935055	0.743275	0.73474	1363831000	2	0.906245	0.91262	0.98477	2201674000	4
H2KYB8;H2KYB9;Q8MXG5	0.965875	0.861495	0.93307	3442448500	10	0.8927	0.74065	0.800835	3296429300	11	0.82563	0.78694	1.0553	6260755000	10
H2KYB8;Q8MXG5	1.4815	0.97994	0.69412	908228000	1	1.1427	0.76565	0.71861	521035000	1	1.1676	1.1257	1.0482	1244840000	1
H2KYC4;H2KYC6	1.0981	0.915115	0.876305	5367119000	9	0.8559	0.8299	0.84999	6887025800	10	0.847005	0.733295	0.890335	5270471500	11
H2KYC4;Q95ZY7;G4RTG4	0.63804	0.53679	0.85783	412946000	2	0.612175	0.3224	0.596645	293171000	1	0.530445	0.35491	0.673745	407300000	2
H2KYC4;Q95ZY7;G4RTG4;H2KYC5;H2KYC6	0.86613	0.81244	0.99424	17149567000	20	0.797275	0.679945	0.858465	9186428600	29	0.62876	0.610495	0.92043	14537890100	18
H2KYC4;Q95ZY7;G4RTG4;H2KYC6	0.85273	0.7508	0.95844	5493138500	13	0.794925	0.666695	0.831215	6482710900	13	0.66902	0.57026	0.87445	6071702200	13
H2KYC4;Q95ZY7;H2KYC5;H2KYC6	0.90352	0.78652	0.86579	5254952400	9	0.76468	0.66879	0.77391	5977342500	11	0.64637	0.52528	0.87206	3628471000	11
H2KYC6	1.0396	0.99841	1.044	239101300	2	0.952975	0.827565	0.989065	1070468900	2	0.89177	0.809	0.95163	139280200	2
H2KYD0	0.9398	0.82611	1.068	68752000	1	0.43851	0.47068	1.0017	22121000	1	1.2749	0.64342	0.50589	76703000	1
H2KYD0;Q6A578	1.03901	0.868965	0.76481	695162000	8	1.12645	0.80887	0.743395	729416300	8	0.96716	0.80117	0.858025	1273428000	11
H2KYD1;O76580	0.97264	0.94123	0.98344	69540058100	3	0.95896	0.930645	1.02425	14945093000	1	1.0617	0.97377	0.93366	42388394000	2
H2KYD3;H2KYD4	0.64647	0.55502	0.83988	314626000	2	0.692615	0.592575	0.75484	587406000	5	0.684985	0.488765	0.8988	242787500	3
H2KYD3;H2KYD4;A5A8Q6	0.73483	0.64436	0.87511	396638000	3	0.63914	0.49555	0.777245	570809000	4	0.63496	0.55924	1.0651	827496000	5
H2KYE9	0.77844	0.88019	1.28615	42012000	2	0.866	1.6764	1.7665	93492000	1	1.03673	1.1995	1.15925	109564700	3
H2KYF2	0.855185	0.393765	0.49729	283731800	2	0.808555	0.60091	1.10493	276146000	1	0.72524	0.57172	0.80077	170776000	1
H2KYF2;A8WFM4;Q8MPU6	0.7916	0.537275	0.55112	39736600	1	0.85154	0.47683	0.54126	123260000	2	0.709345	0.421485	0.62364	79232800	1
H2KYG4;O45137	1.5738	2.1845	1.3337	34852000	1	1.3438	2.7879	1.139	129556000	2	2.049	3.4292	1.7021	107887400	2
H2KYG4;O45137;Q66NI4;Q66NI3	1.6947	2.05685	1.30555	246717000	3	2.11705	2.8066	1.3269	288875000	4	2.6429	4.4069	1.6731	1050639000	3
H2KYG5;O45133	1.67782	0.398065	0.32236	52312000	1	0.83668	0.51017	0.54743	27260000	1	0.451925	0.58288	1.3569	89443000	1
H2KYG6	0.57202	0.26333	0.50999	446317000	1	0.40741	0.23349	0.54919	2153628600	1	0.33888	0.29955	0.62466	1929100000	1
H2KYG6;Q95ZM9	0.64348	0.57761	0.90955	961186000	1	0.42867	0.19779	0.47086	766971000	1	0.40422	0.22482	0.69573	539290000	1
H2KYH2	0.78075	0.29766	0.46216	246061000	2	0.727065	0.41097	0.60842	55080600	3	0.66651	13.387	21.061	222340000	1
H2KYH3	0.938025	0.57654	0.781675	718300800	8	0.698535	0.41743	0.584795	664014100	9	0.78201	0.464415	0.643945	526489900	9
H2KYH3;Q22463	1.24282	0.615015	1.9872	82706900	1	0.48348	0.413645	0.8807	277479000	4	0.58156	0.461725	0.93802	80592000	2
H2KYH5;Q95QX5	0.803835	0.51679	0.627885	18119282600	15	0.765265	0.43206	0.58868	13055259000	13	0.75054	0.51624	0.71449	13554696000	9
H2KYH5;Q95QX5;Q86GT7	0.90056	0.48837	0.53933	8089092700	6	0.79749	0.460105	0.538805	6430505400	8	0.77641	0.46732	0.623805	4853256900	7
H2KYI3;Q7JP75	0.70851	0.487045	0.655755	142379000	2	0.79814	0.50119	0.60273	215733000	3	0.82107	0.46327	0.55882	283999000	2
H2KYI3;Q7JP75;O61701	0.8338	0.525005	0.634285	1836819600	14	0.77696	0.47883	0.60675	5516416100	23	0.81883	0.535715	0.69123	2015831300	15
H2KYI5	1.1141	1.2074	0.99063	175120000	1	1.068	0.90994	0.84775	177990000	1	1.0884	1.0665	1.0162	64445000	1
H2KYI5;Q86NI2	1.10165	0.837565	0.77979	30406260600	16	1.08255	0.913325	0.84505	22191724600	22	1.0877	0.831855	0.797365	26931607900	15
H2KYI7	1.336	0.46245	0.34824	36746000	1	0.79621	0.29774	0.43698	52850000	1	0.558535	0.329325	0.65322	433855000	2
H2KYJ2	0.838555	0.3592	0.43749	13073067200	8	0.883555	0.32492	0.386685	13475859500	8	0.672525	0.31627	0.46745	8218747000	6
H2KYJ5	0.82681	0.67503	0.78632	30760466500	16	0.775165	0.62578	0.816675	93941825000	18	0.797495	0.655345	0.862255	36564570000	19
H2KYJ9;Q8T666	0.652775	0.37693	0.61304	165759000	1	0.710455	0.366585	0.48488	272496000	1	0.70411	0.43644	0.63367	140929000	2
H2KYJ9;Q8T666;H2KYK0	1.1099	1.20065	1.00702	887129900	7	0.85613	0.631495	0.76677	1197290300	6	0.791635	0.772715	0.84585	967234300	7
H2KYL3;Q9BI64	0.80205	0.85632	1.0185	206932000	3	0.53621	0.63849	1.1293	314075000	6	0.7234	0.73973	0.98278	206218000	6
H2KYL8;B9WRS6	0.77827	1.3444	1.6645	469396000	2	1.1901	1.5368	1.40655	304443000	2	1.011	1.5209	1.5789	1645178500	2
H2KYL8;B9WRS6;H2KYL7	0.87525	1.22275	1.40315	1222308100	5	1.331	1.51385	1.0762	997437700	4	1.1719	1.70385	1.575	1238679000	5
H2KYL8;B9WRS6;H2KYL7;H2KYL9	0.94747	1.3644	1.4573	1168272000	2	1.19875	1.186	1.07415	1518688000	2	0.97354	1.3821	1.3913	1038886300	2
H2KYL8;B9WRS6;H2KYL7;H2KYL9;K8ERV5;O44556;H2L094	0.91121	1.3801	1.9099	124611200	2	0.97183	1.0927	1.182	535889000	2	0.944045	0.7727	0.89305	418580000	2
H2KYM0;H2KYM1;Q95QR7	1.56235	4.94915	3.28535	7439903000	7	1.3618	4.6628	3.2791	4569307800	8	1.7952	5.9373	3.6443	4015885000	7
H2KYM8;Q8ITX0	0.8916	0.8054	0.93585	329535000	2	2.4646	1.1963	0.63453	133227800	1	1.181	0.98519	0.88602	820583000	2
H2KYN0	0.97301	0.9292	0.92211	4228349900	16	1.0849	0.91821	0.90537	10020010000	12	0.94875	0.9051	0.98287	6196082900	13
H2KYN0;Q8MQA4	1.0453	1.1079	1.0403	37022000	1	1.4348	1.2496	0.95184	300242000	2	0.983	0.89575	0.90325	135463100	2
H2KYN3	0.969125	1.82225	1.8703	4050734000	12	1.08265	1.6168	1.57075	3838636300	15	1.0243	1.5781	1.6504	5176167100	9
H2KYN3;Q8I7L9	2.00605	1.93615	0.979265	96075000	1	0.90322	1.57775	1.559	71687000	1	1.1515	1.61875	1.4048	403538000	2
H2KYN3;Q8I7L9;Q8I7L8	1.0173	1.5688	1.5256	278462900	3	1.179	1.3319	1.0457	1290681000	4	1.0522	1.5115	1.4	946477000	4
H2KYN5;O16466	0.788	0.52748	0.61422	5233630000	12	0.91117	0.536365	0.640115	6685773400	11	0.80889	0.546455	0.668235	5562478100	10
H2KYN6;H2KYN7	0.83701	0.84094	0.90361	3279612800	17	0.691835	0.613685	0.80171	2681276200	14	0.692215	0.5892	0.888175	2172141000	9
H2KYN6;H2KYN7;Q5NKY6	0.80831	0.72005	0.86547	1217074900	8	0.74937	0.66391	0.8209	3779564000	11	0.71413	0.62697	0.92089	2482237200	8
H2KYN6;Q5NKY6	0.83556	0.73309	0.861855	2517554000	7	0.80256	0.636155	0.825185	3892072000	9	0.66759	0.54134	0.89651	2653783300	8
H2KYP1;Q8I7L5	0.80562	0.65953	0.73742	3240153500	6	0.81696	0.56402	0.7253	4965207000	7	0.716905	0.456485	0.649935	5058167000	6
H2KYP4;H2KYP2;Q94161;Q8I7I7	0.9899	1.1529	1.1586	847184000	4	1.08825	1.25805	1.13295	586329000	3	0.88723	1.3269	1.2413	518899700	3
H2KYP5	31.617	2.716	0.083307	501630000	1	1.4066	2.99065	2.3634	100646000	1	1.06625	1.58641	1.39741	210110000	1
H2KYP5;Q8I7I6	1.4432	2.0033	1.4303	91672000	1	1.1393	3.3551	2.3349	123264000	1	1.617	2.6726	1.7386	4399500	1
H2KYP9;E5QCF3	1.0603	2.0618	1.8117	184206000	2	1.08735	2.9858	2.2522	89364900	4	1.4848	2.4477	1.7884	202513500	4
H2KYQ1;B3KLZ9	0.82137	1.5353	1.5636	11784000	1	0.72782	0.8634	0.95578	50158000	1	0.78349	0.64876	0.98159	62015000	1
H2KYQ2;Q17921;H2KYQ3	1.10245	0.79356	0.7576	18227863900	11	1.1884	0.76995	0.68096	60545608700	23	1.25875	0.87654	0.736775	37485970200	18
H2KYQ5;H2KYQ6	0.93585	0.69958	0.51121	79437000	2	0.68393	0.475635	0.700685	132396000	2	0.57696	0.29189	0.5565	12475000	1
H2KYR1	1.04675	1.57755	1.45605	127559110000	22	0.932505	1.20475	1.27505	124547975300	26	1.0716	1.101	1.0621	96935659250	26
H2KYR1;Q8MNX8	0.87961	1.4048	1.5489	11500264000	2	0.780405	0.954745	1.1725	13793960000	1	0.95287	0.933755	1.04675	5817298100	2
H2KYR6;Q18915	1.73425	0.316355	0.19757	86586000	1	0.835475	0.327705	0.420365	165497000	2	0.96178	0.66251	0.71606	75044000	2
H2KYR9;G1K0V4	0.828145	0.779055	0.94853	33331800	1	0.73521	0.49174	0.75712	207136000	5	0.662895	0.664185	0.809465	173255000	4
H2KYS1	0.76481	0.2046	0.28268	6841519000	4	0.641845	0.254115	0.35963	12748270700	4	0.60894	0.20302	0.32394	7721479900	4
H2KYS3-2;H2KYS3	0.838965	0.69672	0.751025	99830300	5	0.66663	0.67336	0.996655	104692000	3	0.727415	0.453815	0.649745	111959000	3
H2KYU2;Q965M7	0.586055	0.47425	0.71974	659824800	4	0.56156	0.357	0.64502	582317200	5	0.62867	0.362225	0.588505	299979800	4
H2KYU8	0.47235	1.8548	4.1676	49653000	1	1.5995	3.228	1.8468	19642000	1	1.1114	4.8764	4.3645	72402000	1
H2KYU8;Q19286;M1Z854;Q19286-2	0.949135	0.75594	0.8354	117067929100	13	0.924215	0.709725	0.73157	158872321600	13	0.78942	0.68404	0.91083	126462698800	13
H2KYV0	1.4649	1.7061	1.1387	161621000	1	0.99386	1.0954	1.1906	105926000	4	1.1893	1.5187	1.5005	27253000	1
H2KYV1	1.0079	1.0344	1.21045	1272578300	2	0.955485	1.0809	1.2189	2145601600	1	1.0813	1.05805	1.14235	3206869300	2
H2KYV3	4.8656	1.1036	0.76865	32748000	1	0.78267	0.56923	0.82169	622614000	2	0.65373	0.48993	0.66868	102729000	1
H2KYV3;Q18076	1.6447	1.758	1.0694	161801837100	51	1.5097	1.7071	1.0957	186327606300	58	1.5705	1.73675	1.1477	138936704200	55
H2KYV8;Q8MNV5	0.97946	0.84975	0.86221	2822287100	21	0.76725	0.57499	0.796725	3999949000	21	0.7187	0.64041	0.88969	2844580300	18
H2KYW6	1.0703	1.1104	0.991015	1099206000	6	1.1901	0.92422	0.81683	823782800	4	1.0249	0.826175	0.8181	466533000	3
H2KYX4	1.622	1.8725	1.2861	599339000	3	1.6086	1.8255	1.1074	667635000	3	1.1987	1.628	1.2817	467745000	3
H2KYX4;Q8IFY5	1.0992	1.0995	1.0196	3771573000	7	1.44405	1.30185	0.96336	3378014000	6	1.156	1.1248	1.0185	5229122800	7
H2KYX8;A9Z1L6	0.83049	0.559765	0.73778	3029004700	11	0.92514	0.53386	0.63027	2587615600	11	0.90698	0.4923	0.568545	4054775800	11
H2KYY0;U4PRA9;H2KYX9	1.7394	1.1778	0.72921	1484635000	1	1.0666	1.3309	1.1484	1270671000	1	1.6059	1.66	1.2062	1036934000	1
H2KYY3	1.1947	0.80859	0.68022	156920000	1	1.23055	0.747175	0.57975	381090000	1	1.3861	0.889185	0.68078	184658000	1
H2KYY4;H2KYY3	1.129	0.84252	0.75962	11328428400	6	1.2176	0.90285	0.743685	9729126300	5	1.14505	0.902855	0.813595	12321645500	5
H2KYY5	0.981005	1.11045	1.48195	922991600	10	1.09945	1.2938	1.01675	1412600200	14	0.9231	1.3123	1.4576	2633696500	17
H2KYY6;H2KYZ0;H2KYY4;H2KYZ1	0.94158	0.70583	0.75582	4085113000	7	0.977315	0.66098	0.65998	3934426000	7	1.12045	0.667025	0.72001	13485673000	6
H2KYY6;Q8MPW4;H2KYZ2;H2KYY8	1.03255	0.61885	0.612925	3562199200	5	1.06525	0.577635	0.547865	5721094500	5	0.97015	0.6034	0.631225	3793202000	4
H2KYY6;Q8MPW4;H2KYZ2;H2KYY8;H2KYY7;H2KYZ0;H2KYY4;H2KYY3;H2KYZ1	1.062	0.813145	0.81709	43934851900	37	1.0926	0.77996	0.68651	38897137200	33	1.0333	0.742995	0.77671	42790788000	32
H2KYZ0	0.780335	0.38566	0.55759	118930000	2	0.48225	0.32326	0.58783	1828363000	3	0.43077	0.222365	0.61824	1202797000	3
H2KYZ0;H2KYY4;H2KYY3	1.1724	0.8616	0.78118	9293725000	2	0.923235	0.661185	0.746025	8149806000	2	0.8514	0.67485	0.84661	7976704000	2
H2KYZ0;H2KYY4;H2KYY3;H2KYZ1	1.0406	0.84192	0.83411	38156614700	16	1.1859	0.89433	0.7244	33008402800	16	1.0865	0.795725	0.776735	63530731200	16
H2KYZ0;H2KYY4;H2KYZ1	0.96763	0.917145	0.93835	3439552000	5	1.2157	0.99039	0.83452	2819762000	5	1.0693	0.97713	0.90644	10229118000	5
H2KYZ3	1.0274	1.4842	1.25745	196996100	1	1.1389	1.3303	1.0672	320344000	2	0.93136	1.167	1.4081	397539000	1
H2KYZ3;Q18124	1.4274	1.454	1.1028	340476000	1	1.0145	1.1163	1.0523	1195586000	1	1.1566	1.1039	1.0669	1178167000	1
H2KYZ7;H2KYZ6;Q95Q79	1.0081	0.951475	0.96352	4050753400	17	1.0212	0.95624	0.90427	4804255300	17	0.94966	0.88436	0.9395	4232184400	16
H2KYZ8	1.3432	1.6182	1.338	8727000	1	1.1532	1.9902	1.61855	164659000	1	1.33325	2.21575	1.8343	60634000	1
H2KYZ8;Q8T3H1	1.02925	1.5591	1.48355	816097800	3	1.21515	1.51395	1.32075	160770400	1	1.0367	1.7149	1.6282	568433800	3
H2KYZ8;Q8T3H1;O01760	0.72443	1.0906	1.0385	127521000	1	1.00819	1.9147	1.5563	148476000	2	1.18361	1.59255	1.3939	138249000	2
H2KZ01;Q86NJ5;Q95R13	0.99659	0.86491	1.0934	39053900	2	0.525355	0.62268	1.17375	90602000	2	1.06567	1.2135	0.968155	257068700	4
H2KZ05	0.91988	2.32295	2.1349	1081783000	5	1.4176	3.7017	2.6806	1009029200	7	1.70225	3.53	2.04645	1329545900	7
H2KZ06;H2KZ07;Q7Z121	0.34977	0.060722	0.20072	38937587700	11	0.30055	0.085525	0.26818	69481326500	13	0.29894	0.082383	0.30489	24789172500	12
H2KZ16	0.65099	0.41666	0.58991	667894900	7	0.57617	0.3931	0.65095	641472000	9	0.60346	0.51694	0.84134	838675400	10
H2KZ18;H2KZ19;D7SFL2	1.2652	1.0567	0.81991	47232971000	46	1.4361	1.2445	0.84252	38573646800	47	1.5701	1.2113	0.79317	29527145500	42
H2KZ22;Q8WT46	0.77646	0.75909	0.9054	1145976900	6	0.94518	0.84166	0.98407	618982900	5	0.8422	0.91643	1.0866	755778000	4
H2KZ25;Q8IG43;H2KZ26;H2KZ24	0.98611	0.958715	0.66245	704453000	5	1.11695	0.743375	0.81142	327771200	5	0.946275	1.08415	1.12845	1703090800	7
H2KZ36	1.72125	2.69365	1.95025	126353200	2	2.3187	2.0213	1.02986	139831000	1	1.2218	1.3359	0.95775	159349000	1
H2KZ37;Q7JPE3	1.4835	0.77674	0.80218	114193000	2	0.65029	0.6023	0.66142	149064000	3	1.42368	1.41364	1.09261	99205000	3
H2KZ37;Q7JPE4	1.0015	0.59473	0.58555	42277085000	12	1.02235	0.682185	0.692785	36975913000	17	1.0465	0.709	0.72865	50216831200	16
H2KZ38	0.90552	1.17795	1.25625	949752000	1	1.0917	1.1506	1.0901	5749130000	1	1.1039	0.989	0.91631	488507100	1
H2KZ41	0.843315	1.5369	1.85725	827626000	6	0.630115	1.5403	2.19695	1203568000	7	1.12985	1.23725	1.6236	750141900	6
H2KZ41;Q8IAB5	0.39649	0.85651	2.2846	134566000	2	0.67921	1.0232	1.5472	151669000	2	0.24662	0.45126	1.562	95983000	2
H2KZ42;H2KZ47;H2KZ45;H2KZ43;H2KZ46;O45050;O45051	1.4268	23.339	28.4945	241346800	1	0.087039	7.7582	85.218	76594000	1	0.732975	11.3695	14.1192	169918000	1
H2KZ42;H2KZ47;H2KZ45;H2KZ43;H2KZ46;O45050;O45051;Q95Q62;O45049	1.32495	1.46035	1.15755	499606500	5	1.5536	2.7655	1.7863	253319000	2	1.0168	1.3324	1.2767	296494000	5
H2KZ48	1.0171	0.82123	0.82926	5312870100	8	0.99257	0.83241	0.83602	6012589700	9	0.94112	0.88488	0.926875	5024864900	8
H2KZ48;D0G904	1.0351	0.91867	0.91508	1176186000	3	0.849375	0.7264	0.854625	1898954000	3	0.96276	1.0062	0.91591	1294536000	2
H2KZ52	1.1843	1.9248	1.6153	958971000	5	1.29915	2.2314	1.80445	984229000	6	1.4239	2.2541	1.7228	339741000	5
H2KZ70	0.943035	0.834165	0.888985	263042100	1	0.76561	0.63537	0.68761	198435000	2	0.77781	0.77998	0.98546	186420000	1
H2KZ70;Q5WRS7	0.97704	0.87779	0.93955	1456119000	4	0.90897	0.79891	0.96073	1373911000	4	0.88902	0.64982	0.89746	673628000	3
H2KZ70;Q5WRS7;H2KZ71	0.95275	0.90856	0.96365	6643902100	14	0.91524	0.81591	0.8648	4490072400	15	0.9246	0.7758	0.89911	5182140000	11
H2KZ73;Q8T3B7;H8W3Y1	0.74569	0.428955	0.691445	2387605000	8	0.61136	0.40194	0.58173	5209620000	14	0.58795	0.30314	0.55745	7391264900	11
H2KZ74;H2KZ75;B1GRL0	0.79683	0.69782	0.85222	4235321000	16	0.79142	0.64111	0.84155	7920234400	16	0.75704	0.56774	0.80869	6460465500	16
H2KZ82;G5EF29;S6F562	0.92968	1.13745	1.22505	656095000	1	1.2522	59.029	45.795	303010000	1	0.78921	3.1834	3.4075	313723000	1
H2KZ82;G5EF29;S6F562;S6FD15	0.74994	0.66583	0.854905	67660200	3	0.57731	0.63252	0.82372	281434000	3	0.71574	0.6335	0.95639	127348900	2
H2KZ85;Q965J8	3.157	10.715	3.2355	244613000	2	1.9804	5.0396	2.3397	244520000	2	1.07685	4.09665	3.1659	180195000	3
H2KZ85;Q965J8;O45187;U4PFG4	2.0977	6.7365	3.1245	558615800	7	1.97465	5.9168	2.5792	348343000	9	2.0013	4.8215	2.5649	369404400	10
H2KZ89;Q5ZR77	1.11445	0.946135	0.83445	1363689700	8	1.10215	1.1071	0.898295	1057004000	7	1.0981	1.04855	0.946995	1661723800	8
H2KZ95;Q7YZG5	1.03005	0.89186	0.86124	2520748000	8	0.8874	0.83336	0.86345	2378041200	10	0.96558	0.82307	0.86239	3056872000	9
H2KZ98;Q3Y403	0.44135	0.2085	0.42743	780012800	10	0.27066	0.174195	0.720855	4776894400	17	0.27409	0.224335	0.90104	3072653100	12
H2KZA1;Q9GTC9	1.0901	2.8957	2.7509	33661500	2	1.2144	2.8939	3.0134	71245300	3	0.66799	2.1433	2.4526	66142000	2
H2KZA3	1.34435	1.125	0.93424	20791138400	6	1.39485	1.26085	0.92665	7966100100	8	1.44065	1.3029	0.976255	8730180200	5
H2KZA3;Q9TY23	1.1996	0.57614	0.50713	39558709400	10	1.1181	0.86963	0.75049	9550191900	8	1.2308	0.8316	0.68232	36535353400	8
H2KZA4	1.4254	1.39135	0.975505	4744519000	5	1.5639	1.9391	1.0117	5494007000	7	1.49285	1.41695	0.934965	4927372000	5
H2KZA4;H2KZA3	1.31795	1.2457	0.949445	30002532500	22	1.4109	1.46305	1.0075	24148627600	19	1.4392	1.4122	0.987495	39193574300	23
H2KZA4;H2KZA3;Q9TY23	1.2712	0.91826	0.71814	97401421200	43	1.182	1.12615	0.900945	79393126500	49	1.198	1.14645	0.92412	58940375300	45
H2KZA5;Q8ITY8	0.914365	0.99527	1.05935	24574270700	47	0.856325	0.91854	1.0794	23194721200	42	0.89235	0.85524	0.99363	15322332400	43
H2KZA6	0.96063	0.86426	0.90278	30321000	1	0.71164	0.40382	0.53256	62779000	1	0.688155	0.57258	0.896025	59320000	1
H2KZA6;Q8ITY9	0.95818	0.834055	0.87902	2814056000	8	0.96668	0.71988	0.78568	4282732300	13	0.848855	0.76683	0.81684	4559159100	11
H2KZB2-2;H2KZB2	0.80325	0.31318	0.46201	1773653000	11	0.65418	0.30434	0.45092	3650813000	16	0.55033	0.35968	0.69362	1361674000	11
H2KZB4;Q6EZH2	1.572	1.10515	0.85597	65310000	2	0.732505	0.96715	1.39135	160123000	3	0.73858	0.87864	1.8551	106582100	2
H2KZC2;C0KDV0;G5EEC9	1.4234	1.87975	1.3828	2127481200	13	1.1434	1.5442	1.2792	1513445000	11	1.3484	1.9295	1.4994	2224758400	10
H2KZC4;Q94315	0.91064	0.68832	0.7066	81399000	1	0.82125	0.700955	0.84013	137939000	1	0.8205	0.60168	0.74171	62672000	1
H2KZC8;B7WN63	0.88016	0.80177	0.88408	793893000	10	0.73207	0.64819	0.94696	1376678700	11	0.79691	0.65121	0.87905	1084612000	8
H2KZD1	1.7653	1.1653	0.66282	72726000	1	1.3874	1.469	0.89765	63276000	1	1.5412	1.181	0.87297	46817000	1
H2KZD2	1.223	2.6043	2.0478	222706000	1	1.7417	1.57235	0.891575	276219000	1	1.3473	0.819	0.608485	47145000	1
H2KZD2;Q9TXU1;H2KZD1	1.24985	0.90355	0.812515	178030000	2	0.94785	0.67492	0.72875	497538000	4	1.1646	0.83446	0.8087	116913000	3
H2KZD5	3.5224	6.9638	2.3193	57282100	2	2.1852	6.018	2.4427	190599800	3	3.39765	5.83645	2.1359	17290600	1
H2KZD5;Q27GU1	1.16555	1.52125	1.20825	56720898700	38	1.04445	1.7972	1.5893	41577381000	43	1.2851	1.3759	1.0889	37755061800	34
H2KZD6;O01526	1.0296	0.75451	0.90134	50969500	2	0.54992	0.57574	0.98292	63313000	2	1.107	0.8543	0.76103	32634700	2
H2KZD9;H2KZE0;Q20560	1.401	0.51633	0.3787	1059980000	2	2.20175	1.00445	0.460765	1006682000	3	2.87915	1.30095	0.501855	823843000	3
H2KZE9;Q5WRR6	1.3893	1.94495	1.3958	285451000	1	1.4311	1.1325	0.99048	59361000	1	1.3024	1.1481	0.9459	184500000	3
H2KZG3;Q8MPV6	1.00782	1.11985	1.0632	233603500	4	1.4477	1.0016	0.76177	527782000	3	1.2461	1.1872	1.0228	214484000	7
H2KZG6	2.0415	12.379	5.5811	35234939400	12	1.35545	11.146	8.09095	67490021300	12	2.4704	9.60515	4.4494	42440810900	8
H2KZG6;O01607;O44549	1.14355	5.40665	4.31345	3797761000	2	1.0827	5.3641	5.0192	5254138000	1	1.316	3.5177	3.34135	2734723000	1
H2KZG6;Q8IAB6	2.69145	15.5505	6.9	33113143100	6	1.5098	11.596	8.2279	21056889200	10	1.8807	9.7279	4.815	17807921700	5
H2KZH5;Q65ZJ1	0.95276	0.45632	0.43414	1136592900	8	0.96943	0.3645	0.4164	3782180700	11	0.7958	0.61081	0.71981	2270089900	9
H2KZH7	0.77783	0.63029	0.8572	1148304600	6	0.67909	0.512235	0.683845	2334697300	9	0.65925	0.549385	0.818675	1310565900	6
H2KZH7;Q86FM4	1.0219	0.49897	0.55734	128460000	1	0.7787	0.49825	0.44962	316799000	2	0.556525	1.16835	2.35423	227003000	1
H2KZH8	13.912	2.6273	0.20005	75739000	1	1.07655	1.37435	1.22447	52114000	1	0.87336	1.1851	1.4487	64196000	2
H2KZI0	1.12539	1.3274	1.10435	66731300	1	1.0237	1.3751	1.2743	184535000	1	1.239	1.2442	0.88577	468816900	2
H2KZI1;Q95Y41	0.66088	0.5783	0.78195	1648361000	9	0.67291	0.4038	0.68959	1263513900	10	0.63432	0.41141	0.71081	1814984500	5
H2KZI2;Q7YZV3	0.9928	1.3462	1.2767	230475000	1	1.0932	1.124	0.99706	267110000	1	1.59935	2.3311	1.3259	143596000	1
H2KZI3;H2KZI6	6.4648	4.08738	0.782425	103238000	1	0.86174	0.63145	0.57471	55869600	1	0.88121	1.1988	1.4189	14633000	1
H2KZI3;H2KZI6;O02174	0.86984	0.767055	0.957175	278041000	4	0.76347	0.71108	0.82925	671059300	6	0.7884	0.816485	1.01325	616653900	7
H2KZJ1;Q19275	1.7986	1.8371	1.2131	260417000	1	1.0635	0.91533	0.85873	148396000	1	2.24075	2.8701	1.4428	31043000	1
H2KZJ1;Q19275;H2KZJ0	1.338	1.4512	1.0173	1203607000	9	1.1413	1.26785	1.0135	1925792500	14	1.35605	1.21694	1.077	2322485300	14
H2KZJ5	0.71672	0.572485	0.818545	435632000	1	0.72882	0.611965	0.862795	217456000	1	0.68107	0.6968	1.0277	1399398000	1
H2KZJ5;Q6EZG4	0.73944	0.55355	0.74017	31572448100	15	0.77186	0.54182	0.72497	54548863100	15	0.75468	0.54506	0.706955	26849969000	15
H2KZJ6;E9P851	1.1404	0.88712	0.84266	54746000	1	1.2095	2.0262	1.6769	47350000	1	1.3058	1.4624	1.1814	20146000	1
H2KZJ7	1.09745	1.02805	0.92168	673085000	4	1.2749	1.0994	0.91663	1484783000	5	1.3544	1.1535	0.8905	1844437300	4
H2KZJ7;Q4TTA9	1.15925	1.12685	0.97282	5371329000	3	1.0894	0.939045	0.854045	2682658000	2	1.1804	1.0136	0.87127	4723700000	3
H2KZL1;Q9UA61;H2KZL0	1.3566	0.78227	0.52101	8571633000	8	1.29215	0.81771	0.649555	12251883700	9	1.5064	0.80811	0.55697	13594051200	10
H2KZL6	0.95708	1.0177	1.1543	585708800	3	1.1025	1.2406	1.3798	330599000	2	0.861255	1.1474	1.48095	387754000	2
H2KZL6;Q8MPU1	1.07815	0.999925	1.11755	432425300	4	0.77745	1.1393	1.3058	1355274800	9	0.961175	1.05315	1.21355	1113868600	9
H2KZM0;H2KZL9	0.82601	0.282925	0.396745	3450070500	14	1.1752	0.31601	0.28694	10306945300	15	1.0532	0.32146	0.31271	7194651400	14
H2KZM0;Q8MXF9	0.85369	1.8394	2.2422	2228934000	2	1.071	0.33758	0.3429	702584000	2	1.02855	0.276035	0.24182	405766600	2
H2KZN5	0.78782	0.46608	0.53899	1293400900	2	0.89239	0.43267	0.62542	1318059400	2	0.632195	0.389405	0.661285	4005895000	2
H2KZN6;A8WFM7	1.3908	2.2204	1.4457	268368000	1	1.51995	1.65905	1.18635	142277000	1	1.2985	2.16175	1.70595	188809000	1
H2KZN7;A8WFM5	1.74245	3.268	1.7812	195660000	2	1.4545	2.10005	1.504	208129000	2	1.4904	2.089	1.7926	575588000	2
H2KZP4;Q95ZV8	0.94418	0.5562	0.7339	197646400	3	0.63749	0.40922	0.59076	213639400	4	0.550525	0.44183	0.735465	268322700	5
H2KZP5;Q8IFX6	1.1681	0.86019	0.76009	1200462000	5	1.0691	0.66894	0.60834	3122187000	6	0.97032	0.92551	0.88529	1735566800	5
H2KZP5;Q8IFX6;H2KZP6	1.35155	0.840035	0.79907	1156374000	3	1.1252	0.78036	0.67985	1578785000	4	0.96275	0.79175	0.87144	1574828000	4
H2KZP7	0.90044	1.1333	0.86278	97185300	3	0.76026	0.80229	0.76566	805128400	3	0.749175	0.665855	0.899485	269580500	2
H2KZP7;Q23505	2.0179	1.9601	1.0306	10277000	1	0.92378	1.3603	0.99454	88853000	2	1.1049	0.48763	0.55598	72498000	1
H2KZP7;Q23505;Q4JFH7	1.047	2.2171	1.8876	41719400	2	0.945835	1.33335	1.32315	193239700	3	1.2843	1.9598	1.486	371945500	2
H2KZP8	1.3986	0.78862	0.62124	1543984500	5	1.15175	1.02505	0.886155	1392449100	5	1.8204	1.0137	0.58374	1099220300	5
H2KZP8;Q8IA78	1.2719	0.76234	0.60537	3582961300	6	1.49195	0.77358	0.53351	2535301300	9	1.9693	0.83038	0.46317	2882915400	8
H2KZP8;Q8IA78;O16922	1.1978	0.80306	0.64801	775071000	1	1.646	1.4278	0.94356	1106592000	1	1.7894	1.1429	0.65271	244720000	1
H2KZP9;Q8I7L0	1.12845	1.23975	1.20965	940700800	8	0.90318	1.0777	1.2746	1833096100	9	0.90606	1.0744	1.2522	968177000	8
H2KZQ3;H2KZQ1	0.64085	1.4679	2.0182	77142000	1	1.6199	4.0616	2.6802	64500000	1	1.7205	2.3069	1.3633	146665000	2
H2KZQ5;Q7Z2A2	0.83593	0.74118	0.92928	18807000	1	0.87376	0.61055	0.74958	73321200	3	0.83753	0.65602	0.88942	21226000	1
H2KZQ9;Q95ZV3;H2KZQ8	0.95532	1.0175	1.1048	4409143200	24	0.890945	0.89165	1.0484	6305589200	32	0.9677	1.0682	1.1634	4866495400	29
H2KZR3;O76566	1.1956	1.2546	1.1162	7086497600	15	1.2788	1.4268	1.021	8855500000	22	1.2431	1.45385	1.2087	10884214000	22
H2KZR4	0.93037	0.804165	0.909255	2797234300	20	0.94885	0.828805	0.76835	6503292000	26	0.9108	0.77981	0.80391	1745181000	15
H2KZS2;H2KZS3;H2KZS4	1.23375	0.94802	0.8479	231631300	1	1.1582	1.02955	0.971735	1873037000	4	1.36525	0.99075	0.8163	117592300	2
H2KZS2;H2KZS3;H2KZS4;H2KZS5	1.011	1.40155	1.39475	1063163000	1	1.1137	1.6929	1.2608	1372752000	2	0.95276	1.5667	1.6891	802430000	1
H2KZS2;H2KZS3;H2KZS4;L8E6J9;Q8MXJ1	1.3259	1.28775	0.98819	76808252300	30	1.2108	1.37275	1.13615	99634324700	34	1.3379	1.404	1.07975	72227710900	29
H2KZS2;H2KZS3;L8E6J9;Q8MXJ1	1.24125	1.1941	0.94274	44346490500	7	1.237	1.35705	1.039	36494271300	7	1.2774	1.3751	1.0236	43603881200	8
H2KZS2;H2KZS3;Q8MXJ1	1.3013	1.6795	1.4247	113149000	3	1.1067	1.376	1.1198	355986800	2	1.2919	1.1649	0.93338	9920400	1
H2KZS2;H2KZS4	1.0678	1.161	1.0185	116650600	2	0.96301	1.3505	1.2835	119100000	1	0.80019	1.2442	1.5751	70400000	1
H2KZU0;O44760	1.0798	0.83899	0.79975	800909200	6	0.99076	0.85901	0.90356	2694816800	10	1.1565	1.0602	0.93518	1091868000	6
H2KZV1;Q95XP9	0.81218	0.54505	0.75475	13755903300	15	0.779765	0.50277	0.667725	13625070600	21	0.77225	0.50373	0.66101	14357121600	20
H2KZV2;H2KZV3;Q6A590	1.1026	1.4942	1.4754	314981500	4	1.196	1.4556	1.2372	1250141400	6	1.11805	1.42265	1.2633	1026257600	8
H2KZV4	0.83582	0.79335	0.97052	832378500	6	0.76414	0.75795	0.80983	2769958000	7	0.77816	0.6647	0.88596	1048314800	7
H2KZV5	1.5897	1.4959	1.0048	486449000	2	1.9886	1.262	0.39649	1176359500	3	1.3009	0.64316	0.912455	688318000	2
H2KZV5;Q4W525	1.11	0.371905	0.33088	4854380000	5	1.82265	0.613085	0.353885	5481557100	4	0.99903	0.430895	0.427115	3508586000	4
H2KZV6	1.01721	0.79873	0.73876	66563300	1	1.02605	0.69485	0.69102	118415000	1	0.86675	0.83971	1.02677	98030800	1
H2KZV6;H2KZV7	0.885655	0.694505	0.685005	2458318000	10	0.808685	0.6564	0.744345	3528117600	11	0.74314	0.60728	0.76583	2316228000	9
H2KZV6;H2KZV7;Q8MPT2	1.0243	0.68017	0.63405	281162000	5	0.909475	0.682115	0.76255	3497764000	9	0.86556	0.68159	0.80298	4435087400	6
H2KZV8	0.85427	1.4445	1.59075	4641072000	4	0.5667	1.1291	1.8928	3929205000	4	0.62933	0.49581	0.784785	2066420000	4
H2KZV8;Q9GP94;L8E6X8;Q9GP96	0.93361	1.5749	1.6189	5952553000	2	0.74833	1.4232	1.8516	3645005400	2	0.779015	0.693575	0.92393	1497625100	2
H2KZW3	0.42005	0.7194	1.7128	268650000	1	1.02519	0.78736	0.77272	20557700	1	0.756435	0.537975	0.73348	67590000	1
H2KZW7	1.087	1.1079	0.97379	926779000	4	1.062	1.056	0.82396	547873000	4	1.02865	0.812785	0.82593	148419000	3
H2KZW7;H2KZW8	0.89981	0.93689	1.03367	96074000	1	0.95936	1.0024	1.1337	295484000	3	0.9848	0.8209	0.92307	253152600	1
H2KZW7;H2KZW8;Q8MXT2	1.1399	1.33285	1.2924	160810000	1	1.1031	1.1233	0.95009	201700600	1	1.01995	1.02905	0.987495	140086000	1
H2KZX2;Q8MQ17	0.87438	0.74387	0.901075	2669394600	11	0.861615	0.6056	0.706725	3058726900	9	0.80627	0.65606	0.79869	3100789000	8
H2KZX3;Q7JP78	2.0869	4.1969	1.9641	51787000	2	1.3125	1.275	1.01271	48873000	1	1.3478	1.5495	1.3062	61089000	1
H2KZX4;Q7JP80	0.753775	0.65458	0.890515	7555535200	13	0.747905	0.662095	0.88148	9346490100	16	0.75612	0.50592	0.71473	5395493800	16
H2KZY1;Q9N4F9	1.14298	1.59805	1.5017	96125000	1	2.0596	1.3203	0.67378	89269000	1	1.5585	1.2245	0.82241	92812000	1
H2KZY3	0.85606	0.57779	0.70402	62447400	3	1.0592	0.93111	0.87352	401372700	3	1.2305	1.1082	0.98	300029600	4
H2KZY3;Q65ZH1	1.2267	1.0799	0.83367	104661000	2	0.63111	0.62708	0.91653	47803000	1	1.01094	0.63146	0.682735	108904000	2
H2KZY6	0.84019	0.77228	0.92609	2682775000	7	1.0269	0.82008	0.83029	1244292000	6	1.0902	1.0129	1.05205	2527010000	5
H2KZZ1;Q86MJ3;H2KZZ3	0.81761	0.43749	0.57905	13487000	1	0.77022	0.57355	0.709875	121597000	1	0.78418	0.63863	0.8053	17540000	1
H2KZZ2;Q86MJ4;H2KZZ1;Q86MJ3	1.0749	0.84308	0.68872	418518000	2	0.99716	0.9982	0.98012	600845000	3	1.16265	1.07395	0.897205	379140000	1
H2KZZ2;Q86MJ4;Q5TYL0;H2KZZ4;H2KZZ0	0.93499	1.84625	1.47585	11214400	1	1.08	0.74431	0.61129	147341100	1	0.93503	0.62303	0.75056	15870400	1
H2KZZ2;Q86MJ4;Q5TYL0;H2KZZ4;H2KZZ0;H2KZZ1;Q86MJ3;H2KZZ3	0.947255	0.731355	0.71622	2077666000	10	0.97644	0.77097	0.70624	1777377000	9	0.99722	0.87947	0.90593	1758941000	9
H2KZZ5;H2KZZ6;Q5LK42	0.87953	0.79439	0.93374	994563800	6	0.77903	0.64617	0.88524	932201000	5	0.853945	0.646685	0.889905	1412261000	6
H2L004;Q7M3K6	1.1593	0.869935	0.97972	30198500	2	0.93074	1.26325	1.23805	309632900	4	1.4926	1.0458	1.1055	289559000	2
H2L004;Q7M3K6;Q3Y409;H2L003	1.1494	0.96621	0.82999	1193889400	8	0.995	0.95731	1.01826	1654838000	7	1.27325	0.947555	0.875355	759523900	7
H2L010;Q8MPT0	1.00755	0.97784	0.900165	2037009600	11	0.89012	1.01655	1.12315	1594503000	11	0.88492	0.84376	0.99634	1742392600	13
H2L023	0.884115	0.278645	0.38458	8043248000	4	0.88794	0.35807	0.50445	20356708800	5	0.81862	0.40339	0.585435	6594903000	3
H2L023;Q95YA9	0.937895	0.646595	0.705095	26822874200	20	1.02985	0.70194	0.655055	30542481400	27	0.96308	0.68888	0.72359	23843260200	19
H2L025	0.83403	0.67789	0.78178	104786000	1	0.69605	0.567005	0.79693	89870400	1	0.582575	0.53155	0.921585	93012200	2
H2L025;Q8MQ54	0.77388	0.64116	0.93806	359838300	8	0.72273	0.62503	0.82102	526024200	8	0.58212	0.52063	0.95275	678965500	11
H2L028	0.66636	0.53123	0.78242	74333400	4	0.61462	0.46796	0.82505	1800111600	5	0.639835	0.439055	0.82811	454668000	4
H2L028;A0A9R9	0.803005	0.759265	0.863855	259132000	3	0.64569	0.55097	0.87928	449064400	6	0.588435	0.55039	0.820835	307981300	5
H2L031	0.86361	1.2046	1.3009	1535056200	5	0.77502	1.0808	1.4894	1913791400	5	0.879	1.1018	1.1236	693681800	4
H2L031;Q27420	0.85731	1.0701	1.1694	3865056200	8	0.8344	1.2567	1.488	1640932800	11	0.83236	0.97735	1.1631	1586572200	10
H2L033;Q4PIU4	0.87424	0.936995	1.0484	178611100	6	0.776825	0.66542	0.95448	655705900	9	0.814695	0.67271	0.99053	605476100	9
H2L034;H2L035	2.114	8.3036	3.9686	10456728000	1	2.50115	7.44165	3.084	7890813800	1	2.5603	5.8568	1.9987	13438772000	2
H2L034;H2L035;Q86S26	2.06345	6.64455	3.23315	28939086800	24	2.47505	6.626	2.73075	34345897300	30	2.3584	3.986	1.8554	34193968400	29
H2L034;Q86S26	2.1367	7.1582	3.3464	11245200000	3	2.6872	7.4689	2.6679	10473511000	3	2.7888	5.1061	1.9302	12529194400	5
H2L042;H2L041;A8WFH5	0.80542	0.31415	0.46019	178411000	2	0.82282	1.02347	1.15495	389085000	2	0.71484	0.2441	0.26826	377611000	2
H2L043;Q9BI63	1.0692	1.0704	1.059	2297386600	17	0.99314	1.0348	1.0833	1901771400	22	0.984795	1.03545	1.07	1443954000	19
H2L044	1.12241	0.67289	0.653575	88809000	2	0.76534	0.92454	1.2189	1651617000	7	0.66468	0.69087	1.0853	177431000	4
H2L045;H2L046;P92160	1.1355	1.4175	1.1992	3560987000	9	1.14785	1.20015	1.091	4121626900	9	1.07935	1.20225	1.1004	3807111100	8
H2L045;H2L047;H2L046	1.2535	1.29555	1.0469	8065465600	33	1.3568	1.38	0.97994	6219390400	31	1.39745	1.2561	0.93283	6584565400	27
H2L045;H2L047;Q9BKS8;H2L046	0.72314	0.7751	1.334	102560000	1	1.29365	1.3301	1.07061	246019000	1	1.4776	1.2701	1.0973	273480000	1
H2L045;P92160	1.1816	2.447	1.6913	131389000	1	1.0952	1.1926	1.24285	18344200	1	1.0912	1.3474	1.4765	108106200	2
H2L046	1.9631	1.5688	0.82192	434145000	1	1.35225	1.5741	0.974775	335848000	1	0.97723	1.28585	1.08168	636379000	1
H2L048;Q8MQ42	0.94361	0.86398	0.95515	43552889700	32	1.0913	0.96506	0.87766	35304386300	35	1.0117	0.886665	0.91486	37749872400	32
H2L056	0.64601	0.32848	0.50768	173348000	1	0.52277	0.27233	0.55085	118025000	1	0.54725	0.43362	0.76559	51183100	1
H2L062;Q95XK1	0.82659	0.81983	1.0833	300030300	3	0.90526	0.68615	0.78329	534851200	6	0.55935	0.57648	0.88255	5023542500	7
H2L062;Q95XK1;O76640	0.6792	0.68013	0.67063	45657600	2	0.80249	0.6553	0.79295	87871000	2	0.61581	0.47597	0.7744	17116000	1
H2L064	0.85786	0.8466	1.231	139256000	1	0.88782	0.36828	0.42594	156689000	1	0.775065	0.67725	0.9214	444628800	1
H2L064;Q8ITV5	0.661005	0.651705	0.996205	614481000	3	0.57371	0.58535	1.0445	758191000	2	0.68215	0.49371	0.78242	1114957500	2
H2L064;Q8ITV5;G4SJZ3	0.72977	0.64806	0.96146	6493645200	6	0.73563	0.552185	0.749065	6973689000	6	0.78663	0.57802	0.76438	12642684800	6
H2L073	0.89586	1.2247	1.2533	453549000	1	1.08965	1.31695	1.30135	768671000	1	1.0726	1.633	1.4384	414337000	1
H2L073;B1GRJ8	1.3114	1.054	0.85991	929977000	4	0.98861	1.1992	1.2084	375637800	2	0.94135	1.1604	1.2522	733757000	2
H2L076;H2L075;Q5PY59;H2L074;Q9NL87	1.015	0.61917	0.60223	3870551000	3	1.1633	0.66349	0.51235	3352045000	2	0.973405	0.584345	0.63294	6578193000	1
H2L076;Q8MXD8;H2L075	0.972935	0.84473	0.943135	2346148100	10	1.156	0.99303	0.906685	3225806200	9	1.16025	1.05209	0.97836	1815017400	6
H2L076;Q8MXD8;H2L075;Q5PY59	1.09785	0.704315	0.673905	34633283700	24	1.1022	0.753345	0.69747	26269634700	24	1.01605	0.650495	0.70632	41390568800	20
H2L076;Q8MXD8;H2L075;Q5PY59;H2L074;Q9NL87	1.0653	0.725405	0.68995	491801112900	249	1.0769	0.73708	0.67039	537516168000	292	1.0207	0.67205	0.68847	579447651700	259
H2L076;Q8MXD8;Q5PY59;H2L074;Q9NL87	1.1123	0.81023	0.7328	10601786300	9	1.087	0.76555	0.64326	13869319200	10	1.0907	0.62095	0.62255	11289211000	9
H2L080;H2L079	0.894095	0.59145	0.604915	606682000	5	0.929	0.64321	0.77515	265099000	5	0.94173	0.62083	0.73523	569352000	6
H2L080;H2L079;Q8IG16	0.96587	0.657	0.68076	951981000	6	0.8997	0.59912	0.69481	868866300	7	0.84472	0.58995	0.72643	1018216600	9
H2L080;Q8IG16	0.76663	0.53328	0.71956	185788000	2	0.85004	0.58946	0.73899	157817000	2	0.6898	0.372095	0.4981	239963000	2
H2L081;Q9N554	1.08171	1.7518	1.7414	144116000	5	0.89977	1.2855	1.3689	534040300	8	1.01371	1.41315	1.3458	213193000	6
H2L082;F0IWT2	1.1095	0.75812	0.72166	4297500	1	1.1937	0.807565	0.71692	21413200	2	10.537	7.7067	0.91679	15200000	1
H2L086;C3JXE2	0.807445	0.790185	0.992895	7899404700	11	0.742275	0.77876	0.97481	3208471200	12	0.746575	0.6796	0.95437	1995792200	12
H2L089	1.0314	0.591325	0.608195	127274800	2	0.88396	0.4228	0.4451	238518600	4	0.87516	0.65596	0.82571	278861000	4
H2L0A0;Q6ABW4;H2L099	0.742985	0.69263	0.976965	582300300	3	0.82732	0.85771	0.99215	973134000	3	0.76849	1.2819	1.2013	884437700	2
H2L0A0;Q6ABW4;H2L099;H2L0A1	0.93086	0.91227	1.0171	6864197500	15	0.85466	0.86603	0.983445	9173513000	19	0.86328	0.81056	0.93424	6406884800	19
H2L0A1	1.27655	1.23826	0.81282	20627900	1	0.96918	1.01959	1.05269	344995400	2	1.1546	1.1733	1.1322	3451525000	2
H2L0A4;H2L0A5;H2L0A6	0.93415	0.70814	0.78575	557895400	4	0.870515	0.678885	0.725545	2489521000	6	0.85294	0.6674	0.84466	905405100	2
H2L0A4;H2L0A5;H2L0A6;Q8ITV4	0.85434	0.60707	0.70817	12834679300	23	0.85903	0.62686	0.70986	17608177500	23	0.75486	0.587795	0.74328	15045450800	20
H2L0A7	0.53192	0.35374	0.63837	13679900	2	0.47783	0.26579	0.52671	105389000	2	0.507405	0.397945	0.68243	75871200	2
H2L0A7;Q8ITW5	0.87825	0.68638	0.84317	724856000	2	0.54852	0.38246	0.52397	1725047000	7	0.69133	0.49479	0.864635	500687000	4
H2L0A8	0.96123	1.12215	1.14005	239535000	1	0.79637	1.1205	1.2411	556936700	1	1.092	1.00242	1.02	132529700	1
H2L0A8;Q8ITW7;Q9TXU2	0.87203	0.71932	0.8036	139980000	1	0.828795	0.59737	0.6825	150261300	1	0.781865	0.66252	0.923065	48653600	2
H2L0A8;Q9TXU2	0.919885	0.91057	0.986445	8146841300	19	0.926915	0.74865	0.90562	6798536200	19	0.94486	0.71741	0.83314	7971050500	15
H2L0B1	0.81342	0.61659	0.80759	953484000	5	0.74678	0.6582	0.92532	1090930000	7	0.7983	0.737465	0.899955	1137592000	6
H2L0B1;Q8MXE4	1.1586	1.2903	1.228	31292000	1	0.851915	0.65776	0.763395	31310000	2	0.15839	0.19991	1.3777	30266000	1
H2L0B6;Q21956	1.31895	1.4341	1.20495	682143000	3	1.2894	1.7295	1.2063	710336000	3	1.2947	1.2124	1.0073	881950000	3
H2L0B9	1.0268	1.3947	1.2991	5050570300	4	0.887185	1.0882	1.1153	3159007000	2	0.796855	0.881995	1.14805	2660335000	4
H2L0B9;O44827	1.0467	0.93962	0.87096	5157251400	6	0.83257	0.95286	1.0825	3991496000	7	0.83777	0.736425	0.89521	5752685600	9
H2L0C0	0.982465	1.1781	1.21235	9933523200	24	0.95415	1.0551	1.0762	25792950700	32	0.95574	1.0371	1.12615	18354231000	30
H2L0C0;Q86S39	0.944	1.1364	1.1479	24758415800	17	0.942655	0.95697	0.989295	16137261000	17	0.97147	0.93569	1.01425	12726105800	16
H2L0C9	1.00849	0.43945	0.446715	1096720000	1	1.61615	0.560705	0.3284	1129638000	1	1.7019	0.62203	0.38688	2329287000	2
H2L0C9;Q86S69	0.95111	0.39473	0.4194	14346612700	20	1.5453	0.371555	0.24263	28501734500	29	1.72645	0.417465	0.242775	29967881900	30
H2L0C9;Q86S69;P91038	0.94553	0.48191	0.491755	885820000	2	1.3106	0.35942	0.28615	740477700	3	1.2812	0.382265	0.271445	126146000	1
H2L0D1;H2L0D0;Q8MXF3	1.0366	1.5685	1.4062	1737438200	4	0.88185	1.3887	1.4881	2060644000	7	0.96063	1.47055	1.80265	1885469000	7
H2L0D2	0.71422	0.65741	0.895625	421808000	1	1.01819	0.53565	0.485555	239206000	1	0.805805	0.5106	0.676615	834846000	2
H2L0D2;H2L0D3	0.83427	0.64933	0.75888	1048890000	2	0.64054	0.43616	0.5761	692223000	2	0.67129	0.49846	0.73671	856580000	2
H2L0D2;H2L0D3;Q8MXF4	0.83829	0.58345	0.6423	37613900	2	0.66674	0.55124	0.73091	170699000	4	0.49019	0.46768	0.98432	143443900	4
H2L0D5;Q21164	1.1586	0.9733	0.81539	22065447400	16	1.5922	1.4947	0.95605	18702742200	17	1.2692	1.2835	1.0328	15549634000	18
H2L0E2	0.95324	0.44868	0.46002	51773200	1	1.10745	0.57926	0.43461	172034000	2	0.85102	0.43613	0.534465	90845000	1
H2L0E2;Q8IG09	1.04194	0.272065	0.2766	8841300	1	1.1602	0.506445	0.431355	82812000	1	0.73125	0.39855	0.56303	37604000	1
H2L0E5	1.6559	3.2393	2.007	878730000	2	1.4091	2.5342	1.71795	991573100	2	1.6325	2.47035	1.77735	118624400	2
H2L0E5;H2L0E6	2.0007	2.0047	1.331	9256100	1	1.3938	3.3598	2.1192	103050000	1	0.94334	1.76641	1.72855	126788000	2
H2L0E5;H2L0E6;Q2L6X7	1.6589	2.7368	1.7764	8996682000	14	1.25395	2.7872	2.13795	7075680900	16	1.557	2.2858	1.6048	3654366600	11
H2L0E9;H2L0F1;H2L0F0;A8WFI4	1.3929	1.1802	0.76085	126818000	1	0.92229	0.739945	0.811445	49322000	1	0.94245	0.81988	0.86898	159811000	1
H2L0F2;E8MDU9	1.58315	2.2278	1.5415	148727000	1	1.4746	0.65148	0.4607	15188000	1	1.43085	1.5291	1.05591	21951400	1
H2L0F6;H2L0F7;Q8ITW3	0.655075	0.621065	0.935055	2406370000	2	0.83434	0.40535	0.48106	1245689300	2	0.73371	0.44012	0.52651	2101858000	2
H2L0F6;H2L0F7;Q8ITW3;H2L0F5;Q65CL5	0.69081	0.54329	0.79589	1982571800	7	0.733675	0.41037	0.536775	3356054600	14	0.65566	0.37663	0.6323	4337808200	12
H2L0G4;Q6AW16;H2L0G5	0.90043	0.995325	1.1809	439211000	6	0.98737	1.0009	0.95111	685379000	6	1.03755	1.0327	0.9561	261902000	5
H2L0G8	0.84133	1.3313	1.5179	76245000	1	1.095	1.4425	1.2631	34446800	1	0.70468	0.81707	1.2541	194839000	2
H2L0G8;A5HU95;Q5TYL1	0.64558	0.3303	0.46025	687103600	2	0.811995	0.344855	0.39591	3684622000	3	0.787205	0.369925	0.48976	1617470200	4
H2L0G8;A5HU95;U4PRJ1;Q5TYL1	0.39227	0.12842	0.32201	1312900000	2	0.56647	0.17288	0.29896	3994104000	2	0.561235	0.2369	0.417895	999062000	2
H2L0H3;H2L0H4	1.1511	0.869425	0.70879	850613000	3	0.96677	0.76912	0.75977	972327000	4	0.85165	0.64733	0.73127	768635700	5
H2L0H3;U4PMW1;Q2L6W0	0.81362	0.710785	0.800345	141992000	1	0.93191	0.800135	0.8268	124293000	2	1.10661	0.714765	0.702795	579751000	1
H2L0H8;H2L0H7;Q9GYF0	0.59574	0.53953	1.0507	197715500	1	0.72548	0.507735	0.731025	161353000	1	1.04	1.0353	1.025	177231000	1
H2L0H8;H2L0H7;Q9GYF0;A7YH04;A7YH06	0.68094	0.50589	0.85771	67369100	1	0.53606	0.81261	1.5494	48858000	1	0.63586	0.68311	0.99907	18581000	1
H2L0I2	0.928945	0.306075	0.37585	9198129000	1	0.84702	0.34166	0.44668	11330292000	1	0.788015	0.41828	0.539475	11756261000	1
H2L0I3	0.958265	0.347165	0.404515	1296321500	8	0.70626	0.45307	0.58109	3910336600	6	0.46408	0.28274	0.55067	1404976900	6
H2L0I3;H2L0I2	0.83728	0.31408	0.39649	41240348600	21	0.74677	0.38469	0.5401	38094114400	25	0.660255	0.3436	0.567455	23261817300	22
H2L0I3;Q45EJ8;H2L0I2	0.85099	0.30907	0.37008	362515770000	191	0.7415	0.383195	0.49854	352164932000	213	0.64983	0.34881	0.54492	290985605500	162
H2L0I3;Q45EJ8;H2L0I4	0.97122	0.39852	0.41397	386648000	1	0.599665	0.29307	0.48967	1323923000	2	0.59357	0.36316	0.62973	574952000	2
H2L0I3;Q45EJ8;H2L0I4;H2L0I2	0.89457	0.31181	0.35575	27477628700	18	0.72826	0.4202	0.54832	18264173500	26	0.629495	0.28886	0.59667	15699338200	18
H2L0I5;H2L0I6	0.87905	0.87632	0.98772	239564000	2	1.04358	2.20775	1.6192	162217000	1	1.2434	1.2697	0.99925	262564000	2
H2L0I5;H2L0I6;Q5W7E3	1.0577	0.7364	0.75834	30967000	1	1.2078	0.95471	0.80301	46556800	1	0.73876	0.62172	0.81145	76181000	1
H2L0I5;H2L0I6;U4PCD4;U4PMS5;U4PF78;U4PC02	0.745045	1.07525	1.1655	7037600	2	1.1613	0.86259	0.784475	44248000	1	0.91021	0.69008	0.94565	51272000	1
H2L0I5;H2L0I6;U4PCD4;U4PMS5;U4PF78;U4PC02;U4PS34;U4PF86	1.1609	0.91886	0.87369	420454000	2	1.1032	1.22825	1.3105	835380000	1	1.2804	1.2039	0.868125	156650000	2
H2L0I5;H2L0I6;U4PCD4;U4PMS5;U4PF78;U4PC02;U4PS34;U4PF86;U4PCE2;U4PC07	0.993785	0.986415	0.87911	14802900	1	0.99792	0.76286	0.67632	204414000	2	1.1043	0.917305	0.85512	222382700	3
H2L0I7;U4PBY2	1.4153	1.5127	1.0548	1916177000	3	1.2818	1.1825	0.96644	590623000	2	1.5148	1.4805	1.0911	948069000	3
H2L0I7;U4PBY2;Q6EZG5	1.4791	1.65075	1.10825	3843190500	22	1.2447	1.3005	1.059	5907263100	24	1.46195	1.55325	1.11375	4833133300	21
H2L0I7;U4PBY2;Q6EZG5;Q95ZU1;Q17383	1.0993	1.0762	0.91062	359277000	1	1.0658	1.05235	1.01905	196020000	1	1.1751	1.2799	1.1744	218784000	1
H2L0I8	14.5147	0.363575	0.311274	286288000	1	0.66825	0.78966	1.2904	113248000	1	0.76884	0.92688	0.9378	263544000	1
H2L0I8;H2L0I9	0.78011	0.43171	0.57708	2073542200	12	0.702725	0.468715	0.618845	2153837700	17	0.73013	0.43156	0.60319	2810959300	14
H2L0J0;Q95ZP6	1.0514	0.917515	0.983345	392768500	2	0.95274	0.709	0.73683	168730000	2	0.83799	0.7584	0.87404	329372000	3
H2L0J5;O01592	0.99885	0.81896	0.81794	4411718000	6	0.92355	0.97448	1.1011	20780570000	7	1.0034	1.1252	1.08925	4289003300	5
H2L0J5;O01592;Q86NC6	0.983805	0.76765	0.7831	7320877800	7	0.84615	0.95405	1.0361	13492688700	7	1.0005	0.97903	1.0417	4454662000	5
H2L0J5;O01592;Q86NC6;O16282;O16284	0.99287	0.81024	0.77326	2836119100	1	0.855045	0.873585	1.00882	1656331000	1	1.1158	1.0028	0.97053	1097989000	1
H2L0J5;O01592;Q86NC6;O45679	0.88696	0.73793	0.80633	2194939000	1	1.0554	0.516255	0.51771	1457892000	1	0.99302	1.2929	1.3319	3050036000	1
H2L0J6	1.8179	1.5025	0.82249	48975400	1	1.7477	1.8435	1.0622	43243300	1	1.61765	0.68209	0.45084	18788200	1
H2L0J6;Q2MGF5	1.6245	1.5354	0.999785	1167657600	4	1.76795	1.82425	1.05145	1735404400	8	1.8873	1.5445	0.78961	1290028000	6
H2L0K0	0.72432	0.3404	0.4627	9820500	1	0.99685	0.32225	0.38753	91754000	2	0.98101	0.45225	0.4399	88095500	2
H2L0K0;Q8MPT4	1.04089	1.02663	1.02639	26856000	1	0.85581	0.35872	0.42457	114603000	1	0.85344	0.36825	0.478965	139461000	2
H2L0K4;Q8WTM0	0.83159	0.58649	0.73164	12721022200	8	0.762115	0.582685	0.834835	13485886900	10	0.75515	0.64283	0.87018	7255059000	7
H2L0K7	0.94938	1.49835	1.4766	131088000	2	1.5266	2.1081	1.33805	107816000	3	1.1519	1.2199	1.0328	308020400	5
H2L0L3;D6RYD5	0.80709	0.84419	1.041	85538000	1	0.65476	0.72697	1.1232	7142900	1	0.800665	0.48016	0.574765	213093000	1
H2L0M1	0.846985	0.905375	1.0331	711283000	2	0.9657	0.85784	1.0579	432167000	2	0.92984	1.2003	1.1633	298636000	1
H2L0M1;B9DF69	0.916635	0.850345	0.99089	620389900	4	0.872525	0.841865	0.874905	765698000	3	1.1915	1.0405	0.89357	856732000	3
H2L0N0	1.4527	2.21225	1.61955	101959000	2	1.2469	2.2377	1.657	397551000	2	1.45415	2.2013	1.53975	594003000	2
H2L0N0;H2L0N1;O01619;Q95ZK4	1.28165	2.1279	1.56045	7040530900	15	1.1891	1.922	1.5209	6573669800	16	1.1888	1.7514	1.4601	3882515400	11
H2L0N3;Q965I4	0.780075	0.41096	0.6623	104697000	2	0.5676	0.31265	0.44062	408461000	2	0.569145	0.45937	0.826395	43350000	1
H2L0N3;Q965I4;G4SR45	0.564455	0.37581	0.68707	463644000	4	0.51585	0.28712	0.55189	1048088700	5	0.38358	0.24069	0.65444	304274000	3
H2L0N5;C2BR94	0.8717	0.82249	0.94872	7618773400	19	0.85608	0.68881	0.88626	4759690600	16	0.74399	0.67787	0.8957	8053479300	18
H2L0N9	0.84418	0.5998	0.83665	1319795000	1	0.76787	0.63957	0.836555	1528591000	1	0.49628	0.49336	0.98169	1288003000	1
H2L0N9;Q6AW03	0.811965	0.78139	0.92414	71335674200	49	0.793235	0.65143	0.82181	78405020400	52	0.76413	0.63949	0.902455	71291159300	42
H2L0Q6	1.0019	0.67315	0.72514	20510000	1	0.91378	0.58387	0.67474	26046000	1	0.86123	0.58819	0.78893	58301500	2
H2L0Q6;Q9N3F8	0.95109	0.88726	0.95592	4990865500	5	0.908875	0.845435	0.90726	4489432000	6	0.85996	0.76602	0.92195	7607163200	7
H2L0Q7	0.88991	0.92648	1.214	96536800	2	0.918245	0.844395	0.742555	202401000	3	0.88342	1.2359	1.5812	163089000	3
H2L0Q7;Q9BKZ9;Q8WQE2;H2L0Q8	1.0412	1.40605	1.4015	789345500	7	1.05607	1.15321	1.13075	1074058000	8	0.849805	1.0897	1.39035	1352910000	11
H2L0R3;Q95XW9	1.118	1.8428	2.2699	66634000	1	1.326	3.045	2.0806	21358000	1	1.2618	1.4491	1.207	29485000	1
H2L0S3	0.77172	0.64187	0.77649	252704000	1	0.74145	0.66156	0.89596	313139000	2	0.60943	0.579895	0.93047	314945000	2
H2L0S5	0.993125	3.01445	2.9568	56569000	1	1.0662	1.4763	1.4155	260086000	1	1.02515	1.67105	1.9275	61450000	1
H2L0S5;Q3V5J3	0.96431	2.79385	2.99565	518854900	7	1.1819	2.32075	2.0313	1020722000	11	1.1395	2.5743	2.24025	1484842200	8
H2L0S8	0.8726	0.75555	0.90403	768892000	4	0.822755	0.58611	0.723595	879494600	3	1.0209	0.59439	0.69475	1011017000	3
H2L0S8;Q8IAB4	0.89825	0.78916	0.85318	678882000	5	0.81479	0.42661	0.54285	224839000	4	0.79813	0.44658	0.61859	270597300	4
H2L297;Q0G828	0.95459	0.764585	0.807895	7592288000	12	0.9592	0.739615	0.748855	5798243200	13	0.743365	0.660745	0.787905	6784783000	10
H2L2A4;H2L2A1;H2L2A3;H2L2A2	0.81006	0.49632	0.58536	30203200	1	1.24195	1.34475	1.1661	81080600	1	0.73365	1.4267	1.7962	2341700	1
H2L2A4;H2L2A1;H2L2A3;H2L2A2;H2L2A5;H2L2A6;H2L2A0	0.9461	0.64823	0.762575	114376000	1	1.2965	1.23055	0.804225	91113600	1	0.81713	1.4459	1.9614	151357000	1
H2L2A4;H2L2A1;H2L2A3;H2L2A2;H2L2A5;H2L2A6;H2L2A0;H2L296;H2L298;H2L299	1.0239	0.34125	0.34556	11776370000	6	1.1652	0.4314	0.390805	8656383000	7	0.85776	1.0552	1.1991	6822235000	6
H2L2B8;Q19487	0.876	1.0193	1.26	290289300	2	0.982745	0.83191	1.12957	485068200	4	0.88851	0.82168	1.3492	1105844000	4
H2L2C1;H2L2C3;G5EBQ9;L8E7Y6;G5EBY5;H2L2C2	2.46425	1.36155	0.60078	63160000	2	1.2194	1.3175	0.93439	60222400	3	1.0388	1.8478	1.5412	95563100	3
H2L2D0;G5EE97	0.76369	0.629715	0.87338	292676700	5	0.698095	0.47352	0.65187	1671064700	10	0.76619	0.54899	0.80561	1554212800	7
H2L2H3;B0M0N9;B0M0P0;H2L2H2;U4PRW7;B6VQ90	0.991325	1.7413	1.7348	2220006600	13	0.937815	2.05355	2.1636	3500233100	14	1.05535	1.5613	1.58265	2829089700	13
H2L2J7;Q94138;O02274	1.4159	0.35556	0.25194	4637500	1	0.67983	0.520505	0.69133	40091800	1	0.6676	0.642795	0.876095	14291200	1
H2L2K5;Q9U3D4-2;Q9U3D4;Q9U3D4-3	1.01985	0.78181	0.76979	162100000	3	0.711595	0.69641	0.905455	212705600	2	0.87819	0.6547	0.78035	236608000	2
H2L2K7;E0AHE2;Q9TW45-3;Q9TW45-2;G5EE60;N1NTJ6;Q9TW45;E0AHE3;H2L2K6;E1B6W1;Q9TW45-4	0.96134	0.93934	0.91937	1864115900	4	0.82068	1.0265	1.1249	1411308200	6	0.84675	0.825425	0.91281	572605000	4
H2L2K7;E0AHE2;Q9TW45-3;Q9TW45-2;G5EE60;N1NTJ6;Q9TW45;E0AHE3;H2L2K6;Q9TW45-4	0.905405	0.98032	1.07855	376665400	1	0.84347	0.93039	1.1367	777220000	1	0.88236	0.95651	1.0664	430792700	1
H2L2K7;E0AHE2;Q9TW45-3;Q9TW45-2;G5EE60;N1NTJ6;Q9TW45;E0AHE3;H2L2K6;Q9TW45-4;G5EE76	0.99761	0.99167	1.0311	788945700	8	0.942895	0.989795	1.0701	1394756000	7	0.97863	0.99194	1.0234	948659700	8
H2L2K7;E0AHE2;Q9TW45-3;Q9TW45-2;G5EE60;N1NTJ6;Q9TW45;E0AHE3;Q9TW45-4;G5EE76	1.0344	1.0473	0.94504	542789800	3	0.97395	0.91963	0.95469	770035000	3	0.99786	0.91372	0.96423	419971000	2
H2L2K7;E0AHE2;Q9TW45-3;Q9TW45-2;G5EE60;N1NTJ6;Q9TW45;Q9TW45-4;G5EE76	0.934475	0.98663	1.13995	3215459300	12	0.867775	0.993555	1.0464	4990814100	13	0.930255	0.905805	0.95423	4237164000	13
H2L2L2;Q9U204	0.95433	1.1206	1.2275	1183597900	9	0.869265	0.84106	1.04745	1967843800	7	0.85803	0.86423	1.0209	2169870500	7
H8ESE9;H8ESF0;Q9U2R7;H8ESE8	0.794265	0.93196	1.0816	759394400	4	0.94643	0.888245	1.0552	3098792000	4	0.944845	1.083	1.20105	3231127000	4
H8ESG0;H8ESF9;Q9U1R8;H8ESF7;Q9N5W3	0.75065	0.790785	1.08363	177155000	2	0.79439	0.59988	0.752305	218565100	2	0.69758	0.573955	0.917615	205249000	2
H8ESG0;H8ESF9;Q9U1R8;H8ESF8;H8ESF6;Q7K705	0.95507	0.55838	0.58385	96770200	2	0.816485	0.565145	0.74697	1293161000	5	0.69677	0.57633	0.87431	374088000	5
H8ESG0;H8ESF9;Q9U1R8;H8ESF8;H8ESF7	0.728445	0.72177	0.99911	240662000	2	0.574155	0.55907	0.794325	203694000	2	0.67284	0.59903	1.01909	169164000	2
H8ESG0;H8ESF9;Q9U1R8;H8ESF8;H8ESF7;H8ESF6;Q7K705	0.922105	0.69035	0.83321	1636563000	7	0.80572	0.60556	0.94787	772913800	4	0.85462	0.690645	0.94694	976096000	3
H8ESG0;H8ESF9;Q9U1R8;H8ESF8;H8ESF7;Q9N5W3	0.7749	0.71543	0.69079	172212000	2	0.82072	0.65702	0.72991	97428500	2	0.623195	0.631875	0.941495	228667600	3
H8ESH7;Q9NAA4	0.72782	1.4464	2.3428	460037000	3	0.692735	1.49395	1.9796	646040000	3	4.9801	1.3625	0.31057	1108139000	3
H8ESI3;Q95PZ3;H8ESI2	1.02729	2.20575	2.0666	102346000	1	0.78477	1.39385	1.8606	97602000	1	0.78063	0.43486	0.5846	13622000	1
H8W3X0	4.5013	0.59895	0.14592	8588600	1	4.6264	0.50274	0.11389	51062000	1	0.82104	0.28152	0.36365	29639000	1
H9G2T4;Q21032	1.5304	2.5381	1.6369	117421948900	32	1.2653	2.6003	2.0258	95248182100	35	1.4705	2.1608	1.5704	67456913000	29
H9G2T4;Q21032;H9G2T3	0.976165	1.45526	1.31153	2657469000	1	1.4059	2.0007	1.3652	7693322900	2	1.5795	2.4739	1.7059	8235223000	2
H9G2T4;Q21032;O17643	1.08385	1.95805	1.77155	1669120000	1	1.12575	2.2793	2.06415	3688400000	1	1.0435	1.581	1.735	3838907000	2
H9G2Y1;G5EDN6	0.97706	0.995	0.918635	1492365000	2	1.08555	1.056	0.88908	2901944000	3	1.00079	0.957505	0.986405	1746198000	4
H9G2Z4;G5ED11	0.92031	0.552345	0.461555	96030000	1	0.89415	0.52612	0.57448	30646000	1	0.722245	0.551325	0.7259	62504000	1
H9G2Z4;G5ED11;H9G337	1.0997	0.44907	0.44623	1556729000	1	0.793885	0.693085	0.87881	1635023000	2	0.856145	0.614485	0.76416	1177383000	1
H9G2Z8	0.90404	0.836195	0.84243	29037700	2	1.05305	1.195	1.07625	2056240000	2	0.83138	0.83098	0.99069	341087100	3
H9G2Z8;H9G2Z9	0.93526	0.83189	0.8459	2717463000	5	0.90103	0.66641	0.57318	2735967000	7	0.83929	0.68369	0.85162	3624740800	7
H9G321	1.0357	0.53775	0.52262	2969946000	1	1.0966	0.661415	0.5604	3767852000	2	0.982385	0.50088	0.53331	2770341000	2
H9G332;O45526	0.82087	0.70615	0.97705	18481400	1	0.59152	0.80585	1.2658	250304000	1	0.65108	0.96746	1.2864	32250200	1
H9G332;O45526;O01709	0.78982	0.73056	0.92171	951140000	2	0.66069	0.91948	1.328	374770000	2	0.610685	0.86665	1.54425	109940000	2
H9G348;H9G352;Q06561;Q06561-2;H9G350;Q06561-5;G5EEI5;H9G351	1.007	1.2288	1.2225	1743667000	1	1.0174	0.88168	0.76404	2965996000	2	0.90588	0.91195	1.0506	4603508800	2
H9G348;H9G354;H9G352;Q06561;Q06561-2;H9G349;H9G350;Q06561-5;G5EEI5;H9G351	1.07365	0.77242	0.719055	548256000	3	0.947425	0.62535	0.710315	3575017000	8	0.75372	0.76231	0.94464	4279744900	6
H9G348;H9G354;Q06561-3;Q06561-4;H9G352;H9G353;Q06561;Q06561-2;H9G349;H9G350;Q06561-5;G5EEI5;H9G351	1.0373	1.2465	1.2198	56946640200	23	1.0045	0.99903	0.95647	59745510500	31	0.920675	0.98628	1.1327	65909433200	28
H9G348;H9G354;Q06561-3;Q06561-4;H9G353;Q06561;Q06561-2;H9G349;H9G350;Q06561-5;G5EEI5;H9G351	1.05845	1.3256	1.08865	3464046000	4	0.94763	0.73528	0.79268	2990106000	7	0.838875	0.8937	1.02135	7480593000	8
H9G348;H9G354;Q06561-4;H9G352;H9G353;Q06561;Q06561-2;H9G349;H9G350	1.1357	0.98552	0.93228	508175900	2	0.72141	0.55769	0.89239	297174000	4	1.1477	1.0118	0.99329	1097641100	4
H9G348;H9G354;Q06561-4;H9G352;H9G353;Q06561;Q06561-2;H9G349;H9G350;Q06561-5;G5EEI5	1.06977	0.9432	0.91034	217659000	1	1.2862	0.90044	0.7165	176650000	1	2.8868	1.3977	0.48436	142850000	1
H9G348;H9G354;Q06561-4;H9G352;H9G353;Q06561;Q06561-2;H9G349;H9G350;Q06561-5;G5EEI5;H9G351	1.0409	1.1622	1.1496	138107141100	31	1.0334	0.98585	0.93531	97446817700	45	0.89873	0.97466	1.1312	136971980000	42
H9G348;H9G354;Q06561-4;H9G352;H9G353;Q06561;Q06561-2;H9G349;Q06561-5;G5EEI5;H9G351	1.12275	1.3364	1.2745	5342122000	4	0.91454	0.969315	0.99692	5702149000	5	1.04795	0.967605	1.1182	10387106000	5
H9G348;H9G354;U4PS79;Q06561-4;H9G352;H9G353;Q06561;Q06561-2;H9G349;H9G350;Q06561-5;G5EEI5;H9G351	1.0164	1.2712	1.2271	10591604000	6	1.00106	1.11995	0.99505	9017918300	5	0.950835	1.09505	1.1877	12299205000	5
H9G352	0.8041	0.080576	0.10788	4045040000	1	0.81324	0.28727	0.88469	2496289800	1	0.72863	0.2538	0.41886	4566651000	1
I2HA81;A5Z2T9	1.0379	0.88807	0.90562	3645484600	8	1.0125	0.92853	0.841	6222107000	9	0.97556	0.842425	0.90029	1587007600	7
I2HA85;Q21796	0.878	1.25895	1.32265	1658113600	3	0.945175	1.22485	1.31465	2180312400	5	1.0201	1.1512	1.1466	2898446700	3
I2HA90;Q9XVN1	2.49125	9.7067	4.1751	2508918000	4	1.51975	5.24155	3.5445	1501282000	4	2.11095	5.97365	3.3079	1056075000	3
I2HA91	0.93461	1.3112	1.5545	2100982600	2	0.81974	1.0909	1.22635	3923882000	2	0.941825	1.0108	1.08065	1764855000	2
I2HA91;Q93622	1.0056	1.1904	1.2343	1229687800	5	1.003	1.2096	1.2594	2235775300	6	1.051	1.12075	1.145	1130760000	6
I2HA94;Q19470	1.3286	5.6264	4.2339	4858579900	2	1.2097	1.1414	1.9239	21720103000	3	0.861845	1.37325	1.3628	38367187800	3
I2HA98;P90925	1.43215	1.4637	1.0489	7099238200	6	1.5957	1.7212	1.1634	1568238900	5	1.7336	2.16405	1.43585	4228860000	6
I2HA98;P90925;Q9XYQ5	1.4086	1.34345	0.998975	17950170700	18	1.50545	1.84465	1.1706	15266515600	20	1.7499	2.1844	1.3371	19136318700	20
I2HAB2;I2HAB1	0.954515	0.715235	0.705325	52189000	1	0.84108	0.70293	0.88135	118680000	1	0.61696	0.62674	1.1475	251349000	1
I2HAB2;I2HAB1;Q22544	1.03165	0.77414	0.775615	370139000	3	0.72917	0.75677	1.01638	281393000	3	0.92843	0.83903	0.9426	855182300	3
I2HAE5;Q19104	0.76382	0.66759	0.88346	3436224400	15	0.66076	0.50316	0.76096	6099997000	25	0.69984	0.53838	0.85317	2629333200	14
I2HAE8;I2HAF1;I2HAE7;G5ECY9;I2HAE9;I2HAF0;G5EFU5	1.1582	1.31065	0.88396	193276000	4	1.2796	1.1345	0.848615	132022000	4	1.2716	0.911115	0.840315	336246400	4
I2HAH4	0.64478	1.06401	1.74945	45937000	1	0.89621	1.1222	1.1377	96431000	2	0.66657	0.88036	1.6584	311380000	2
I2HAJ4;Q9U2Z4;I2HAI9;I2HAJ1	0.79961	0.83654	1.0169	165552000	1	0.64371	0.53197	0.78185	85018000	1	0.71575	0.70511	1.0027	88900000	2
I2HAJ4;Q9U2Z4;I2HAI9;I2HAJ1;I2HAJ5;I2HAI8;I2HAJ0;I2HAJ3	0.799875	0.60573	0.736965	27388970000	1	0.3375	0.49575	1.4397	30804766000	1	0.42892	0.97779	2.42385	41038866000	2
I2HAK2;Q8WSN7	0.69401	0.48096	0.71748	767766600	6	0.828215	0.49234	0.69431	1909747600	13	0.70116	0.50679	0.78562	1036171000	7
I2HAK9;G5EDA7	1.6247	2.7381	1.5191	2259945400	8	1.68555	2.29685	1.5404	1019908100	9	1.9112	2.243	1.26805	1128772500	10
I2HAL9;I2HAL8;I2HAM0	1.1733	1.533	1.3876	182471600	3	1.3182	1.5381	1.214	109727000	1	0.95781	0.89558	1.1017	163647500	3
I7EVJ8;P34213	1.0319	0.75968	0.78409	6211693500	7	0.84019	0.79217	0.89024	10228723000	9	0.81388	0.791045	0.97798	4095957000	5
I7EVJ8;P34213;I7FW36;Q22782	0.95079	0.89114	0.890615	397617000	1	0.85514	0.91992	1.0702	1511047000	1	0.89559	1.00934	1.1166	2460113000	1
I7EVJ8;P34213;I7FW36;Q22782;Q9BL44	0.78414	0.98286	1.4267	12725103000	1	0.8921	0.8172	0.91079	12511263000	1	0.8985	0.74818	0.95455	9826093000	1
I7EVJ8;P34213;Q94144	0.85573	0.664545	0.8803	854786300	3	0.92912	0.72381	0.8848	342832000	2	0.81707	0.75191	0.87144	710443000	2
I7EVJ8;P34213;Q94144;I7FW36;Q22782;Q94145	0.902	0.74863	0.75571	7146510000	2	0.89446	0.6537	0.80581	6907166100	4	0.794875	0.731385	0.866035	4819473000	3
I7EVK5;O01803	0.963085	0.77532	0.72496	8725509000	6	0.96696	0.643735	0.684635	11611350000	7	0.84595	0.652345	0.777415	8761400700	6
I7EVK5;O01803;Q94149	0.8699	0.72018	0.86016	47434746000	9	0.897945	0.639115	0.720465	44901447100	9	0.87249	0.644355	0.755705	52638046900	9
I7F488;Q94986;Q95QV3	1.032	1.0314	0.89365	1123439000	4	0.988785	0.97846	0.937125	1077194900	5	0.87064	0.69379	0.88106	472498100	5
I7F493;G5EFC1	0.786395	0.767785	0.942765	4656603000	2	0.83795	0.71684	0.85974	21243265000	3	0.84445	0.762125	0.907835	3824861000	2
I7F493;G5EFC1;Q94147	0.807	0.67906	0.95619	6001483200	3	0.79784	0.595895	0.85015	4226658200	4	0.83671	0.81459	0.99727	4291626900	3
I7F493;G5EFC1;Q94147;I7F488;Q94986;Q95QV3	0.56823	0.81036	1.0932	774399000	1	0.98074	0.924205	0.872405	438862000	1	0.77946	0.88922	0.96597	212551000	1
I7FN62;O01577	0.9266	0.7808	0.8357	44387126200	19	0.93818	0.777485	0.8044	41533732500	18	0.967565	0.754545	0.806975	33580992900	19
I7FN62;O01577;Q94143	0.90887	0.79707	0.907715	827203000	2	0.904115	0.797815	0.853075	9645626000	3	0.936575	0.78807	0.89838	4155453000	2
I7FN66;Q23146	1.0093	1.0284	1.0183	13260473100	13	0.93689	0.99798	1.0607	15895836500	16	0.98622	0.95126	0.96836	8880692000	14
I7FN66;Q23146;Q94146	0.91265	1.032	1.1104	10465179500	3	0.97407	1.0006	1.0731	7008933400	3	0.939795	0.931455	0.960275	13247306000	2
I7FN72;Q9U1W9	1.033	1.94265	2.0713	254736000	1	1.1049	1.3267	1.1898	32925000	1	1.70129	3.1023	2.21995	153140000	2
I7FN72;Q9U1W9;Q94150	0.55969	2.5357	3.9434	76326000	1	1.6752	1.8444	1.0053	72513000	1	1.1194	3.3682	2.9698	68819000	1
I7FN77;Q20365	1.1962	1.19155	0.958725	1676170000	6	1.0731	1.1368	1.0557	1329122000	8	0.97246	1.1671	1.0149	1490100500	7
I7FW32;Q9UAQ6	0.97751	0.931845	0.945335	34616156200	18	1	0.89969	0.89621	48682278700	19	0.98466	0.8491	0.94111	16942803660	19
I7FW32;Q9UAQ6;Q94142	1.0723	0.949045	0.988485	6318823000	3	0.99936	0.93059	0.90944	4989588000	3	0.97813	0.93516	1.0116	5599924600	3
I7FW32;Q9UAQ6;Q94142;I7FXD6;Q94148;Q7JNM1;I7F493;G5EFC1;Q94147	0.850575	0.92193	1.04865	15702622000	1	0.990305	0.905825	0.95215	9629003000	1	0.990645	0.89215	0.8955	25701449000	1
I7FW36;Q22782	0.9881	0.91259	0.9952	5749432600	6	0.92772	0.79441	0.81725	9456424000	8	0.871115	0.8997	0.93839	3460171900	8
I7FW36;Q22782;Q94145	0.91943	1.0452	1.2123	85039000	2	0.97938	0.8024	0.88166	429990000	1	0.90178	0.790425	0.877945	281265000	2
I7FW40;Q93874	0.89237	0.71396	0.780465	2778373600	6	0.96487	0.59207	0.6206	2325373000	6	0.84781	0.64586	0.77607	2130181800	6
I7FW40;Q93874;P92149	0.99497	0.74782	0.79698	304297000	2	0.92734	0.660925	0.67671	528370000	2	0.86138	0.69113	0.91642	510231000	2
I7FXD3;P91857	0.90155	0.78023	0.80233	14551444900	17	0.811085	0.6059	0.76309	19333459100	19	0.770535	0.619425	0.80892	15574883300	16
I7FXD6;Q94148	0.87226	0.77134	0.91483	7605229200	6	0.844645	0.768215	0.87366	10279184400	4	0.88254	0.76277	0.819125	3677798600	3
I7FXD6;Q94148;Q7JNM1	0.8787	0.88766	0.897875	4688047000	3	0.88547	0.83141	1.0359	6184780400	4	0.984905	0.99994	0.979945	3471560600	4
I7FXD9;G5EBS5	0.89287	1.2433	1.3273	283192000	1	2.6142	1.6012	0.77196	62758000	1	1.397	1.5207	1.07325	378985000	2
I7J4C9;I7LHV9;Q23587;I7LFE6;I7K4J2;I7LHV8;I7KSC8;I7J4C8;I6Z0I7;I6ZKX2	0.57324	0.86301	1.5338	11169000	1	0.5914	0.63895	1.1503	23205000	1	1.06388	0.780115	0.69293	69988000	2
I7J4C9;I7LHV9;Q23587;I7LFE6;I7K4J2;I7LHV8;I7KSC8;I7J4C8;I6Z0I7;I7K4J6;I6YQ16;I6ZTZ9	0.41265	0.14663	0.68782	79356700	2	0.52007	0.16808	0.43029	203814000	3	0.345005	0.211575	0.654235	59502000	1
I7K4K0;H2KYB2;H2KYB3	1.0082	1.1507	1.5463	53279900	3	0.66028	0.642	1.0638	25963000	1	0.69903	0.63811	0.93162	75550000	1
I7K4K0;H2KYB2;H2KYB3;Q8MNV9	0.891925	1.59055	1.5151	150157000	3	0.79384	0.76094	1.03368	113377000	3	0.6431	0.864465	1.423	128939600	3
J3K004	1.026	1.0003	0.94751	2130151400	7	0.85553	0.812295	1.0751	4420562500	5	0.80334	0.778915	0.990595	2578236700	6
J7S127;Q23460	1.0546	0.87575	0.80764	35208000	1	1.3231	0.89384	0.81268	83793000	2	0.80155	0.71777	0.87504	92061000	2
J7SA49	0.63778	0.48089	0.55924	108735500	2	0.42134	0.26546	0.64807	37678000	1	0.68004	0.48996	0.71183	59482600	3
J7SA49;P91019	0.67408	0.61406	0.847465	661794400	5	0.63629	0.52797	0.73953	1318643000	7	0.62621	0.52101	0.80202	932424700	6
J7SA49;P91019;Q86ND1	0.70548	0.52237	0.79138	1158870700	10	0.68247	0.5052	0.66035	2549347960	12	0.5788	0.40304	0.70358	1372547000	12
J7SF91;Q9NDU9;A3KFD5	0.96031	0.56288	0.57938	54231000	1	0.92673	4.4484	4.7581	445220000	1	0.61733	0.389085	0.657405	1143836000	2
K8ERU3	0.904875	0.61415	0.695635	6719356900	31	0.87939	0.68131	0.74406	8375258000	36	0.86058	0.597005	0.73265	7873071900	32
K8ERV5;O44556	0.8834	0.86872	1.0184	548439000	1	0.92497	0.75776	0.94144	388299000	2	0.749	0.85845	1.2579	98055000	1
K8ERV5;O44556;H2L094	0.87593	1.3976	1.6036	5290467000	10	1.06045	1.4184	1.41245	3375711700	11	0.85339	1.3298	1.6082	1217959300	6
K8ERZ6	1.73755	4.3606	2.3724	90159000	2	1.37595	1.60995	1.3671	168066000	4	1.1306	3.055	2.5799	51116900	2
K8ES01	1.7981	2.8895	2.0644	46286000	1	0.716825	0.886055	1.46599	250544000	3	0.80311	1.67423	1.7889	163369000	2
K8ES47;Q9NF23	1.08645	1.2048	1.0725	812860000	1	0.94699	1.01862	0.892725	835550000	3	1.0074	1.0253	1.0115	1630674000	3
K8ESF0;K8F7Z5	0.864495	2.2778	1.9658	101213000	2	0.82726	1.1303	1.0302	121401000	3	0.93102	0.87561	0.79974	62457100	3
K8ESG0	0.74576	0.83969	1.0412	215437800	5	0.66706	0.76825	0.89652	289787000	6	0.64294	0.70586	1.1035	156400400	7
K8ESG8	0.99966	1.4873	1.3183	9668600	1	0.86788	0.58942	0.65326	62678600	2	0.728975	0.836675	1.1078	58330000	2
K8ESK7	1.12735	2.1816	2.1359	1635379300	1	1.2786	1.2498	1.1585	4494062000	2	0.84997	0.4094	0.49471	150774000	1
K8ESK7;A5Z2W3	1.0859	0.476375	0.464665	13523590000	4	1.12635	0.664935	0.56069	10298882000	4	1.18585	0.690645	0.55409	6521297900	3
K8ESK7;A5Z2W3;H9G321	1.0625	0.54852	0.52254	57735847800	12	1.0299	0.71024	0.648515	53589902100	13	1.1014	0.60594	0.57325	56154231500	12
K8ESL3	1.03895	1.6537	1.8415	180159800	1	0.712675	1.59177	1.7802	116843000	2	1.12255	1.06285	1.0297	460220000	2
K8ESM2	1.5195	4.99965	3.35335	9042624600	27	1.9941	6.44305	3.4484	9688934600	28	2.5549	9.5496	3.9944	11939172300	32
K8F7S4;Q22842	0.58064	0.36586	0.8229	224548900	8	0.526185	0.301535	0.54301	1358549500	11	0.40135	0.320695	0.802105	1304667800	12
K8F7V7	1.0875	0.71989	0.6646	355579000	1	1.1328	0.70704	0.61788	335750000	1	1.49135	1.10291	0.74662	71476000	1
K8F7V7;G5EF05	0.79675	0.49243	0.61702	53102517000	93	0.91537	0.48921	0.54572	75342108100	100	0.95887	0.562245	0.608465	59095971900	84
K8F7Z0;G5EDS2	0.921945	0.588195	0.6371	1921951600	3	0.823725	0.727815	0.821715	952978000	3	0.76667	0.566655	0.80157	505081200	2
K8F7Z0;G5EDS2;K8ESK9;K8FE00	0.93653	0.86389	0.94775	24884756800	39	0.85728	0.873375	1.0131	28122421900	39	0.88981	0.80567	0.94811	18783891000	38
K8F804;K8ESM7	0.7252	0.472235	0.639665	302611000	3	0.69468	0.47202	0.62871	1139507000	6	0.69592	0.4099	0.71351	443564000	4
K8F804;K8ESM7;K8FE08;K8ERZ0;K8ESG4	1.04725	0.62715	0.70648	211404000	4	0.9374	0.40264	0.36767	153826000	2	0.84606	0.4041	0.47492	142617000	1
K8F807	0.74273	0.6038	0.84413	1152455500	8	0.78749	0.56786	0.72081	2582890600	12	0.764015	0.48763	0.639655	1745191600	10
K8FDX2;K8ESC3	1.12715	1.16095	0.99163	2342650000	2	1.1875	1.0924	0.84277	1728913000	3	1.0853	0.956815	0.91377	3029746000	3
K8FDY0	0.919675	0.61208	0.697675	1481678000	1	1.0507	0.9486	0.734295	627943000	1	1.0351	0.768075	0.640035	2017346000	1
K8FDZ1	1.24715	2.1683	1.7048	139495000	1	1.4613	1.1498	0.79251	78429000	1	1.4254	1.60245	1.0462	88453000	4
K8FDZ1;Q17786	0.829615	0.493035	0.614765	1168372000	8	0.821985	0.43633	0.54226	3467639000	14	0.6087	0.425535	0.67917	2761000000	11
K8FE10	1.02075	0.102023	0.11256	1045310000	1	1.1723	0.88906	0.73143	281428000	3	1.1363	0.973725	0.795005	101205300	3
L8E6I4	0.89918	0.66585	0.724	418808800	3	0.84604	0.60826	0.671045	837313400	4	0.924455	0.741725	0.814725	671273300	2
L8E6J9	1.0846	0.943045	0.984655	315215000	2	1.22835	1.3458	1.1514	172879000	1	1.2146	1.3422	1.19955	47481000	1
L8E6J9;Q8MXJ1	1.3576	1.9049	1.3929	621717000	2	1.443	1.8795	1.42285	1452102000	2	1.5012	1.7972	1.3496	458441000	1
L8E6W9	1.27665	2.23295	1.72635	8128139600	51	1.2916	2.1684	1.6862	12472745800	58	1.56395	2.02775	1.3642	11325720300	49
L8E6W9;O61851	1.3649	2.2917	1.668	2971889400	32	1.27405	2.15885	1.6179	11380359800	42	1.5183	1.7613	1.2666	5814308600	31
L8E6Y3	1.3305	0.90626	0.68364	179008000	1	0.89026	0.80292	0.66026	55827000	1	1.3364	1.29315	0.9835	263781900	2
L8E6Y3;Q18437	1.2112	0.82971	0.62909	627953000	7	0.987125	0.769655	0.985375	641755200	8	1.2826	0.91427	0.701045	1414209000	7
L8E811;Q8I4B8;L8EC36;Q9U1T6;L8E6L7;A8WI97	0.44705	0.73459	1.12488	161241000	1	0.52574	0.535885	0.82525	507746000	1	1.42126	1.20466	0.915005	294617000	1
L8E817	0.74135	0.537525	0.84696	174586000	1	0.76031	0.23589	0.34355	307341000	1	0.78997	0.37751	0.54149	126511000	1
L8E833	0.710125	0.3707	0.57747	353622000	1	0.45998	0.19256	0.43854	358407000	1	0.36515	0.19686	0.58926	180735000	1
L8E951;P34416	1.1354	1.1261	0.97979	3105324100	8	1.0547	1.03355	0.94353	2759136200	8	0.98401	0.96631	0.96902	3018900000	9
L8EC35;Q21934;L8E955;Q7JLF4	0.75252	0.457285	0.42362	154493000	2	0.81588	0.46333	0.49673	344500000	6	0.6817	0.56931	0.785935	567937000	4
M1Z859;G5ECH9	1.0051	1.7256	1.6398	2973220200	5	0.96613	1.265	1.3176	5040404600	6	0.71715	1.1991	1.7885	4867169000	8
M1Z882	0.94203	0.65015	0.75041	4758029000	5	0.86086	0.66072	0.739625	3378222000	7	0.80247	0.66764	0.76392	4140697000	5
M1ZJY5	1.0318	0.7531	0.86133	7802300	1	0.77392	0.89407	0.80103	86934000	3	0.53401	0.42085	0.7632	26515000	1
M1ZK05;P34643	1.00455	1.1142	1.1636	4147925800	20	0.87209	0.99816	1.0955	6772998100	21	1.01395	1.1317	1.16395	4049032800	18
M1ZMI3	0.76758	0.619895	0.77019	2508432300	12	0.742865	0.5104	0.691065	3363971600	14	0.63846	0.47526	0.74054	2043509600	12
N1NTJ1;Q93765	0.84024	0.73269	0.941765	2246243200	8	1.0839	0.82764	0.76575	4457009000	7	0.70843	0.81497	1.1089	3082088900	8
N1NTN5;Q17971	0.9477	0.7501	0.78675	22834434800	43	0.90461	0.722455	0.82139	22307885000	55	0.891075	0.70129	0.802955	20838420900	51
N1NV09;N1NVB5;S6FWN4;S6F510;S6FCX2	0.977655	0.749025	0.7613	10805491970	28	1.0175	0.74201	0.68219	27929384940	34	0.960845	0.68542	0.737665	17861646700	32
O01159	0.73599	0.6185	0.83072	935694600	2	0.65265	0.57134	0.89918	2001762000	2	0.69562	0.60869	0.97692	1591781000	2
O01159;O01159-2	0.8956	0.71668	0.88766	1413839000	3	0.69285	0.53587	0.818465	1043270000	3	0.85202	1.1717	1.3219	1062748000	2
O01254	1.2574	1.95335	1.416	692114000	2	1.4943	1.39805	1.20498	236944000	2	1.4927	1.6223	1.1796	300697000	2
O01257	1.2042	2.312	1.9547	1617773700	4	1.2124	2.2193	1.8465	1247526300	3	1.374	2.7963	2.3249	1561585000	4
O01258;B3GWB9;L8E6W6;L8E917	0.80812	0.69216	0.81578	4243000200	11	0.79728	0.68162	0.82016	6122347700	15	0.81979	0.643085	0.844705	5468378800	14
O01260	0.92316	0.63888	0.71407	508212000	1	0.95747	0.52063	0.63441	477053600	1	0.735735	0.47535	0.59703	627238000	1
O01260;B9WRT3	0.87221	0.67304	0.76238	5148064600	16	0.87494	0.60352	0.67774	7760280600	19	0.752175	0.565345	0.742985	6260956000	18
O01263	1.47445	4.53805	3.11175	433287900	1	1.3889	3.64	2.501	463133400	1	1.2321	2.63995	2.6915	374933300	1
O01263;G5EE65	1.8963	3.6638	2.0337	23771000	1	1.1608	2.47465	2.0653	376659000	6	1.1175	5.0935	5.4053	241924000	1
O01299	1.11124	0.820345	0.882455	74285000	2	1.0181	1.7942	1.619	163034700	5	0.99255	1.0127	1.1732	14282100	2
O01300	2.813	0.28168	0.091053	98307400	1	0.73522	0.28443	0.365035	242314500	5	1.1747	0.37332	0.31299	200376000	3
O01302	0.5422	0.3905	0.71601	1408551000	7	0.74019	0.77879	0.87497	415526000	4	0.82701	0.93248	1.17735	640050000	5
O01302;Q23268;Q23273;H9G2Y9;H9G2Y8;G5EDJ7	0.87659	0.32756	0.38214	39353900	1	0.73831	0.23952	0.31246	672810000	1	0.78862	0.27161	0.35283	181001400	1
O01314	1.074	1.8357	1.7978	3090708000	4	0.9656	1.85365	2.05645	2888679400	4	1.0675	2.032	1.8663	3443777000	4
O01326-2;O01326	0.896385	0.598875	0.74323	889872100	7	0.76712	0.53409	0.74267	496350800	6	0.77298	0.54257	0.73604	488354600	6
O01340	2.4033	6.9917	2.8344	111760000	1	2.7139	5.3053	2.197	48626000	1	1.7688	3.2775	1.804	18889000	1
O01393	0.94977	0.72334	0.75972	9384600	1	1.1705	0.85415	0.77902	10223000	1	0.91795	0.7628	0.8041	248376000	2
O01393;O44887	1.0622	0.88089	0.86769	227671000	1	1.2205	0.69005	0.61065	512877300	1	0.98445	0.66416	0.56855	1184975000	1
O01422	0.91108	0.73206	0.802265	7332706500	13	0.86983	0.64429	0.75747	11751671200	15	0.80945	0.633305	0.79683	8716074400	13
O01426	0.933955	0.80504	0.787495	870661800	3	0.7898	0.733995	0.883495	1092832900	5	0.83524	0.82121	1.1174	313741100	4
O01427	0.67917	0.242605	0.41952	5353074000	11	0.65848	0.2052	0.30677	10922452600	14	0.612675	0.340645	0.58488	8979237000	12
O01440;Q2L6V0	2.15105	6.9789	3.2747	492654000	1	2.2328	6.8777	2.7887	322945000	2	1.4908	4.80835	2.76025	185722200	3
O01441	0.82564	0.67952	0.84278	671460900	6	0.75999	0.51778	0.73124	1395030200	13	0.695255	0.41835	0.63352	1002291800	9
O01442	0.7403	0.81432	1.0741	871696500	4	0.9147	1.0853	1.2148	1041636000	5	0.881155	0.893185	1.0089	1593074500	5
O01454	1.28105	0.56547	0.476245	701579100	4	1.15855	0.444355	0.414105	1500849800	6	1.51875	0.412535	0.363095	251128500	3
O01460	0.982195	0.783265	0.69397	838789000	3	0.956345	0.62229	0.669615	893126000	3	0.90171	0.52068	0.60684	374865000	3
O01464	0.95482	1.41035	1.4391	276449500	2	0.84107	1.46565	2.0049	554722000	2	0.87598	1.6687	1.776	351806500	2
O01470	1.09265	1.52485	1.9505	60033700	1	0.97825	1.5505	1.779	101028000	3	0.80242	1.1928	1.242	115788000	2
O01477	1.1088	0.69352	0.60105	1902619200	10	0.85969	0.83593	0.91536	1624333000	10	1.0754	0.8976	0.78643	1560491600	9
O01479-2	0.76325	0.77555	0.96866	173329400	1	0.91251	0.74832	0.97896	356334000	1	0.76738	0.63539	0.82739	309479600	1
O01479-2;O01479	0.92768	0.91203	0.94907	6722354300	9	1.0002	0.8498	0.82834	6651956100	9	0.95927	0.88012	0.96124	6739704600	8
O01482	1.30665	0.942425	0.83685	61260000	1	2.3354	1.18812	0.498245	52155000	1	1.14452	1.91106	1.99047	87085000	2
O01483	0.87681	0.8581	0.921205	4288888100	13	0.86767	0.774665	0.90031	3087449700	22	0.75536	0.69506	0.90247	2428495400	18
O01485	1.01345	0.801395	0.787345	1821747400	15	0.98303	0.7736	0.7752	1086955000	21	0.94035	0.80821	0.91471	1574879700	19
O01486	2.091	1.6484	0.94822	445787200	2	0.95109	1.026	1.2685	276921600	3	0.76035	0.954965	1.32525	168591000	1
O01489	0.84387	0.47557	0.52874	13436000	1	0.72674	0.60234	0.979705	262747600	4	0.8305	0.69014	0.8773	52492000	2
O01493	0.84049	0.466215	0.569385	119582000	1	0.86887	0.63302	0.58156	165246000	3	0.52033	0.53643	0.98827	250147500	4
O01497	0.84575	0.327155	0.39696	4424885000	5	1.13935	0.49302	0.40067	7697453000	6	1.0864	0.45387	0.4086	3707857000	6
O01498-2	0.81715	0.711675	0.84893	84334000	1	0.53594	0.48325	0.92186	90746000	1	0.80815	0.73528	0.8674	132123000	1
O01498-2;O01498	0.84922	0.682935	0.78569	8548415400	13	0.86755	0.70491	0.79644	17185463600	12	0.80557	0.61748	0.84193	6187627900	12
O01501-2;O01501	2.49215	0.75583	0.525145	252924000	3	0.511805	0.56598	0.95318	250542000	5	0.60606	0.81746	0.9804	365176000	4
O01503	0.49327	0.52026	1.0144	12202000	1	0.48113	0.9642	2.0797	33287800	2	1.0565	0.79672	1.0604	65730000	2
O01504	1.0285	1.3	1.1984	83068989500	3	1.1451	1.1379	1.0118	143832938000	6	1.04995	0.99847	1.00507	104292417800	4
O01505	0.73133	0.467635	0.69847	414821400	3	0.651	0.34943	0.54603	414560800	5	0.515845	0.38422	0.71408	546542200	8
O01506	1.10226	0.703675	0.695145	143713000	2	0.9809	0.823575	0.922215	191661000	2	1.026	0.82422	0.70369	124576000	3
O01506;H2KZ83	0.92989	0.52524	0.52624	368394500	2	0.82233	0.58463	0.64363	140533000	1	0.76333	0.59338	0.82843	326945300	2
O01510	0.982735	1.20885	1.2126	267989000	3	0.84445	0.947185	1.01652	172383000	2	0.855185	0.818735	0.997635	163779500	3
O01510;O01510-2	1.18635	1.00173	0.710785	457645000	7	1.0233	0.97398	0.89079	791177900	10	0.86723	0.85918	0.93158	509883300	12
O01513	1.2509	1.5419	1.2959	8508076400	13	1.2828	1.8852	1.4105	8615404400	12	1.3765	1.4169	1.066	10631933800	10
O01516	1.2572	0.79907	0.71308	1602712000	3	1.0373	0.78723	0.90116	1988141800	5	1.01081	0.88819	0.863225	1546129000	3
O01524	0.78408	0.67836	0.891595	17268396600	37	0.749415	0.590305	0.759215	22823341300	49	0.707055	0.589635	0.89014	16823419600	39
O01530	0.7339	0.42527	0.58951	136425947200	13	0.611875	0.470065	0.746005	150986937800	13	0.39781	0.36659	0.95981	69623448600	13
O01531	0.61601	1.4327	1.9948	806125000	4	0.719975	1.51955	1.96895	2069698000	4	0.521435	1.44845	3.24685	1531577700	3
O01532	1.1623	0.92357	0.78146	23613534300	10	0.78266	0.89872	1.12855	38317245000	8	0.97683	1.4409	1.4964	21727973000	8
O01541	0.86418	0.71174	0.833495	87779785100	53	0.88053	0.65543	0.74027	82163497300	59	0.841565	0.637845	0.779055	76673697800	50
O01542	1.1258	0.83397	0.71563	152219478500	21	1.2751	1.0236	0.777875	288532993500	22	1.22805	0.993665	0.81989	84635188200	19
O01549	0.78757	0.65622	0.995215	5129270100	9	0.75275	0.63085	0.93215	2223462600	9	0.777695	0.625395	0.930965	1737642500	9
O01558	1.56425	0.750595	0.496485	126051000	3	1.8337	0.78569	0.4112	251457000	6	2.913	1.3605	0.46482	227046900	6
O01568	1.14475	0.899345	0.79785	322325000	7	0.875855	0.89264	1.0239	609136000	12	0.82613	0.72979	0.94149	875941100	12
O01571	0.98024	0.955545	1.0457	412889000	1	0.79448	0.924175	1.1359	354691000	2	0.54659	0.67588	1.2149	244166800	2
O01572	0.889635	0.84599	1.01995	5553624600	11	0.86812	0.853375	1.00285	5973327800	14	0.85189	0.86036	1.1148	4692102800	12
O01574	1.1022	1.0554	0.87332	3085650000	10	1.5299	1.0748	0.71019	4012708200	14	1.5827	1.2222	0.83283	3450415700	20
O01576	0.942695	0.68755	0.728425	18370766100	24	0.897875	0.61933	0.71484	22843779200	30	0.82143	0.60274	0.76335	22602654600	23
O01578	1.1791	1.72085	1.4237	4680044200	6	1.277	2.0229	1.5373	9544206000	6	1.3823	1.93335	1.41635	8324153600	5
O01581	0.88897	0.77446	0.846005	186992000	2	1.0905	0.950925	0.82997	169944000	2	0.92877	0.76878	0.79795	264521000	2
O01582	1.03344	2.05345	1.8525	19264100	1	1.2468	1.749	1.9092	291533200	3	1.12545	1.88165	1.5602	79871000	1
O01583	0.88721	0.79767	0.89497	5643899700	30	0.79957	0.63211	0.83755	5310091700	38	0.812415	0.716365	0.922355	11323640000	33
O01585	0.70043	1.0993	1.32155	132525000	2	0.66685	0.68652	0.97618	332120000	6	0.92674	0.79238	0.96417	407643900	5
O01590	1.5002	2.3598	1.6038	9215280800	29	1.1943	2.17325	1.8355	13041207500	31	1.461	2.2609	1.6085	8100865600	28
O01591;O16247;O44538	1.29605	1.8167	1.53485	41907000	1	1.2044	2.2789	2.1444	247680000	3	2.176	3.7152	2.0179	37096700	1
O01593	1.842	1.9096	1.1388	1004687000	6	1.5452	4.7335	2.7112	3546885000	7	1.8144	4.061	2.2677	1014000000	6
O01598	0.976385	0.89741	0.926185	1941634900	17	0.88316	0.87619	1.0266	3852196600	25	0.84407	0.810015	0.99486	3899999200	23
O01600	2.2943	6.2618	2.5553	359768000	3	1.71445	4.5434	3.00435	382254000	4	0.88075	4.0764	2.7764	213827000	3
O01602;Q86NC2	1.055	1.2892	1.253	48988820900	20	1.0382	1.2397	1.2347	43283455300	18	1.0934	1.2343	1.2135	34356858200	19
O01605	0.996525	1.18223	1.30751	85522000	2	0.9018	0.882905	1.05934	149803000	4	0.99376	1.3271	1.4154	146071000	2
O01606	0.93557	1.16781	1.15979	48395000	1	0.772005	1.38032	1.8913	229578000	2	0.42376	0.49465	1.0172	25073000	1
O01614	2.03635	2.44565	1.18415	9401355000	19	2.3301	2.5213	1.0209	19080500000	22	2.45305	2.59295	1.1395	21495429500	23
O01614;O01613	2.1739	2.4352	1.157	3819690000	1	1.8736	1.94155	1.0346	1102541000	1	2.1439	2.5961	1.1945	2624953000	1
O01614;Q9TXZ3	2.2332	2.455	1.2648	565350400	1	1.8951	2.19155	1.0497	1456535300	1	2.8547	2.6061	0.96547	1448783000	1
O01614;Q9TXZ3;O01616	1.9672	2.0607	1.1418	269163200	1	3.18195	2.20605	0.68504	1538211800	1	1.88405	2.1921	1.21865	3503123400	1
O01615	0.63581	0.368165	0.55336	85327158400	7	0.63819	0.34161	0.54563	44111479100	13	0.62696	0.4031	0.70241	52995054000	10
O01616	1.24315	1.04011	1.01768	385584500	5	1.31115	1.0245	0.77645	599258000	6	1.1029	0.76014	0.81015	455186000	5
O01621	0.64983	1.01177	1.5333	58124500	1	0.73923	0.79795	1.1588	148465000	1	0.61726	0.634315	1.0232	41453600	2
O01622	1.1487	1.0141	1.0505	275519000	2	1.3659	1.4556	1.1099	2298571700	2	0.99406	1.0395	0.85855	41747000	2
O01630	0.94848	1.0427	1.1064	1314383000	2	0.76736	0.69367	1.0638	317147000	2	1.2247	1.3043	1.3485	60173000	1
O01634	1.0368	0.95881	0.93209	3284221000	9	0.9282	0.77155	0.83247	4470560300	12	0.868765	0.75968	0.92086	7282506700	9
O01658	0.78915	0.51666	0.69506	16375660000	20	0.7578	0.45487	0.58907	16452843900	32	0.63499	0.365825	0.60306	15230730600	23
O01658;G8XYY5	0.79537	0.553735	0.78202	984330600	2	0.8558	0.48	0.570515	811025300	3	0.62913	0.3439	0.66277	1108675500	2
O01661	0.933825	1.3716	1.6284	40229000	1	0.94918	1.5586	1.291	237773600	4	1.0866	1.189	1.1653	497219000	4
O01681	0.67396	0.6699	1.0351	193594000	4	0.81079	0.97576	1.5636	219038000	3	0.58782	0.606795	0.87991	108239000	3
O01683	0.81974	0.67568	0.88566	10778435600	23	0.797205	0.639785	0.826995	15089047500	25	0.7654	0.64754	0.83174	15426253600	22
O01683;P41848	0.81145	0.563215	0.74173	4106047200	9	0.77782	0.48054	0.66449	12582290000	9	0.6737	0.4786	0.757435	23072665700	8
O01685	0.86742	0.991075	1.0169	14234626200	6	0.93565	1.0141	1.0002	6232082200	5	0.98494	1.09065	1.1025	15666694000	4
O01685;Q86GU3	0.92987	1.0276	1.06785	36185348500	18	1.0183	1.0924	1.1129	28740780400	24	1.0671	1.076	1.1003	29186412000	14
O01686	0.86611	0.62398	0.73749	2201260600	9	0.79349	0.57459	0.7302	3329736500	11	0.823715	0.593365	0.74795	2587290000	10
O01686;Q8I7N6	0.85465	0.69236	0.76559	1544965500	8	0.80497	0.665565	0.77184	2325548000	9	0.820515	0.62574	0.820345	1956202400	8
O01692	1.1644	1.8634	1.5775	110437103900	19	1.0544	1.5874	1.5658	93045525700	22	1.1598	1.5064	1.3997	85815878300	16
O01699	0.78063	0.78398	0.905485	329211000	2	0.588495	0.478285	0.79304	2177228000	1	0.67269	0.50278	0.92882	4195010000	2
O01702	0.5942	0.24909	0.400085	128708000	2	0.5438	0.26402	0.53253	279735200	5	0.48183	0.34939	0.75378	12681000	1
O01705	1.1619	1.288	1.2398	5576000	1	1.0477	0.978135	0.862365	62910200	2	1.1537	1.0341	0.94096	26693000	2
O01731;H2KYM5;H2KYM6	0.95344	1.2409	1.0306	512556500	5	1.31248	0.826035	0.71818	110002000	1	1.2416	1.0393	0.87612	133328500	2
O01734	0.97699	0.88825	0.77326	501026000	2	0.99929	1.0173	1.0963	362436000	1	0.74265	0.67246	0.90651	26417000	1
O01737	0.84851	0.88572	0.87583	140323000	3	0.78782	0.65829	0.95527	216446900	4	0.64031	0.64934	1.0612	89378400	6
O01738	0.81032	0.546595	0.693755	448403000	4	0.79368	0.470105	0.673765	756268500	6	0.85941	0.55511	0.89246	1207318000	5
O01739	0.79895	0.43283	0.55326	20632960800	14	0.61882	0.4194	0.654905	22077928800	16	0.56183	0.486975	0.749515	18029506900	13
O01755	1.3308	1.4817	1.0985	2420258100	11	1.331	1.4673	1.07575	4111356000	13	1.36575	1.34825	1.0468	2350633100	13
O01755;P35602;D7SFR1;P35602-2	1.24545	1.27485	1.0581	56263000	1	0.75741	0.67643	0.89425	54762000	1	0.70333	0.57143	0.7982	290882000	1
O01756	0.928245	0.763305	0.83277	5546186900	21	0.867795	0.733935	0.830485	10525944900	25	0.83897	0.65738	0.81151	7843606200	24
O01757	1.2625	1.3219	1.0489	21666002900	39	1.238	1.41805	1.1503	15609271900	41	1.3581	1.2734	0.96933	20400436000	42
O01759	0.89637	0.678595	0.755285	4290280600	17	0.864785	0.688975	0.801325	9219273400	23	0.8605	0.70724	0.82118	7246021800	17
O01761;O01761-2;O01761-6;O01761-5	1.1765	1	1.0121	1493371000	2	1.17025	0.918065	0.909275	591850000	2	1.0916	1.01005	1.0132	1018956000	1
O01761;O01761-3;O01761-4;O01761-6	1.1892	1.3318	1.1901	7203651200	34	1.3299	1.5475	1.1385	7186956600	35	1.2789	1.4855	1.2434	10145203100	34
O01761;O01761-6	1.1687	1.1876	1.2191	1749708000	5	1.43935	1.4265	1.1224	2961377700	6	1.33445	1.32895	1.12125	2324576000	4
O01761;O01761-7;O01761-2	1.06715	1.0927	1.0536	1016081100	5	0.97334	1.1145	1.0451	945956200	8	1.09965	1.12275	1.04685	2018225700	6
O01761;O01761-7;O01761-2;O01761-6;O01761-5	1.1343	1.1042	1.0007	137641209500	220	1.1228	1.0992	0.98911	183612363300	261	1.1048	1.1271	1.0495	178650898300	225
O01761;O01761-7;O01761-2;O01761-6;O01761-5;Q5UE88	1.08405	1.0173	0.952925	6108436300	9	1.0698	1.16135	1.0521	9778328900	12	1.11215	1.21065	1.0676	9306534000	10
O01761;O01761-7;O01761-3;O01761-4;O01761-6	1.20945	1.28105	1.0636	3774037500	12	1.24465	1.5262	1.1808	4341972100	19	1.3395	1.4914	1.1637	4319405000	13
O01761;O01761-7;O01761-3;O01761-4;Q646H7;Q646H6;O01761-6	1.4134	1.58295	1.271	300247000	2	1.4393	1.4636	1.052	1522845800	4	1.2603	1.234	1.103	2024139000	4
O01763	0.94844	0.74853	0.79291	12920107300	31	0.86857	0.66592	0.75834	9780015500	33	0.80403	0.68547	0.869815	12423559500	29
O01768	1.1123	1.80535	1.81245	215072600	7	0.97176	1.44085	1.48045	309690300	10	1.43545	1.52115	1.0376	364024000	12
O01777	1.6319	5.2769	2.9315	322043000	10	2.2898	6.0344	1.8804	224717600	6	3.16585	7.9139	2.5675	188393900	3
O01789	0.79165	0.62761	0.80099	25100184500	52	0.767415	0.504615	0.671925	27777872000	58	0.66928	0.465035	0.742395	45758157900	54
O01789;Q2A957	0.89963	0.7746	0.96058	472337900	2	0.79935	0.594395	0.672265	605846100	3	0.67394	0.486695	0.9034	1060637000	4
O01802	1.115	1.87585	1.642	349817770500	48	0.99578	1.535	1.5003	244644349000	45	1.0891	1.295	1.2714	244787547700	40
O01804	0.80412	1.3155	1.6839	9324455200	15	0.71506	1.2113	1.7035	10026225400	17	0.7552	1.1407	1.4512	6308841700	15
O01805	1.586	2.2231	1.4038	96387054300	11	1.4775	2.4375	1.66365	51426530000	11	1.6553	2.4169	1.5601	27917558000	10
O01806	0.80969	0.70012	0.86406	161834308200	31	0.80477	0.587845	0.73496	145052206500	36	0.69709	0.47855	0.70728	84379958200	33
O01808	0.87358	0.84745	0.9939	2794474900	19	0.893415	0.748875	0.76822	7680920600	28	0.849985	0.71095	0.90379	3046649200	23
O01808;Q7KQG4;Q8T3G9	0.82985	0.82573	0.93851	786501000	8	0.895665	0.82777	0.862215	842091400	7	0.81648	0.71362	0.8449	587431000	6
O01808;Q8T3G9	0.84175	0.816435	0.961605	1983514000	15	0.758175	0.62345	0.82407	1961363200	17	0.851935	0.71641	0.81837	1414428600	13
O01812	1.96815	2.6183	1.33795	170982470300	18	1.5674	2.8911	1.8268	192729915800	20	1.9985	2.5522	1.374	190827617500	19
O01813;B4YEQ8	1.0784	1.5839	1.3815	9490614800	1	1.24605	1.54515	1.2467	16916848000	1	0.46027	1.3033	2.5725	22896015200	1
O01814	1.9985	2.1756	1.1045	5345031400	6	1.6473	2.2862	1.3646	10503108000	7	1.9118	2.5472	1.3287	11342309800	5
O01815	1.03925	1.2087	1.21195	11694088000	19	0.9724	1.25975	1.2655	12349461700	22	1.0157	1.0743	1.1492	11009986100	21
O01816	0.94213	1.0159	1.16665	19135740200	9	0.86824	1.1518	1.2652	15571797000	10	1.1538	1.4019	1.2469	17721980000	9
O01819	1.30928	2.6181	2.17605	35001000	2	1.1316	2.21335	2.3772	276159000	3	1.2678	2.88775	2.23545	75602000	2
O01820	1.37385	1.50555	1.15455	1598362800	11	1.1155	1.6234	1.4815	2130397400	13	1.3813	1.6707	1.14	2864787000	8
O01826	0.8852	0.69535	0.763885	5422823700	6	0.959145	0.772185	0.73892	6266027000	9	1.0386	0.68467	0.7479	3652156500	8
O01826;Q8WQH3	0.91433	0.62215	0.6764	7062377500	5	0.886425	0.678205	0.80375	14082618000	6	1.15025	0.704545	0.667195	8748497000	7
O01826;Q8WQH3;Q86GU9	0.91732	0.65453	0.72702	6202682700	13	0.887185	0.638745	0.74631	8495061700	15	1.1234	0.77659	0.73168	7744961700	12
O01833	1.2819	2.1575	1.7201	19511865200	14	1.16725	1.8778	1.58215	25612887000	13	1.2486	1.3531	1.1734	24436865200	15
O01835	1.2092	1.6276	1.3539	502709000	8	1.21735	1.87125	1.6097	746727700	10	1.4999	1.6485	1.3635	265979000	6
O01836	0.88527	0.793425	0.93764	845078000	10	0.68742	0.78188	1.0641	2404459000	15	0.87453	0.73604	0.97855	1259929500	12
O01837;Q960A2	0.73521	0.54887	0.745055	173991000	7	0.88206	0.58859	0.7806	1242063200	11	0.818555	0.51725	0.72179	630938000	8
O01854	2.766	5.9564	2.3291	326808000	1	2.87175	6.61595	2.2451	95001000	1	2.01555	3.5378	1.8927	62150000	1
O01858	0.951695	0.77406	0.78866	10762918000	6	0.85622	0.8172	0.7953	162530000	6	0.90648	0.73675	0.89269	925656900	9
O01861	1.08525	0.6063	0.58257	449924000	7	0.503575	0.677205	1.43605	211426900	8	0.77414	0.793395	1.0895	683344000	6
O01862	1.82465	3.08275	2.2041	278770000	2	1.7073	2.2246	1.33455	136707000	2	1.762	3.8074	2.1163	306089300	4
O01864	0.95149	0.94993	0.97942	1917185700	15	0.84953	0.7174	0.86768	4721995200	17	0.77149	0.80603	0.96485	2410985600	16
O01868	1.0895	1.8484	1.6094	207063333600	3	1.06125	1.53165	1.44085	113581163300	3	1.1466	1.3703	1.1893	131996246300	3
O01869	1.0537	1.64	1.6262	471297094700	10	0.97032	1.42545	1.5477	145025993000	8	1.0925	1.3549	1.2923	133271378900	9
O01876	0.91491	0.41164	0.44476	3402395000	10	1.38315	0.70622	0.493525	4019188500	10	0.97149	0.49314	0.504765	5300880000	7
O01878	0.99708	1.3338	1.2718	10049000	1	1.03187	1.0202	1.04945	104602000	2	0.955335	0.797005	0.827515	89652000	1
O01882	0.99494	0.9375	0.88236	305004000	2	0.754375	0.62508	0.830515	1022990000	2	0.77926	0.631825	0.792525	1302342000	2
O01882;Q95R03	0.84697	0.72457	0.80272	9071198900	16	0.75015	0.66928	0.844945	11103997500	17	0.7708	0.583775	0.79558	10830731600	17
O01883	0.79316	0.68656	0.71896	598707000	7	0.94864	0.85108	0.89924	936063000	10	0.910735	0.628125	0.802495	511762000	6
O01884	0.95486	0.99752	1.1034	6451160000	14	0.952545	1.11705	1.1587	6090194500	18	0.94368	1.0757	1.2455	8388826700	16
O01889	1.64335	0.35185	0.234535	273843800	5	2.2378	0.518235	0.223045	1917338900	7	1.7454	0.89386	0.537485	579695000	5
O01893	1.1342	1.0212	0.87912	18683821000	9	1.1764	1.079	0.908345	33555821500	14	1.1957	0.97648	0.77449	8845080000	18
O01900	0.97904	0.86684	0.88582	666427000	6	0.77519	0.87205	1.2232	2447536000	20	0.68186	0.7513	1.0281	1377205500	18
O01901	0.999075	0.62243	0.705035	358140000	3	0.87858	0.48042	0.58328	165019800	3	0.88961	0.6757	0.73314	241173000	2
O01902	0.794755	0.570255	0.70597	394226100	6	0.844055	0.758335	0.80099	687263700	6	0.90271	0.86194	0.88446	399111600	4
O01905	0.80351	0.62564	0.805	11725845400	24	0.741735	0.5511	0.783485	10838917700	28	0.65271	0.50958	0.78798	10189575500	25
O01914	0.94851	1.198	1.1674	14900000	1	0.82049	0.612685	0.666285	100077000	2	0.54017	0.54681	1.0478	154789500	3
O01916-2;O01916	0.84017	0.85787	0.96921	106167000	2	0.97995	0.97255	0.95212	126023000	2	1.07733	0.970885	1.05301	80674000	2
O01918	0.923585	0.72053	0.798235	3803792900	9	0.82401	0.5468	0.64489	4310895000	6	0.627885	0.617465	0.87591	6493026000	7
O01925	1.1325	1.1781	1.0584	4051446200	2	1.5242	1.7058	1.1879	6274375700	2	1.111	1.46865	1.3095	2405790100	2
O01925;Q86DC4	1.1469	1.5431	1.34795	1771369300	4	1.16425	1.62645	1.28485	3171815500	5	1.11565	1.42055	1.42055	1155150800	5
O01927	0.80922	1.5855	2.0636	586526000	3	0.81313	1.1065	1.7156	186628000	2	0.61284	0.833905	1.563	324252400	3
O01963	0.74945	0.27596	0.459725	1432432000	6	1.0225	0.443095	0.529165	3102185900	11	0.67648	0.39508	0.51465	2102606000	6
O01965	0.783355	0.816025	0.991335	1210822700	5	0.6666	0.579995	0.93751	1869424000	6	0.78915	0.70934	1.0903	2171013800	6
O01966	1.0955	1.1439	1.1617	200946600	2	0.801525	0.829285	0.955225	121682900	3	0.8156	0.81442	1.0141	271517000	5
O01969	1.1955	1.4104	1.3352	1413178000	10	0.806945	1.20075	1.48275	1061155000	12	0.87543	1.3336	1.4469	3095825800	11
[truncated: 7,404 more rows]
