# Supplementary material for: Deep Proteome Analysis Identifies Age-Related Processes in C. elegans
Source: Cell Syst. 2016 Aug 24;3(2):144–59. doi: 10.1016/j.cels.2016.06.011 (PMC5003814; doi:10.1016/j.cels.2016.06.011)
Supplement: Table S3. Quantified Proteins, Related to Figures 1 and 2 [file mmc4.xlsx]

## Sheet: FilteredData.p.txt
SUPPLEMENTARY TABLE 3 - QUANTIFIED PROTEINS
Log2 Fold Changes are indicated for each biological replicate. Mean Log2 fold changes from the 3 experiments are also indicated, together with the std error of mean and p-value from ANOVA . See methods for details.
Heavy = Day 1 adults
Medium = Day 5 adults
Light = Day 10 adults
Proteins	Peptide.Count.Exp1	Peptide.Count.Exp2	Peptide.Count.Exp3	Log2.Ratio.L.M.normalized.Exp1	Log2.Ratio.L.H.normalized.Exp1	Log2.Ratio.M.H.normalized.Exp1	Log2.Ratio.L.M.normalized.Exp2	Log2.Ratio.L.H.normalized.Exp2	Log2.Ratio.M.H.normalized.Exp2	Log2.Ratio.L.M.normalized.Exp3	Log2.Ratio.L.H.normalized.Exp3	Log2.Ratio.M.H.normalized.Exp3	Mean.p.value	Std.error.of.mean	Log2.Ratio.L.H.normalized.mean	Log2.Ratio.L.M.normalized.mean	Log2.Ratio.M.H.normalized.mean
A0PD34	3	2	2	-0.207018	-0.343692	-0.135009	0.00332925	0.226704	0.283176	-0.62396	-0.559541	0.286199	0.305481	0.000223032	-0.22551	-0.275883	0.144788
A4F333	2	2	3	0.114106	1.37327	1.2747	-0.379843	1.53525	1.90812	0.738229	2.2377	1.512	0.00102789	8.72215e-07	1.71541	0.157497	1.56494
A5JYU3;Q21798	3	4	3	0.0604123	0.669396	0.40213	0.648349	0.412309	0.0631228	0.648055	0.672336	0.237132	0.034553	9.57988e-05	0.58468	0.452272	0.234129
A5JYU6;A5JYU7	3	3	4	0.109732	-0.0440443	-0.250719	-0.181548	0.158043	0.415057	-0.0684645	-0.143132	0.00439971	0.934376	3.05264e-05	-0.00971117	-0.04676	0.0562458
A5JYZ1;O45692;A5JYZ2	4	3	6	0.528365	0.0322264	-0.51783	1.05949	0.126061	-0.757535	0.290286	0.0815069	0.0479498	0.0146521	4.11454e-06	0.0799314	0.626049	-0.409139
A5Z2U6;P90758;Q9U3P0;P90759	4	3	3	0.363234	0.943916	0.641176	0.283369	1.14153	0.840216	0.504407	1.32603	0.617421	2.64434e-05	6.14802e-08	1.13716	0.38367	0.699604
A6ZJ71	8	5	8	0.423323	1.27242	0.821075	0.665775	1.56537	1.06907	0.886206	1.42366	0.607606	8.36932e-05	1.84218e-07	1.42049	0.658435	0.832585
A7LPD5;H2KZW2	2	2	3	-0.82989	-0.907429	-0.129745	-0.275126	-0.937231	-0.412836	0.070512	-0.693944	-0.631337	0.0300244	7.2197e-05	-0.846202	-0.344835	-0.391306
A7LPE4;P34609-2;P34609-3;P34609;C0P271;C7FZT6;S6FN04;S6FD02;U4MKU8;S6FN08;S6FWP4;S6EZP3;S6F548	3	2	2	0.162929	-0.509138	-0.346645	0.322577	0.443114	0.0167601	0.240026	0.417492	0.22196	0.694397	0.000375587	0.117156	0.241844	-0.035975
A8WFK3	2	3	4	0.275027	0.743195	0.503998	0.511434	0.818503	0.508291	0.320315	0.734119	0.325241	3.29437e-05	1.28486e-07	0.765272	0.368925	0.445843
A8WHN5	2	2	2	0.150929	0.143707	-0.0278122	0.424978	0.565641	0.214282	0.238808	-2.88536e-05	-0.323428	0.232552	0.000372833	0.23644	0.271572	-0.0456526
A8WHS5;N1NTF3;A8WHS4;Q20733	2	3	4	-0.0982848	-1.10722	-1.13593	0.125431	-0.700972	-0.817787	-0.081885	-1.03034	-0.873813	4.25655e-05	6.58025e-08	-0.946176	-0.0182462	-0.94251
B1GRK5;O16457	2	2	3	-0.729879	-0.581101	-0.0287389	0.0349656	-0.706995	-0.702791	-0.40969	-0.177982	0.107011	0.339577	0.000578688	-0.488692	-0.368201	-0.208173
B1Q233;Q18931	2	2	2	-0.0727232	-0.281312	-0.297015	0.724206	0.0910181	-0.560128	-0.174918	-0.45249	-0.206768	0.233876	0.000162073	-0.214261	0.158855	-0.354637
B1Q259;Q21777	2	5	6	0.227	0.607891	0.298265	0.182688	0.5315	0.635495	0.336719	0.92221	0.689939	0.00248739	8.4263e-06	0.687201	0.248802	0.541233
B1V8K3;B1V8K4	2	3	2	0.361435	1.03015	0.742313	0.512452	0.983903	0.407612	0.514346	0.95915	0.281772	0.000105454	3.08381e-07	0.991067	0.462744	0.477233
B2MZB0;O76282;H2KZM6;H2KZM7;Q9TZZ1;H2KZM8	4	2	4	0.355498	0.643879	0.517441	0.349612	-1.14051	-1.56254	-0.0710762	0.405451	0.655831	0.95939	9.46185e-06	-0.0303923	0.211345	-0.129757
B3GWD4;O45268	3	5	3	0.202157	1.08783	0.916154	0.370751	0.385111	0.194757	0.459169	1.03332	0.461849	0.0333499	7.04148e-05	0.835418	0.344026	0.524253
B5BM26	3	5	2	0.197964	0.879834	0.608584	0.400035	1.26729	0.979942	0.551289	1.03771	0.324166	0.00171773	4.26785e-06	1.06161	0.383096	0.637564
B5BM28;P24348;B5BM27	3	7	5	0.109546	0.248262	0.0766911	0.472109	0.33229	0.0980113	-0.0401209	0.33815	0.431997	0.234389	0.000867254	0.306234	0.180511	0.202233
B6EU65	2	5	5	-0.688404	0.198394	0.581756	0.151442	-0.444137	-0.381837	-0.230449	-0.812539	-0.511063	0.776042	0.000443861	-0.352761	-0.255804	-0.103715
B7FAS6	2	2	2	-0.0639171	0.149473	0.108659	0.551268	1.42542	0.954641	0.595108	0.888141	0.220421	0.225976	0.000253558	0.821012	0.36082	0.427907
B9WRU1;Q9U2H8;F5GUI4	2	3	4	0.542794	0.363949	-0.146134	0.523297	0.676388	-0.0673634	0.396688	-0.0156403	-0.50853	0.0117481	1.06644e-05	0.341565	0.487593	-0.240676
C7IVQ8	5	5	3	1.0494	0.975056	0.0256763	0.280002	0.863126	0.523919	0.466377	0.829883	0.52167	0.0133875	3.26625e-05	0.889355	0.598592	0.357088
C7IVR5;C7IVR4	3	3	3	0.437584	0.306092	0.0498601	0.62351	0.858489	0.222414	0.588031	1.17984	0.418041	0.0193448	4.22365e-05	0.781474	0.549708	0.230105
C8JQR9;Q20799	2	3	6	0.192695	0.5701	0.215814	0.314463	0.760993	0.289175	0.38794	1.1036	0.597605	0.00338185	8.09147e-06	0.811563	0.298366	0.367531
D4PHA0	3	4	4	-0.306787	-0.828794	-0.329009	-0.235359	-0.569005	-0.331934	-0.96547	-1.33085	-0.272859	0.0235467	4.66267e-05	-0.909548	-0.502539	-0.311268
D7SFM3;K8ESF3;G5EGU3;K8ES81;G5EGP0;K8F7U3;G5EBH5;K8ERR8	2	3	2	0.675581	0.746132	0.0349139	0.562751	1.57691	1.2193	1.07018	2.50455	0.914983	0.0451427	5.17694e-05	1.6092	0.769504	0.723067
D7SFQ8;D7SFQ9	2	5	3	0.44908	0.980569	0.663785	0.257166	1.17109	0.82475	0.269738	1.06232	0.360083	7.88269e-05	1.49766e-07	1.07133	0.325328	0.616206
D9N119;H2KZ20	3	4	2	-0.346872	0.560047	0.8072	-0.514602	1.26645	2.05391	-0.250719	0.0387916	0.240784	0.0597422	3.02121e-05	0.621764	-0.370731	1.03397
E1NZ12;Q9XW27;B5WWM0	3	6	4	0.2001	-0.0313952	-0.199562	0.351185	0.613719	0.293421	0.50625	0.80672	0.418041	0.275047	0.000460381	0.463015	0.352512	0.170633
E7EM24	2	2	2	0.316762	1.79316	1.70477	0.0226395	2.26746	2.06133	-0.180275	0.731829	0.923386	0.00517883	4.18326e-06	1.59748	0.053042	1.56316
E7FKX6;Q9GZC8	2	3	3	-0.646854	0.83979	1.24293	0.30406	0.827461	0.72311	-2.30324	0.330365	1.53049	0.0351117	6.45194e-06	0.665872	-0.882013	1.16551
E9P861	2	5	6	0.27631	1.19176	1.06241	0.53954	1.18211	0.946833	0.846363	1.05135	0.11616	0.0101468	2.0675e-05	1.14174	0.554071	0.708469
F5GUA0;Q21333	3	3	4	0.429401	1.64905	1.32406	0.440303	1.00613	1.08044	0.366494	1.21793	0.778717	0.000277305	3.97766e-07	1.29104	0.412066	1.06107
G4S703;Q95Y57	5	4	5	-0.121745	-0.234072	-0.120551	0.130279	-0.311852	-0.193898	0.156434	0.459259	0.287536	0.980766	2.24305e-05	-0.0288885	0.0549893	-0.00897087
G4SKK4;P91348	3	2	3	0.0343524	-0.00992041	0.691849	1.24313	-0.206162	-1.35921	0.59144	0.174963	-0.456596	0.308814	3.46128e-05	-0.0137063	0.622974	-0.374653
G5EBG6	2	2	5	0.0966377	-0.213005	-0.334339	-0.0100637	-0.385597	-0.383718	-0.274053	-0.163048	0.035838	0.226477	0.00073346	-0.253883	-0.0624929	-0.227407
G5EBH6;Q9NCE1;F1LIN4	2	4	2	-0.0280316	-0.434967	-0.191689	-0.178364	-0.63143	-0.291721	-0.0378742	-0.0956544	-0.0936683	0.0608796	0.000201942	-0.387351	-0.0814233	-0.19236
G5EBK8	3	5	7	-0.0766959	-0.217975	-0.0156403	-0.154065	-0.400429	-0.234011	-0.249567	-0.198494	-0.123203	0.0357083	0.000240962	-0.272299	-0.160109	-0.124285
G5EBS1	5	5	3	0.257252	0.469919	0.217801	0.229974	0.703795	0.522095	0.213471	0.246224	-0.0167887	0.0666943	0.000196262	0.473313	0.233566	0.241036
G5EBU2	3	3	4	0.836888	1.3806	0.403561	0.509358	2.07881	1.15027	0.82026	1.33781	0.451169	0.00168659	2.62428e-06	1.59907	0.722168	0.668334
G5EBU5	3	5	3	0.286498	0.350486	0.253945	0.49659	0.853944	0.227962	0.686406	0.618218	-0.0155903	0.00967405	2.74635e-05	0.607549	0.489831	0.155439
G5EC14	2	5	4	-0.715893	0.541345	1.04826	0.11434	0.824418	0.668604	0.690847	1.59819	0.867002	0.0517209	4.73887e-05	0.987986	0.0297645	0.86129
G5EC37	2	2	2	-0.0623981	0.260999	-0.0244615	0.978492	0.558325	-0.385818	0.845209	0.312321	-0.585876	0.0363588	2.18028e-05	0.377215	0.587101	-0.332052
G5EC38;G5EBE7	5	4	5	-0.474929	-0.071646	0.261915	-0.237197	0.643146	0.71332	-0.125254	0.206046	0.358556	0.0245208	1.60518e-05	0.259182	-0.279127	0.444597
G5EC81;G5EC70;G5EBV2	2	4	3	0.379808	-0.080378	-0.45086	0.299738	0.438004	0.0573466	0.571772	0.217625	0.8072	0.555662	0.000631961	0.19175	0.417106	0.137895
G5ECB1	2	3	3	1.59114	2.96865	1.2977	2.02412	2.49529	0.2955	1.24941	2.45387	0.704136	8.5464e-05	6.95081e-08	2.63927	1.62156	0.765778
G5ECB8;G5ECE2;G5EEE0;G5EDB9-2;G5EDB9-3;G5EDB9	3	2	4	0.167718	0.213621	0.0506369	-0.026446	-0.0426443	-0.110631	-0.0319597	-0.168642	-0.0489336	0.903774	7.18556e-05	0.000778244	0.0364373	-0.0363091
G5ECE8	5	2	3	0.656967	1.24998	0.273631	0.262106	-3.40891	-3.83128	0.648847	0.0842344	-0.597412	0.538078	6.06013e-05	-0.691568	0.52264	-1.38502
G5ECT7;H2FLK2	4	6	2	0.373608	1.20796	0.87073	1.64686	1.58033	0.284722	1.57587	1.74754	0.166729	0.00903184	9.75013e-06	1.51194	1.19878	0.440727
G5ECT7;H2FLK2;U4PB03	2	3	2	-0.054779	1.51635	1.53763	0.6655	0.760504	0.405671	-0.000129837	0.990309	1.06736	0.0210755	2.34997e-05	1.08905	0.203531	1.00356
G5ECY7;G4SJU0	3	2	3	-0.0274584	-0.734179	-0.790855	-0.19232	-0.884207	-0.707657	-0.0876665	-0.526419	-0.372228	0.000683763	1.62483e-06	-0.714935	-0.102482	-0.62358
G5ECZ6;Q10003	4	6	4	0.271113	0.340751	0.273814	0.424146	-0.253505	-0.404522	0.0599761	-0.204266	-0.414731	0.336007	3.02083e-05	-0.0390066	0.251745	-0.181813
G5ED26	3	2	3	0.181092	0.122154	-0.0990932	0.371348	0.497262	-0.0325241	0.396546	0.411905	-0.0682581	0.00434095	1.06542e-05	0.343774	0.316329	-0.0666251
G5EDB2	3	3	2	0.0378138	-0.522658	-0.405992	0.0848233	-0.184534	-0.168899	-0.651683	-0.360701	-0.0909686	0.388855	0.000788018	-0.355965	-0.176349	-0.221953
G5EDE0	3	4	3	0.211214	0.709222	0.300537	0.255555	0.967278	0.966433	0.365128	0.850337	0.446069	0.00332649	7.63746e-06	0.842279	0.277299	0.571013
G5EDI3	4	4	3	0.209195	-0.158208	0.022449	-0.177599	-0.184725	-0.105812	0.746543	0.13405	-0.448584	0.324429	1.31181e-05	-0.0696276	0.25938	-0.177316
G5EDJ6	4	5	4	-0.136454	-0.0629506	-0.459117	0.06713	0.0958898	-0.138159	0.1305	0.269269	-0.00231367	0.205368	7.97417e-05	0.100736	0.0203919	-0.199863
G5EDL2;Q8I0G4;G5ECT4;G5EG19	2	2	2	0.0670922	-0.472384	-0.495286	0.109686	-0.119555	-0.302875	0.372393	0.0456548	-0.356144	0.0146193	1.46189e-05	-0.182095	0.183057	-0.384768
G5EDM0	2	2	6	-0.0203849	0.26747	0.383313	0.6293	1.25701	0.578176	0.764395	1.21803	0.476097	0.076092	0.000134754	0.91417	0.45777	0.479195
G5EDQ3;G3MVE8;G5ECF0;G5EG71	2	3	3	0.519859	0.0396069	-0.644225	0.586688	0.116403	-0.485684	0.545487	0.250114	-0.270828	2.49929e-05	1.16568e-08	0.135375	0.550678	-0.466913
G5EDQ3;G3MVE8;G5ECF0;G5EG71;G5EFI0;G5ECM3;G5ECJ9;I7LFF0;G5ED02;G5EBS9;I7J4D1	3	5	3	0.257114	-0.0848807	-0.0681893	0.270295	-0.0942361	-0.683113	0.429751	0.0369995	-0.318346	0.00766574	1.68028e-06	-0.0473724	0.319053	-0.356549
G5EDU0	2	2	3	-0.527871	-1.03858	-0.394734	-1.07211	-0.867185	0.141144	-1.45615	-1.03055	0.384725	0.00346645	3.67417e-06	-0.97877	-1.01871	0.0437117
G5EDW5	3	2	4	0.579987	0.436139	0.0992317	0.479683	0.522385	0.226181	-0.00124739	0.602558	-0.0841527	0.0244362	6.63175e-05	0.520361	0.352808	0.0804199
G5EDX9	2	3	2	-0.247381	-1.61181	-1.56849	-0.636543	-2.14101	-1.55979	-0.893595	-1.87098	-0.986192	0.000124305	1.56801e-07	-1.8746	-0.592506	-1.37149
G5EE14;G5ED40	2	2	2	0.164682	-0.0312752	-0.20063	0.00354617	-0.213067	-0.136848	-0.283685	-0.382225	-0.255742	0.263016	0.00087803	-0.208856	-0.0384855	-0.19774
G5EE25;Q86RS7	4	4	2	0.267253	1.34648	1.03919	0.658663	1.37118	0.732632	0.641851	0.847142	0.219236	0.0054762	1.05623e-05	1.18827	0.522589	0.663687
G5EE34	3	4	2	-0.577924	-0.764898	-0.247138	-0.632547	-0.492827	0.164981	-0.614356	-0.997473	-0.326716	0.00267891	6.37757e-06	-0.751733	-0.608276	-0.136291
G5EE59	3	7	3	-0.683921	-1.94497	-2.0005	-0.026021	-1.74498	-1.57937	0.227135	-1.54127	-1.63909	5.81486e-05	5.48568e-08	-1.74374	-0.160936	-1.73966
G5EE63	3	3	2	0.0092484	0.125581	-0.228166	0.0925017	0.386638	0.161137	-0.0956544	-0.035272	0.165386	0.606983	0.000759698	0.158982	0.00203189	0.0327856
G5EE64;Q400N3;H2KYT5	3	3	4	-0.40719	-0.776778	-0.528471	-0.525067	-1.51909	-0.963622	-0.734655	-1.43675	-0.515208	0.00243424	4.93512e-06	-1.2442	-0.555637	-0.6691
G5EEH0	3	4	5	0.203062	0.438923	0.18413	-0.0554733	0.162493	-0.0368901	-0.100978	0.72292	0.702304	0.163222	0.000278925	0.441445	0.0155369	0.283181
G5EEK4	2	2	3	-0.416732	-1.74911	-1.25211	-0.168385	-1.97871	-1.50721	-0.607958	-2.06509	-0.960289	8.13379e-06	8.58455e-09	-1.93097	-0.397692	-1.23987
G5EEQ9	2	3	2	0.00513792	0.870269	0.430373	0.177017	1.15714	1.12727	0.503139	1.02962	0.570957	0.00280389	4.95902e-06	1.01901	0.228431	0.709535
G5EET4	3	2	2	0.575153	1.30294	0.722932	0.590571	0.934993	0.520873	0.943708	1.48108	0.411857	0.000354963	7.52615e-07	1.23967	0.703144	0.551887
G5EEV4	2	2	4	0.442085	0.807995	0.470979	0.319352	0.0274103	-0.272262	0.11441	0.463559	0.149057	0.319306	0.000564336	0.432988	0.291949	0.115924
G5EF59	3	2	3	-0.0747794	-0.117429	-0.157949	0.239226	-0.00604663	-0.680864	0.164027	0.378682	0.187346	0.470631	2.48824e-05	0.0850687	0.109491	-0.217156
G5EFE0	3	3	2	-0.134878	-0.227125	-0.093425	-0.0332292	0.212317	0.278584	-0.0308163	0.0580073	0.0667295	0.681198	0.000191604	0.0143997	-0.0663078	0.0839627
G5EFE9;Q7JLI8	3	4	4	-0.324868	-0.538041	-0.116099	-0.246712	-1.07022	-1.18951	-0.184978	-0.236278	-0.315392	0.213384	0.000369257	-0.614846	-0.252186	-0.540333
G5EFF2	2	2	3	1.4804	1.97869	0.914032	2.10575	2.64399	0.536158	1.95663	2.08174	-0.225028	0.000211624	1.94209e-07	2.23481	1.84759	0.408387
G5EFI3;Q9XTR1	2	6	2	-0.311619	-0.250113	0.0412984	0.547584	0.593844	0.0679842	0.477482	0.666805	0.388563	0.714863	0.000606962	0.336846	0.237816	0.165949
G5EFJ0;G5EGS3	3	3	3	0.157166	0.416529	-0.0117461	0.0626255	0.433935	0.551776	-0.0794293	0.412078	0.483803	0.0329668	9.6758e-05	0.420847	0.0467874	0.341278
G5EFL4	4	4	5	0.0194263	-0.717342	-0.990084	-0.502331	0.483117	-0.704518	-0.15004	-0.444932	-0.570171	0.141264	0.0001747	-0.226385	-0.210981	-0.754924
G5EFN2;G5EFK2	4	7	4	0.690731	0.976475	0.248074	0.254513	0.633994	-0.102053	0.787817	1.18288	0.346701	0.00451726	8.43139e-06	0.931118	0.577687	0.164241
G5EFN2;G5EFK2;G5ED67	2	5	3	0.1271	1.21702	1.04496	0.0910795	0.441438	0.604762	0.16681	0.655035	0.568324	0.00750235	1.43461e-05	0.771165	0.12833	0.739347
G5EFQ1	2	4	4	-0.101785	-0.326422	-0.355355	-0.311503	-0.294547	-0.0784732	-0.394404	-0.461109	0.0566787	0.0507929	0.000213786	-0.360693	-0.269231	-0.125716
G5EFR0	4	6	3	-0.698841	-3.34809	-2.57877	-0.392427	-1.86667	-1.23014	-0.278342	-2.71209	-2.52326	0.000879909	5.85649e-07	-2.64228	-0.456537	-2.11072
G5EFR8	5	3	5	-0.174151	-1.08841	-0.770744	0.139212	0.260186	0.0836762	-0.508631	-0.896776	-0.583471	0.471564	0.000457114	-0.575001	-0.18119	-0.423513
G5EFS0	2	2	3	0.591158	2.78533	2.2625	0.433779	1.7399	1.55453	0.557147	1.97466	1.48229	0.000195821	1.88699e-07	2.16663	0.527361	1.76644
G5EFV6	2	4	4	-0.389677	-2.15043	-1.51904	-1.03443	-2.38778	-1.38549	-0.481402	-1.39017	-0.90327	0.000740486	8.91876e-07	-1.97613	-0.635169	-1.26926
G5EG39	2	2	2	-0.583712	-0.0297002	0.412328	-1.3217	-1.95944	-0.406754	-0.856308	-2.34545	-1.43232	0.224297	0.000156187	-1.44486	-0.920572	-0.475582
G5EGA3	2	4	6	0.361935	0.88184	0.424058	0.979857	0.245207	-0.190172	0.319316	0.734635	0.17718	0.0798381	0.000142309	0.62056	0.553703	0.137022
G5EGD5;G5EEX4	2	2	2	-0.494211	0.790472	1.07823	0.149753	0.188989	-0.00542155	-0.10608	-1.13228	-1.02673	0.992174	2.6868e-05	-0.0509398	-0.150179	0.0153593
G5EGF7	3	2	2	0.495715	-0.224997	0.0719822	-0.3744	0.430042	0.620202	-0.257071	0.869148	1.11704	0.305926	0.000219489	0.358064	-0.0452518	0.603073
G5EGQ6;H1ZUX1;H1ZUX0;G5EGQ6-2;Q8I7J1	4	3	4	0.327412	0.506517	0.110464	-0.126973	0.522074	0.582901	0.595358	0.654694	0.171352	0.0909466	0.00021731	0.561095	0.265266	0.288239
G8JXY2	2	2	2	0.143014	-0.0399315	-0.223546	0.507357	-0.464459	-0.655718	0.385356	0.281009	-0.103397	0.0664019	5.85819e-06	-0.0744604	0.345243	-0.327554
H2FLI6	2	5	2	0.799169	0.350946	0.165612	0.379864	1.88715	0.772086	0.269895	0.490223	0.14417	0.221056	0.000273533	0.909441	0.482976	0.360623
H2KYA3;Q95QK5	3	3	4	0.148465	-0.0154976	-0.176706	0.297936	0.212718	0.0717548	0.18472	0.291822	-0.296663	0.040426	5.79677e-05	0.163014	0.210374	-0.133871
H2KYA9;H2KYA8;H2KYA6;C6FGK8;D1MN54;D1MN51;H2KYA5;C6FGK1	2	2	3	-0.402668	-1.07111	-0.675726	-0.61438	-1.094	-0.325041	-0.885613	-1.09744	-0.333538	0.000215163	5.26976e-07	-1.08752	-0.63422	-0.444768
H2KYB0	2	3	2	0.104597	-0.535804	-0.669254	-0.062329	-0.449324	-0.236278	-0.00585985	-0.160869	-0.22848	0.0247354	5.85833e-05	-0.381999	0.0121359	-0.378004
H2KYI3;Q7JP75	2	3	2	0.49714	1.03787	0.608771	0.325286	0.99657	0.730416	0.284423	1.11007	0.839544	2.21967e-06	6.06468e-09	1.04817	0.36895	0.726244
H2KYL3;Q9BI64	3	6	6	0.318236	0.223778	-0.026446	0.89913	0.647264	-0.175429	0.467134	0.434929	0.0250596	0.00899714	1.58787e-05	0.435324	0.5615	-0.0589384
H2KYP9;E5QCF3	2	4	4	-0.0844725	-1.0439	-0.857344	-0.120816	-1.57812	-1.17133	-0.570269	-1.29143	-0.838669	0.000223226	3.49895e-07	-1.30448	-0.258519	-0.955783
H2KYS3-2;H2KYS3	5	3	3	0.253317	0.521349	0.413067	0.585042	0.57055	0.0048339	0.459149	1.13982	0.622054	0.037516	9.47401e-05	0.743908	0.432503	0.346652
H2KZ01;Q86NJ5;Q95R13	2	2	4	0.004928	0.209378	-0.128821	0.928635	0.683437	-0.231125	-0.091754	-0.279174	0.0466901	0.593084	0.000268349	0.204547	0.280603	-0.104419
H2KZ37;Q7JPE3	2	3	3	-0.569005	0.364496	0.318002	0.620845	0.731446	0.596361	-0.50962	-0.499415	-0.127779	0.731387	0.00016286	0.198842	-0.152593	0.262195
H2KZ41;Q8IAB5	2	2	2	1.33464	0.223458	-1.19194	0.55807	-0.0330882	-0.62966	2.01964	1.14797	-0.643394	0.00564264	1.3612e-06	0.446113	1.30412	-0.821665
H2KZ82;G5EF29;S6F562;S6FD15	3	3	2	0.415153	0.586774	0.226164	0.792582	0.660817	0.279774	0.482492	0.658583	0.064329	0.00044215	1.60975e-06	0.635392	0.563409	0.190089
H2KZ85;Q965J8	2	2	3	-1.65855	-3.42156	-1.69399	-0.985792	-2.33331	-1.22632	-0.106811	-2.03444	-1.66262	0.00262233	1.96025e-06	-2.59644	-0.917052	-1.52764
H2KZA1;Q9GTC9	2	3	2	-0.12446	-1.53391	-1.4599	-0.280244	-1.53302	-1.59139	0.582102	-1.09983	-1.29431	0.0001295	1.20618e-07	-1.38892	0.0591325	-1.44854
H2KZB4;Q6EZH2	2	3	2	-0.652601	-0.144236	0.224368	0.449089	0.0481884	-0.476485	0.437174	0.186656	-0.891497	0.569579	0.000144924	0.0302029	0.0778874	-0.381205
H2KZD2;Q9TXU1;H2KZD1	2	4	3	-0.321755	0.146324	0.299534	0.0772693	0.567212	0.456504	-0.219835	0.261085	0.306323	0.00999592	1.44906e-05	0.324873	-0.154773	0.35412
H2KZD6;O01526	2	2	2	-0.042084	0.406388	0.149857	0.862706	0.796511	0.0248541	-0.146655	0.227185	0.393975	0.411334	0.00056895	0.476695	0.224656	0.189562
H2KZP4;Q95ZV8	3	4	5	0.0828662	0.846324	0.446345	0.649525	1.28905	0.759356	0.86112	1.17844	0.443271	0.00460899	9.49145e-06	1.1046	0.531171	0.549657
H2KZP7;Q23505;Q4JFH7	2	3	2	-0.0662614	-1.14867	-0.916553	0.0803396	-0.415056	-0.403977	-0.360982	-0.970706	-0.571434	0.0107213	1.87868e-05	-0.844812	-0.115635	-0.630655
H2KZY3	3	3	4	0.224216	0.791383	0.506312	-0.082975	0.102976	0.195087	-0.299245	-0.148218	0.0291463	0.513431	0.000351838	0.248714	-0.0526678	0.243515
H2L004;Q7M3K6	2	4	2	-0.213254	0.20102	0.0295586	0.10355	-0.33714	-0.30807	-0.577828	-0.064607	-0.144699	0.672563	0.000930598	-0.0669089	-0.229177	-0.14107
H2L042;H2L041;A8WFH5	2	2	2	0.312187	1.67047	1.1197	0.281351	-0.0334688	-0.20783	0.484308	2.03446	1.8983	0.274882	0.000204941	1.22382	0.359282	0.936721
H2L080;Q8IG16	2	2	2	0.383398	0.907035	0.474813	0.234397	0.762534	0.436373	0.53575	1.42626	1.00549	0.00569025	1.24869e-05	1.03194	0.384515	0.638893
H2L081;Q9N554	5	8	6	-0.11332	-0.808838	-0.800248	0.152372	-0.36233	-0.453017	-0.019645	-0.498915	-0.428464	0.00318938	6.97787e-06	-0.556694	0.0064688	-0.560576
H2L089	2	4	4	-0.044604	0.757977	0.717394	0.177947	1.24195	1.1678	0.192381	0.60832	0.276293	0.0128693	2.15516e-05	0.869417	0.108575	0.720495
H2L0A7	2	2	2	0.910719	1.49924	0.647535	1.06543	1.91164	0.924919	0.97879	1.32936	0.551247	4.11928e-05	7.45057e-08	1.58008	0.98498	0.707901
H2L0D2;H2L0D3;Q8MXF4	2	4	4	0.254479	0.777319	0.638681	0.584804	0.859248	0.452234	1.02859	1.09641	0.0228007	0.0156705	3.02172e-05	0.910991	0.622623	0.371239
H2L0J0;Q95ZP6	2	2	3	-0.0723116	0.124196	0.0242304	0.0698455	0.496142	0.440596	0.254995	0.398969	0.194229	0.133385	0.000468682	0.339769	0.0841763	0.219685
H2L0K7	2	3	5	0.0749424	-0.583375	-0.562279	-0.610322	-1.07594	-0.420132	-0.204015	-0.286763	-0.0465609	0.136039	0.000264734	-0.648694	-0.246465	-0.342991
H2L0Q7	2	3	3	0.168269	0.110168	-0.279768	0.123049	0.24401	0.42943	0.178829	-0.305562	-0.66102	0.659945	1.02931e-05	0.0162054	0.156715	-0.170453
H2L2C1;H2L2C3;G5EBQ9;L8E7Y6;G5EBY5;H2L2C2	2	3	3	-1.30115	-0.44525	0.735091	-0.286171	-0.397803	0.0979033	-0.0549179	-0.885809	-0.624054	0.293666	0.000211183	-0.576287	-0.547413	0.0696468
H2L2K5;Q9U3D4-2;Q9U3D4;Q9U3D4-3	3	2	2	-0.028357	0.35511	0.377463	0.490872	0.521991	0.143285	0.187395	0.611094	0.357807	0.0312439	0.000116144	0.496065	0.216637	0.292852
H8ESG0;H8ESF9;Q9U1R8;H8ESF7;Q9N5W3	2	2	2	0.413788	0.338643	-0.115872	0.332081	0.737254	0.41061	0.519569	0.80099	0.124039	0.0141513	3.78248e-05	0.625629	0.421813	0.139592
H8ESG0;H8ESF9;Q9U1R8;H8ESF8;H8ESF7	2	2	2	0.457108	0.470389	0.00128457	0.800488	0.838899	0.332199	0.571665	0.7393	-0.0272815	0.00166925	4.48051e-06	0.682863	0.609753	0.102067
H8ESG0;H8ESF9;Q9U1R8;H8ESF8;H8ESF7;Q9N5W3	2	2	3	0.367918	0.483117	0.533681	0.285038	0.605991	0.45421	0.682244	0.662289	0.0869747	0.0133171	5.86943e-05	0.583799	0.445067	0.358288
I2HAE8;I2HAF1;I2HAE7;G5ECY9;I2HAE9;I2HAF0;G5EFU5	4	4	4	-0.211884	-0.390282	0.177947	-0.355693	-0.182057	0.236818	-0.346645	0.134295	0.250998	0.00950125	8.73642e-06	-0.146015	-0.304741	0.221921
I7K4K0;H2KYB2;H2KYB3;Q8MNV9	3	3	3	0.165006	-0.669526	-0.599413	0.33308	0.394145	-0.0477966	0.636885	0.210121	-0.508936	0.133926	4.52208e-06	-0.0217533	0.378324	-0.385382
K8ERZ6	2	4	2	-0.797054	-2.12453	-1.24635	-0.460428	-0.687016	-0.451119	-0.177089	-1.61117	-1.36732	0.022542	2.88772e-05	-1.47424	-0.47819	-1.02159
K8ESF0;K8F7Z5	2	3	3	0.21007	-1.18764	-0.975117	0.273587	-0.176706	-0.0429244	0.103116	0.19164	0.322397	0.516038	0.000157912	-0.390902	0.195591	-0.231881
K8ESG0	5	6	7	0.423217	0.252071	-0.0582472	0.584112	0.380352	0.157592	0.637244	0.502546	-0.142087	0.000630874	1.57956e-06	0.378323	0.548191	-0.0142472
O01299	2	5	2	-0.15217	0.285697	0.180405	-0.0258793	-0.843341	-0.695103	0.0107883	-0.0182069	-0.230449	0.827171	0.000495883	-0.19195	-0.0557538	-0.248382
O01501-2;O01501	3	5	4	-1.31739	0.403866	0.929212	0.966334	0.821177	0.0691794	0.722467	0.29078	0.0285576	0.811742	0.00027158	0.505274	0.123803	0.342316
O01506	2	2	3	-0.140465	0.507019	0.524614	0.027822	0.280028	0.116825	-0.0370307	0.278899	0.506988	0.00833118	2.3404e-05	0.355315	-0.0498911	0.382809
O01510	3	2	3	0.0251257	-0.273635	-0.278104	0.243916	0.0782819	-0.0236457	0.225692	0.288532	0.00341601	0.371571	0.00019682	0.0310594	0.164911	-0.0994445
O01558	3	6	6	-0.645471	0.413893	1.01018	-0.874758	0.347968	1.28209	-1.54251	-0.444137	1.10526	0.000446637	3.2418e-08	0.105908	-1.02091	1.13251
O01581	2	2	2	0.169793	0.368737	0.241262	-0.12499	0.0725965	0.268869	0.106607	0.379357	0.32563	0.0374624	0.000147931	0.273564	0.0504701	0.278587
O01585	2	6	5	0.513687	-0.136585	-0.402231	0.584566	0.542626	0.0347809	0.109763	0.335736	0.0526406	0.130603	0.000153568	0.247259	0.402672	-0.104937
O01605	2	4	2	0.0050221	-0.241517	-0.386822	0.149121	0.17967	-0.0831657	0.00903062	-0.408277	-0.50121	0.144565	0.000243761	-0.156708	0.0543911	-0.323733
O01681	4	3	3	0.569265	0.577982	-0.0497702	0.3026	0.0354018	-0.644871	0.766554	0.720719	0.184572	0.0555495	4.97887e-05	0.444701	0.54614	-0.170023
O01737	3	4	6	0.236996	0.175077	0.191277	0.344062	0.603205	0.0660195	0.643158	0.622954	-0.0856966	0.0257986	7.49218e-05	0.467079	0.408072	0.0572001
O01768	7	10	12	-0.153546	-0.852279	-0.857941	0.041328	-0.52692	-0.566036	-0.521503	-0.605162	-0.0532504	0.0604461	0.000120034	-0.661454	-0.21124	-0.492409
O01777	10	6	3	-0.706553	-2.39969	-1.55164	-1.19522	-2.59321	-0.91104	-1.66259	-2.98439	-1.36036	7.18352e-05	6.74074e-08	-2.6591	-1.18812	-1.27435
O01819	2	3	2	-0.388774	-1.38852	-1.12171	-0.178364	-1.14623	-1.24926	-0.342327	-1.52995	-1.16057	1.29178e-06	1.82697e-09	-1.3549	-0.303155	-1.17718
O01862	2	2	4	-0.86762	-1.62422	-1.14019	-0.771717	-1.15355	-0.416353	-0.817214	-1.92881	-1.08154	0.00104802	1.71455e-06	-1.56886	-0.81885	-0.879362
O01901	3	3	2	0.00133511	0.684016	0.504233	0.186754	1.05763	0.777739	0.168755	0.565545	0.447839	0.00121464	2.5839e-06	0.769065	0.118948	0.576604
O01916-2;O01916	2	2	2	0.251247	0.221169	0.0451188	0.02922	0.0401557	0.0707847	-0.10746	0.0426277	-0.0745191	0.683576	0.00150854	0.101317	0.0576688	0.0137948
O01966	2	3	5	-0.131589	-0.193961	-0.216238	0.319181	0.27006	0.0660875	0.294066	0.296155	-0.0201999	0.537129	0.000573511	0.124085	0.160552	-0.0567833
O01975	4	3	2	0.247662	1.14399	0.97354	-0.08882	0.368598	0.487227	0.418948	0.520852	-0.084629	0.183805	0.000255533	0.677815	0.192597	0.458713
O02039	2	3	4	0.0852671	1.62709	1.58066	0.63693	1.3579	0.982762	0.742845	1.09046	0.204948	0.0186535	2.45507e-05	1.35849	0.488347	0.922788
O02099	2	3	3	0.643338	0.83164	0.378738	0.385469	0.46337	0.472539	0.0134434	0.0756948	-0.0233973	0.296942	0.000569881	0.456902	0.347417	0.27596
O02219-2;O02219	2	3	3	-0.13126	-0.393965	-0.190046	0.364441	0.0680901	-0.283685	-0.0284701	0.133321	0.188907	0.828803	0.000215708	-0.0641846	0.0682368	-0.0949412
O02331	4	8	5	0.468032	1.18774	0.743352	0.60799	1.31041	0.691581	0.895717	1.32417	0.505431	1.96306e-05	4.26456e-08	1.27411	0.657247	0.646788
O16224	2	6	3	1.62155	1.42107	-0.257855	1.2118	2.23644	0.736004	1.11857	0.501484	0.0856192	0.0196605	1.64565e-05	1.38633	1.31731	0.187923
O16299	6	7	7	0.488765	0.39798	-0.20533	0.495837	1.05709	0.503037	0.195699	-0.0851187	-0.130252	0.348743	0.00039126	0.456651	0.393434	0.0558182
O16338	2	3	3	-0.455965	-0.9387	-0.50019	-0.067914	-3.18404	-3.09444	0.0366887	-2.24387	-2.05391	0.0320658	1.71299e-05	-2.1222	-0.162397	-1.88285
O16362	2	3	2	0.255512	0.40879	0.435563	-0.485324	0.0315922	0.583095	0.162315	0.537895	0.170175	0.184799	0.00029506	0.326092	-0.022499	0.396278
O16393	2	2	2	-3.0668	-1.24181	1.26904	-0.668764	0.95702	0.896388	0.887433	1.58753	0.641289	0.362171	1.51895e-05	0.434247	-0.949375	0.935573
O16526	2	7	5	-0.278223	-0.689568	-0.333195	0.153936	-0.401903	-0.392922	0.00277986	-0.229711	-0.266577	0.0266367	8.19728e-05	-0.440394	-0.0405023	-0.330898
O16671;O16672;O16362	2	2	2	-0.154246	0.179923	0.471779	-0.42094	-0.339594	0.0367034	-0.0588014	-0.128029	-0.0669502	0.288883	0.000159033	-0.0958999	-0.211329	0.147177
O16671;O16672;O16673;O16362	2	2	2	-0.0698396	0.354132	0.61626	0.210563	0.421979	0.20687	0.187617	0.272097	0.152709	0.0627234	0.000237471	0.349403	0.109447	0.325279
O16682	5	3	3	-1.11523	-1.55606	-0.390007	-0.999387	-1.79013	-0.449535	-1.65228	-2.42605	-0.93138	0.000439712	5.53319e-07	-1.92408	-1.25563	-0.590308
O16719	3	3	2	-1.54747	-2.43212	-0.920446	-0.878058	-1.52977	-0.748204	-0.604925	-1.66348	-1.12671	0.00155581	2.45516e-06	-1.87512	-1.01015	-0.931786
O16900	3	3	4	-0.740798	-0.907852	-0.267176	-0.187388	0.0033654	0.146747	0.0791732	-0.1333	-0.154194	0.591479	0.000574451	-0.345929	-0.283004	-0.0915412
O16922	2	2	4	-1.99205	-1.24062	-0.0228791	-0.365804	-1.27953	-1.0597	-0.886082	-2.40527	-1.39958	0.0736036	6.80581e-05	-1.64181	-1.08131	-0.827387
O16979	2	5	4	0.421651	1.63823	1.39009	0.875765	1.85316	0.865424	1.19676	2.48572	1.10698	0.000483918	6.18883e-07	1.99237	0.831391	1.12083
O17054	2	3	2	-0.347496	0.283659	0.565876	-0.330272	0.647264	1.05907	-0.309991	0.62451	0.899238	9.17586e-05	7.22583e-08	0.518478	-0.329253	0.841396
O17173	5	6	6	0.660612	1.15109	0.594661	0.451346	1.30668	0.489524	1.67673	1.98285	0.39174	0.0103353	1.49372e-05	1.48021	0.929564	0.491975
O17396	2	2	3	0.229535	0.825363	0.444046	0.581788	1.01824	0.290118	0.0761434	0.519063	0.399749	0.00555543	1.35937e-05	0.787554	0.295822	0.377971
O17526	4	4	2	0.235229	1.07719	0.640142	0.763734	2.31315	1.6206	1.44352	0.796611	-0.682753	0.238148	0.000166924	1.39565	0.81416	0.525996
O17575	4	7	6	-0.48553	-0.297485	-0.0210533	0.26169	0.660726	0.370713	0.592854	0.981238	0.243361	0.664758	0.00040985	0.44816	0.123005	0.197674
O17757	5	4	5	-1.23002	-2.42643	-1.38554	-0.859015	-2.17907	-1.25804	-0.973868	-2.48743	-1.35552	1.42075e-07	1.58662e-10	-2.36431	-1.02097	-1.33303
O17762	2	4	4	-0.403595	-0.496002	-0.171975	-0.0751903	-0.140255	0.00215122	-0.347779	-0.774755	-0.167229	0.0684386	0.000215258	-0.470338	-0.275521	-0.112351
O17773	2	3	2	-0.617393	-1.06543	-0.576571	-0.702436	-1.21881	-0.567594	-1.11177	-1.3602	-0.334683	0.000126206	2.46075e-07	-1.21481	-0.810531	-0.492949
O17777	2	3	2	0.605222	1.41515	0.68448	0.492921	1.78961	0.961704	0.607067	1.5645	0.688788	2.63342e-06	4.45178e-09	1.58975	0.568403	0.778324
O17797;O17798;Q17325	4	4	3	0.0764172	0.095381	-0.03734	0.462575	0.484913	-0.11836	1.1035	0.922265	-0.225583	0.0858155	9.22656e-05	0.500853	0.547498	-0.127094
O17811	2	2	2	0.173905	0.544877	0.275542	0.57625	0.278505	-0.232845	0.559143	0.0916098	-0.218347	0.0639227	0.000109874	0.304997	0.436433	-0.0585501
O17828	3	5	4	-0.198997	-1.71826	-1.37423	0.0745626	-1.16066	-1.27584	0.118735	-1.14414	-1.3593	1.4304e-05	1.6321e-08	-1.34102	-0.00189987	-1.33646
O18002;H2L2K2;H2L2K3	3	3	2	0.0835692	0.141494	0.0452974	0.158639	0.0416399	-0.0223323	0.304665	0.725351	0.324112	0.420961	0.000951091	0.302828	0.182291	0.115692
O18155	3	3	2	-0.473735	-2.03626	-1.51025	-0.405938	-1.93751	-1.62422	-0.610558	-2.07205	-1.56755	1.35421e-09	1.79358e-12	-2.01528	-0.496744	-1.56734
O18195	5	6	4	-0.214	0.353616	0.522302	0.236045	0.492484	0.552431	0.190446	0.337767	0.232286	0.0198233	5.93344e-05	0.394623	0.0708299	0.435673
O18697	2	4	2	1.74053	1.07936	-0.542357	1.30322	0.504632	-0.671384	0.858227	-0.0219061	0.401864	0.0135056	7.29941e-06	0.520694	1.30066	-0.270626
O44134	2	2	3	0.294916	0.661479	0.413519	0.334598	0.157295	0.296394	0.259755	0.479874	0.222044	0.0257023	0.00013905	0.432883	0.296423	0.310652
O44152	2	4	5	-0.874915	-2.82699	-2.11317	-0.287384	-2.44819	-2.25467	-0.905543	-3.02742	-2.36934	1.67043e-06	1.52788e-09	-2.76753	-0.689281	-2.24573
O44170	3	2	2	-0.500598	-2.43157	-1.84904	-1.13491	-2.02876	-1.1041	-0.668845	-2.27149	-1.71194	4.92691e-05	5.45846e-08	-2.24394	-0.768118	-1.55502
O44186	2	2	2	0.125101	-0.829281	-1.12674	0.14073	-0.706818	-0.554736	0.0908029	-0.463936	-0.641084	0.000531982	6.92796e-07	-0.666678	0.118878	-0.774187
O44197;U4PR50	2	3	4	0.279949	0.951262	0.68177	0.393046	1.31104	0.783589	0.648688	1.11579	0.28884	0.000539663	1.23542e-06	1.12603	0.440561	0.584733
O44406-2;O44406;U4PC85;U4PCK7	4	2	6	0.218942	0.435944	0.197774	1.0456	0.898901	-0.136257	0.502771	0.463191	0.0970697	0.0349102	6.40934e-05	0.599345	0.589103	0.0528621
O44438;U4PEY4	4	2	5	0.377182	0.949979	0.549472	0.426121	1.33415	0.772284	0.604246	1.09074	-0.00898161	0.00243443	4.55207e-06	1.12496	0.469183	0.437591
O44447	4	4	4	0.267479	0.666897	0.468831	1.28955	2.17085	1.14372	1.48888	1.78672	0.455119	0.0468631	5.30539e-05	1.54149	1.0153	0.689224
O44490	7	7	5	0.0145069	-0.484963	-0.456911	0.0601716	0.217784	0.0186369	0.190651	0.134825	-0.0648829	0.622085	0.000236676	-0.0441177	0.0884433	-0.167719
O44500	3	3	4	0.0588937	0.286471	0.471159	-0.00690837	0.0320199	0.19131	0.277001	0.494343	0.0935481	0.240297	0.000830527	0.270945	0.109662	0.252006
O44527	6	4	7	-1.28217	-3.17037	-2.00085	-0.578794	-1.88901	-1.25502	-0.101785	-2.08018	-1.61744	0.00164627	1.45697e-06	-2.37985	-0.65425	-1.62443
O44552	5	7	5	1.42136	1.19942	-0.547647	1.54422	1.20633	-0.382778	1.19096	0.600905	0.0263961	8.27374e-05	7.03904e-08	1.00222	1.38552	-0.301343
O44562	3	3	4	-0.00397635	-0.19604	-0.122673	-0.0411869	0.101273	-0.0733267	0.057159	0.223273	0.185589	0.971867	0.000246547	0.0428351	0.00399858	-0.00347012
O44655	3	2	2	-0.0133551	1.12406	0.562453	0.425027	1.12224	0.662015	-0.184978	0.722563	0.884541	0.00106498	1.70903e-06	0.989622	0.0755644	0.703003
O44847	4	4	2	-0.148869	0.545298	0.720778	0.794582	2.08645	1.11766	0.507726	-0.00187429	-0.413052	0.545781	0.000347199	0.876623	0.38448	0.475129
O44918	2	2	2	-0.0766959	0.171986	0.277027	-0.0276283	0.176887	0.375188	0.192282	0.492099	0.553638	0.0174736	5.47343e-05	0.280324	0.0293194	0.401951
O45003	3	5	5	-1.16797	-2.54528	-1.36126	-1.01239	-2.68768	-1.82631	-1.2043	-1.93486	-0.850159	0.000133022	1.614e-07	-2.38927	-1.12822	-1.34591
O45319	3	5	4	0.211448	-0.357383	-0.347666	0.266811	-0.268015	-0.463466	0.0340938	-0.392427	-0.384602	3.77856e-05	6.40134e-08	-0.339275	0.170784	-0.398578
O45370	2	2	2	-0.385541	-0.447738	-0.206374	-0.647637	-0.853277	-0.299714	-1.10189	-0.885731	0.0804387	0.0103712	1.74845e-05	-0.728915	-0.711688	-0.141883
O45458	3	8	5	0.457078	0.894402	0.69633	0.296102	1.00871	0.434481	0.564905	0.536671	0.22006	0.00467672	1.38795e-05	0.813261	0.439362	0.45029
O45723	3	2	2	0.115824	0.450656	0.347894	-0.0114956	0.634733	0.669327	-0.0367495	0.563486	0.532721	0.000166932	4.85717e-07	0.549625	0.0225263	0.516647
O45750;C8JQS1	2	3	2	-0.046002	-0.890719	-1.15439	0.786646	0.33418	-0.377346	0.321153	-0.375735	-0.0517201	0.189436	6.31547e-05	-0.310758	0.353932	-0.527818
O45873	3	2	2	0.0431999	0.162154	0.37357	-0.106951	-0.130588	0.417955	0.294137	0.569479	0.226358	0.282231	0.000597413	0.200348	0.0767952	0.339294
O45876	3	3	4	0.320549	0.898821	0.507901	0.330193	0.929597	0.753823	0.510899	0.860766	0.419044	4.02191e-05	1.14782e-07	0.896395	0.387214	0.560256
O61208	2	3	2	0.318848	0.641097	0.297041	0.124707	0.430081	0.231244	0.277027	0.353579	0.131977	0.00289448	1.4959e-05	0.474919	0.240194	0.220087
O61745	3	8	3	0.48835	0.689776	0.136632	1.08261	0.553183	-0.0771062	0.474262	0.826284	0.227143	0.00431436	9.63888e-06	0.689748	0.681739	0.0955564
O61766	2	2	2	-0.023745	-1.45231	-0.749663	-0.0625362	-0.428142	-1.15426	-0.680819	-1.31994	-0.509164	0.0276926	4.27264e-05	-1.06679	-0.2557	-0.804362
O61775;H1ZUW7	3	2	2	0.933849	1.06921	0.314105	0.358565	-0.041243	-0.463413	0.454239	-0.381045	-0.905659	0.234576	5.57545e-05	0.21564	0.582218	-0.351656
O61825;G4RT15	5	7	7	0.262365	0.612461	0.355848	0.588487	0.804715	0.222481	0.837377	1.12001	0.184007	0.00396023	9.39561e-06	0.845729	0.562743	0.254112
O61903	2	4	4	0.0664047	-0.648373	-0.927138	0.75285	0.600555	-0.187894	0.149897	0.403313	0.0173148	0.370744	2.43162e-05	0.118498	0.323051	-0.365906
O62055	2	5	6	0.445441	-0.00417776	-1.32711	0.670957	1.98756	1.42989	1.16686	1.97115	1.17508	0.445955	0.000194601	1.31818	0.761085	0.425951
O62132	4	4	2	0.660498	1.5579	1.00907	0.705218	1.61118	0.273587	1.00552	1.26128	0.197873	0.000809931	1.222e-06	1.47679	0.790412	0.493511
O62139;O62138	2	3	3	-0.778965	-1.34608	-0.501923	-0.633664	-1.78434	-1.01207	-1.00935	-1.38524	-0.336455	0.00037525	6.81695e-07	-1.50522	-0.807325	-0.616815
O62217	4	5	3	-0.156914	0.346353	0.574627	-0.490057	0.125368	0.629021	-0.152527	0.119636	0.141382	0.00657697	5.15958e-06	0.197119	-0.266499	0.448343
O62244	2	3	7	-0.444137	-1.47264	-0.74528	-1.11227	-1.55434	-0.349931	-0.843421	-1.23616	-0.431035	0.000277821	4.58698e-07	-1.42105	-0.799942	-0.508749
O62249	2	3	3	0.163219	0.755868	0.472449	0.263958	0.59955	0.342177	0.202174	0.399844	-0.0195809	0.0122255	4.30319e-05	0.585087	0.209784	0.265015
O62303	2	2	2	0.268695	0.445185	0.321874	0.698693	0.963279	-0.478609	-0.188148	-0.171354	0.0141936	0.511536	0.00031704	0.41237	0.259747	-0.047514
O62342;Q7YTH0;Q22694	2	2	2	-1.31057	-3.22072	-2.02984	-1.21983	-2.70729	-1.66164	-1.29772	-3.19825	-1.98141	2.15364e-07	2.15966e-10	-3.04209	-1.27604	-1.89096
O62422	2	2	2	0.0481139	0.131953	0.0735754	-0.492674	-0.141452	0.375319	0.219026	-0.853832	-0.857424	0.879698	0.000308783	-0.287777	-0.0751778	-0.136176
O62436;S6FN19	4	3	3	0.115394	-0.370164	-0.49211	0.148945	-0.115965	-0.216734	0.0537632	-0.00742517	0.0116171	0.106989	0.000154521	-0.164518	0.106034	-0.232409
O62483	3	5	3	-0.0104934	0.15822	0.0195798	-0.0588014	0.316187	0.249393	0.192085	0.478306	0.229382	0.0482942	0.000167987	0.317571	0.0409299	0.166119
O76383	4	6	6	-0.857742	-0.601221	0.0156075	0.0500244	-1.75962	-1.50152	-0.64321	-1.92932	-1.15821	0.0840015	7.01657e-05	-1.43005	-0.483643	-0.881372
O76623	3	4	3	-0.664301	-2.30859	-1.73808	-1.13659	-2.35516	-1.27894	-1.15698	-2.58717	-1.40469	2.9355e-06	3.29493e-09	-2.41697	-0.985955	-1.4739
O76689	3	3	3	0.315612	0.140571	-0.363003	0.389423	0.448696	0.0743043	0.229822	-0.302875	-0.575216	0.103724	2.6859e-05	0.095464	0.311619	-0.287971
P03949-3;P03949-2;P03949	5	5	4	0.289721	0.768248	0.563945	0.307823	0.929199	0.731853	0.556139	1.03478	0.486388	8.99073e-05	2.98002e-07	0.910743	0.384561	0.594062
P34314-2;P34314	2	3	3	0.117654	0.888795	0.730237	0.550222	1.15317	0.651813	0.554358	0.736533	0.321694	0.0028625	7.33636e-06	0.926167	0.407411	0.567914
P34318;P34318-2	2	3	2	0.29573	0.448253	0.153414	0.245608	1.12315	0.214793	0.372038	0.443085	0.0232698	0.0181469	4.24931e-05	0.671496	0.304459	0.130492
P34333-2;P34333-3;P34333	4	6	2	0.520769	0.694391	0.280405	0.687312	0.976347	0.508629	1.25555	0.529958	-0.686523	0.0556599	5.88741e-05	0.733565	0.821209	0.0341703
P34340	2	2	2	-0.627046	-0.846393	-0.439198	0.269234	0.708396	0.462853	0.151282	0.161476	-0.077243	0.997719	1.46774e-05	0.00782639	-0.0688435	-0.0178625
P34379	3	7	3	-0.237319	-0.260267	-0.257976	0.209003	0.672692	0.608331	0.0314521	0.26873	0.196533	0.774058	0.000480766	0.227052	0.00104531	0.182296
P34439	4	4	2	-0.867976	-2.11892	-1.15788	-1.00324	-2.15249	-1.14887	-1.2684	-2.58065	-1.53164	4.98281e-06	6.68049e-09	-2.28402	-1.04654	-1.27947
P34523	5	4	4	0.40614	0.270904	-0.172616	0.253103	0.0274397	0.054632	0.290886	0.328879	-0.123269	0.00660711	1.89825e-05	0.209074	0.316709	-0.0804175
P34554;G1K0V7	2	3	5	-0.269213	-0.178358	0.501392	0.148649	0.551501	0.670957	0.0476664	0.610081	0.413711	0.076962	0.00010742	0.327741	-0.0242992	0.528686
P34566;P34566-2	4	4	3	0.0456101	-0.289126	-0.417272	0.184326	-0.439783	-0.469521	0.0517356	-0.399773	-0.179193	0.000507902	1.21695e-06	-0.376227	0.0938906	-0.355329
P34567	2	3	3	-0.00906047	0.31775	0.414999	0.412462	0.531949	0.172474	0.339491	0.50228	-0.0281448	0.0634552	0.000216674	0.45066	0.247631	0.186443
P34595	5	4	3	0.0405562	-0.338453	-0.292546	0.311336	0.213195	-0.0661925	0.241313	0.267496	-0.017359	0.314052	0.000176058	0.0474127	0.197735	-0.125366
P34656	3	3	3	-0.038998	-0.136716	-0.0190614	0.104162	-0.280184	-0.0263043	0.0782895	0.390302	0.163058	0.975593	0.000189441	-0.00886631	0.0478179	0.0392307
P35800-2;P35800	2	3	2	-0.753861	-1.92064	-1.22959	-0.717298	-1.30217	-0.418352	-0.585059	-1.09626	-0.612541	0.00311116	5.0595e-06	-1.43969	-0.685406	-0.753494
P41779	4	6	4	0.120859	0.904373	0.790359	0.466776	1.42833	1.06519	0.430071	0.863467	0.464335	0.00266854	5.12764e-06	1.06539	0.339235	0.773295
P41886	2	4	2	2.1136	1.14028	-0.955313	0.716955	0.900907	0.14468	0.371096	-0.411914	-1.22841	0.0818992	1.73848e-05	0.543092	1.06722	-0.67968
P45966	2	5	2	0.383351	-0.510557	-0.762094	0.0883928	0.313746	0.163696	0.0180597	-0.115033	-0.170951	0.493144	0.000159037	-0.103948	0.163268	-0.256449
P46558	5	5	5	-0.209952	0.472229	0.643259	-0.153287	0.13534	0.304033	0.0423825	0.0290286	0.0396292	0.102005	0.000133787	0.212199	-0.106952	0.328974
P49809;F5GUD0;F5GUC9	2	2	3	-0.918882	0.163583	1.11424	-0.144699	0.136418	0.366959	0.592049	0.575508	0.114816	0.353908	0.000165602	0.291836	-0.157177	0.532005
P50488;Q8ITX8;G8JY02	2	2	4	0.455633	0.27289	-0.177089	0.191376	0.483985	0.610411	0.171799	0.346757	0.129513	0.28369	0.000817101	0.367877	0.272936	0.187612
P54217	4	4	2	-1.02552	-2.93934	-1.51301	-0.818851	-2.31564	-1.21073	-1.13353	-2.19604	-1.17332	9.52137e-06	1.07436e-08	-2.48367	-0.992635	-1.29902
P54936;P54936-2	2	2	3	-0.286526	-0.222248	-0.179065	-0.158725	-0.00992041	0.26349	-0.0382325	0.658492	0.406235	0.505557	0.000136736	0.142108	-0.161161	0.163553
P90949	3	4	2	-0.47467	-2.13113	-1.58159	-0.399226	-2.30027	-1.9658	0.855301	-1.03689	-2.12909	0.00222286	1.54638e-06	-1.82276	-0.00619816	-1.89216
P90991	5	5	4	0.28379	0.684318	0.233447	0.950634	0.77072	0.343321	0.387912	0.749766	0.461392	0.00797572	2.28537e-05	0.734935	0.540779	0.346053
P91182	2	6	3	-0.024887	0.323751	-0.0706641	0.490841	0.624866	0.0912947	0.55093	0.229687	0.220194	0.115594	0.000282852	0.392768	0.338961	0.0802749
P91184	3	2	4	-0.0492125	-0.313652	-0.247198	-0.329181	-0.495951	-0.101986	0.0414023	0.189861	0.117834	0.727596	0.00100849	-0.206581	-0.11233	-0.0771167
P91193	6	6	3	0.660988	0.127132	-0.295605	0.530333	0.576314	0.200225	0.496407	1.2525	0.0168039	0.0523498	6.60638e-05	0.651982	0.562576	-0.0261923
P91400;Q9NL41	4	4	3	0.633636	0.0480393	-0.658737	0.591321	0.20489	-0.457857	0.661889	0.660999	-0.063641	0.00266633	1.56608e-06	0.304643	0.628949	-0.393412
P91441	3	4	3	0.150457	0.59718	0.565332	0.46335	1.59386	0.715486	0.542815	0.623743	0.00937909	0.0678902	0.000105568	0.938259	0.385541	0.430066
P91493	2	2	4	0.0141644	0.0409718	-0.152547	-0.138421	0.0587359	0.227109	0.189236	0.379995	0.212133	0.640868	0.0012438	0.159901	0.0216597	0.0955651
P91829	2	2	5	0.335444	-0.573859	-0.916782	-0.171847	-0.415218	-0.406101	0.0273882	0.110565	0.284801	0.478108	0.000338805	-0.292837	0.0636617	-0.346028
P91982	5	3	4	0.691243	0.783601	0.305592	0.669832	0.829229	0.128771	0.449483	1.34575	1.19393	0.0398356	6.91646e-05	0.986193	0.603519	0.542765
Q00P41;Q18014	3	2	3	-0.899524	-1.20492	-0.159306	-1.10769	-1.25432	-0.182502	-1.33857	-1.05123	-0.0715156	3.56939e-06	5.10235e-09	-1.17016	-1.11526	-0.137774
Q09228-4;Q09228-2;Q09228-3;Q09228	3	4	4	0.530781	0.559069	-0.285343	0.680186	1.15698	0.470819	0.873741	0.974319	0.106187	0.00658183	9.52937e-06	0.89679	0.694902	0.097221
Q09235	6	4	7	0.645616	0.967194	0.43774	0.397163	0.944874	0.557646	0.420801	0.926591	0.590441	4.39959e-06	1.32492e-08	0.94622	0.48786	0.528609
Q09265	2	3	2	-0.0484176	0.464743	0.534057	-0.0968016	0.433253	0.785253	0.424513	0.648078	0.381348	0.0113289	2.69628e-05	0.515358	0.0930981	0.566886
Q09294	3	3	2	0.588639	-0.0234683	-0.396159	0.949422	0.00775364	-0.873774	0.732069	-0.236707	-1.19456	0.000252512	2.5858e-08	-0.0841405	0.75671	-0.821498
Q09446-2;Q8MQF1;Q09446-3;Q09446	3	3	3	0.399863	0.495288	-0.207268	0.441066	0.396261	-0.0472103	0.236563	0.191104	-0.193456	0.000606257	1.19097e-06	0.360884	0.359164	-0.149312
Q09461	3	5	3	0.1605	0.248605	0.224671	0.180405	0.248973	0.0843567	0.13035	0.17037	-0.062847	0.0342448	0.000263212	0.222649	0.157085	0.0820603
Q09504	2	5	2	-0.221939	-0.188148	-0.0343566	-0.0121467	0.14221	0.253661	0.0289255	0.15793	0.190618	0.400351	0.000380495	0.0373309	-0.0683867	0.136641
Q09518	3	2	3	0.3361	-0.144764	-0.448901	0.626536	1.05448	0.497445	0.832141	0.420694	0.0789827	0.258797	0.000268507	0.443471	0.598259	0.042509
Q09529	2	4	5	1.90042	3.00069	1.17968	1.44067	2.16443	0.587414	1.72814	1.17443	-0.758133	0.0140783	8.81312e-06	2.11318	1.68975	0.33632
Q09560	2	4	8	0.207836	-1.41162	-1.59922	-0.402722	-0.740798	-0.343976	-0.223052	-0.97306	-0.983313	0.0202954	2.52218e-05	-1.04182	-0.139313	-0.975504
Q09611	2	3	4	-0.56306	-1.48347	-0.541118	-1.40299	-1.21729	0.29596	-1.35197	-1.13416	-0.247563	0.0027909	2.90416e-06	-1.27831	-1.10601	-0.16424
Q09639	3	4	4	-0.157238	-0.0345468	0.0252284	-0.367259	0.020121	0.379526	0.0133925	0.191524	0.0949418	0.109777	4.51487e-05	0.0590329	-0.170368	0.166565
Q09647-2;Q09647	2	3	2	0.156354	-0.300358	-0.639417	0.747948	-0.184725	-0.944409	0.950286	-0.0684645	-0.820975	0.000466234	1.1398e-07	-0.184516	0.618196	-0.801601
Q09649	5	5	3	0.632405	1.11906	0.379057	0.567254	0.748275	0.402779	0.575121	0.892553	0.311864	2.02898e-05	5.57425e-08	0.919961	0.591594	0.364567
Q09969-2;Q09969	2	2	3	0.276354	1.73627	1.42647	0.677068	1.63149	1.38332	0.277412	0.895932	0.787966	0.00163895	2.317e-06	1.42123	0.410278	1.19925
Q0G819	2	2	2	-0.441643	-0.871883	-0.532167	-0.418244	-0.68997	-0.112834	-0.36233	-0.502636	-0.223608	0.00267979	1.03198e-05	-0.688163	-0.407405	-0.289536
Q0G826;Q19532	3	3	4	0.0620832	0.574584	0.450814	0.116285	0.607265	0.534005	0.374617	0.680521	0.333625	0.000320836	1.26915e-06	0.62079	0.184329	0.439481
Q0G841	2	2	3	-0.24817	-0.245009	0.0137857	0.758599	-0.00690837	-0.337083	0.181133	0.366355	-0.0094905	0.618843	0.000184281	0.0381459	0.230521	-0.110929
Q0PJA9;G5EGP5;G5ECF9;Q09EF4;G5EC95;G5EC55;G5ECZ8;G5EDY4	2	3	4	0.0517131	-0.298072	-0.681314	0.0572415	-0.0773797	-0.0117819	0.294332	0.650182	0.319568	0.824644	0.000111144	0.0915768	0.134429	-0.12451
Q10045	2	3	2	-0.0877344	0.221909	0.373813	0.00603586	0.261249	0.219379	0.00897255	0.341674	0.379611	0.000170535	7.10197e-07	0.274944	-0.024242	0.324268
Q10128	2	6	3	-0.0113167	-0.285266	0.038273	0.126517	0.976007	0.863664	0.189335	0.468252	-0.242505	0.726654	0.000485172	0.386331	0.101512	0.219811
Q10130	4	5	4	-0.0633649	-0.675906	-0.445515	-0.0740944	0.459427	0.206345	0.0870206	0.731805	0.675869	0.939838	0.000165405	0.171775	-0.0168129	0.145567
Q10956	5	2	5	-0.105678	-1.75805	-1.56233	-0.365693	-1.34295	-0.554834	-0.254534	-1.17913	-1.16147	0.00114787	1.33187e-06	-1.42671	-0.241968	-1.09288
Q11090-1;Q11090	3	3	4	0.111337	0.13261	0.050607	-0.0170667	0.323841	0.412001	-0.0776532	0.273099	0.146028	0.0634187	0.000199044	0.243183	0.0055389	0.202879
Q11180	5	4	6	-0.0399806	0.667653	0.671187	0.343787	1.53864	1.33559	0.561686	0.504325	0.112233	0.127473	0.000168428	0.903539	0.288498	0.706336
Q11187	3	3	3	0.202497	0.427683	0.190273	0.139315	0.594421	0.871733	0.879038	1.29513	0.359694	0.142922	0.000279749	0.772411	0.40695	0.4739
Q17330;Q95Q16	2	2	2	0.00233906	0.243643	0.265969	0.112444	0.468292	0.499249	0.221775	-0.156267	-0.495439	0.904288	0.000588606	0.185222	0.112186	0.0899262
Q17415	3	5	3	0.66454	0.592713	-0.0145767	0.555736	0.65306	0.148305	-0.00432161	0.0886382	0.103674	0.121619	0.000247927	0.444804	0.405318	0.079134
Q17433;Q9U3L9	2	3	3	0.411023	-0.408929	-0.693141	0.0978724	-0.0437644	-0.294782	0.0384433	-0.433654	-0.658691	0.00578061	7.68443e-06	-0.295449	0.182446	-0.548872
Q17491	5	3	6	0.471949	0.953858	0.509717	0.270234	0.887794	0.553225	0.449129	1.09373	0.610786	3.17384e-06	8.53655e-09	0.978459	0.397104	0.557909
Q17705	2	2	3	-0.280362	2.03463	1.91028	-0.206268	-0.0639447	0.30349	-0.125585	0.668925	0.708231	0.147547	7.24066e-05	0.879871	-0.204072	0.974002
Q17744;H8W3X6	4	4	7	0.0376509	-0.646624	-0.740712	0.319676	0.449986	0.0870589	-0.00446544	-0.281906	-0.163628	0.589253	0.00027277	-0.159515	0.11762	-0.272427
Q17771-2;Q5VKT6;Q17771	3	3	4	0.380258	0.271496	-0.106348	-0.124924	-0.205518	-0.352194	-0.434828	-0.226139	0.132357	0.971171	0.000298753	-0.0533867	-0.0598312	-0.108728
Q17897;C6KRJ3	3	3	2	0.132926	0.789237	0.461343	0.507808	0.931838	0.617853	0.784272	1.1648	0.324934	0.00303641	7.14149e-06	0.96196	0.475002	0.468043
Q18024	3	3	2	-0.0124256	0.198568	-0.0924104	0.10231	0.0400444	-0.00665708	0.208878	0.0704514	-0.0507455	0.0815703	0.000265496	0.103021	0.0995875	-0.0499377
Q18099;Q8MNV2	2	2	2	0.00161672	0.603808	0.781318	0.00753609	0.223761	0.300342	-0.00705194	0.519156	0.782596	0.00403224	8.27858e-06	0.448908	0.00070029	0.621418
Q18169	2	3	2	-0.166266	-0.680279	-0.405829	-0.273814	-0.775346	-0.492827	-0.483261	-0.895225	-0.369048	0.000104012	3.16625e-07	-0.783617	-0.30778	-0.422568
Q18202	3	2	2	0.261198	0.495776	0.141104	-0.26135	0.541293	0.78503	0.0133779	0.298939	0.367695	0.0525517	0.000109594	0.445336	0.0044084	0.431276
Q18225	2	4	5	0.127053	1.88156	1.21033	0.595249	2.2545	1.87065	0.308377	1.20883	1.03401	0.000975998	1.02769e-06	1.78163	0.34356	1.37166
Q18273;Q95QC6	2	2	2	-0.327975	0.0773454	0.437301	0.906278	1.70148	0.702539	0.300111	1.76386	1.55194	0.171272	0.000130052	1.18089	0.292805	0.897261
Q18390;Q9XUR1	5	6	4	-0.98324	-2.77699	-1.86497	-0.859254	-2.17709	-1.61325	-0.466966	-2.64108	-1.52191	4.16127e-06	3.96946e-09	-2.53172	-0.76982	-1.66671
Q18404	2	3	2	0.246875	0.531667	0.206512	0.159517	0.703725	0.496814	0.785403	0.47337	0.011428	0.060398	0.000164118	0.569587	0.397265	0.238251
Q18426;Q7JM90	3	3	3	-0.433707	-0.664437	-0.375512	-0.0973411	-1.04907	-0.38084	-0.360308	-1.88924	-1.50432	0.0541418	6.51715e-05	-1.20092	-0.297119	-0.753556
Q18500	2	4	7	0.148481	1.01156	0.93082	-0.396379	0.977781	1.1771	-0.00875937	0.889463	1.02759	2.37786e-05	2.90504e-08	0.959601	-0.0855524	1.04517
Q18507;O45607;Q9XWV9;O44748;Q9TYT9	2	2	2	0.522053	1.2031	0.703971	0.728371	0.175143	-0.531668	0.419594	0.437184	-0.343954	0.194253	0.000160031	0.605143	0.556673	-0.0572168
Q18581	4	4	5	1.22307	-0.701061	-1.26921	0.91712	1.66928	0.592441	1.51519	1.10228	-0.0798389	0.17415	6.19176e-05	0.690166	1.21846	-0.252204
Q18595	2	3	3	0.608804	0.763122	0.232498	0.405929	0.499076	0.399483	0.080637	0.951624	0.662529	0.015396	4.69369e-05	0.737941	0.365123	0.431503
Q18634	3	4	3	0.214809	0.83988	0.976021	0.269147	1.57106	1.00228	0.914847	2.10706	1.11835	0.00562966	7.68778e-06	1.506	0.466268	1.03222
Q18695	4	4	2	0.259582	1.15806	0.843927	0.631176	1.08939	0.82003	0.299383	1.41513	1.07273	4.06266e-05	8.52522e-08	1.22086	0.396713	0.912228
Q18712	2	2	2	-0.0392788	0.713734	1.19489	0.269451	1.19276	0.949979	0.738878	1.36786	0.663899	0.00543263	8.82568e-06	1.09145	0.323017	0.936256
Q18741	3	4	2	-0.0102069	0.198113	-0.12499	-0.0221902	0.221758	0.218246	0.0373251	-0.581592	-0.690551	0.85682	0.00037421	-0.0539072	0.00164265	-0.199098
Q18746	3	4	4	0.681261	0.839338	0.0611497	0.0395031	-0.0997665	-0.243547	-0.1149	-0.138683	-0.15017	0.652119	0.000261855	0.200296	0.201955	-0.110856
Q18771	2	3	2	-0.111298	-0.0439044	0.145909	0.0777412	0.933105	0.743014	0.307716	1.09668	0.936939	0.145381	0.000191724	0.661961	0.0913861	0.60862
Q18793	3	3	3	0.179163	-0.585299	-0.648511	0.0530147	-0.365133	0.106017	-0.228295	-0.298893	-0.22244	0.142556	0.000254081	-0.416442	0.00129424	-0.254978
Q18854	2	5	3	0.129592	-0.131458	0.452511	0.670394	0.264642	0.176805	0.383586	0.541429	0.1031	0.301242	0.000792822	0.224871	0.394524	0.244139
Q18887	3	5	3	0.283299	0.20136	0.161734	0.722706	0.49078	-0.176578	0.203211	-0.334797	-0.552771	0.201936	0.000104055	0.119115	0.403072	-0.189205
Q18892	3	7	6	0.273866	0.133116	-0.0721058	0.0892673	0.194526	-0.0615688	0.222111	0.207203	-0.149454	0.000610487	1.93675e-06	0.178282	0.195082	-0.0943764
Q18922	3	4	4	-0.363788	-0.757194	-0.478299	0.184244	-0.831229	-0.713432	-0.209765	-0.519441	-0.469365	0.00354691	8.65029e-06	-0.702621	-0.12977	-0.553699
Q18930;H2KZI9;Q8MQ92	4	3	2	0.449336	0.262556	-0.0593553	0.0484793	0.0596227	0.023805	-0.0263043	-0.0172093	0.0378878	0.519175	0.00106754	0.101656	0.15717	0.000779193
Q18933	3	3	3	0.418273	0.885313	0.336355	0.917039	0.257709	-0.504468	0.244386	0.397933	0.0352761	0.103609	0.000124521	0.513652	0.526566	-0.044279
Q19015	3	4	2	-0.103531	-0.193204	-0.359071	0.249128	0.357308	0.015243	-0.292664	-0.130536	0.344099	0.992437	3.83424e-05	0.0111894	-0.0490225	9.01111e-05
Q19022	2	4	3	0.350127	0.121235	-0.177663	0.0450369	0.354298	0.159831	0.640861	0.83286	0.0690886	0.142891	0.00024793	0.436131	0.345342	0.0170856
Q19089;Q8TA65;Q65ZJ9	4	3	4	0.205613	0.0661857	-0.228234	0.112974	0.452807	0.0418923	0.072991	0.171767	-0.0365877	0.0717311	0.000160885	0.230253	0.130526	-0.0743097
Q19096;H2KZM3	3	2	3	-0.282499	-0.505484	-0.15562	-0.543397	-0.73786	-0.271426	-0.529071	-0.744678	-0.262794	0.000317542	1.23302e-06	-0.662674	-0.451656	-0.229946
Q19108	3	2	2	0.538576	0.486186	-0.310922	0.197004	0.634307	0.573746	0.8987	-0.564622	-2.31203	0.381344	4.84426e-06	0.18529	0.54476	-0.683067
Q19138	4	2	3	-0.833052	-2.25553	-1.35797	-0.574198	-1.35118	-0.823586	-0.816559	-2.02327	-1.17964	0.000266153	3.74898e-07	-1.87666	-0.74127	-1.1204
Q19188	9	5	7	0.147058	0.354926	0.0729228	0.238179	0.801946	0.629523	0.491409	0.880418	0.512164	0.0340449	8.48324e-05	0.679097	0.292215	0.40487
Q19207	3	3	2	-0.53665	-0.688046	-0.601174	0.669487	-0.320196	-0.408821	0.669809	-0.319433	-0.905813	0.0723118	4.35006e-05	-0.442558	0.267549	-0.638602
Q19319	5	14	5	0.295606	1.0432	0.537592	0.55493	1.19106	0.696611	0.435193	1.33978	0.940714	4.55918e-05	1.09697e-07	1.19135	0.428576	0.724972
Q19319;Q19319-2	2	6	6	0.385959	0.407421	0.18354	-0.0108801	0.474673	0.723932	0.605936	1.04545	0.510118	0.0931791	0.000180314	0.642513	0.327005	0.47253
Q19337	3	4	5	0.211156	0.334671	0.0314447	0.274922	0.342808	0.0751704	0.470189	0.887313	0.333262	0.0466895	0.000131492	0.521597	0.318756	0.146626
Q19625	4	8	6	0.045975	0.166794	0.178665	0.147905	0.293288	0.149761	0.202721	0.451978	0.166017	0.012856	8.84496e-05	0.30402	0.132201	0.164814
Q19760	5	6	4	0.410399	2.03386	1.65113	0.438718	2.23718	2.1623	1.0435	1.7118	0.0170666	0.0187085	1.66468e-05	1.99428	0.630872	1.27683
Q19816	4	3	2	-0.330157	0.270565	0.786	0.515975	1.14118	0.60189	0.485297	0.984046	0.328055	0.0921848	0.00014677	0.798595	0.223705	0.571982
Q19833	4	5	7	-0.266637	0.0120825	0.528989	0.163793	0.836604	0.526109	0.196418	0.516378	0.373206	0.0792138	0.000138299	0.455022	0.0311913	0.476101
Q19932	4	3	3	-0.00901029	1.14326	0.933794	-0.115766	0.395691	0.742784	0.218254	1.09823	0.581713	0.00327221	5.04052e-06	0.87906	0.0311594	0.752764
Q19951	3	3	2	0.121722	-0.505281	-0.536749	0.0152211	-0.490621	-0.440846	0.120702	-0.188907	-0.256044	0.00135417	3.1574e-06	-0.394937	0.0858817	-0.411213
Q19955;H2KZ12;Q86RT4	2	4	4	-0.105276	-0.646255	-0.621993	0.120247	0.285917	-0.173255	0.124542	-0.0545012	-0.204015	0.387137	0.000346478	-0.13828	0.0465046	-0.333088
Q1ZXU9;Q1ZXV0	3	3	2	0.353487	1.09917	0.663739	0.691033	1.6167	0.781206	0.408081	0.901419	0.243045	0.0026086	4.96823e-06	1.20576	0.484201	0.562664
Q20035	2	2	2	-1.1151	-1.33064	-0.356685	-0.855192	-1.1462	-0.244887	-0.555325	-1.11497	-0.836571	0.000876674	1.78242e-06	-1.19727	-0.841873	-0.479381
Q20077	5	2	5	0.23692	0.163559	-0.129283	0.0195359	0.307002	0.267618	0.187987	-0.0482362	-0.0728604	0.526873	0.00126596	0.140775	0.148147	0.0218248
Q20081	2	2	2	0.267939	-0.312956	-0.297778	-0.181548	-0.268674	-0.0448837	-0.406156	-0.178492	0.00919758	0.498901	0.00116417	-0.253374	-0.106588	-0.111155
Q20118	3	2	2	-0.254715	-1.11663	-0.923453	-0.863304	-1.05297	-0.460349	-0.239031	-1.22008	-0.881273	0.00160442	3.46218e-06	-1.1299	-0.45235	-0.755025
Q20198	2	3	2	0.182066	0.409882	0.494892	0.0751552	0.716991	0.641649	0.14366	-0.137504	-0.317999	0.64697	0.00067612	0.32979	0.133627	0.272847
Q20208;K8ERW1	3	3	2	0.34311	0.180381	-0.822118	0.394297	0.256588	0.10918	0.140969	0.174874	0.0967457	0.20124	0.000104979	0.203948	0.292792	-0.205398
Q20380	2	4	6	0.0750184	0.370117	0.147841	-0.389567	-0.133471	0.0400667	-0.620586	-0.31956	0.211866	0.261419	0.000126489	-0.0276384	-0.311712	0.133258
Q20440;Q20442;C7FZT8	2	3	2	-0.188654	-0.977976	-1.14045	-0.430713	-0.824401	-0.304044	-0.709379	-1.08212	-0.405176	0.0152322	3.38642e-05	-0.9615	-0.442915	-0.616557
Q20457	2	3	3	-0.925999	-0.572017	0.313172	-0.63914	-0.336398	0.305717	-1.18059	-1.13744	-0.288299	0.00742081	7.80003e-06	-0.681951	-0.915244	0.110197
Q20487	4	3	6	0.271296	0.115488	-0.0350819	0.00262087	1.14966	1.20831	0.0571215	0.377388	0.177604	0.401544	0.000396312	0.547514	0.110346	0.450278
Q20497	6	3	5	0.0998423	0.912361	0.613454	0.293262	0.768383	1.012	0.0896664	0.488795	0.350136	0.00585987	1.3356e-05	0.72318	0.160923	0.658528
Q20498-2;C6KRH8;Q20498	2	3	2	-0.0545707	0.0215261	0.0786779	0.0204721	-0.271426	0.524811	-0.149715	-0.0212807	0.42844	0.0236191	1.97713e-05	-0.0903934	-0.061271	0.343976
Q20520	2	2	4	-0.249263	-0.805499	-0.374733	-0.724476	-1.23272	-0.336512	-0.901031	-1.00115	-0.296311	0.00158315	3.4411e-06	-1.01312	-0.624923	-0.335852
Q20557	2	5	2	-1.89763	-0.611645	1.19255	-0.139404	-0.430713	-0.277985	-0.236095	-0.276199	-0.0193034	0.26141	7.7036e-05	-0.439519	-0.757709	0.298419
Q20619	2	2	5	0.151907	0.646835	0.199222	-0.445727	0.689357	1.17746	-0.705889	2.10476	2.83954	0.0805243	3.33095e-05	1.14698	-0.333236	1.40541
Q20633	3	2	2	0.0237537	0.358611	0.269843	0.254109	0.494455	0.270191	0.434929	1.06235	0.541618	0.0485166	0.000127315	0.638473	0.237597	0.36055
Q20652	2	4	3	0.563678	-0.663627	-1.25641	0.556033	0.700849	0.243745	0.658629	0.857573	0.0302656	0.318352	8.59972e-05	0.298265	0.59278	-0.327465
Q20666	4	2	3	0.797037	0.612262	-0.104504	0.0784646	0.426994	0.367304	0.418562	0.850559	0.579749	0.105213	0.000265119	0.629938	0.431355	0.28085
Q20712	3	2	5	0.453745	-0.430232	-0.952855	0.0276897	-0.279768	-0.42374	0.0868444	-0.237197	-0.210451	0.0202745	2.19136e-05	-0.315732	0.189426	-0.529015
Q20789	2	2	3	0.678695	-0.149064	-0.776609	-0.824564	-1.14906	-0.283329	-0.347212	-1.73353	-1.56905	0.216992	0.000137532	-1.01055	-0.16436	-0.876331
Q20821	2	3	2	-0.132254	-1.13352	-0.880877	0.233736	0.802411	0.447131	0.459378	1.09804	0.709788	0.976389	8.33345e-05	0.255644	0.186953	0.0920139
Q20821;A8WHT6	2	2	2	-0.408494	-0.345396	0.07268	0.160847	0.360805	-0.0828388	-0.42562	-0.127105	0.250389	0.557494	0.000247629	-0.0372322	-0.224423	0.0800766
Q20826	2	5	4	0.859797	0.738373	-0.191689	0.198229	1.66324	0.878825	0.290674	1.54861	1.13248	0.0493293	5.31683e-05	1.31674	0.449567	0.60654
Q20871	2	3	3	0.499025	1.11951	0.518215	-0.386038	1.52521	1.99097	-0.0626053	1.92243	1.37568	0.00661234	5.93906e-06	1.52238	0.0167937	1.29496
Q20928;B6EU60	3	3	2	-0.0872592	-0.331705	-0.283803	-0.216734	-0.0567222	0.115691	0.0660648	0.0917097	0.0222731	0.893942	0.000991804	-0.0989059	-0.0793095	-0.048613
Q20947	3	4	5	0.811637	1.49202	0.786286	0.952015	2.56995	1.37355	0.857273	1.74657	0.824967	0.000710831	9.25629e-07	1.93618	0.873642	0.994935
Q21036	4	5	4	-0.0771746	-0.15017	-0.143132	0.0925555	0.0127519	0.010178	0.00624594	0.122554	-0.0894982	0.67492	0.000910966	-0.00495455	0.00720895	-0.0741508
Q21054-3;Q21054;Q21054-2;Q21054-4	3	4	5	-1.04257	-1.42358	-0.45249	0.0648118	-1.28614	-1.06636	-0.649386	-0.94028	-0.0846086	0.0342925	5.37168e-05	-1.21667	-0.542383	-0.534488
Q21126	4	4	2	0.639535	-0.122076	-0.944933	1.22533	0.493012	-1.00108	1.12411	0.439402	-0.952669	5.00719e-05	7.24933e-09	0.270113	0.996324	-0.966228
Q21229	4	3	2	-0.779638	0.605991	1.41386	0.435007	0.455455	0.325485	-0.622181	-0.939828	0.114941	0.39871	5.35396e-05	0.0405392	-0.32227	0.618097
Q21279	2	2	2	-0.452754	-2.14688	-1.82271	-0.627747	-2.37331	-1.68787	-0.520397	-1.78887	-1.3133	4.95944e-06	4.88835e-09	-2.10302	-0.533633	-1.60796
Q21287	4	3	4	0.402607	-0.097476	-1.03104	0.152773	0.983504	0.653809	0.275428	0.916821	0.475886	0.553045	0.00028818	0.600949	0.276936	0.0328843
Q21288	2	2	2	0.298114	-0.0217782	-0.336169	0.423023	0.556839	-0.0126402	0.157448	0.0452751	-0.20989	0.0596907	5.97732e-05	0.193445	0.292862	-0.186233
Q21374	5	3	5	0.143596	0.647965	0.329994	-0.16337	0.832565	0.303597	0.455891	0.669166	0.379095	0.00350184	9.63057e-06	0.716565	0.145372	0.337562
Q21375	2	4	2	1.44134	2.90223	1.3717	1.93976	3.01882	0.0334957	2.12186	1.9339	1.16362	0.00103244	8.52161e-07	2.61832	1.83432	0.856274
Q21407-2;Q21407	2	4	3	-0.195348	-0.503858	-0.375345	-0.0360461	-0.36614	-0.280481	-0.175173	-0.62966	-0.239765	0.000571299	2.41085e-06	-0.499886	-0.135522	-0.29853
Q21429	2	3	2	-0.897318	-1.26529	-0.461162	-1.07786	-1.10514	-0.217107	-0.792314	-1.27131	-0.498455	5.46752e-06	1.25065e-08	-1.21391	-0.922497	-0.392241
Q21461	3	4	4	0.481324	1.318	0.900826	0.459239	1.8134	1.2037	0.834673	1.77125	1.07092	3.4973e-05	5.1481e-08	1.63422	0.591745	1.05848
Q21526	3	4	3	0.657354	1.3849	0.644781	0.483188	1.43989	1.10056	0.262547	0.56306	0.2825	0.0201347	3.59912e-05	1.12929	0.467696	0.675947
Q21589	2	4	3	0.0265724	0.860072	1.1559	-0.153351	1.31158	1.23307	-0.348969	0.986259	1.206	5.91747e-06	6.38015e-09	1.05264	-0.158583	1.19832
Q21703	2	3	3	-0.403159	-0.725554	-0.385873	-0.304628	-1.13475	-0.64911	0.177931	0.279126	0.143293	0.556456	0.000469861	-0.527058	-0.176619	-0.29723
Q21734-2;Q21734;G5EE78;Q21734-4;Q21734-3	2	2	3	0.0885462	-0.690328	-0.650351	-0.36614	-1.00141	-0.77968	-0.0266584	-0.310224	-0.399991	0.0147406	2.90079e-05	-0.667319	-0.101418	-0.610007
Q21738	2	3	3	0.394382	0.297023	0.09525	0.377941	0.759039	0.451997	0.406321	0.729148	0.225793	0.0103455	3.79226e-05	0.59507	0.392882	0.25768
Q21874	4	3	4	-0.531718	-1.0695	-0.457437	-0.229957	-0.335598	-0.0517201	-0.139273	-0.239154	0.0328609	0.186997	0.000327776	-0.548082	-0.300316	-0.158765
Q21928	2	2	2	0.0504128	-0.314871	-0.145612	0.352934	0.667676	0.254711	0.23265	0.760993	0.392232	0.623629	0.000695966	0.371266	0.211999	0.16711
Q21954	2	3	2	0.0836304	-0.137241	-0.0844725	0.197981	0.249393	0.106187	0.11327	0.245309	0.10771	0.560525	0.00170995	0.119154	0.131627	0.0431416
Q21988	5	8	8	0.34311	0.649265	0.325413	0.901634	1.66887	0.832539	1.03995	1.39072	0.276171	0.0166027	2.48039e-05	1.23628	0.761564	0.478041
Q22004	2	4	3	-0.118851	-0.518585	-0.159306	-0.203765	-0.250355	0.113817	-0.456806	-0.53037	-0.221692	0.0306417	0.000113585	-0.433104	-0.259808	-0.0890604
Q22005;Q8I113	3	5	4	-0.55768	-0.579373	-0.0992817	-0.0247452	-0.262794	-0.442864	-0.460847	-0.482745	-0.0441143	0.101643	0.000368501	-0.441637	-0.347757	-0.19542
Q22022;Q8I112	4	2	4	0.115004	-0.0827026	-0.254231	0.603819	0.186754	-0.315102	-0.200128	-0.727136	-0.289893	0.32805	0.000167503	-0.207695	0.172898	-0.286409
Q22045;I7F498	2	4	4	0.331999	0.47697	0.196971	0.544435	0.575035	0.187313	0.326588	0.223694	0.0120825	0.0065601	2.886e-05	0.425233	0.401007	0.132122
Q22070	2	2	6	-0.0241778	-0.326882	-0.636729	-0.138683	-0.239942	-0.235359	-0.379288	-0.667756	-0.485633	0.0446708	0.000147488	-0.411527	-0.180716	-0.452574
Q22071	3	2	2	0.10403	-0.621712	-0.439783	1.82123	1.77445	-0.0738956	0.691196	1.06132	0.494536	0.417572	0.000190379	0.738019	0.872152	-0.00638082
Q22095;H2L0K1	2	4	3	-0.0739779	-1.50661	-1.20182	-0.0647449	0.43048	0.638434	0.064676	0.704841	0.863389	0.989776	5.03433e-06	-0.123765	-0.0246822	0.100001
Q22145	2	3	2	-0.261892	-0.277449	-0.0221902	-0.0703893	-0.0102069	0.0393697	-0.0943712	-0.232237	-0.0926134	0.138845	0.000679948	-0.173298	-0.142217	-0.0251447
Q22213	4	6	7	-0.265917	-0.88409	-0.80091	0.237983	-0.910579	-0.815739	-0.170822	-0.613437	-0.663572	0.000362077	6.82191e-07	-0.802702	-0.0662521	-0.760074
Q22215	2	2	2	-0.129481	-1.18295	-0.47747	-0.0281448	-0.434668	-0.602647	0.415788	0.216636	-0.289834	0.239192	0.000203318	-0.466993	0.0860541	-0.45665
Q22250	3	3	3	0.0157242	-0.357608	-0.419755	0.0196529	-0.240009	0.0827134	-0.0190614	-0.183709	0.0529847	0.178335	0.000369315	-0.260442	0.00543858	-0.0946855
Q22312	3	4	2	-0.197865	-0.977243	-0.886043	-0.0656757	-0.772646	-0.944296	-0.224411	-1.16582	-0.970486	5.97666e-06	1.19394e-08	-0.971902	-0.162651	-0.933608
Q22322	2	3	3	0.522986	0.50904	-0.0709388	0.718462	0.921144	0.338542	0.4243	0.809575	0.204665	0.00199038	5.01638e-06	0.746586	0.555249	0.157423
Q22323	4	3	4	-0.172103	-0.583952	-0.350724	-0.239031	-0.790772	-0.68715	0.0598859	-0.0588014	-0.167101	0.123003	0.000266234	-0.477842	-0.117083	-0.401658
Q22387	3	3	3	0.77727	1.53166	0.876784	1.01917	2.13435	1.25918	1.30797	1.07039	-0.169027	0.0203232	2.59131e-05	1.5788	1.0348	0.655647
Q22532;Q9XVC6;Q9TYV1	3	2	2	0.547605	0.888541	0.325811	1.26545	1.45902	0.0544822	0.661844	0.919697	0.209478	0.00267738	3.8436e-06	1.08909	0.824966	0.19659
Q22566	2	3	2	-0.0278264	-1.41592	-1.00673	-0.391328	-1.17677	-0.681494	-0.499884	-0.957395	-0.433814	0.000958572	1.82809e-06	-1.18336	-0.306346	-0.707346
Q22626	2	3	2	-0.189413	-0.205518	-0.111566	0.412962	0.161524	-0.0684645	-0.134221	-0.300534	0.160371	0.859241	0.000241848	-0.114842	0.0297757	-0.00655303
Q22639	4	2	2	0.169047	0.133116	0.0632886	0.399825	0.216342	-0.146525	0.379536	0.416876	-0.063572	0.00816484	2.42921e-05	0.255445	0.316136	-0.0489361
Q22655	2	2	2	2.00092	4.77525	2.71985	1.16505	3.06019	2.12221	1.75901	2.87864	1.23338	0.00149128	9.66785e-07	3.57136	1.64166	2.02515
Q22676	2	2	2	-0.55817	0.341958	0.82054	0.527866	1.21674	0.550581	0.0359119	1.12091	1.018	0.0314907	3.5094e-05	0.8932	0.00186936	0.796374
Q22715;E3W732;E3W733	2	3	3	0.355996	0.694777	0.292184	0.601015	0.119025	-0.380619	0.308948	0.445067	0.30187	0.15259	0.000290058	0.419623	0.421986	0.0711452
Q22725	4	3	2	0.173807	1.10346	0.922278	0.586839	0.852537	0.259064	0.86549	0.617742	-0.228665	0.0912093	0.000157058	0.857912	0.542046	0.317559
Q22756	3	3	3	-0.0723116	-0.101247	-0.167679	0.292749	-0.0183778	-0.0957219	-0.103061	-0.240253	-0.188274	0.268294	0.000570213	-0.119959	0.0391254	-0.150558
Q22811	3	3	2	0.137203	-0.302758	-0.198243	0.154731	1.24575	1.23667	-0.0528332	-0.332164	-0.110631	0.925828	0.000216176	0.203608	0.0797003	0.309267
Q22857	3	6	5	0.392857	-0.502331	-0.687777	0.0884235	-0.792522	-0.621853	-0.00288251	-0.296076	-0.224966	0.00628003	8.33058e-06	-0.530309	0.159466	-0.511532
Q22882	5	4	3	1.10737	1.42484	0.319694	-0.0861044	1.00526	0.990051	0.842892	1.41392	0.504336	0.0211777	3.0073e-05	1.28134	0.621385	0.604693
Q22904	4	2	6	-0.293135	-0.695816	-0.418892	0.0959283	-0.896621	-0.945158	-0.0936954	-0.486148	-0.825786	0.00293927	5.6383e-06	-0.692861	-0.0969674	-0.729945
Q22915-2;Q22915	4	3	3	-0.314058	-0.906968	-0.56003	-0.325271	-0.815657	-0.25689	-0.0140696	-0.705845	-0.497842	0.000358226	8.42691e-07	-0.80949	-0.2178	-0.438254
Q23064-3;G8JYF1;Q23064-2;Q0PDL1;Q23064	3	3	2	0.171027	-0.189919	-0.483983	0.969664	0.425085	-0.457647	0.737735	0.0628364	-0.757194	0.00466629	6.49654e-07	0.0993339	0.626142	-0.566275
Q23236	2	2	2	-0.224411	-0.840363	-0.612588	0.0355053	-0.58477	-0.736042	-0.163563	-0.82379	-0.574392	5.28351e-05	1.37574e-07	-0.749641	-0.11749	-0.641008
Q23421	2	3	6	-0.29813	-0.387214	-0.0534242	0.7607	0.382645	0.175729	0.28293	0.777937	0.237388	0.842401	0.000450721	0.25779	0.2485	0.119897
Q23458	2	2	2	-0.750263	-0.488001	-0.0295589	0.164076	0.0738032	-0.0716254	-0.0895388	-0.87688	-0.452068	0.559127	0.000650493	-0.430359	-0.225242	-0.184418
Q23459	3	3	4	-0.0612578	-0.222001	-0.454071	-0.0529723	-0.695816	-0.547154	0.321207	-0.397748	-0.723209	0.00464244	8.31641e-06	-0.438522	0.0689923	-0.574811
Q23518;Q9XW38	3	3	2	-1.04914	-2.97891	-1.80575	-0.60065	-2.0812	-1.52832	-0.841329	-2.50159	-1.59082	1.43922e-05	1.46365e-08	-2.52057	-0.830374	-1.64163
Q27355;U4PC59	2	2	3	-0.0436245	0.314795	0.788078	0.151803	0.965855	0.86691	0.238383	1.01256	0.674717	0.00300458	5.64591e-06	0.764404	0.11552	0.776568
Q27355;U4PC59;U4PFD0	3	2	3	0.525445	0.383322	-0.190362	0.246216	0.849414	0.649424	0.338652	1.0152	0.510971	0.0724906	0.00015372	0.749312	0.370104	0.323344
Q27365	2	4	6	0.465749	0.879555	0.32054	0.638928	1.08816	0.548143	0.90444	1.48088	0.84262	0.00207248	5.0912e-06	1.14953	0.669706	0.570434
Q27472	3	3	3	1.11776	1.05796	0.479553	0.116457	0.858384	0.208628	-0.0557857	0.37781	0.440195	0.172075	0.000260617	0.764719	0.392809	0.376125
Q27482	3	5	2	0.0175485	-0.433387	-0.416948	0.105217	-0.592158	-0.532217	-0.377735	-1.13544	-0.911807	0.0192408	3.53817e-05	-0.720327	-0.0849896	-0.620324
Q27482;Q27499	2	2	2	-0.225892	-0.278782	-0.11456	-0.710437	-0.853277	0.116723	-0.395776	-0.278128	-0.0194386	0.0400547	7.37672e-05	-0.470062	-0.444035	-0.00575853
Q27512	2	2	2	0.669499	1.33148	0.911546	0.839751	1.76827	0.875354	0.587164	1.75989	1.07774	8.26525e-06	1.5449e-08	1.61988	0.698805	0.954881
Q27518	4	4	5	-1.09231	-2.98803	-2.01284	-0.600936	-1.33268	-0.791022	-0.329411	-2.12281	-1.61367	0.00699826	5.94279e-06	-2.14784	-0.674218	-1.47251
Q27522;Q27522-2	3	2	2	0.275524	-0.812457	-0.755828	0.724611	-0.0677764	-0.605305	0.906629	0.177066	-0.568616	0.00605545	1.07285e-06	-0.234389	0.635588	-0.643249
Q27536	4	4	6	0.0147546	-0.110564	-0.154389	0.155245	-0.113567	-0.24732	-0.00891709	-0.132379	-0.228111	0.000950312	4.46683e-06	-0.118837	0.0536941	-0.20994
Q2XMY4;Q2XMY3	4	4	4	0.31528	0.265674	-0.0166247	0.502853	0.599703	0.154988	0.487965	0.582663	0.102574	0.00176309	6.30859e-06	0.48268	0.435366	0.0803122
Q2XMY7	3	8	8	0.0731352	2.40072	2.09117	-0.0497005	1.54949	1.58085	-0.218037	1.87975	1.92547	1.10319e-05	7.60876e-09	1.94332	-0.0648675	1.86583
Q33BL4;H8W3Y2	2	2	2	-0.153676	-0.248292	0.0257056	-0.0724489	0.404267	0.426684	-0.182565	-0.127369	0.261673	0.232628	9.34769e-05	0.00953537	-0.13623	0.238021
Q3T903;H2L0M4	3	2	3	0.15855	0.421535	0.201385	0.467374	0.0169645	-0.467332	0.252776	0.198163	-0.162081	0.119596	0.000115656	0.212221	0.2929	-0.142676
Q3V5K0;Q8TA58;U4PRY7;U4PBW0;U4PF39	2	2	4	0.110184	-0.740625	-0.610983	-0.810813	0.341738	1.17377	0.186328	0.446128	0.277744	0.844238	4.26238e-05	0.0157471	-0.171434	0.280178
Q4R165	2	2	3	-1.057	-1.27166	-0.353888	-1.16121	-2.0509	-0.933082	-1.53292	-2.15611	-1.01393	0.000809725	1.05873e-06	-1.82622	-1.25038	-0.766965
Q4TTB1	4	2	2	-0.433387	0.652425	1.12007	-0.102846	0.357003	0.4915	0.208211	0.312823	0.0842879	0.0848844	8.41849e-05	0.44075	-0.109341	0.565288
Q4VNJ8;Q95XN0	3	7	4	0.368234	0.561058	0.188126	0.539268	0.668753	0.269017	1.45395	1.46383	0.0861398	0.0527215	7.31298e-05	0.89788	0.787152	0.181094
Q4W5Q8	3	3	3	-0.073409	-0.284751	-0.0504669	-0.202324	-0.684415	-0.385321	-0.364236	-0.548042	0.0116316	0.0302133	9.30817e-05	-0.505736	-0.213323	-0.141385
Q564S3	2	3	2	0.151987	-0.771209	-0.647913	-0.0190542	-0.399499	-0.419539	-0.0794703	-0.0494495	-0.331189	0.0362288	6.90289e-05	-0.406719	0.0178208	-0.466214
Q564Y0	3	2	2	0.481465	1.93705	1.24274	0.0630173	1.77236	1.71582	0.12492	1.07059	1.05745	0.000446175	5.10565e-07	1.59333	0.223134	1.33867
Q565B7;G5EDJ1;H9G2R3;H9G2R7;H9G2R6;H9G2R4;B2MZB8;G5ECD1	5	4	4	-0.329985	-0.221753	0.0417141	-0.024887	-0.123269	-0.0736832	-0.120551	-0.139535	-0.00462363	0.0897057	0.000497404	-0.161519	-0.158474	-0.0121976
Q5DX39;H2KY76	2	2	2	0.471129	-0.092884	-0.379399	0.767155	-0.32292	-0.884012	0.48069	-0.0812033	-0.780184	0.000151353	3.54638e-08	-0.165669	0.572991	-0.681198
Q5LK46;H2KYX2;H2KYX3	4	3	4	0.0231818	0.676837	0.565908	0.0393252	0.497221	0.596754	0.542563	0.898901	0.258494	0.0136172	4.02217e-05	0.690987	0.20169	0.473719
Q5R3Y6;Q95Q64;H2KYW3;H2KYW1	2	3	6	-0.271151	1.03512	0.909052	0.786074	1.11404	0.858855	0.44605	1.14328	0.391853	0.0112849	1.93051e-05	1.09748	0.320324	0.71992
Q5TYK9;Q9TXI7;Q9XZR0	3	3	4	0.385526	0.405451	0.10493	0.352695	-0.0758749	0.183146	0.0821177	0.0713075	0.0609314	0.254741	0.000839322	0.133628	0.273446	0.116336
Q5WRN8;G5ECH8;Q27394	2	4	3	0.867502	1.61112	0.2372	1.02554	1.6314	0.249874	1.37008	2.47754	1.17772	0.0018452	2.1132e-06	1.90669	1.08771	0.554931
Q5WRT2	2	2	2	-0.331763	0.631533	0.954976	0.189384	1.50357	1.4425	0.0365555	1.36357	1.36504	0.000814252	7.85071e-07	1.16622	-0.0352743	1.25417
Q688B0;Q95XE8	6	4	4	0.312814	-0.0501186	-0.387804	0.407775	0.331127	-0.0467704	0.334416	0.335845	-0.0204418	0.0166541	2.25885e-05	0.205618	0.351668	-0.151672
Q6AHP3;H1AGA1;H2KZU7	4	4	4	-0.269632	-0.83058	-0.570269	0.199065	-0.209204	-0.434188	-0.10286	-0.745883	-0.453333	0.0180461	3.51537e-05	-0.595222	-0.0578088	-0.48593
Q6EUT3;Q6EUT4;Q8WQB2	2	3	2	0.0201941	-0.80719	-0.798341	-0.290955	-0.879627	-0.468375	-0.41007	-0.772604	-0.367762	0.00120375	3.00485e-06	-0.819807	-0.226944	-0.544826
Q6HAE7	2	3	3	0.358565	0.71762	0.364608	0.172148	0.350559	0.0947107	0.162477	0.143405	-0.101314	0.149321	0.000407878	0.403861	0.231063	0.119335
Q7JLY9;Q7JLZ0;Q22435;D3YT30	2	2	2	0.400101	0.404535	0.348831	-0.143393	0.468052	0.480478	-0.066537	0.214592	0.0173732	0.16075	0.000440168	0.362393	0.0633903	0.282228
Q7JP67;Q7JP66	3	3	2	-1.98819	0.335645	1.92632	0.342634	0.444331	-0.22064	-0.275126	0.366541	0.619869	0.252348	3.23606e-05	0.382172	-0.640229	0.775182
Q7JP67;Q8MQ80;Q7JP65	2	2	2	-0.565841	0.199984	0.821101	0.623298	0.489453	0.120114	0.296297	0.194534	-0.270469	0.838919	0.000444167	0.294657	0.117918	0.223582
Q7K6J1	2	3	4	-0.583086	-0.738465	-0.1215	0.802814	0.61511	0.122821	1.16563	0.414691	0.239149	0.784576	0.000230139	0.0971121	0.461786	0.0801568
Q7KWZ2	2	2	2	0.0653401	-0.665484	-0.592828	-0.177216	-0.833092	-0.287236	0.0539429	-0.987612	-0.843421	0.000832629	1.53938e-06	-0.828729	-0.0193111	-0.574495
Q7YTJ3	2	3	3	0.105163	0.536106	0.523484	-0.0672257	0.05425	0.293359	0.178306	0.0801642	-0.0268425	0.395372	0.000830124	0.223507	0.0720811	0.263333
Q7YTK7	2	2	2	-0.456806	-1.24641	-1.08862	-0.0835878	-0.955945	-0.730749	0.0107229	-0.75369	-0.763284	0.000670176	1.19505e-06	-0.985348	-0.176557	-0.860883
Q7YWW8	2	2	4	0.291433	0.328852	0.214977	0.103472	0.550486	0.427227	0.20112	0.706288	0.506957	0.00546901	2.46315e-05	0.528542	0.198675	0.383054
Q7YZG7;H2L0M2	3	4	3	0.0661932	0.0200332	-0.112967	0.461402	0.139355	-0.350214	0.35275	0.146867	-0.0608775	0.0153348	1.75306e-05	0.102085	0.293448	-0.174686
Q7YZT6	3	2	4	0.101498	0.610698	0.530114	0.196508	0.536524	0.440009	0.163171	0.718284	0.508157	2.94004e-06	1.18994e-08	0.621835	0.153726	0.49276
Q7Z116	2	2	2	0.590984	0.18268	-0.788769	0.188866	-0.760072	-0.839992	0.518598	-0.0221902	-0.598079	0.00556805	2.19728e-06	-0.199861	0.432816	-0.74228
Q7Z151	2	4	3	0.0129921	0.293571	0.0772389	0.525227	1.48594	0.330474	0.596994	1.28039	0.665832	0.0641434	8.90773e-05	1.01997	0.378404	0.357848
Q7Z260;B3KYC0;Q8WQA1	2	2	3	-0.0105435	-0.344317	-0.299245	-0.0685332	-0.353041	-0.345567	0.380024	0.0741373	-0.283626	0.0691991	0.000109205	-0.20774	0.100316	-0.309479
Q7Z298;G4RXT9;Q400L7	5	5	6	-0.121015	-0.0846086	0.0681808	0.020004	0.242157	0.157013	0.0932325	0.288858	0.0987682	0.344752	0.000943862	0.148802	-0.00259298	0.107987
Q86FP2;Q9N323	2	2	2	-0.361038	-0.00910348	0.50317	-0.225768	-0.456228	-0.0722087	-0.618521	-0.763751	-0.147958	0.116422	0.000136053	-0.409694	-0.401776	0.0943343
Q86FP2;Q9N323;Q4W5R5;Q3V5J8	4	4	5	0.227574	0.732117	0.330266	-0.386149	-0.149454	0.369352	-0.574634	-0.129745	0.257131	0.267237	9.89588e-05	0.150973	-0.244403	0.318916
Q86ME9;Q86MF0	2	2	2	0.455831	2.48932	1.93617	0.511876	1.59055	1.03907	1.04737	2.3603	1.30201	0.000570163	5.96183e-07	2.14673	0.671692	1.42575
Q86MI9	4	2	4	0.401902	0.664357	0.388403	0.562538	0.75677	0.417868	0.422723	0.291362	-0.156202	0.0387761	0.000104121	0.57083	0.462388	0.216689
Q86NJ7;O01758	2	3	4	-0.511164	-0.635151	-0.081885	-0.396708	-0.388575	-0.00288251	-1.104	-0.545375	0.317139	0.00808705	1.08932e-05	-0.523034	-0.670624	0.0774572
Q8I4E8;H2KMJ1;H2KMJ2;A8XJ46;A8XJ47	2	6	2	0.491369	0.648055	0.333443	0.697242	0.697757	0.1181	0.750627	0.556171	-0.299714	0.00254975	5.15051e-06	0.633994	0.646413	0.0506101
Q8I4H0;Q9U3A6;Q8I4G9	2	2	2	0.207711	0.629255	0.424494	0.230516	0.813626	0.734851	0.414239	1.0079	0.576927	0.000392164	1.16593e-06	0.816927	0.284155	0.578758
Q8I4K4;Q93574	3	3	3	0.11926	-0.368154	-0.564232	1.6163	0.538786	-0.472176	0.237966	-0.256528	-0.146134	0.150161	1.91518e-05	-0.0286319	0.657843	-0.39418
Q8IU02	2	2	2	0.18765	-0.148934	-0.149975	0.54102	0.776417	0.269234	0.473711	0.654853	0.104806	0.235313	0.00034102	0.427445	0.400793	0.0746884
Q8MPQ6;G8JYB2;H2L012;H2L011	3	5	6	-0.477988	-0.891652	-0.469782	-0.317651	-0.244522	-0.148218	-0.468896	-0.68594	-0.139077	0.0274786	8.61581e-05	-0.607371	-0.421512	-0.252359
Q8MPT1	2	2	2	0.543993	1.25974	0.520438	0.233786	0.452136	0.160185	0.596405	1.00726	-0.175173	0.0216031	3.27169e-05	0.906378	0.458061	0.168484
Q8MQ69;Q19632;Q8MQ70	2	2	3	-0.503654	-0.380009	-0.291368	-0.436482	-0.671112	-0.263996	1.80667	1.52782	-0.310922	0.86919	2.70307e-05	0.158901	0.288845	-0.288762
Q8MQB4	3	4	3	0.064148	-1.70788	-1.74489	0.207245	-1.45515	-1.48042	-1.35245	-1.89786	-0.696172	0.0132973	1.20976e-05	-1.68696	-0.360352	-1.30716
Q8MQB5	2	3	2	0.255081	0.69016	0.472539	0.368877	0.958981	0.868937	0.321604	1.2434	0.857652	0.000791674	1.86582e-06	0.964182	0.315187	0.733043
Q8MQC8	3	3	2	-0.172808	-0.627887	-0.616264	0.118273	-0.369383	-0.493032	-3.79973	-0.0949792	0.542927	0.555761	0.000125068	-0.364083	-1.28476	-0.18879
Q8MXJ9	2	2	2	0.566175	0.619071	0.394401	0.135507	-2.59087	-2.7384	0.198138	0.534026	0.394913	0.796303	5.86817e-05	-0.479256	0.29994	-0.649695
Q8MXS5;H2L071	2	4	2	0.010643	0.0981426	0.276721	0.508383	0.751307	0.514346	0.760468	0.932389	0.197401	0.18406	0.000461982	0.593946	0.426498	0.32949
Q8T3A5	2	2	2	-1.40583	-1.90331	-0.797262	-1.09454	-1.69926	-0.55768	-0.459956	-1.36681	-0.996895	0.00101571	1.61138e-06	-1.65646	-0.986775	-0.783946
Q8WSM1;H2L0C5;Q5TKA5;H2L0C6	6	4	6	-0.112233	-0.368042	-0.0546401	-0.266517	-0.287945	-0.0199154	-0.0803848	-0.00374614	-0.0657102	0.131193	0.000674955	-0.219911	-0.153045	-0.0467552
Q8WT51	2	2	2	0.123607	-0.175812	-0.586356	-0.347099	-0.434348	-0.254715	0.0759153	-0.601506	-0.637749	0.0354506	7.86106e-05	-0.403889	-0.0491922	-0.49294
Q8WT51;G8JYA9	2	3	3	-0.192762	-0.260447	0.253068	-0.0645794	-0.340049	-0.142087	-0.158854	-0.45133	-0.256467	0.0748543	0.000204762	-0.350609	-0.138732	-0.0484952
Q8WTK2	3	5	7	0.258969	1.05254	0.638434	-0.271187	0.423884	0.861068	-0.028852	0.862864	0.862339	0.00187374	2.9398e-06	0.779761	-0.0136899	0.78728
Q93170	3	5	3	0.15258	0.285478	0.321757	0.439021	1.25412	0.646824	0.5231	1.06705	0.557327	0.0354334	7.9371e-05	0.868881	0.371567	0.508636
Q93193	3	4	6	-0.175716	-1.13855	-1.12918	0.166017	-0.399226	-0.417596	0.255288	-0.695638	-1.0145	0.00718907	8.22179e-06	-0.744472	0.0818629	-0.853759
Q93321	2	3	4	0.0232258	0.0177091	0.1446	0.184007	-0.267476	-0.566328	0.251024	-0.386921	-0.549226	0.137145	0.000132672	-0.212229	0.152752	-0.323651
Q93330	2	7	4	-0.0701145	0.393501	0.642054	0.315819	0.362353	0.210429	0.710945	0.794407	-0.215244	0.307956	0.000564791	0.516754	0.318883	0.212413
Q93367	4	2	2	-0.780436	-1.37089	-0.673511	-0.575409	-1.92831	-0.973501	-1.75856	-1.51455	0.0905725	0.0114252	1.3383e-05	-1.60458	-1.03813	-0.518813
Q93566	3	3	7	0.233922	0.404153	0.336491	0.133685	0.399407	-0.0241778	0.485832	0.992948	0.309797	0.0546034	0.000139453	0.598836	0.28448	0.20737
Q93698	4	5	4	0.134572	0.920025	1.15647	0.250097	1.23435	1.09373	0.070156	0.877712	0.886593	1.06614e-05	1.89115e-08	1.01069	0.151608	1.04559
Q93781	5	6	6	-0.169797	0.154988	0.367769	0.642437	1.40282	0.560983	0.518835	0.998342	0.292458	0.143361	0.00020032	0.852049	0.330492	0.40707
Q93840	3	2	3	0.216518	0.077452	0.0270133	0.249231	0.106273	-0.139535	0.534955	0.376096	-0.19774	0.0164114	3.41064e-05	0.186607	0.333568	-0.10342
Q94049	2	4	4	0.278094	0.652652	0.342653	0.637289	0.521039	-0.00532812	0.245797	0.406522	0.141223	0.0120108	4.29373e-05	0.526737	0.38706	0.159516
Q94127;Q7YTT9	4	2	3	0.669373	1.09801	0.798617	1.21364	-0.342896	-0.831472	1.49208	1.66589	0.81492	0.295924	0.000201102	0.807002	1.12503	0.260688
Q94131	2	4	2	-0.469157	-0.824605	-0.42261	0.231718	-0.501719	-0.573035	-0.325421	-0.0257517	0.0540178	0.410454	0.000621295	-0.450692	-0.18762	-0.313876
Q94287;U4PAR9;U4PLL0;U4PB66	2	4	2	-0.143655	-0.35242	-0.282618	0.416134	-0.110898	-0.476745	-0.125783	-0.223052	-0.116764	0.157406	0.000268856	-0.22879	0.0488988	-0.292042
Q94401	3	4	3	-0.919988	-1.98961	-1.2326	-0.891575	-1.70699	-0.923568	-0.617204	-1.78601	-1.1279	1.503e-06	2.12935e-09	-1.82754	-0.809589	-1.09469
Q94404	2	2	3	-0.164915	-0.590195	-0.311038	-0.614192	-0.218099	0.242055	-0.420294	0.205613	-0.0604625	0.319123	0.00041382	-0.200894	-0.3998	-0.0431485
Q94407-2;Q94407	2	3	2	0.443831	0.896039	0.338633	0.813221	1.19297	0.0808201	1.01965	0.479874	-0.502331	0.013535	1.80092e-05	0.856296	0.758901	-0.0276257
Q94421	3	2	3	0.0750336	0.0912486	-0.529871	0.557943	0.480982	-0.00317044	0.332317	0.489929	-0.0427844	0.0458014	4.86261e-05	0.354053	0.321764	-0.191942
Q95PW2	2	6	3	-0.0928907	-0.701904	-0.154188	0.0809575	-0.0912598	-0.293959	-0.10541	-0.690104	-0.42975	0.0454204	0.000100151	-0.494423	-0.0391144	-0.292632
Q95Q89	4	3	2	-0.081476	0.214458	-0.26123	-0.190109	0.0972549	0.169258	0.554782	0.404344	-0.173383	0.44455	0.000328056	0.238685	0.0943989	-0.0884518
Q95Q93	4	5	5	1.04237	0.775713	-0.147567	0.733315	1.48451	0.810738	0.963771	1.50855	0.330783	0.00615427	1.03272e-05	1.25626	0.913151	0.331318
Q95QC9	3	3	3	0.50582	0.265171	-0.0923428	-0.0399174	0.524012	0.963082	0.178592	0.356652	0.0955429	0.514521	0.00068175	0.381945	0.214831	0.322094
Q95QD1	3	3	2	-0.842134	-2.18935	-0.941482	-0.605637	-1.83186	-1.40037	-0.440952	-1.18295	-0.834388	0.000904297	1.33229e-06	-1.73472	-0.629574	-1.05875
Q95QJ7	2	3	2	0.447013	1.4775	1.32456	0.833285	2.11014	1.15305	0.998472	1.33707	0.271061	0.0050535	6.80118e-06	1.64157	0.75959	0.916223
Q95QQ9;H2KZD4	4	6	2	0.161314	-0.335941	0.231718	0.447633	1.1765	0.615829	0.730201	0.992317	0.369967	0.436157	0.000515493	0.610957	0.446383	0.405838
Q95QT2	3	4	5	0.366355	0.923496	0.753093	0.326172	0.995506	0.638883	0.0806065	1.22058	1.12303	0.000186882	3.66574e-07	1.04653	0.257711	0.838334
Q95UF8;P46578	4	5	6	0.207778	-0.33514	-0.455229	0.154683	-0.167615	-0.233765	0.0225809	-0.369494	-0.283922	0.000768451	1.45578e-06	-0.29075	0.128347	-0.324305
Q95V25-2;H7BRM5;Q95V25-3;H7BRM7;H8ESE4;H8ESD8;Q95V25;H8ESE5;H8ESD6;H8ESE3;H7BRM4;H8ESE2;H7BRC9;H7BRM6;H7BRM3	2	2	3	0.31955	-0.398569	-0.645517	-0.263034	-0.648926	-0.219525	-0.173127	-0.382833	-0.302758	0.0495322	0.000111945	-0.476776	-0.0388707	-0.389267
Q95XC4	2	3	4	-0.284633	-0.308244	-0.00647038	-0.274649	-0.386204	0.0710423	-0.267116	-0.226509	-0.237441	0.00659012	3.29257e-05	-0.306986	-0.275466	-0.0576231
Q95XG1;H2L0R8;H2L0R7;U4PS40;U4PC11;H2L0R9;U4PF91	3	3	2	0.0331857	0.773837	0.494698	0.805711	0.362176	-0.00848689	0.594084	0.933697	0.144975	0.069308	0.000150961	0.689903	0.47766	0.210396
Q95XG5	2	4	2	-0.90458	-0.304628	0.277044	-0.344488	-0.42664	-0.118134	-0.23634	-0.138552	0.169469	0.0347788	4.30962e-05	-0.28994	-0.495136	0.10946
Q95XJ4	2	4	3	-0.672471	-0.796182	-0.149975	-0.231555	-0.863621	-0.590626	-0.317304	-0.759582	-0.0875986	0.00421893	1.03333e-05	-0.806462	-0.40711	-0.276066
Q95XN7	3	4	4	0.0477932	-0.695415	-0.748247	0.123041	-1.00245	-0.871528	-0.0180929	-1.01378	-1.16298	2.86296e-05	3.87185e-08	-0.903883	0.0509138	-0.927586
Q95XZ0;Q95XZ0-2	2	4	2	0.12323	0.225649	-0.00906047	-0.0822938	0.202008	0.196277	-0.19906	0.210271	0.217331	0.046469	0.000142267	0.212643	-0.052708	0.134849
Q95Y25;U4PC78;U4PF27;U4PMM1;U4PBV0;U4PRY3	2	2	2	0.205547	-0.00156448	-0.236952	-0.0920044	0.0148785	0.0692627	0.409719	-0.162081	-0.289834	0.1899	2.61354e-05	-0.049589	0.17442	-0.152508
Q95Y58	3	4	3	-0.0923495	0.259098	0.142791	-0.111833	0.478045	0.552326	0.104093	0.400977	0.268287	0.00944587	2.57223e-05	0.379373	-0.0333632	0.321135
Q95YC7	3	3	2	-0.655398	-1.22577	-0.648926	-0.747989	-0.575119	0.11955	-1.07457	-1.23811	-0.209017	0.00863688	1.61959e-05	-1.013	-0.825987	-0.246131
Q95YE2	3	5	3	-0.436055	-0.616264	-0.164143	-0.187768	-0.831877	-0.684639	-0.745883	-1.13822	-0.383276	0.0129831	3.36037e-05	-0.862122	-0.456569	-0.410686
Q95YE8;Q95VX5	2	2	3	0.17927	0.214073	0.2372	-0.146733	0.441948	0.38336	0.343678	0.137727	-0.509037	0.676859	0.000609492	0.264583	0.125405	0.0371745
Q95ZK7	3	5	4	0.487753	0.406837	-0.436109	1.14044	0.994859	-0.00883106	1.41663	0.598839	-0.379843	0.00294925	2.23074e-06	0.666845	1.01494	-0.274927
Q95ZT8	2	3	3	-1.09744	-3.07595	-1.97462	-0.905659	-2.18713	-1.38604	-0.808756	-2.29562	-1.29728	6.47976e-05	7.26904e-08	-2.51957	-0.937286	-1.55265
Q95ZU1;Q17383;Q8I7K3;Q8MYQ0	2	4	3	0.406904	-0.419161	-0.73712	0.169071	0.356624	-0.0367495	0.564862	0.416828	-0.193835	0.124492	3.00244e-05	0.118097	0.380279	-0.322568
Q95ZV9;H2KZP2	3	4	2	-0.0456037	-0.037579	-0.0552651	0.14725	-0.161759	0.0269104	0.29885	-0.395874	-0.747946	0.263358	0.000200738	-0.198404	0.133499	-0.258767
Q965L0;Q19011	3	3	3	-1.03914	-1.23082	-0.358115	-0.273098	-0.986593	-0.724214	-0.553655	-0.443872	-0.0910295	0.0491775	8.80519e-05	-0.887094	-0.621964	-0.391119
Q965P2	3	6	3	0.365648	-0.291839	-0.489132	0.659472	0.489504	-0.117296	1.11263	0.844044	-0.382335	0.0359437	2.041e-05	0.347236	0.712584	-0.329588
Q965Q6	4	2	3	0.396346	-0.491443	-0.881939	0.292846	-0.635058	-1.03541	0.171303	-0.229342	-0.633013	9.14031e-05	1.01217e-07	-0.451947	0.286832	-0.850121
Q965S4;O01585	2	4	3	0.374374	0.69874	0.408072	0.402931	1.08087	0.78839	0.145478	0.239558	-0.0705267	0.143495	0.000280139	0.673055	0.307594	0.375312
Q965U6;O44168	5	3	4	-0.153734	-1.48923	-1.30361	0.028278	-1.14724	-1.41986	-0.355355	-1.63742	-1.27531	6.08932e-06	7.78786e-09	-1.42463	-0.16027	-1.33292
Q965W0	2	3	3	0.0770563	1.32308	0.752024	0.408033	1.24462	0.619603	0.819547	1.33054	0.425366	0.0003845	7.10405e-07	1.29941	0.434879	0.598998
Q965W2;Q9GTD3;Q9GTD2;Q5VKS9	2	6	2	0.111796	-0.787683	-0.95509	0.0159138	-0.165944	-0.101112	0.184851	-0.127237	-0.340676	0.117618	0.000133835	-0.360288	0.104187	-0.465626
Q965X4	3	2	2	0.0771323	0.510786	0.505656	0.32036	0.152949	-0.0650415	0.561409	1.32308	0.705076	0.278703	0.000393777	0.662273	0.319634	0.381897
Q966A4	2	2	3	-0.153416	2.77992	2.8427	-0.175461	2.91632	3.31012	-0.0211741	1.22088	1.25272	0.00271707	1.19936e-06	2.30571	-0.116684	2.46851
Q966G8	2	5	3	-1.28389	-3.20518	-1.73149	-0.193709	0.405834	0.725899	-0.482229	0.385601	0.71371	0.832993	0.000114805	-0.804582	-0.653277	-0.0972926
Q966P3	3	3	4	-0.338282	-1.11859	-1.04715	-0.00230647	-0.385155	-0.168514	0.100639	-0.10333	-0.318056	0.238152	0.000276708	-0.535692	-0.0799832	-0.511242
Q9BI47	3	3	4	-0.255319	0.430908	0.655558	0.245993	0.287404	0.248939	-0.00434318	0.394392	0.342397	0.0236381	5.62478e-05	0.370901	-0.00455643	0.415631
Q9BI74	2	3	2	0.26511	0.532668	0.190693	0.376882	0.824392	0.263144	0.352345	0.651382	-0.130272	0.00113245	2.88351e-06	0.669481	0.331446	0.107855
Q9BKP7	2	2	2	-0.220516	-0.0612923	0.0187903	-0.662711	-0.457405	0.117122	0.323624	0.0886382	-0.0784732	0.772065	0.000452045	-0.143353	-0.186534	0.0191464
Q9BL68;Q9BL69	2	5	3	-0.180275	0.923769	1.0235	0.236079	1.22324	0.857495	0.364617	1.33319	0.574691	0.000406638	6.0322e-07	1.16007	0.14014	0.818564
Q9GTD4;G5EEW8	4	6	5	0.366262	0.519383	0.114324	0.390472	1.03924	0.496112	0.486449	0.850767	0.30868	0.00245386	6.30692e-06	0.803129	0.414394	0.306372
Q9GUC7	2	11	6	0.417261	2.39316	1.86058	0.134089	2.27104	2.07698	-0.0930192	2.22145	2.37947	4.139e-07	3.02186e-10	2.29522	0.152777	2.10568
Q9GYI4;U4PBL8	2	2	2	0.679689	0.856319	-0.0514417	0.153527	0.451051	0.341921	-0.130931	-0.491186	0.0363039	0.846745	0.00048667	0.272061	0.234095	0.108928
Q9GYI4;U4PBL8;Q27GT3	3	4	3	0.382419	0.617123	0.126203	0.471169	0.651042	0.183933	0.243711	0.597016	0.249908	1.93849e-05	8.46342e-08	0.621727	0.365766	0.186681
Q9GYJ1	4	5	3	-0.228665	-0.967095	-0.576619	-0.0679828	-0.391108	-0.324983	-0.353718	-1.27346	-1.12684	0.0301047	5.56663e-05	-0.87722	-0.216789	-0.676148
Q9GZD1	3	3	6	-0.956949	-1.92495	-1.15721	-1.34466	-2.98714	-1.59445	-1.03263	-2.9279	-1.73959	0.000128024	1.36467e-07	-2.61333	-1.11141	-1.49708
Q9GZG4;Q86S33	3	4	3	-0.789521	-1.17871	-0.731835	-0.321697	-1.49736	-1.22308	-0.498251	-1.42801	-0.712904	0.000242152	4.67805e-07	-1.36803	-0.53649	-0.889274
Q9GZI6	2	6	5	0.274268	0.74916	0.372795	0.528261	1.06184	0.349897	0.200366	0.977185	0.367899	8.41526e-05	2.06404e-07	0.929396	0.334298	0.36353
Q9N3C8	4	4	4	0.0895283	0.184851	0.0745246	0.334098	0.143564	0.0360968	-0.172808	-0.0695647	0.046176	0.869747	0.00131166	0.0862834	0.0836062	0.0522658
Q9N3E5	3	3	2	0.314374	0.496224	0.30004	-0.447103	0.0179574	0.422888	-0.209204	0.141422	0.162242	0.212203	0.000212076	0.218534	-0.113978	0.295057
Q9N3L4;H2L0P0	2	3	2	-0.210763	0.0105994	-0.0479571	0.0172418	0.323227	0.0734388	-0.0465609	0.180365	0.115973	0.100522	0.000155808	0.171397	-0.0800273	0.0471514
Q9N3T6	2	4	2	-0.00201836	-0.420833	-0.133432	0.562431	0.237932	-0.640991	0.228985	0.482241	-0.308303	0.154723	3.64419e-06	0.0997799	0.263133	-0.360909
Q9N3X3	3	3	4	0.222448	0.158317	-0.158854	0.329694	-0.105611	-0.341587	0.24554	-0.0192037	-0.256286	0.000635052	3.2612e-07	0.0111673	0.265894	-0.252242
Q9N3Y4	3	2	2	-0.0247452	0.178208	-0.542109	0.362195	-1.42873	-1.96853	1.04125	0.318326	-0.711098	0.115467	2.69281e-05	-0.310733	0.459568	-1.07391
Q9N4H1	2	3	5	-0.566084	0.0894899	0.376976	0.130034	0.041328	0.231735	0.274215	0.232532	0.170297	0.423322	0.00045808	0.121117	-0.0539451	0.259669
Q9N4I6	3	5	3	-0.0169241	0.399806	0.221135	-0.0959919	0.136069	0.0762119	-0.0316281	-0.0392788	0.0177675	0.21628	0.000458784	0.165532	-0.0481814	0.105038
Q9N4P4	2	2	4	0.093094	0.295447	0.509984	-0.027147	0.063673	0.167102	0.0438987	0.587078	0.285275	0.0682616	0.000204149	0.315399	0.0366153	0.320787
Q9N4R6	3	6	4	-0.462366	-0.417596	-0.0123184	-0.100238	-0.238053	0.0185272	-0.41738	-0.448372	0.157962	0.00519345	1.27739e-05	-0.368007	-0.326661	0.0547238
Q9N4T5	2	3	2	0.184744	0.299276	-0.277628	0.140293	0.0258085	-0.160468	-0.2934	0.00218734	0.246592	0.787326	0.000190101	0.109091	0.0105457	-0.0638346
Q9N4X1	2	3	3	0.817804	-0.333824	-1.09488	1.00361	1.66111	0.478095	1.55495	1.93766	0.0378212	0.132617	5.40921e-05	1.08832	1.12546	-0.192987
Q9N509	2	3	2	-0.742955	0.323994	1.35188	-0.773068	-0.446362	-0.107286	-0.602647	-0.174534	0.230194	0.0549635	9.84096e-06	-0.0989673	-0.706223	0.491598
Q9N533	6	7	11	0.205622	-0.0447718	-0.238114	0.265726	-0.116897	-0.0318186	0.0668202	0.478406	0.276503	0.69338	0.000725472	0.105579	0.179389	0.0021899
Q9N566	3	2	4	0.393899	-0.214622	-0.672063	0.463967	-0.0791562	-0.594787	0.829062	0.961859	0.146228	0.112167	3.52717e-05	0.222693	0.562309	-0.373541
Q9N5Z0	3	4	4	0.929446	0.728144	0.377369	0.467513	1.24831	0.893357	0.480851	0.978023	0.739565	0.00458457	1.16027e-05	0.984827	0.625937	0.670097
Q9NA28	2	5	8	0.189466	0.388318	0.921336	0.922401	1.50336	0.16469	0.549071	0.584912	0.247217	0.172494	0.000281643	0.825531	0.553646	0.444414
Q9NA71	3	8	7	0.182999	-0.00360224	0.0993244	0.695209	0.254832	-0.102658	-0.1644	0.276686	0.00251248	0.521266	0.000631762	0.175972	0.237936	-0.000273739
Q9TXI9	3	4	2	-1.32279	-2.11026	-0.825053	-0.297133	-1.18059	-0.924784	-0.331533	-1.15105	-1.03717	0.0125378	1.79518e-05	-1.48063	-0.650486	-0.929003
Q9TXJ7	4	2	2	-1.66562	-2.83251	-1.432	-2.45208	-2.67376	-0.760093	-1.36776	-2.61308	-1.26981	6.17078e-05	6.22352e-08	-2.70645	-1.82849	-1.15397
Q9TXV7;U4PRC2	4	5	6	0.424784	0.437897	0.252776	0.495685	1.24448	0.748408	0.353174	1.02019	0.340678	0.0151152	3.52462e-05	0.900857	0.424548	0.447287
Q9TYJ0	2	4	3	0.454832	2.91741	1.8412	0.895771	1.19512	0.422346	0.903482	0.851339	-0.144046	0.147025	9.56233e-05	1.65462	0.751362	0.706499
Q9TYL0	2	2	2	0.139196	0.619947	0.4948	2.09863	1.10569	-1.18152	-0.196959	-1.60842	-1.4709	0.515963	7.22717e-07	0.039072	0.680289	-0.719206
Q9TYY4	2	4	3	-0.417056	-0.0492125	0.107788	0.157222	0.291283	0.0627385	0.265709	0.115035	-0.0447438	0.87934	0.000495522	0.119035	0.00195838	0.0419275
Q9TZI7	3	2	5	0.0240984	-0.117163	-0.403159	-0.764686	-0.604641	-0.134615	-0.123136	0.205846	0.237251	0.760028	0.000587402	-0.171986	-0.287908	-0.100174
Q9TZI9;Q17384	5	3	2	0.667607	0.898673	0.302315	0.416924	1.005	0.374935	0.963476	0.702961	-0.133564	0.00278746	6.05956e-06	0.868878	0.682669	0.181229
Q9TZM2	2	5	4	-0.619507	0.303712	0.816977	0.672267	1.63594	0.612615	0.718521	-0.0443591	-0.84328	0.767242	0.000245176	0.631765	0.257094	0.195437
Q9TZM3	3	7	9	-0.393965	0.244138	0.343385	-0.057277	0.263629	0.265778	0.130334	0.290868	0.10981	0.035857	6.25874e-05	0.266212	-0.106969	0.239658
Q9TZS7;O76385	2	3	4	-0.155231	0.118007	0.409968	0.287237	-2.43909	-3.13455	0.0432891	0.736509	0.632383	0.871067	8.25396e-05	-0.528192	0.0584316	-0.697399
Q9U230	3	5	6	0.405872	0.0627762	-0.184978	0.163381	0.28597	-0.00561557	0.116794	0.0742208	0.128046	0.123099	0.000360796	0.140989	0.228682	-0.0208493
Q9U263;Q95XE2	2	2	2	0.481827	0.916317	0.740047	0.725017	1.52945	0.618229	1.13854	1.59174	0.332389	0.00207962	3.44694e-06	1.34584	0.781794	0.563555
Q9U2C2	2	5	4	0.292952	0.760981	0.321432	0.212551	1.17863	1.00422	-0.0199154	0.756916	0.695372	0.00365783	6.03785e-06	0.898843	0.161863	0.673674
Q9U2C4;Q9U2C4-2	4	6	2	-0.616452	-0.747216	-0.181802	-0.212134	-0.544683	-0.360308	0.0532841	-0.475811	-0.355129	0.0331784	9.50685e-05	-0.589237	-0.258434	-0.29908
Q9U2G6	4	4	3	-0.820894	-2.70443	-1.91926	-0.663299	-2.46098	-1.75553	-0.467801	-2.16672	-1.49175	1.37098e-06	1.23477e-09	-2.44404	-0.650665	-1.72218
Q9U2K7	3	3	2	-0.242572	-1.65489	-1.49247	0.562197	-1.10125	-1.69964	0.553384	-0.745108	-1.63775	0.00027829	1.86715e-07	-1.16708	0.291003	-1.60995
Q9U2U6;H1UBK0	4	3	5	0.348473	-0.346305	-0.304102	0.264253	0.00649229	-0.0152121	0.389848	-0.0126616	-0.118227	0.00614547	1.92989e-06	-0.117491	0.334191	-0.145847
Q9U2V5;H2KML1	3	3	3	0.262798	-0.0371081	-0.0772703	0.148265	0.239617	0.0470999	0.224865	0.291133	0.0375028	0.0620995	0.000269426	0.164547	0.211976	0.00244412
Q9U301	2	4	3	-0.441908	-1.60436	-1.46344	-0.0613615	-1.45038	-1.13004	-0.274769	-1.57862	-1.81449	1.82343e-05	2.15932e-08	-1.54445	-0.259346	-1.46932
Q9U330	3	2	4	0.0856651	0.241168	-0.105008	0.00773914	0.438561	0.257356	0.186163	0.439833	0.29343	0.0430305	0.000157994	0.373187	0.0931892	0.148593
Q9U3F2;Q20371	2	3	5	0.936442	1.75638	0.532366	0.784607	0.621477	0.185064	0.893692	0.448617	-0.151794	0.0430235	5.89847e-05	0.942158	0.87158	0.188545
Q9U3H8	2	4	2	-0.431409	-0.269273	0.0711408	-0.282025	-0.248899	0.00942265	-0.426426	-0.581689	0.106048	0.00122702	2.97549e-06	-0.36662	-0.379953	0.0622037
Q9U3L0	2	3	2	-0.732486	-1.15036	-0.3421	-0.535904	-0.949535	-0.318519	-2.11587	-1.94886	0.0661404	0.0305558	2.38598e-05	-1.34959	-1.12809	-0.19816
Q9U3N4	2	6	3	0.17989	-0.358059	-0.452701	0.119205	-0.0307598	-0.044534	0.339984	0.110246	-0.181039	0.0657946	2.87186e-05	-0.0928574	0.213026	-0.226091
Q9U3Q2	4	6	5	0.238238	0.785888	0.404114	0.453004	0.441497	0.144042	0.394392	0.685826	-0.0431765	0.00504924	1.47302e-05	0.637737	0.361878	0.168327
Q9UAX1	2	2	2	-0.168064	0.174752	0.190388	0.575959	0.32109	0.227371	0.384584	0.127723	-0.330099	0.528691	0.000689871	0.207855	0.26416	0.0292199
Q9UB02	4	3	6	0.402855	0.573317	0.237388	0.251298	0.634688	0.312724	0.44781	0.690777	0.137116	4.20569e-05	2.00696e-07	0.632927	0.367321	0.229076
Q9XTS1	2	2	3	0.0915252	0.277805	0.164343	0.23077	-0.148348	-0.15782	0.0372955	0.73032	0.632573	0.685307	0.000879206	0.286592	0.119864	0.213032
Q9XTU5	2	2	2	-1.27337	-2.38558	-0.929905	-0.61155	-2.49973	-1.48836	-0.478609	-0.836045	-0.537197	0.0210634	1.97745e-05	-1.90712	-0.787842	-0.985154
Q9XTY3	2	2	2	0.0565812	-0.16023	-0.192548	0.422076	0.199322	-0.435522	0.0763336	-0.0549179	-0.120883	0.062448	1.57732e-05	-0.00527531	0.184997	-0.249651
Q9XU05	2	3	2	-0.349365	-0.664392	-0.20063	-0.352815	-1.52135	-1.16053	-0.987248	-1.45628	-0.335941	0.0361519	5.37718e-05	-1.21401	-0.563143	-0.565701
Q9XUE3	2	2	3	0.630305	1.07364	0.440577	0.0638313	0.861893	0.513831	0.14011	0.816736	0.416837	0.0011006	2.36839e-06	0.917422	0.278082	0.457082
Q9XVA2	6	6	5	-0.253505	0.302858	0.53756	-0.0736832	0.314786	0.464962	-0.314639	-0.254352	0.0119807	0.0860457	5.12959e-05	0.121097	-0.213942	0.338168
Q9XVE7	2	3	3	0.130302	-0.819586	-1.19396	0.00445036	-0.226632	-0.124857	0.330483	0.522903	-0.0426443	0.475722	0.000171916	-0.174438	0.155079	-0.453821
Q9XVJ7;Q9U385	2	2	2	0.194947	0.0481139	-0.285136	0.276485	0.928924	0.780091	0.0300373	0.498505	0.00181172	0.443659	0.000472543	0.491847	0.167156	0.165589
Q9XVJ7;Q9U385;Q9U386	4	7	5	0.258727	0.630506	0.29901	0.178584	0.737062	0.631042	0.0643894	0.424049	0.269043	0.00332705	1.14711e-05	0.597205	0.167233	0.399698
Q9XVL5	3	3	2	0.151939	0.232905	-0.0958569	0.0893134	0.00845004	-0.171079	0.377116	0.556584	0.196715	0.213937	0.000381564	0.26598	0.206123	-0.0234068
Q9XVL8	3	6	3	-0.0163537	0.205763	0.233362	0.0474726	0.328797	0.285548	0.0330823	0.0576919	-0.0786098	0.208253	0.00077955	0.197417	0.0214004	0.146767
Q9XVN3;E0AHC9	6	7	2	0.307984	1.31301	0.787617	0.953621	1.27148	0.612362	0.738794	1.26268	0.388469	0.000312544	7.00793e-07	1.28239	0.666799	0.596149
Q9XVN3;E0AHC9;E0AHD0	3	3	3	0.756745	1.41581	0.588812	0.48833	1.31631	0.841637	0.60177	0.870453	0.137299	0.00209581	4.19343e-06	1.20086	0.615615	0.522583
Q9XVN3;E0AHC9;E0AHD0;E0AHD1	2	3	2	0.535394	0.811472	0.328779	0.885886	0.626613	0.264764	0.743774	1.08997	0.178943	0.000410199	1.12393e-06	0.842686	0.721685	0.257495
Q9XVT1	2	2	2	0.0520422	0.038347	-0.0250288	0.470749	0.193024	-0.0204844	0.0489419	0.159726	0.108355	0.314494	0.000994324	0.130366	0.190578	0.0209474
Q9XVV7;Q21205	2	3	5	0.159323	0.938583	0.774133	1.11254	1.94037	0.701236	0.650295	0.876996	0.431948	0.0290899	4.18342e-05	1.25198	0.640718	0.635772
Q9XVX2	2	3	4	0.699829	1.72316	0.892392	0.774244	1.32662	0.572984	0.813854	1.2924	0.498953	3.53092e-05	6.41404e-08	1.4474	0.762643	0.654777
Q9XW44	3	2	2	-1.0937	-2.29807	-1.2787	-0.873656	-2.21223	-1.26559	-0.706641	-2.0685	-1.26346	8.42895e-08	9.53727e-11	-2.19293	-0.891331	-1.26925
Q9XX63	3	2	2	-0.33371	1.92243	2.19185	0.895824	1.09312	0.505984	0.701177	0.738818	0.515934	0.152504	0.000127059	1.25146	0.421097	1.07126
Q9XX98	3	3	3	0.197517	0.611447	0.599178	0.0471446	0.661513	0.546266	0.121126	0.250543	0.121589	0.0228016	6.65106e-05	0.507834	0.121929	0.422344
Q9XXE6;O15979	2	3	3	-0.0581086	0.178943	0.241492	-0.259965	-2.47335	-2.55005	0.198047	-0.00547185	-0.369494	0.631154	0.000163454	-0.766625	-0.0400091	-0.892684
Q9XXH0	2	2	2	-1.50055	-1.36949	0.0660648	-1.94535	-2.32173	0.463828	-1.99989	-2.4907	-0.506094	0.000300832	2.02232e-07	-2.06064	-1.81526	0.00793281
Q9XXI4	2	2	4	-0.0427844	-0.854953	-0.75634	-0.645517	-1.32158	-0.718745	-0.162597	-0.304102	-0.0959919	0.0973456	0.000154502	-0.826879	-0.283633	-0.523692
Q9XXR6;Q8I4C7	2	3	4	-0.993058	-1.44969	-0.508986	-1.08515	-0.731878	-0.163628	-0.546561	-0.741316	-0.507211	0.00751868	1.51804e-05	-0.974296	-0.874924	-0.393275
S6FCY3;J7S130;K0M7B5;S6FMZ4;H2KY80;S6F533;Q5DX40;S6FWP0	2	4	3	-0.128557	0.418658	0.543341	0.0179136	-0.0705267	-0.697685	0.432075	0.815275	0.44841	0.729037	0.000388818	0.387802	0.107144	0.0980221
S6FMY4;S6EZL2;S6FWN6;S6F519;S6FCX8	2	4	4	0.214123	1.16838	0.837674	0.303009	1.6915	1.14113	0.901527	0.760406	-0.131063	0.061105	8.37709e-05	1.20676	0.472886	0.615913
S6FWQ0;S6EZQ4;S6FN15;G5ECV3	4	3	5	-0.182883	-0.662935	-0.336398	-0.226878	-0.406101	-0.309991	-0.459117	-0.345396	-0.156785	0.0102903	4.87349e-05	-0.471477	-0.289626	-0.267725
U4PBR7;Q95Y10	2	2	2	1.51017	1.93313	0.580979	0.311462	1.79366	1.46829	2.17625	2.80662	1.52201	0.0151185	1.48114e-05	2.1778	1.33263	1.19043
U4PF13;O44139;U4PBT4	2	2	5	0.335281	0.851469	0.520769	0.471749	1.11247	0.620823	1.48201	1.68713	0.408014	0.0268058	4.20559e-05	1.21702	0.763013	0.516535
U4PMN6;U4PRZ7;U4PC95;O76368-2;O76368	2	2	2	0.495166	-0.0472382	-0.175205	0.465978	0.282246	-0.450697	0.409796	1.06106	-0.546265	0.0256975	1.11888e-05	0.432022	0.45698	-0.390722
U4PRC7;P34288-2;P34288;H1ZUV8;U4PBA1;U4PM34	3	3	4	0.424688	0.650001	0.47696	0.0852365	0.578435	0.613851	0.0516832	0.442458	0.274564	0.0054274	2.1058e-05	0.556964	0.187202	0.455125
U4PSA6;Q9TYN0	4	3	5	0.296173	1.6742	1.32518	-0.0203422	1.32934	1.2837	-0.0297709	1.10384	0.888047	6.05868e-05	7.68936e-08	1.36913	0.0820199	1.16564
A0A9S2	11	13	12	-0.436588	-0.65361	-0.24245	-0.336569	-0.577586	-0.284396	-0.385818	-0.556356	-0.183836	1.17284e-06	3.52701e-10	-0.595851	-0.386325	-0.236894
A0A9S2;U4PMK1	14	15	17	-0.342896	-0.522558	-0.274769	-0.252658	-0.59053	-0.336283	-0.312781	-0.585155	-0.35682	5.38383e-07	2.09276e-10	-0.566081	-0.302778	-0.322624
A0A9S2;U4PMK1;Q86FM9	10	10	7	-0.322736	-0.441377	-0.0717627	-0.227063	-0.475344	-0.156591	-0.274649	-0.474618	-0.326652	0.000279624	1.10082e-07	-0.46378	-0.274816	-0.185002
A2V8C3	4	4	3	0.239941	0.747863	0.394771	0.858384	1.0057	-0.0777899	0.889623	1.10847	0.0311498	0.00363122	4.09933e-07	0.95401	0.662649	0.116044
A2V8C8	3	6	3	0.782211	1.48507	0.545203	0.701318	1.14468	0.41677	1.23053	1.44796	0.379479	7.24969e-05	9.57121e-09	1.35924	0.904687	0.447151
A3FPJ3	3	3	3	0.119401	-1.42229	-1.2274	-0.28558	-0.86132	0.0249715	-0.831472	-2.19802	-1.24501	0.0469664	3.06828e-06	-1.49388	-0.33255	-0.815813
A3FPK9	2	2	2	0.738842	1.80027	1.08626	1.07018	2.21146	1.0456	1.39675	2.30629	0.844354	2.35206e-05	2.34642e-09	2.10601	1.06859	0.992071
A3QM97	8	13	15	-0.388079	-1.01521	-0.403268	-0.286053	-0.825786	-0.556209	-0.384658	-1.03291	-0.777409	4.72948e-05	8.29455e-09	-0.95797	-0.35293	-0.578962
A3QM98	3	5	5	-0.224287	-1.11116	-0.833254	-0.0683269	0.333062	0.675259	0.244702	0.147234	0.260999	0.949571	4.85475e-06	-0.21029	-0.0159707	0.0343343
A3QMB7	2	4	5	0.422327	0.71098	0.209053	0.726448	0.771311	0.164472	0.626914	0.954236	0.288082	5.27882e-05	1.16032e-08	0.812175	0.591897	0.220536
A3QMB9;E1TU65	8	12	9	0.279643	0.294632	-0.0508151	0.16221	0.0502783	0.0576919	0.108721	0.338287	0.190726	0.105551	4.08079e-05	0.227733	0.183525	0.0658675
A3QMC2;G5EFT4	13	16	13	0.318848	0.537382	0.140698	0.410447	0.627304	0.207003	0.47704	0.679192	0.191442	5.03372e-06	1.42842e-09	0.614626	0.402112	0.179714
A3QMC2;G5EFT4;A3QMC1	8	9	8	0.459814	0.572201	0.0125918	0.552855	0.610576	0.0853207	0.807831	0.64697	-0.24245	0.000196273	2.48529e-08	0.609916	0.606833	-0.0481792
A3QMC6	8	9	8	0.343632	1.32413	0.955116	0.374019	1.15856	0.745636	0.470509	1.12089	0.585085	6.80008e-06	1.02296e-09	1.20119	0.396053	0.761946
A3QMC8	15	14	15	-0.156008	-0.340277	-0.240864	-0.0809987	-0.155102	-0.162339	-0.101247	-0.296428	-0.226755	0.00200909	1.29161e-06	-0.263936	-0.112751	-0.209986
A3QMD7	9	8	6	0.447308	0.765646	0.285161	0.415422	0.807856	0.41085	0.790983	1.14554	0.382965	0.000551716	1.07993e-07	0.906348	0.551238	0.359659
A4LBC3;A4LBC2	9	15	12	-0.0422241	0.16096	0.165159	0.325223	0.556128	0.149945	0.282158	0.404458	0.190602	0.0701558	2.05597e-05	0.373849	0.188386	0.168569
A4UVK2;J7SF86	10	9	9	-0.175301	-0.309409	0.0433931	-0.251386	0.170881	0.357345	-0.114567	0.505165	0.540296	0.165717	6.22899e-06	0.122212	-0.180418	0.313678
A4UZ35	4	5	4	-0.103934	-0.121082	0.0132614	0.0526854	-0.0634339	-0.171335	0.073416	0.182639	0.0110354	0.911933	3.17003e-05	-0.000625647	0.00738916	-0.0490127
A5HJZ7;N1NV19;Q18297	14	19	14	-0.180021	0.122067	0.268226	-0.215989	0.147442	0.318101	0.0580373	0.379273	0.27959	0.00481903	7.54663e-07	0.216261	-0.112657	0.288639
A5HU91	6	6	6	1.10154	2.09746	1.00694	1.62522	2.57106	0.965418	2.01584	2.62772	0.651609	4.21058e-05	3.48314e-09	2.43208	1.58087	0.874656
A5HU98;P91425	12	12	9	0.175941	0.0406008	-0.157626	0.25441	0.139061	-0.0994972	0.411502	0.355488	-0.0345186	0.00887432	1.34667e-06	0.178383	0.280618	-0.0972139
A5HWA4;Q9XW51	9	10	10	0.525953	0.604849	0.0344558	0.529885	0.705006	0.227895	0.659107	0.606562	0.0125627	1.07709e-05	2.24548e-09	0.638806	0.571649	0.0916378
A5HWA5;Q9U2F1	4	6	5	-0.253989	-0.572744	-0.342612	0.0970235	-0.145677	-0.192762	-0.430285	0.267609	0.28044	0.862713	4.13639e-05	-0.150271	-0.19575	-0.084978
A5HWA8;Q9U289;A5HWA6;Q9BIE8;A5HWA7	3	5	4	0.509964	0.687521	0.0803548	0.281597	0.0616314	-0.0508847	-0.143785	-0.217355	-0.0953168	0.674751	3.4439e-05	0.177266	0.215925	-0.0219489
A5JYS1;A5JYS0;G5ECE4	4	6	5	-0.274649	-0.12075	0.196624	0.148977	0.31045	0.166446	0.126675	0.32081	0.0856192	0.512906	5.59123e-05	0.17017	0.0003341	0.149563
A5JYT3	3	2	2	-0.166458	-1.45738	-1.15523	-0.830783	-1.2283	-0.611692	-0.876723	-1.33145	-0.314523	0.00415889	4.83292e-07	-1.33904	-0.624655	-0.693815
A5JYV2;O17616	6	9	8	-0.0816123	-1.71537	-1.67496	0.043869	-0.954196	-0.992986	0.307314	-1.27172	-1.46806	0.000197516	1.22238e-08	-1.31376	0.0898569	-1.37867
A5JYW3	3	4	4	0.433126	2.83511	2.3496	0.164036	2.81634	2.58597	0.590767	1.93423	1.52297	0.000100324	4.58091e-09	2.52856	0.395976	2.15285
A5JYW9;O01319	26	38	31	0.457692	0.95562	0.491044	0.608298	1.29663	0.726174	0.814692	1.27743	0.497853	8.35713e-05	1.23174e-08	1.17656	0.626894	0.57169
A5JYX4;A5JYX5	10	11	8	-0.454808	-0.159629	0.283553	-0.38405	-0.382446	-0.0583858	-0.764771	-0.626205	0.0407195	0.00702532	7.73023e-07	-0.389427	-0.534543	0.088629
A5JYX4;A5JYX5;A5JYX6	6	8	8	-0.517729	-0.233275	0.40549	-0.429964	-0.398569	0.00530443	-0.635336	-0.571919	0.124802	0.000920145	9.76924e-08	-0.401254	-0.527677	0.178532
A5JYX8;O18033	16	20	18	-0.00769785	-0.248231	-0.251204	0.0954966	-0.0546401	-0.1145	0.114441	0.0767215	-0.0651587	0.134346	1.94803e-05	-0.0753833	0.0674133	-0.143621
A5JYX9	12	16	14	1.29732	2.50791	1.02891	0.618827	2.93965	2.13676	1.67169	2.93528	1.29786	0.000265291	1.73319e-08	2.79428	1.19595	1.48784
A5PEY0	6	4	4	-1.10481	0.471129	1.7616	-0.57599	-0.459327	-0.0107584	-0.722859	0.53756	1.21762	0.0256997	1.81402e-07	0.183121	-0.801219	0.98949
A5Z2S3;O62263	9	6	13	0.125762	0.115238	-0.0817487	-0.182184	0.982449	0.947403	0.169728	0.529146	0.384546	0.224994	2.01054e-05	0.542277	0.0377688	0.416734
A5Z2S4;Q18696;B2D6K9	27	27	26	0.199802	0.528053	0.253627	0.199289	0.605881	0.374963	0.2684	0.405776	0.0924325	0.000844705	2.68314e-07	0.513237	0.222497	0.240341
A5Z2T6;Q18960	32	31	29	-0.0884809	0.189738	0.227253	0.086538	0.123238	0.0454761	-0.00206158	0.156973	0.0948186	0.037465	1.65288e-05	0.156649	-0.00133481	0.122516
A5Z2T7;Q23316	7	10	9	0.467494	0.761042	0.41204	0.326181	1.05337	0.665455	0.532303	1.01702	0.37159	0.00012168	2.5136e-08	0.943813	0.441993	0.483028
A5Z2T8;Q1NZ17;Q22015;Q1NZ18	7	10	10	-0.124394	-0.174854	0.0535087	-0.307953	-0.204704	0.19019	-0.320254	-0.41083	-0.0416705	0.00784256	1.58995e-06	-0.263462	-0.250867	0.0673429
A5Z2U6;P90758;Q9U3P0;A5Z2U5	8	11	10	0.0373843	0.203153	0.0882241	0.128535	0.311847	0.142258	-0.0938982	0.114543	0.160057	0.0337728	1.41354e-05	0.209847	0.024007	0.130179
A5Z2V1;Q8I4J5;Q9XVN9;A5Z2V0	9	12	14	-0.122739	0.183359	0.2384	0.132704	0.328942	0.208678	0.211498	0.427343	0.149313	0.0337255	1.23052e-05	0.313215	0.0738212	0.198797
A5Z2V7;Q95QM9;Q564V0	6	9	8	0.248965	0.450666	0.189861	0.346426	0.720659	0.242934	0.362455	0.468391	0.0483674	0.000674433	1.9942e-07	0.546572	0.319282	0.160388
A5Z2W3;H9G321	2	3	3	-0.163177	0.659951	0.949436	-0.00475306	0.497669	0.518525	-0.0809987	0.338132	0.477874	0.00103934	1.29842e-07	0.498584	-0.0829761	0.648612
A5Z2W6;K8FDY8;O46010	7	8	7	-0.173639	-0.141302	-0.0432045	-0.430606	-0.283981	0.0616314	-0.601221	-0.62798	0.0283443	0.0259908	4.07474e-06	-0.351088	-0.401822	0.0155904
A5Z2W7;O45637	2	3	4	0.434803	1.30782	0.825606	0.919834	1.48831	0.471449	0.882145	0.568388	-0.0114956	0.0231131	2.41354e-06	1.12151	0.745594	0.42852
A5Z2X2	5	4	5	-0.0797024	-0.489954	-0.573568	0.299427	-0.394953	-0.745625	0.329305	-0.305679	-0.486199	0.000459463	4.58961e-08	-0.396862	0.18301	-0.601797
A6PVA1	12	15	12	0.226172	0.177898	-0.0893626	0.38529	0.431151	0.0253532	0.447918	0.307323	-0.0508847	0.00115525	2.43667e-07	0.305457	0.353127	-0.038298
A7DT40	27	28	27	-0.323658	-0.782409	-0.47228	-0.265437	-0.848558	-0.626673	-0.393526	-0.574828	-0.246226	0.00062217	1.4324e-07	-0.735265	-0.32754	-0.448393
A7DT41	9	10	9	-0.252355	0.61373	0.692606	-0.250234	0.748554	0.878825	0.0540178	0.630573	0.354723	0.000431667	3.93461e-08	0.664285	-0.149524	0.642051
A7DT45	4	6	6	0.00374143	-0.344317	-0.351741	-0.0427844	-0.292664	-0.27965	0.0234164	-0.499068	-0.464982	0.00018969	4.35787e-08	-0.378683	-0.00520886	-0.365458
A7DT48	10	12	12	-0.0765591	-0.00273852	0.127384	-0.293724	-0.185042	0.169875	-0.14978	-0.0533894	0.138902	0.00419863	3.38183e-07	-0.08039	-0.173354	0.145387
A7DTF1;D3NQA3;Q9XWR1	14	16	15	-0.0810669	1.37904	1.5015	0.141207	1.60863	1.4616	0.11416	0.876506	0.548776	0.00191165	1.50408e-07	1.28806	0.0581002	1.17063
A7LPD6;Q22096	9	9	7	0.653968	2.2775	1.51914	0.278496	1.82521	1.4875	0.638973	1.57639	0.858986	0.000156897	1.32176e-08	1.89303	0.523812	1.28854
A7LPE4;P34609-2;P34609-3;P34609;C0P271;C7FZT6;S6EZN6;S6FWP6;S6F556;A7LPE3	5	7	7	-0.0519985	-0.136454	-0.0735461	-0.0205555	0.0107229	0.0140042	0.036955	0.347821	-0.0794293	0.715263	7.4664e-06	0.07403	-0.0118663	-0.0463237
A7LPE4;P34609-2;P34609-3;P34609;C0P271;C7FZT6;S6FN04;S6FD02;U4MKU8;S6FN08;S6FWP4;S6EZN6;S6FWP6;S6EZP3;S6F548	5	3	3	-0.0217995	0.165087	-0.069221	0.0757253	0.435602	0.287607	0.0687254	0.259962	-0.249142	0.139106	1.94766e-05	0.286884	0.0408837	-0.010252
A7LPE4;P34609-2;P34609-3;P34609;C0P271;S6FN04;S6FD02;U4MKU8;S6FN08;S6FWP4;S6EZP3	5	5	3	0.181763	-0.0017302	0.0145433	-0.0100637	0.0980113	0.0630323	-0.059909	0.405241	0.168179	0.472998	9.71557e-05	0.167174	0.0372634	0.0819184
A7LPE6;P34517;Q7JMU1	2	2	2	0.277718	0.639377	0.421902	0.228655	0.799094	0.598763	0.250303	0.200631	0.0880554	0.0567093	1.35369e-05	0.546367	0.252225	0.369573
A7LPE6;P34517;Q7JMU1;A7LPE5	18	20	19	0.025713	0.316079	0.246935	0.0833399	0.456207	0.428818	0.0775281	0.104248	0.00284491	0.103304	2.81377e-05	0.292178	0.0621937	0.226199
A7LPF3;Q20364	20	24	20	0.121989	0.20942	0.087672	0.17432	0.369334	0.114949	0.121283	0.322992	0.0966686	0.000244204	1.19533e-07	0.300582	0.139197	0.0997632
A7LPH1;Q17412	4	12	8	0.232159	0.107679	-0.0255958	0.444243	0.55277	0.0191996	0.164238	0.13295	-0.0161397	0.0646807	1.36498e-05	0.264466	0.280213	-0.00751197
A7LPI4;Q93616	4	5	4	0.52195	1.32173	0.888154	0.702656	1.61931	1.08293	0.843603	1.521	0.591506	3.44486e-05	4.55674e-09	1.48735	0.689403	0.854196
A7LPI7	2	2	2	0.306181	0.216485	-0.159048	0.00212232	0.236962	0.243771	0.260307	0.284361	-0.101583	0.119399	2.57607e-05	0.245936	0.189537	-0.00561994
A7LPJ5	6	8	6	-0.365245	0.446856	0.60073	-0.212134	0.490416	0.623287	-0.247198	0.495634	0.660292	2.56632e-08	2.30905e-12	0.477635	-0.274859	0.628103
A7WK39;Q9N426	8	6	8	-0.178874	-0.556748	-0.451277	-0.240742	-0.575022	-0.210389	-0.36261	-1.02991	-0.558611	0.00492399	1.09056e-06	-0.720561	-0.260742	-0.406759
A7WK41	4	4	6	-0.238787	-0.372674	-0.142413	-0.0387171	-0.553754	-0.281965	-0.234011	-0.324004	-0.0731347	0.00591554	1.91463e-06	-0.41681	-0.170505	-0.165838
A7WK48;U4PED2;A7WK47;U4PR86	7	7	6	0.679192	1.21207	0.301159	0.603556	1.33643	0.559579	0.958154	1.29488	0.375534	6.90113e-06	1.00038e-09	1.28112	0.746967	0.412091
A7WK48;U4PED2;A7WK47;U4PR86;U4PBH9;U4PR90;U4PB44;U4PLZ7	9	15	10	0.382965	0.808981	0.53597	0.441997	1.155	0.700533	0.711866	1.36699	0.486247	0.000436048	7.35386e-08	1.11032	0.512276	0.57425
A8DYS3;A8DYS1;A8DYS0;A7KQE6;A7KQE8;A7KQE7;A7KQE9;G5EF03	3	4	4	0.148625	-0.0531113	-0.161178	0.360296	0.414259	-0.0580394	0.27861	0.590734	0.134548	0.123732	1.79577e-05	0.317294	0.26251	-0.0282231
A8JJR1;Q1ZXS5	2	8	10	-0.0667092	0.692968	0.624343	0.220572	0.819165	0.558687	0.247406	0.606156	0.381799	0.000291943	6.37065e-08	0.706096	0.133756	0.52161
A8WFG1;Q09477;H2KZ28	3	3	3	0.201692	0.844743	0.765327	0.419343	1.34073	0.889169	0.639355	1.07534	0.291186	0.00262393	3.66548e-07	1.08694	0.42013	0.648561
A8WFI3;Q10023	3	2	3	-0.346475	0.0821406	0.363549	0.34639	0.294456	0.0550666	-0.196355	0.0864767	0.342708	0.305471	2.57545e-05	0.154358	-0.0654801	0.253775
A8WFJ8	6	8	6	-0.301588	-0.949386	-0.711935	-0.198494	-0.616452	-0.349479	-0.0575542	-0.101381	-0.147828	0.128481	1.94036e-05	-0.555739	-0.185879	-0.403081
A8WFJ8;H2KYH9	3	3	3	-0.170822	-0.936139	-0.893983	-0.0116388	-0.489543	-0.351854	-0.0447438	0.0421597	-0.15004	0.214319	2.20256e-05	-0.461174	-0.075735	-0.465293
A8WFK6	4	3	3	-1.31022	-2.8233	-1.38786	-0.579277	-2.32028	-1.66748	-1.70786	-3.1772	-1.49526	0.000115802	8.35969e-09	-2.77359	-1.19912	-1.51687
A8WHS3;E1B6T5	3	4	3	-0.462838	-1.09248	-0.635754	-0.564817	-0.676628	-0.390338	-0.574877	-0.707922	-0.184852	0.00191651	4.08167e-07	-0.825676	-0.534177	-0.403648
A8WHS3;Q19751	2	2	3	-0.174662	-0.542803	-0.183709	-0.428357	-0.445939	-0.145612	-0.215865	-0.557778	-0.174534	0.000212074	6.40514e-08	-0.515506	-0.272961	-0.167952
A8WHT1	9	10	8	-0.17031	0.184408	0.220589	-0.0261627	0.171604	0.0279103	0.0540178	0.327783	0.243301	0.0193857	4.20238e-06	0.227932	-0.0474848	0.163933
A8WIT0;H2L0B7	9	7	7	-0.352589	-0.251507	0.0550816	-0.237197	-0.328032	-0.349592	-0.0639171	-0.194339	-0.148739	0.151427	5.88679e-05	-0.257959	-0.217901	-0.14775
A9D0C6	4	5	4	-0.24123	-0.591871	-0.412727	-0.27011	-0.804838	-0.502076	-0.362666	-0.360477	-0.142283	0.0089907	2.1826e-06	-0.585729	-0.291336	-0.352362
A9D0C6;A9D0C3	12	17	10	-0.320311	-0.578987	-0.313884	-0.194465	-0.600555	-0.376957	-0.40719	-0.488823	-0.112633	0.000611164	2.07535e-07	-0.556122	-0.307322	-0.267825
A9D2X7;Q9BKU2	9	7	9	-0.177982	-0.523662	-0.368824	-0.0281448	-0.627513	-0.537346	-0.0452333	-0.316783	-0.20533	0.00340222	8.02489e-07	-0.48932	-0.0837865	-0.3705
A9D3J9	5	4	5	0.00921936	0.632405	0.565588	0.494627	0.783415	0.462058	0.177115	0.864399	0.681272	0.000953157	1.93533e-07	0.760073	0.226987	0.569639
A9D699;O44161	2	2	2	0.348491	0.297475	-0.100776	0.125903	0.31113	0.286234	0.452471	0.980113	0.474292	0.169902	2.59409e-05	0.529573	0.308955	0.219917
A9D7B8;O44769	3	6	7	0.522685	0.828665	0.433117	0.306377	0.91232	0.573617	0.482372	0.861631	0.302974	2.32551e-05	5.87625e-09	0.867539	0.437145	0.436569
A9D8E6;G4RT11;H2KYB5;G4RT06	2	2	2	0.252295	0.647072	0.333143	0.353312	0.88546	0.426393	0.482382	0.739914	0.165442	0.000185727	4.23739e-08	0.757482	0.362663	0.308326
A9QY30	6	10	6	0.0963601	0.483581	0.37647	0.150321	0.76675	0.513543	0.35999	0.48656	-0.109695	0.0392671	7.63057e-06	0.578964	0.202224	0.260106
A9UJN7	11	17	13	0.251264	0.604784	0.345399	0.361453	1.01045	0.499239	0.374225	1.13414	0.601201	0.000676408	1.20506e-07	0.916461	0.328981	0.481946
A9UJN7;Q18494	17	17	13	0.35875	0.971841	0.67152	0.494211	1.11823	0.574197	0.548217	1.14765	0.521359	1.22202e-06	2.18635e-10	1.07924	0.467059	0.589025
A9UJN7;Q18494;Q7YXB8;P91859;H2FLK1	4	2	2	0.203535	0.630673	0.26498	0.509738	0.575379	0.049651	0.485782	0.759185	0.191739	0.000490733	1.23484e-07	0.655079	0.399685	0.16879
A9UJN7;Q18494;Q7YXB8;P91859;Q7YXB9;H2FLK1	5	6	4	0.129418	0.258943	0.0674021	0.240503	0.620967	0.364088	0.27666	0.462296	0.127912	0.0162951	4.94581e-06	0.447402	0.215527	0.186467
A9Z1J8;P34258	9	8	9	0.000591626	0.487136	0.3574	0.165467	0.519631	0.304701	0.181558	0.243421	0.0280427	0.0200121	5.80294e-06	0.416729	0.115872	0.230048
B0M0L9;H2KYT6;Q9BIA9	15	15	11	0.156498	0.260947	0.0540927	-0.287354	-0.0567222	0.279231	-0.219835	-0.239154	-0.0848807	0.680522	9.52183e-06	-0.011643	-0.116897	0.0828144
B1GRK6;H2KYD9	8	11	13	0.918633	0.636907	-0.143785	1.40442	0.785726	-0.324004	1.20501	1.17884	0.000533896	9.53592e-05	6.59446e-09	0.867159	1.17602	-0.155752
B1GRL5	6	6	5	0.0737728	0.232735	0.369501	0.296811	0.38464	0.250921	0.43735	0.416134	0.0638012	0.0536	1.99252e-05	0.344503	0.269311	0.228074
B1PEX0;P24896;G4XR36	2	3	2	-0.256044	-0.607105	-0.591967	-0.0362571	-0.459222	-0.354734	-0.107085	-0.457857	-0.384989	0.000489293	1.41479e-07	-0.508061	-0.133129	-0.443897
B1Q237	9	15	15	-0.155879	-0.849919	-0.784253	-0.483983	-0.637749	-0.199625	-0.281194	-0.628214	-0.409798	0.00853581	1.82189e-06	-0.705294	-0.307019	-0.464559
B1Q250;H2KYQ0;H2L0C9;Q86S69;P91038	2	2	2	0.0586232	0.875487	0.796786	-0.592828	1.01958	1.64318	-0.641176	0.872631	1.44882	0.000393226	1.75813e-08	0.922566	-0.391794	1.29626
B1Q251	2	3	2	0.767609	1.24344	0.302075	0.625801	1.61072	0.984988	0.756441	1.96052	0.966151	0.000636148	5.69033e-08	1.60489	0.716617	0.751071
B1Q254;B1Q255	25	29	23	-0.430713	-0.479127	-0.0593553	-0.125916	-0.16543	-0.0246034	-0.495695	-0.633292	-0.255078	0.0441737	1.09616e-05	-0.425949	-0.350775	-0.113012
B1V898	3	5	3	-0.408603	-1.01443	-0.38659	-0.593115	-0.788602	-0.0962619	-0.835277	-0.923948	-0.193709	0.000225841	3.67835e-08	-0.908992	-0.612332	-0.22552
B1V898;Q2V071	6	7	7	-0.313188	-0.805086	-0.469261	-0.512075	-0.518132	0.0336434	-0.558121	-0.3789	-0.144177	0.0178961	3.75346e-06	-0.567373	-0.461128	-0.193265
B1V8A0;O61843;A5A8Q9;Q6TM46	14	15	13	0.125754	0.591679	0.367695	0.232566	0.628274	0.398265	0.275629	0.742362	0.376143	3.54195e-06	8.39691e-10	0.654105	0.211316	0.380701
B2D6K7;G5ED29;D4PH96	17	24	16	0.0238564	0.0214749	-0.0272956	0.1708	0.261206	0.13741	0.200382	0.434598	0.236792	0.254491	7.26676e-05	0.239093	0.131679	0.115636
B2D6K7;G5ED29;D4PH96;Q5FC83	12	13	12	-0.00547185	-0.0648829	-0.0567222	0.185507	0.199926	0.0302951	0.0842344	0.213261	0.138553	0.55584	0.000163949	0.116102	0.0880898	0.0373752
B2D6M2-2;B2D6M2	10	11	10	0.342269	0.778432	0.446757	0.502883	1.08665	0.559197	0.628185	0.911926	0.283773	0.00015362	3.56784e-08	0.925668	0.491112	0.429909
B2D6P1	4	5	4	-0.383552	-0.323485	-0.080453	-0.232845	-0.451435	-0.146329	-0.323428	-0.27262	-0.0518593	0.000394339	1.82747e-07	-0.34918	-0.313275	-0.0928806
B2FD96;B2FD95	3	6	5	0.00377759	-0.073409	-0.0370307	0.386035	0.293889	-0.0522768	0.386638	0.512452	-0.108089	0.141926	1.66485e-05	0.244311	0.258817	-0.065799
B3GWA1;B3GWA0	3	5	4	0.18101	0.67252	0.42746	0.493165	1.13468	0.594225	0.679434	1.22675	0.43952	0.00201365	3.4117e-07	1.01132	0.451203	0.487068
B3GWA1;Q8I7K5	6	6	3	0.253567	0.582112	0.314311	0.524977	1.10572	0.462744	0.558538	0.89175	0.100159	0.0026204	4.76179e-07	0.859861	0.445694	0.292405
B3GWA1;Q8I7K5;B3GWA0	8	9	6	0.216216	0.555958	0.260541	0.355285	0.957958	0.574799	0.529427	0.920816	0.320558	0.00192989	4.13071e-07	0.811578	0.366976	0.385299
B3GWA1;Q8I7K5;Q95QI9	8	7	7	0.221169	0.545972	0.286287	0.533326	1.02315	0.509368	0.708255	1.054	0.336792	0.00444102	8.58355e-07	0.874376	0.487583	0.377482
B3GWB8;Q21006-1;Q21006	2	4	4	0.265579	0.608265	0.325639	0.214123	0.554485	0.441301	0.260377	0.499993	0.151795	0.000207452	6.36536e-08	0.554248	0.246693	0.306245
B3GWB8;Q21006-1;Q21006;Q21006-2	4	11	11	0.0201868	0.678868	0.546867	0.268017	0.691662	0.479271	0.338871	0.440166	0.170979	0.00591867	1.4136e-06	0.603566	0.209025	0.399039
B3GWC0;Q19427	4	5	3	0.0632283	-0.268075	-0.385928	-0.0354832	-0.503552	-0.564427	0.406713	0.353155	-0.49211	0.0767785	4.96951e-06	-0.139491	0.144819	-0.480821
B3GWD5;O17610	9	11	9	-0.303459	-0.777283	-0.452701	-0.326767	-0.920751	-0.539233	-0.3421	-0.877823	-0.461633	9.07265e-08	1.8802e-11	-0.858619	-0.324109	-0.484522
B3WFT8	4	6	6	-0.067914	0.0367774	0.11288	-0.102994	0.0474577	0.181698	0.00897255	0.17132	0.0621886	0.0192289	4.92851e-06	0.0851849	-0.0539785	0.118922
B3WFW9;C7FZU5	6	7	7	0.277997	0.06191	-0.121811	0.245951	0.223997	0.0652948	0.17927	0.238987	-0.0507455	0.00462395	1.33461e-06	0.174965	0.234406	-0.0357539
B3WFZ3;B3WFZ4	7	7	8	-0.123004	-0.5655	-0.415326	0.0950651	-0.397912	-0.53665	-0.180275	-0.346645	-0.216113	0.00481812	1.25049e-06	-0.436686	-0.0694047	-0.389363
B5BM32;Q9XVS7	24	29	21	0.339418	0.850949	0.477683	0.473891	1.06266	0.531198	0.558814	0.988132	0.347858	9.39784e-06	1.90955e-09	0.967246	0.457374	0.452246
B5QSI7;G5EEN4	2	2	2	-0.00331439	0.117944	0.104356	-0.0533199	0.131258	0.265041	-0.185613	0.00605759	0.169745	0.0104772	1.9337e-06	0.0850865	-0.0807491	0.179714
B5QSI7;G5EEN4;F9UKV1	5	7	5	-0.266936	-0.165623	0.109514	-0.197803	-0.0653655	0.140611	-0.268375	-0.203326	0.0615185	6.47829e-05	1.27127e-08	-0.144772	-0.244371	0.103881
B5WWL2	4	3	4	-0.0176084	0.327892	0.337439	0.200573	0.255159	-0.0250359	0.286955	0.552537	0.249805	0.0725504	2.00125e-05	0.378529	0.15664	0.187403
B5WWL2;U4PBM5	6	6	5	0.0433931	0.30381	0.229704	0.237047	0.434851	0.0836915	0.289651	0.561239	0.21296	0.00504976	1.69705e-06	0.4333	0.19003	0.175452
B6VQ41;Q21020	12	15	8	-0.179384	-0.415488	-0.195789	-0.140844	-0.405176	-0.242816	0.0375028	-0.0683269	-0.135535	0.068625	2.58928e-05	-0.29633	-0.0942416	-0.19138
B6VQ55;B6VQ56	6	6	7	-0.804054	-1.82183	-0.95114	-0.304511	-1.63045	-0.70832	-1.00755	-1.72984	-0.859095	4.04614e-05	4.47905e-09	-1.72737	-0.705373	-0.839518
B6VQ78;Q17645	9	11	13	-0.236829	1.21197	1.37891	-0.714927	1.71425	2.4351	-0.39835	1.26417	1.62968	8.17225e-05	2.79591e-09	1.3968	-0.450036	1.81456
B7FAS0	11	16	14	0.486287	0.936331	0.252303	0.665375	1.52516	0.865148	0.744342	1.60564	0.61288	0.00118175	1.44037e-07	1.35571	0.632001	0.576777
B7FAS0;B7FAS1	7	6	10	0.636907	1.17035	0.34638	1.00419	1.7665	0.726377	1.25223	2.28251	0.879117	0.00190507	1.48139e-07	1.73979	0.964441	0.650625
B7WN58;B1Q240	3	4	4	-0.239642	-0.051024	0.427013	0.0401705	0.213211	-0.088413	-0.191373	-0.360252	-0.222805	0.825567	2.73161e-05	-0.0660215	-0.130282	0.0385986
B7WN70;Q09356	3	5	3	-0.106214	-0.502432	-0.310573	0.0258672	0.0474875	-0.0499095	0.0585781	0.381404	-0.1644	0.778407	3.0111e-05	-0.0245136	-0.00725632	-0.174961
B7WN71;Q09348	5	10	9	0.0681506	1.64386	1.59916	0.265119	1.64178	1.33406	0.221177	0.993379	0.611314	0.0012867	1.1537e-07	1.42634	0.184816	1.18151
B7WN85;B7WN84;B7WN86	5	9	6	-0.0561673	0.248931	0.277254	-0.092681	0.277132	0.276931	-0.052555	0.300981	0.26993	1.0344e-08	2.81211e-12	0.275681	-0.0671345	0.274705
B7WN91;Q21524	2	3	3	0.0950497	-0.142609	-0.00733905	0.266038	0.220127	-0.0180644	0.172465	-0.166008	-0.467905	0.203392	1.1511e-06	-0.029497	0.177851	-0.164436
B7WN92;Q22467	10	13	12	-0.285284	-0.730705	-0.406482	-0.510608	-0.611267	-0.151339	-0.475707	-0.915559	-0.488412	0.000859002	1.87391e-07	-0.75251	-0.423866	-0.348745
B7WNA1;O17860	2	3	5	-0.297778	-0.266157	0.530145	-0.608715	1.12337	1.73006	-0.395392	0.484409	0.844769	0.0265624	8.54708e-07	0.447208	-0.433962	1.03499
B7WNB3;O18202	4	6	6	1.52143	3.89272	2.25223	0.971459	2.63514	1.44414	1.56303	3.19363	1.40411	0.00012026	6.85717e-09	3.2405	1.35197	1.70016
B7WNB4	4	5	4	0.159621	0.104263	-0.0240359	0.478025	0.696962	0.115019	0.408876	0.470889	0.183523	0.0573656	1.21149e-05	0.424038	0.348841	0.0915022
B9WRT8;Q4JFB7;O02289	5	5	4	-0.234011	-0.534161	-0.292428	-0.318172	-0.713036	-0.240742	-0.534161	-0.271665	0.181542	0.0395677	7.43558e-06	-0.506287	-0.362115	-0.117209
B9WRU1	9	11	9	0.314123	0.532387	0.253103	0.517792	0.986902	0.416519	0.717987	0.84696	0.253507	0.00200154	4.44751e-07	0.78875	0.516634	0.30771
B9ZSG9	9	15	12	0.430159	1.22553	0.855014	1.03944	1.74046	0.788091	1.12406	1.62865	0.583852	0.00045071	5.17652e-08	1.53155	0.864555	0.742319
C0P270;C0P268	5	2	3	0.130508	0.374393	0.286515	0.00854437	0.0863389	0.0799278	0.0443301	-0.0182069	0.0269104	0.498766	0.00012929	0.147508	0.0611273	0.131118
C0P278	11	11	10	-0.25181	-0.594357	-0.406428	-0.0395596	-0.52672	-0.478817	-0.374622	-0.711671	-0.484293	0.000328079	8.56366e-08	-0.610916	-0.221997	-0.456512
C0P283;Q10658;G5EGP9	5	4	5	-0.0608083	0.167037	0.262581	0.268834	0.512905	0.384584	0.389035	0.486044	0.234992	0.0742679	2.29312e-05	0.388662	0.19902	0.294052
C0P287	7	6	7	0.166227	-0.00374614	-0.151209	0.0586533	0.193371	0.307644	0.027322	0.274756	0.118727	0.625307	0.000128601	0.154794	0.0840676	0.0917206
C0VXV6	5	6	5	0.344566	-0.758772	-0.889707	0.51201	-0.462366	-0.873734	0.352124	-0.445303	-0.795102	1.7546e-06	9.87357e-11	-0.555481	0.4029	-0.852848
C0Z1Y2	2	4	3	-0.0618108	-0.625878	-0.773574	0.134778	-0.310456	-0.416083	-0.12148	-0.926645	-0.242145	0.0153676	1.86906e-06	-0.620993	-0.0161708	-0.477268
C0Z1Y6	6	7	6	-0.768502	-0.323601	0.481082	-0.829119	-0.499884	0.323263	-1.20989	-0.901726	0.313943	0.000164215	8.69325e-09	-0.57507	-0.935837	0.372763
C0Z1Y7	3	4	4	-0.103249	0.000974148	0.0818351	0.241791	0.492342	0.298149	0.17301	0.523784	0.109452	0.222008	4.05305e-05	0.339034	0.103851	0.163146
C0Z1Y9	8	8	8	0.32348	0.370564	0.0487255	0.293014	0.377576	0.176194	0.277936	0.439099	0.128779	7.02513e-06	2.9394e-09	0.395746	0.298143	0.117899
C0Z3L6	2	2	2	-0.219711	-0.667211	-0.523361	0.165693	-0.228726	-0.418999	0.0902576	-0.257011	-0.37629	0.0151065	2.46319e-06	-0.384316	0.0120801	-0.43955
C0Z3L6;P90976	4	6	5	-0.124262	-0.788811	-0.651224	0.0706635	-0.280244	-0.378512	0.121691	-0.284336	-0.439198	0.0100149	1.49916e-06	-0.45113	0.0226974	-0.489644
C0Z3M2;Q9U226	2	4	4	0.183507	-0.0941009	-0.101785	0.16724	0.291583	0.0846474	0.460419	0.623287	0.188702	0.320048	4.90262e-05	0.27359	0.270389	0.0571882
C1P629;I7KSC2;Q18937;C6KRJ2	6	7	7	0.314652	0.566635	0.375787	0.486914	0.9703	0.572244	0.556627	0.856633	0.287378	0.00096709	2.43381e-07	0.797856	0.452731	0.411803
C1P629;Q18937;C6KRJ2	5	3	4	0.337594	0.783378	0.465201	0.377107	1.18597	0.772431	0.628876	0.953369	0.318587	0.000969776	1.82075e-07	0.974238	0.447859	0.51874
C1P633;C6KRJ8;C1P634;C1P635;D3YT29	12	17	18	0.265119	0.831076	0.396062	0.357428	0.856345	0.454931	0.648994	0.889102	0.269738	0.00010947	2.44181e-08	0.858841	0.423847	0.373577
C1P633;C6KRJ8;C1P634;D3YT29	2	4	5	0.438513	0.83533	0.462068	0.144552	0.372384	0.577885	0.26993	0.581821	0.27275	0.0092432	2.37077e-06	0.596511	0.284332	0.437568
C1P636;Q27481	7	5	5	0.499259	0.787119	0.353782	0.653854	0.944638	0.28023	0.519042	0.733339	0.162154	1.2356e-05	2.47664e-09	0.821699	0.557385	0.265388
C2BR91	8	8	6	-1.2475	-3.24563	-2.34204	-1.35507	-2.75069	-1.73431	-1.00992	-2.97334	-1.91219	1.07466e-06	7.48303e-11	-2.98989	-1.20417	-1.99618
C5NU64;H2KZX8	13	14	13	0.0542949	0.312688	0.32858	0.0248835	0.345134	0.234397	0.122986	0.383144	0.271409	1.13106e-05	4.46613e-09	0.346989	0.0673882	0.278129
C6KRG1;H2KZY6	11	13	11	0.139188	0.00775364	-0.228357	0.0460569	-0.0807941	-0.176067	0.129087	-0.318114	-0.391878	0.0122012	1.84672e-06	-0.130385	0.104777	-0.265434
C6KRJ1	10	12	11	0.540747	2.10439	1.51542	0.465799	1.99677	1.54195	0.560111	1.84783	1.34198	1.25772e-08	9.74513e-13	1.983	0.522219	1.46645
C6KRL2	6	6	5	-0.783666	-0.760221	0.0557412	-1.35519	-1.67591	-0.356651	-1.69013	-2.10049	-0.516217	0.00695098	5.00201e-07	-1.51221	-1.27633	-0.272376
C6KRN1;Q1ZXT4;Q1ZXT3;C6KRN2	2	6	2	0.182974	-0.013498	-0.255803	0.281439	-0.124857	-0.439038	-0.0103502	-0.244522	-0.345964	0.00236115	2.48839e-07	-0.127626	0.151354	-0.346935
C6KRP0;G5EBZ8	10	7	9	0.100136	0.0728924	0.00337986	-0.00934717	0.397391	0.281527	0.307742	0.542238	0.254169	0.169435	4.17084e-05	0.337507	0.132844	0.179692
C6KRP5;O62133;C6KRP6;M1ZJZ0;M1ZJU1	6	6	6	-0.00206158	1.42876	1.33292	-0.364684	0.312877	0.866344	-0.529221	-1.16157	-0.525067	0.647942	5.10841e-06	0.193357	-0.298656	0.558065
C7GIK1	3	3	3	0.57055	1.73406	1.06635	0.723491	1.57813	0.872737	0.552167	1.1637	0.52532	0.000164138	1.99027e-08	1.49197	0.615403	0.821469
C7GIK1;H2L0B2	3	4	2	0.718782	1.49736	0.822529	0.705782	1.7426	0.985645	1.04717	2.00425	0.853293	1.02773e-05	1.13047e-09	1.74807	0.823913	0.887155
C7IVR5;C7IVR4;C7IVR6	5	5	7	0.374337	0.522654	0.149073	0.536461	0.988762	0.531531	0.734611	1.3965	0.505287	0.0118436	1.82927e-06	0.969305	0.54847	0.395297
C7IVS5;C7IVS6	13	26	26	0.262789	0.360898	0.065491	0.281684	0.766014	0.388091	0.479522	0.87929	0.247311	0.0083992	1.87369e-06	0.668734	0.341332	0.233631
C8JQQ9;P46551;C8JQR0	8	15	16	0.173995	0.242388	-0.0296296	0.38562	0.447013	0.130097	0.41325	0.522675	-0.00216242	0.0033074	8.34386e-07	0.404025	0.324288	0.0327683
D0VWL6;D0VWL7	5	10	7	0.0837068	0.386006	0.591212	0.121463	0.386223	0.198088	0.310862	0.350375	0.00937909	0.100255	3.22579e-05	0.374202	0.172011	0.266226
D0VWL6;D0VWL7;D0VWL8;H2B4M5;H2B4M7;H2B4M9	6	6	5	-0.0332292	0.198841	0.21932	0.0146016	0.378963	0.27652	0.170426	0.401864	0.109826	0.00704294	2.48372e-06	0.326556	0.0505996	0.201889
D0VWL6;H2B4M5	2	4	2	0.1551	0.0580674	-0.160017	0.0293672	0.184474	0.267878	0.299329	0.40463	0.10583	0.388364	8.21065e-05	0.215724	0.161266	0.0712307
D0VWL6;Q18109	8	10	9	0.0974556	0.227413	0.164133	0.036955	0.389961	0.384678	0.2396	0.448036	0.230871	0.00893997	3.19636e-06	0.355137	0.12467	0.259894
D0VWL6;Q18109;H2B4M5	2	2	2	-0.00625493	0.220639	0.321189	-0.0868517	0.312724	0.4875	0.159509	0.489625	0.392876	0.00207828	5.14179e-07	0.340996	0.022134	0.400522
D0Z5P0	23	19	24	-0.184598	-0.736475	-0.634036	-0.0892947	-0.596935	-0.525267	-0.1137	-0.542407	-0.397146	3.35394e-05	7.42739e-09	-0.625272	-0.129198	-0.518816
D3DEL7;Q9U308-2;Q9U308;D3DEL8	17	20	21	0.15311	0.43152	0.246464	0.0901424	0.570314	0.506127	0.316205	0.565972	0.202157	0.00222834	6.28276e-07	0.522602	0.186486	0.318249
D3KFS6;Q20331	13	12	12	0.5814	1.5576	1.04494	0.539247	1.7868	1.38359	1.07677	1.4812	0.3698	0.00157922	1.72392e-07	1.60853	0.732471	0.932775
D3KFW7;G5EFA4;H9G330;H9G329;G5EG63;G5EBW1;H9G328;H9G331	11	10	11	-0.138683	0.114957	0.0775205	0.101846	0.0130722	-0.108089	-0.0250288	-0.299948	-0.371949	0.774856	6.7976e-05	-0.0573064	-0.0206221	-0.134173
D3NQ92	5	7	3	1.83192	3.69244	1.75429	2.2525	3.46035	1.42059	2.12888	3.05601	0.893477	4.08168e-06	2.29015e-10	3.40293	2.0711	1.35612
D3NQB9;Q86DA8	2	6	4	0.650465	1.40063	0.71358	0.580094	1.51705	0.965277	0.681932	1.66168	0.372244	2.69661e-05	3.40497e-09	1.52645	0.637497	0.6837
D3YT37;D3YT36;Q23539	16	21	16	-0.46874	-0.281431	0.174801	-0.28155	-0.377735	-0.016211	-0.792189	-0.611739	0.125589	0.00385847	4.75292e-07	-0.423635	-0.51416	0.094726
D3YT50;Q21921	9	14	10	0.40255	0.998443	0.586514	0.705147	1.51874	0.944194	0.615707	1.13048	0.416905	0.000714153	1.18014e-07	1.21589	0.574468	0.649204
D3YT53;Q19370	6	9	8	0.128424	1.19555	1.0407	0.341464	1.23416	0.970922	0.245951	1.08036	0.88694	1.76053e-07	2.34167e-11	1.17002	0.238613	0.966189
D3YT53;Q19370;D3YT54	12	16	13	0.12762	0.726639	0.566036	0.333807	1.02274	0.624288	0.1446	0.592702	0.423526	0.000446201	9.71496e-08	0.780694	0.202009	0.53795
D3YT72;O45227	2	2	3	0.621333	1.38357	0.77327	1.19633	1.87588	0.696915	1.70472	2.28976	0.568152	0.00138271	1.23826e-07	1.84974	1.17413	0.679446
D5MCN2	17	14	11	-0.188528	-0.6124	-0.464668	0.0301036	-0.594835	-0.534609	-0.294253	-0.428196	-0.125916	0.00818643	1.93953e-06	-0.545144	-0.150892	-0.375064
D5MCN8;H2KZC9	7	10	8	0.188307	0.678476	0.257787	0.453854	1.1289	0.66943	0.431695	1.18797	0.467234	0.00135803	2.28253e-07	0.998448	0.357952	0.464817
D5MCR4;Q7JMB8;D5MCR3;D5MCQ1;D5MCQ7;D5MCQ4;D5MCR5;D5MCQ8	3	3	4	0.514429	1.53255	1.02875	0.386185	2.40312	1.94555	0.663991	2.06443	1.38176	0.000280607	2.16075e-08	2.00004	0.521535	1.45202
D5MNM9	3	4	4	-0.379621	-0.961846	-0.554687	-0.158337	-0.63264	-0.535406	-0.366924	-0.741057	-0.556405	9.78062e-05	2.15136e-08	-0.778514	-0.301627	-0.548833
D5SGZ9	5	4	3	0.142083	-0.131194	-0.449852	-0.0578315	-0.0415234	-0.269751	0.476679	0.346867	-0.212258	0.0695246	8.84804e-07	0.0580496	0.186977	-0.31062
D6R8W9;J7S122	28	48	35	-0.122076	0.176348	0.296474	0.0575043	0.372001	0.241432	0.0635599	0.296261	0.232277	0.0018257	5.2581e-07	0.281537	-0.000337371	0.256728
D6RYE0	2	2	2	0.0410312	-0.557484	-0.608998	-0.139339	-0.471968	-0.179511	-0.177663	-0.41354	-0.214436	0.00960498	2.16754e-06	-0.480997	-0.09199	-0.334315
D7SFI3	16	15	12	-0.163434	0.416914	0.581324	-0.0448837	0.501688	0.566827	-0.141433	0.29442	0.332426	9.1485e-05	1.21852e-08	0.404341	-0.116584	0.493526
D7SFJ4;H2KYV1	4	8	6	-0.103397	-0.437015	-0.368377	-0.0624671	-0.327457	-0.350441	-0.189793	-0.39435	-0.275365	3.49621e-05	1.37553e-08	-0.386274	-0.118552	-0.331394
D7SFK2	18	25	23	-0.250234	-0.596554	-0.383995	-0.217665	-0.662479	-0.449112	-0.481919	-0.340334	0.0639746	0.0390903	8.90705e-06	-0.533122	-0.316606	-0.256377
D7SFM3;K8ESF3;G5EGU3;K8ES81;G5EGP0;K8F7U3;G5EBH5;K8ERR8;L8E6K3;Q21789	4	5	6	0.0944565	0.954459	0.793995	-0.10083	1.22518	1.11968	0.76415	1.45407	0.589876	0.00359974	3.70107e-07	1.21124	0.252592	0.834518
D7SFP5;O02335;C6KRN3	5	6	4	0.411445	0.433117	-0.162146	0.0862623	0.285601	0.157431	0.0890371	0.262538	0.13976	0.0686475	1.65496e-05	0.327085	0.195581	0.0450154
D7SFQ2	4	3	3	0.324871	1.97228	1.46273	-0.121208	1.62743	1.77979	0.195847	1.34039	1.18991	4.57499e-05	2.80473e-09	1.6467	0.13317	1.47748
D9N120;P91085;Q21770	9	7	6	-0.0326651	-0.322159	-0.267356	-0.176961	-0.399937	-0.225398	-0.0978804	0.145007	0.206287	0.71704	7.80017e-05	-0.192363	-0.102502	-0.0954891
D9N120;Q21770	3	3	3	0.0123881	-0.269273	-0.370053	0.160766	-0.387693	-0.42417	0.0329938	0.16196	-0.0471195	0.156105	1.82142e-05	-0.165002	0.0687159	-0.280447
D9N122;Q9BIF4	14	19	15	0.119424	0.370788	0.218959	0.19503	0.446453	0.28143	0.230914	0.423778	0.152997	4.06988e-05	1.74523e-08	0.413673	0.181789	0.217796
D9N129;Q17818	7	5	7	0.29511	0.501239	0.107617	0.38023	0.678753	0.183941	0.441233	0.670337	0.226873	2.49009e-05	6.4936e-09	0.616776	0.372191	0.17281
D9N139;D7SFN6;D9N138;Q18874	4	6	5	-0.106214	0.20156	0.325196	-0.12446	0.308323	0.430373	-0.0608775	0.354151	0.30952	1.58795e-05	3.01581e-09	0.288011	-0.0971841	0.35503
D9PTN5;Q9U3I3;D9PTN4;Q8MQ67;G5EF12	12	16	16	0.50271	1.28711	0.420781	0.434013	2.24202	1.49468	0.923988	1.70327	1.04967	0.00348252	3.45392e-07	1.74413	0.620237	0.988375
D9PTN8;B7FAR9;Q8I4D3	5	6	4	-0.0142839	0.756855	0.761543	0.100051	0.590691	0.590864	0.0897202	0.647332	0.549124	5.84351e-06	1.0411e-09	0.664959	0.0584958	0.633844
D9PTN8;B7FAR9;Q8I4D3;Q9XWX8	9	9	9	0.0476813	0.754285	0.647784	-0.0490731	0.534266	0.567661	0.0951576	0.699583	0.53126	5.08924e-06	8.69118e-10	0.662711	0.0312553	0.582235
D9PTP5	6	4	4	0.0884158	0.313988	0.224545	-0.0935602	0.235289	0.298087	0.173157	0.407498	0.145948	0.00800502	3.05095e-06	0.318925	0.0560041	0.22286
D9PTP5;D9PTP6	2	2	2	0.211615	0.325377	0.0402595	0.0776347	0.279144	0.148569	0.0671073	0.471709	0.16196	0.0019483	7.77143e-07	0.358743	0.118786	0.116929
D9PTP5;D9PTP6;D9PTP7	13	17	12	0.0582176	0.293271	0.264201	-0.0328061	0.247577	0.288153	0.0580223	0.411982	0.308448	8.20151e-05	2.83487e-08	0.31761	0.0278113	0.286934
D9PTP5;D9PTP6;D9PTP7;D9PTP8	5	5	5	-0.0419438	0.182213	0.251281	-0.00861596	0.21378	0.22635	0.0156002	0.28517	0.189828	2.07184e-05	8.41364e-09	0.227054	-0.0116532	0.222486
E0AHA7	4	3	2	-0.307312	0.74773	0.700404	-0.125254	0.636212	0.77083	0.0750184	0.767388	0.351755	0.000264297	2.50886e-08	0.71711	-0.119183	0.607663
E0R7L2	6	5	5	0.0429843	0.203269	0.141247	0.102682	0.294597	0.211465	-0.167743	-0.103263	0.0291169	0.447263	7.02976e-05	0.131535	-0.00735894	0.127276
E0R7L2;E0R7L3	7	7	6	0.147929	0.111703	0.0220314	0.179531	0.177392	-0.0771746	0.0716031	0.150217	0.00700685	0.0021541	1.17822e-06	0.146437	0.133021	-0.0160455
E1B6Q6	3	4	3	0.461502	1.22014	0.663488	0.749984	1.49675	0.779398	0.815225	1.28479	0.441536	3.18616e-05	4.61357e-09	1.3339	0.67557	0.628141
E1B6R3;P34445;D1MN62;P34445-2	3	4	2	0.251161	0.342735	-0.00762609	0.446934	-0.0220482	-0.307662	0.177115	0.142401	-0.0766959	0.0274616	2.8968e-06	0.154363	0.291737	-0.130661
E1B6R3;P34445;D1MN62;P34445-2;E1B6R4	5	5	3	0.045223	-0.128953	-0.0275787	0.333207	0.247902	-0.0538064	0.213805	0.0801642	-0.0213376	0.165071	2.58644e-05	0.0663711	0.197412	-0.0342409
E1B6R3;P34445;D1MN62;P34445-2;E1B6R4;E1B6R5	5	7	3	0.246139	0.184605	-0.0430645	0.212175	0.171385	-0.0756695	0.162024	0.163575	-0.0978804	2.4483e-06	7.69324e-10	0.173188	0.206779	-0.0722048
E1B6R8	4	3	2	-0.0204844	-0.394843	-0.22404	0.0182496	-0.0906502	-0.0056012	0.00694161	0.0875034	-0.0277203	0.57253	8.04304e-05	-0.132663	0.00156893	-0.0857872
E1B6T7	3	4	4	-0.00621902	-0.251507	-0.37401	0.498444	0.400225	-0.299596	0.988132	0.700533	-0.155684	0.114663	3.91174e-06	0.283084	0.493452	-0.27643
E1B6U2;P90754-2;P90754;B5BM33	16	13	10	0.243054	0.417396	0.220564	0.358371	0.433253	0.229881	0.461988	0.597496	0.171198	0.000297585	1.08222e-07	0.482715	0.354471	0.207214
E1B6W2	4	3	5	0.088132	0.275393	0.0939483	-0.0380147	0.196244	0.32534	0.0781752	0.485115	0.298903	0.0152902	4.80689e-06	0.318918	0.0427642	0.239397
E1B6W2;Q9XTU2	20	15	16	-0.0182069	0.146978	0.117537	-0.0889557	0.22329	0.266958	-0.00230647	0.260895	0.198858	0.000666085	2.28282e-07	0.210388	-0.0364897	0.194451
E2JL04;E2JL03	3	3	2	-0.114167	-0.518233	-0.381726	-0.066537	-0.172488	-0.0943712	-0.00339355	-0.278877	-0.32809	0.0291758	9.88921e-06	-0.323199	-0.0613659	-0.268062
E2JL04;Q7Z261	16	19	19	0.113107	-0.00507656	-0.0378742	0.516759	0.615729	0.0156513	0.460201	0.481787	0.00940087	0.0718148	1.13859e-05	0.364147	0.363356	-0.00427401
E5QCF5;P91040	7	9	8	0.209837	0.46918	0.246866	0.209795	0.618141	0.389111	0.344557	0.765155	0.393615	0.000306584	9.33008e-08	0.617492	0.25473	0.343197
E5QCF6;P34558;E5QCF8	7	5	6	0.170394	0.222919	-0.031254	0.136585	0.308519	0.378776	0.227996	0.404038	0.223744	0.0609851	2.39899e-05	0.311826	0.178325	0.190422
E5QCF6;P34558;E5QCF8;E5QCF7	4	5	3	0.320765	0.289078	0.0512048	0.142361	0.369669	0.333525	0.378457	0.597431	0.17767	0.018333	6.40084e-06	0.418726	0.280528	0.187467
E5QCG5;E5QCG6;Q17410	2	3	2	0.204649	0.953411	0.820158	0.364645	1.13597	0.795934	0.484954	1.1942	0.721706	3.87234e-06	6.68312e-10	1.09452	0.351416	0.779266
E5QCI4;E5QCI3	5	6	6	-0.01156	0.0422191	0.183024	0.185031	0.0325953	0.125762	0.348574	0.279669	0.000447305	0.426214	0.000121272	0.118161	0.174015	0.103078
E7FM69;Q966P1	6	7	5	-0.08882	-0.523361	-0.192194	0.0828051	-0.217231	-0.424868	-0.0213376	-0.503654	-0.615228	0.00811511	1.37128e-06	-0.414749	-0.00911752	-0.410763
E9P860	4	5	4	0.097008	0.0747373	-0.0382184	-0.0984196	-0.0978804	0.0516234	-0.0367495	-0.0628125	-0.0604625	0.97083	8.12478e-05	-0.0286519	-0.0127203	-0.0156858
E9P860;Q23388	17	24	23	0.0134362	-0.119821	-0.257312	0.0477857	0.0358602	-0.164014	0.210613	0.19957	-0.129151	0.0474751	1.87738e-06	0.0385364	0.0906116	-0.183492
E9P883;G5ECN9;Q18772	5	3	5	-0.283448	-1.03861	-0.541416	-0.178492	-0.466862	-0.230387	-0.0464212	0.0474577	-0.0661236	0.323947	3.95756e-05	-0.486005	-0.169453	-0.279309
E9RKC7	21	21	21	0.296102	0.235569	-0.059909	0.389924	0.503732	0.119604	0.466496	0.703783	0.186656	0.00800549	1.73656e-06	0.481028	0.384174	0.0821171
F0IWS9	5	5	3	0.183638	0.362473	0.275437	-0.0350045	0.192101	0.307466	0.154554	0.402636	0.274276	0.00407997	1.71144e-06	0.31907	0.101062	0.285726
F3Y5P8;G5EEZ5	2	3	3	0.560005	2.37565	1.78483	0.252784	2.55576	2.42663	0.639894	1.74391	1.02224	0.00061963	4.44322e-08	2.2251	0.484228	1.74457
F3Y5Q2;Q9U2B0;S6FWQ3	3	7	5	0.328299	0.579124	0.184548	0.548185	0.962477	0.401054	0.354372	1.27164	0.599331	0.00442143	6.86078e-07	0.937746	0.410285	0.394977
F3Y5Q7	5	5	5	-0.525267	-1.43717	-0.88495	-0.309525	-1.60947	-1.32412	-0.54745	-1.46344	-0.903077	8.36135e-06	1.03196e-09	-1.50336	-0.460747	-1.03738
F3Y5Q7;F3Y5Q3	5	6	6	-0.0472592	-0.565256	-0.34551	0.176251	-0.597698	-0.587557	-0.133235	-0.347382	-0.246043	0.00325544	5.60612e-07	-0.503445	-0.00141441	-0.393037
F3Y5Q7;F3Y5Q3;Q9XXC7	2	2	3	-0.411209	-1.15979	-0.802772	0.125652	-1.1107	-1.01977	-0.129942	-0.751592	-0.668482	0.000489363	5.90021e-08	-1.00736	-0.1385	-0.830343
F3Y5Q7;F3Y5Q3;Q9XXC7;F3Y5Q4	6	9	7	-0.239826	-0.675319	-0.389622	0.194278	-0.470927	-0.502229	-0.0354691	-0.140844	0.0414542	0.129732	1.72296e-05	-0.42903	-0.0270055	-0.283465
F3Y5Q7;F3Y5Q3;Q9XXC7;F3Y5Q4;F3Y5Q5	5	7	5	0.0679918	-0.585924	-0.586741	0.149217	-0.498761	-0.799253	-0.173319	-0.708143	-0.539481	0.000154205	2.31908e-08	-0.59761	0.0146297	-0.641825
F3Y5S2;Q5ZEP9	3	5	3	0.0815985	0.848998	0.748747	0.529802	0.757599	0.174556	0.596721	0.043869	-0.790438	0.443338	2.47867e-05	0.550155	0.402707	0.0442884
F5GU60;H2KZS0	10	12	10	-0.602029	-1.67911	-1.19698	-0.305095	-1.20708	-0.870306	-1.07108	-1.85511	-0.80062	0.000802237	1.01325e-07	-1.58043	-0.6594	-0.95597
F5GUA7;Q27533;D3YT44	5	4	5	0.0276308	0.109499	-0.0501882	0.142998	0.645954	0.474352	0.250818	0.639198	0.237439	0.125664	2.0289e-05	0.464883	0.140482	0.220534
F5GUD3;G5EG27	9	10	9	-0.0604625	-0.387032	-0.455386	0.200084	-0.792022	-0.873971	-0.0908534	-0.602077	-0.519039	0.00201467	2.94571e-07	-0.59371	0.016256	-0.616132
F5GUG6;F5GUH2;F5GUG7;F5GUG8;F5GUH0;F5GUG9	6	5	3	-0.0900404	0.342141	0.468391	0.264486	0.47305	0.37545	0.284019	0.465998	0.211648	0.0139063	3.80623e-06	0.427063	0.152822	0.35183
F5GUG6;F5GUH2;F5GUG7;F5GUG8;F5GUH1	3	5	4	0.136299	0.454951	0.287184	0.277289	0.610543	0.189861	0.345711	0.471449	0.16835	0.000261574	9.5443e-08	0.512314	0.2531	0.215132
F5GUG6;F5GUH2;F5GUG7;F5GUH1	3	2	5	0.193115	0.620102	0.374617	0.194501	0.60072	0.485711	0.174247	0.613211	0.318362	7.28779e-07	2.16606e-10	0.611344	0.187288	0.392897
F5GUI0;O17883	15	20	17	0.0869976	0.702867	0.566165	-0.137897	0.281123	0.454387	0.155984	0.49002	0.316923	0.0046836	8.47014e-07	0.491337	0.0350282	0.445825
G1K0X1;G5EDL5	4	6	6	-0.372061	-0.52095	-0.147046	-0.107018	-0.52672	-0.449218	-0.364348	-0.455018	-0.106214	0.00713976	2.34012e-06	-0.500896	-0.281142	-0.234159
G1K845;Q21970	3	6	5	0.971855	1.03585	0.126124	1.06463	1.34676	0.235178	1.0794	1.38647	0.117169	8.98028e-07	9.6659e-11	1.25636	1.03863	0.15949
G2HK03;Q9U207;G2HK02;K8ESL3;A5PEX6	41	45	36	0.334789	0.170426	-0.146003	0.294827	0.177262	-0.0663992	0.29018	0.290004	-0.0521376	1.32486e-05	2.72617e-09	0.212564	0.306599	-0.0881801
G3MTX2;Q10120	2	3	2	0.454249	0.895314	0.543488	0.24407	0.92068	0.785502	0.588975	0.916576	0.514511	7.27758e-05	1.64784e-08	0.910857	0.429098	0.614501
G3MU08;Q17424	2	3	2	0.0211161	-0.224658	-0.246591	0.0278294	0.141255	0.0960517	-0.317727	-0.456228	-0.28558	0.740079	8.81929e-05	-0.179877	-0.0895937	-0.145373
G3MU11;Q2L6U7;P90887;H9G2W4	2	3	3	0.410543	0.625578	0.267627	0.0698985	0.529125	0.519052	0.386808	0.79814	0.300431	0.00270585	6.47977e-07	0.650948	0.289083	0.36237
G3MU11;Q2L6U7;P90887;H9G2W4;I2HAA1	2	2	2	0.107803	0.513039	0.324708	-0.0122111	0.398399	0.451642	0.161589	0.48217	0.295863	8.67859e-05	2.73183e-08	0.464536	0.085727	0.357404
G3MU29;Q7JLE3;Q23318;G3MU30;G3MU28	6	9	8	-0.522006	-1.06164	-0.549718	-0.459327	-0.862828	-0.325617	-0.487229	-0.994109	-0.53834	4.45035e-06	9.60489e-10	-0.972858	-0.48952	-0.471225
G3MU40;G5ECM1	14	20	18	0.246969	0.539582	0.359546	0.3866	0.809904	0.282772	0.408933	0.78174	0.276966	8.51042e-05	2.1394e-08	0.710409	0.347501	0.306428
G3MU88;O18239	7	8	7	-0.177918	-0.859015	-0.668255	0.0614808	-0.666984	-0.668482	-0.0211954	-0.470407	-0.426855	0.000412923	6.52114e-08	-0.665469	-0.0458775	-0.587864
G4RYA5	24	27	23	0.203145	0.000938057	-0.0669502	0.290445	0.153206	-0.0172093	0.145956	0.312456	0.025089	0.0306514	8.57238e-06	0.155533	0.213182	-0.0196902
G4S1A4	10	8	9	-1.10192	-2.0489	-0.848317	-0.795019	-2.27181	-1.31661	-1.20239	-2.5567	-1.39556	1.22335e-05	1.05601e-09	-2.29247	-1.03311	-1.18683
G4S460;Q9TZ92	8	8	10	0.488066	0.969989	0.401511	0.641221	1.33503	0.682082	0.797463	1.24025	0.395454	7.64352e-05	1.22794e-08	1.18175	0.64225	0.493016
G4S708;Q8WTM8	2	2	2	0.254857	0.337211	0.0935096	0.244027	0.649899	0.350716	0.329087	0.585323	0.186582	0.00244139	6.63501e-07	0.524144	0.275991	0.210269
G4SB35	25	33	33	0.522364	1.31366	0.733915	0.553617	1.6846	1.03585	0.741228	1.54498	0.677114	1.16152e-05	1.51906e-09	1.51441	0.605736	0.815625
G4SF15;Q95XR3	15	16	15	0.507419	1.18118	0.635943	0.451997	1.17625	0.668386	0.653332	1.33847	0.713024	2.42961e-07	3.89348e-11	1.23197	0.537583	0.672451
G4SF79	4	4	4	0.0555613	1.50291	1.07291	0.441752	1.37595	0.787219	0.51093	0.954613	0.782509	0.000288217	3.49909e-08	1.27782	0.336081	0.880878
G4SF97;G4SFA4	7	7	5	-0.153222	-0.84004	-0.737644	-0.312839	-0.812745	-0.551393	-0.672652	-1.04275	-0.462471	0.000961405	2.08857e-07	-0.898511	-0.379571	-0.583836
G4SF97;G4SFA4;G4SFA7;G4SFA6;Q1XFX9	2	5	2	-0.601887	-0.823994	-0.160404	-0.497382	-0.864255	-0.345851	-0.881665	-1.06901	-0.411209	0.000168338	3.21659e-08	-0.919088	-0.660311	-0.305821
G4SI07	30	33	35	-0.387693	-0.310805	0.0688692	-0.449905	-0.242633	0.176544	-0.521604	-0.23842	0.169599	1.97932e-06	2.85434e-10	-0.263953	-0.453067	0.138337
G4SLD6;G5EFF0;G4SLH0	68	76	59	-0.245922	-0.556699	-0.283329	-0.324062	-0.477159	-0.20558	-0.243364	-0.406047	-0.259664	1.65279e-05	7.46452e-09	-0.479968	-0.271116	-0.249525
G4SLD6;G5EFF0;G5EDT5;A7DT28;G4SLH0	29	32	32	-0.431516	-0.549373	-0.195474	-0.549127	-0.59827	-0.0292762	-0.419431	-0.475604	-0.0511633	1.50549e-05	4.06385e-09	-0.541082	-0.466691	-0.091971
G4SLD6;G5EFF0;G5EDT5;A7DT28;Q65XY2;G5EF69;G4SLH0	12	15	16	-0.380286	-0.643394	-0.284751	-0.441908	-0.606916	-0.0935602	-0.438719	-0.374288	-0.0371713	0.000540761	1.6484e-07	-0.541533	-0.420304	-0.138494
G4SLD6;G5EFF0;Q8ISF3;Q8ISF4;G4SLH0	30	43	35	-0.346305	-0.581689	-0.241596	-0.393197	-0.646854	-0.257976	-0.303459	-0.522658	-0.277152	6.95271e-07	2.50423e-10	-0.583734	-0.347653	-0.258908
G4SNB8	3	4	3	-0.129547	-0.361712	-0.292723	-0.189603	-0.197551	-0.135929	-0.2027	0.128819	0.18182	0.645324	9.54348e-05	-0.143481	-0.17395	-0.0822771
G4SP89	2	3	2	0.496488	-0.142087	-0.413811	0.0478603	-0.145482	-0.326192	-0.0657102	-0.440846	-0.469365	0.018261	1.91053e-06	-0.242805	0.159546	-0.403123
G4SP89;U4PBY7	2	2	2	0.262806	0.0913946	-0.267056	0.0530745	-0.235237	-0.139731	0.0300004	-0.135535	-0.370834	0.027835	3.09657e-06	-0.0931257	0.115294	-0.259207
G4SPY1;G4SPY0	16	22	20	0.0316512	0.110464	0.0912639	0.0690281	0.368793	0.248433	0.289827	0.472779	0.190125	0.0740569	2.89305e-05	0.317346	0.130169	0.176607
G4SQY7	5	6	6	-0.42094	-1.04026	-0.519139	-0.406428	-0.64321	-0.121413	-0.44832	-0.493852	-0.098689	0.00790838	1.5317e-06	-0.725774	-0.425229	-0.246414
G4SQY7;O17275	2	2	2	-0.214311	-0.723209	-0.582171	-0.212196	-0.464511	-0.214125	-0.206768	-0.270828	-0.176578	0.0317793	9.29432e-06	-0.486183	-0.211092	-0.324291
G4SRS5	2	2	3	0.0259113	0.171206	0.0106575	0.0827287	0.00621696	0.198254	0.148601	0.144863	-0.235359	0.572307	7.74684e-05	0.107429	0.0857469	-0.00881611
G4SRS5;Q71JP9	13	18	13	0.0551565	-0.102121	-0.174406	-0.227926	-0.201132	0.0850299	-0.246712	-0.0710762	0.044464	0.369829	8.07752e-05	-0.124776	-0.139827	-0.0149708
G4SRU7;Q965X3	12	14	14	0.0507415	0.0618874	0.0187903	0.0123663	0.0831412	0.129568	-0.0502579	-0.0278618	0.028771	0.449867	0.000200756	0.0390556	0.00428328	0.0590432
G5EBE3	11	15	8	0.39517	0.662666	0.39015	0.544487	0.91629	0.406522	0.483077	0.641986	0.161556	0.000234865	5.77066e-08	0.740314	0.474245	0.31941
G5EBE8	10	10	12	0.360898	0.635147	0.256787	0.305744	0.482906	0.394866	0.403752	0.679735	0.383812	4.23644e-05	1.67133e-08	0.599263	0.356798	0.345155
G5EBE8;G1K0Y1	11	15	12	0.32063	0.603775	0.127022	0.330066	0.67821	0.308225	0.364032	0.600555	0.0957124	1.13812e-05	3.04705e-09	0.627514	0.338243	0.176986
G5EBF0	9	11	10	-0.269751	0.0729455	0.377154	-0.169412	0.530447	0.646541	-0.410287	-0.302758	0.24762	0.0408511	1.09158e-06	0.100212	-0.28315	0.423772
G5EBF1	4	8	8	0.237558	0.568473	0.229991	0.073454	0.895985	0.897517	0.498892	0.734611	0.335208	0.0209322	3.82306e-06	0.733023	0.269968	0.487572
G5EBF3	20	18	14	0.493134	2.89271	2.41573	-0.347212	1.10104	1.42655	-0.631337	0.427023	1.04551	0.0425021	1.31958e-06	1.47359	-0.161805	1.62926
G5EBF4;Q9U589	7	10	6	0.477482	2.15361	2.18685	0.395663	2.39783	2.0977	0.544666	1.92423	1.35233	1.70979e-05	1.23188e-09	2.15856	0.472604	1.87896
G5EBF5	17	21	15	0.322758	0.794107	0.573832	0.407689	0.84473	0.445735	0.550951	0.650544	0.146276	0.000897209	2.0759e-07	0.763127	0.427133	0.388614
G5EBG0	18	14	15	-0.524164	-0.824238	-0.379843	-0.46999	-0.979696	-0.689702	-0.650305	-0.976877	-0.347439	7.18796e-05	1.59103e-08	-0.926937	-0.548153	-0.472328
G5EBG2	3	3	2	0.260791	0.638456	0.455831	0.602022	-0.146786	-0.80554	0.661068	-0.320525	-1.13541	0.193487	5.12347e-07	0.0570485	0.50796	-0.495041
G5EBH0;Q95X30;Q9U6B9	7	9	9	-0.266517	-0.458802	-0.220454	-0.1145	-0.443819	-0.315218	-0.232661	-0.450274	-0.241474	2.10196e-05	1.00328e-08	-0.450965	-0.204559	-0.259049
G5EBH0;Q95X30;Q9U6B9;Q6EZG7	2	11	7	1.03898	1.82245	0.514346	-0.135601	-0.391108	0.0364741	0.464863	0.416211	-0.346985	0.633964	1.94171e-05	0.615852	0.456082	0.0679451
G5EBH7;H2L0I1	5	6	4	-0.217851	-0.400374	-0.173575	0.00830493	-0.0699771	-0.143524	0.169858	-0.0747794	-0.373063	0.219051	4.49158e-05	-0.18171	-0.0132293	-0.230054
G5EBI0	13	12	12	0.138457	0.807175	0.654626	0.145956	0.668409	0.524791	0.217323	0.825926	0.630014	7.4392e-07	1.40329e-10	0.76717	0.167246	0.603144
G5EBI4	11	7	9	-0.217107	0.421535	0.623065	-0.358453	0.368467	0.702691	-0.437334	0.393387	0.726102	2.31297e-07	1.50562e-11	0.394463	-0.337631	0.683953
G5EBJ8;Q23524;P53018;S6CPF4;G5EEW3;P05634;Q95XU7;Q18461;Q17856;P53019;P53017;Q21244;P53020;Q19832;Q94053;Q23519	7	8	6	-1.42363	-3.34703	-1.94482	-1.38217	-2.77888	-1.53127	-1.21624	-2.72277	-1.60348	1.19754e-06	8.67824e-11	-2.94956	-1.34068	-1.69319
G5EBJ8;Q23524;P53018;S6CPF4;G5EEW3;Q23428;P05634;Q95XU7;Q18461;Q17856;P53019;P53017;Q21244;P53020;Q9TVW5;Q23519	2	2	2	-1.0754	-2.70163	-1.66987	-0.918081	-2.57072	-1.45878	-0.585155	-1.18008	-1.21406	0.00243813	2.16108e-07	-2.15081	-0.859544	-1.44757
G5EBK0	7	10	9	0.0832941	0.37187	0.169696	0.247269	0.535771	0.498036	0.274015	0.0918788	-0.193961	0.353756	6.05003e-05	0.333173	0.201526	0.157924
G5EBK1	4	4	3	-0.3421	-0.0251706	0.37662	-0.126048	0.134279	0.417232	-0.0710075	0.647434	0.623343	0.018629	1.34305e-06	0.252181	-0.179718	0.472398
G5EBK3	3	2	2	-0.700662	-0.781863	-0.0998338	-0.471083	-0.640204	-0.0661236	-0.532267	-0.592923	-0.0848807	9.6645e-06	1.92812e-09	-0.671664	-0.568004	-0.0836127
G5EBK4	16	17	16	0.307635	0.879197	0.531771	0.321333	0.991112	0.652652	0.304398	0.836321	0.475555	5.60349e-07	1.22328e-10	0.90221	0.311122	0.553326
G5EBL3	16	28	27	0.620179	1.20068	0.664448	0.348032	1.50508	0.857142	0.845819	1.8374	0.962674	0.000199041	2.33264e-08	1.51439	0.604677	0.828088
G5EBL8	17	24	22	0.21342	0.893625	0.699701	0.25202	1.44811	1.1229	0.685222	1.48322	0.84931	0.000817079	9.45638e-08	1.27499	0.383554	0.890637
G5EBM7	4	6	5	0.237558	0.501422	0.217793	0.183392	1.01729	0.477874	0.143668	0.776664	0.498872	0.00157001	2.88329e-07	0.765124	0.188206	0.398179
G5EBN5;H8ESG1	19	22	23	0.0588486	0.351884	0.372561	0.0488524	0.407756	0.393823	-0.0126402	0.502566	0.402578	2.51425e-06	6.02131e-10	0.420736	0.0316869	0.389654
G5EBN5;H8ESG1;Q9NA90	3	4	2	0.12151	0.382466	0.212359	0.339409	0.88746	0.446295	0.271513	0.593942	0.398912	0.00684163	1.61556e-06	0.62129	0.244144	0.352522
G5EBN9	11	12	11	0.0484719	0.293368	0.144505	-0.161049	0.225582	0.26401	-0.142348	0.204	0.244241	0.00101345	1.92586e-07	0.240983	-0.0849751	0.217585
G5EBP0	11	9	11	0.716623	0.607485	-0.0771062	0.71807	0.533785	-0.134089	0.905115	0.754918	-0.32987	6.6069e-06	5.40269e-10	0.632063	0.779936	-0.180355
G5EBP7;G5EBN2;G5EE58;G5EEK3;N1NSE8;G5EC74;Q8I4G1	9	9	8	0.303997	0.451613	0.369473	0.26557	0.411272	0.187609	0.287545	0.634487	0.406876	0.000632345	2.49633e-07	0.499124	0.285704	0.321319
G5EBQ3	12	15	13	0.199057	-0.365357	-0.453122	0.304452	-0.289362	-0.434882	0.364246	0.0308182	-0.275901	0.000828997	4.35745e-08	-0.207967	0.289251	-0.387968
G5EBR1;Q2V4S2;E9P8A8	2	3	3	0.0620982	0.139411	0.0662159	0.0384359	0.208794	0.17511	0.0397849	0.239021	0.156788	0.0012485	8.50676e-07	0.195742	0.046773	0.132705
G5EBR7	4	3	4	0.328453	0.618894	0.282404	0.437916	1.12331	0.410121	0.681469	0.865385	0.0575268	0.00202886	3.50665e-07	0.869196	0.482613	0.250017
G5EBR7;Q564V5	4	4	5	0.281947	0.7067	0.400549	0.35692	1.16375	0.507542	0.754553	0.810182	0.359231	0.00216887	4.36472e-07	0.893545	0.464473	0.422441
G5EBT3;A9Z1L1	4	5	5	0.226096	1.47315	1.20357	0.266004	1.57297	1.23382	0.229687	1.13606	0.896979	7.1378e-06	7.30414e-10	1.39406	0.240596	1.11146
G5EBT3;A9Z1L1;Q6QUQ5;Q6QUQ6	20	21	21	0.144194	1.14199	1.01828	0.2289	1.15507	0.965221	0.325557	1.35786	0.892044	2.30491e-07	2.82437e-11	1.21831	0.232884	0.958515
G5EBT5	5	7	7	0.0333776	-0.13606	-0.172744	0.0933787	0.0596077	-0.0272956	0.0716335	0.287395	0.0457292	0.5791	4.02144e-05	0.0703143	0.0661299	-0.0514366
G5EBU3	11	16	13	0.0156513	0.0890218	0.106506	0.42082	0.283527	-0.0140696	0.466736	0.978293	0.429401	0.334542	3.90648e-05	0.450281	0.301069	0.173946
G5EBU8;G5EFT0	27	37	31	-0.520598	-0.592971	-0.0422941	-0.588709	-0.568956	0.0516982	-0.734829	-0.825623	-0.123004	4.0767e-05	7.16834e-09	-0.662517	-0.614712	-0.0378666
G5EBV6	3	4	4	0.150553	0.22053	0.0394586	0.42744	0.517833	0.0870896	0.27391	0.556733	0.44236	0.0561487	1.62818e-05	0.431699	0.283968	0.189636
G5EBV6;Q965J2	18	22	17	0.27938	0.184007	-0.00733905	0.373608	0.175925	-0.192952	0.244839	0.530302	0.278689	0.0835405	1.61817e-05	0.296744	0.299276	0.0261326
G5EBW2	11	17	13	0.0930479	0.452274	0.282018	0.096576	0.623221	0.536043	0.070671	0.636829	0.562186	0.000158935	3.68821e-08	0.570774	0.086765	0.460082
G5EBW5	13	13	11	-0.0346383	-0.284692	-0.268494	0.0150243	-0.1995	-0.241169	0.0417141	-0.2929	-0.314871	1.29287e-05	4.87098e-09	-0.25903	0.00736669	-0.274845
G5EBX3	6	8	5	0.18696	0.212158	0.00151563	0.0194116	0.386374	0.313011	0.0104976	0.488208	0.244959	0.0261128	6.31206e-06	0.362247	0.0722897	0.186495
G5EBX6	3	3	5	-0.269273	-0.353944	-0.121214	-0.013498	-0.357833	-0.317999	-0.0434845	-0.266876	-0.243182	0.0102628	4.45415e-06	-0.326218	-0.108752	-0.227465
G5EBX6;Q8I129	13	21	16	-0.127831	-0.240375	-0.076217	-0.0447438	-0.218347	-0.200504	-0.162339	-0.153676	-0.116631	0.00644059	5.83938e-06	-0.204133	-0.111638	-0.131117
G5EBY0	23	24	19	0.205605	0.634632	0.340039	0.329287	0.822095	0.53295	0.328734	0.533117	0.167304	0.00125671	3.46407e-07	0.663281	0.287875	0.346764
G5EBY7;Q9XWG7;G5EET6;D4YWC5	6	10	7	0.145286	0.0170885	-0.027508	0.361166	0.235399	-0.139666	0.329939	0.21932	-0.0126402	0.00718411	1.73616e-06	0.157269	0.278797	-0.059938
G5EBZ1	14	14	16	0.17927	1.007	0.602372	0.685605	1.22589	0.705935	0.563145	1.13391	0.502802	0.000141158	2.56431e-08	1.12226	0.476007	0.603703
G5EBZ4	53	73	59	0.469689	0.989134	0.493784	0.474653	1.38494	0.834622	0.689323	1.22408	0.425085	0.000137718	2.2917e-08	1.19939	0.544555	0.584497
G5EBZ4;Q22516	4	6	5	0.381555	1.13984	0.712575	0.777109	1.64525	1.02262	0.858279	1.39943	0.602657	0.000310713	4.40524e-08	1.39484	0.672314	0.779286
G5EC05	39	46	46	0.271601	0.658675	0.383454	0.512246	0.890466	0.395321	0.647806	1.01441	0.349511	0.000359266	7.36373e-08	0.854517	0.477218	0.376096
G5EC07;G5EET7;Q3S1J1	5	6	7	0.115965	0.230017	0.407115	0.382645	0.636324	0.170475	0.609288	0.846558	0.143118	0.0578773	1.207e-05	0.570966	0.369299	0.240236
G5EC07;G5EET7;Q7JKA3	7	7	3	0.751842	1.32639	0.759124	0.905413	1.41548	0.6254	1.10086	1.08868	-0.0526941	0.00120763	1.75164e-07	1.27685	0.91937	0.443943
G5EC16	2	2	2	0.368309	0.88554	0.719958	0.207611	0.764812	0.600709	0.295934	0.639748	0.442301	7.40661e-05	1.53024e-08	0.763367	0.290618	0.587656
G5EC16;G5EFQ8	4	3	3	0.258054	0.563412	0.384433	0.158381	0.561941	0.392743	0.291248	0.309958	-0.000706747	0.0192138	6.09587e-06	0.478437	0.235894	0.258823
G5EC19;Q8MPR9	13	18	15	-0.090447	0.168739	0.299187	-0.118094	0.0249422	0.163785	-0.0197019	0.437721	0.423062	0.0213177	3.52414e-06	0.210467	-0.0760809	0.295345
G5EC22	4	6	3	-1.06226	0.0853436	1.22172	1.16427	1.85361	0.884794	0.353819	1.91904	1.42225	0.162254	6.26515e-06	1.286	0.151943	1.17626
G5EC23	20	33	18	0.337931	0.817982	0.440988	0.511444	1.01879	0.541072	0.713947	1.09314	0.335936	0.000119256	2.51039e-08	0.976637	0.521107	0.439332
G5EC24	19	16	16	0.12625	0.302582	0.148881	0.110394	0.375684	0.224233	0.136093	0.214826	0.0638163	0.00163538	9.42751e-07	0.297697	0.124246	0.145643
G5EC27	8	11	10	0.188167	-0.934101	-1.07635	0.172539	0.0394883	-0.883699	0.125951	0.14622	-0.170053	0.0967351	4.65261e-06	-0.249464	0.162219	-0.710035
G5EC31;G4RZC3	6	6	5	-0.389732	-0.488001	0.0312014	0.0633338	-0.244765	-0.153805	-0.00518438	-0.174151	-0.114367	0.185054	4.55721e-05	-0.302306	-0.110528	-0.0789903
G5EC31;Q86N72;G4RZC3	6	6	6	0.000901966	-0.132379	-0.128557	0.03157	-0.0934926	-0.216734	0.0146234	0.214006	-0.107621	0.218028	3.05683e-05	-0.00395535	0.0156985	-0.150971
G5EC31;Q86N72;G4RZC3;Q6A593	7	7	7	-0.20833	-0.449746	-0.328377	-0.0919367	-0.148348	-0.201006	-0.142871	-0.12618	-0.191436	0.0615462	2.40072e-05	-0.241425	-0.147713	-0.240273
G5EC31;Q86N72;Q6A593	6	7	4	-0.148609	-0.337597	-0.236156	0.0300446	-0.339137	-0.326192	-0.0600474	-0.286171	-0.220701	0.000247642	9.93459e-08	-0.320969	-0.0595372	-0.261016
G5EC32	3	6	7	-0.25864	-0.595504	-0.423471	-0.506348	-0.806283	-0.306787	-0.569977	-0.906198	-0.375846	0.000347379	8.28266e-08	-0.769328	-0.444988	-0.368701
G5EC32;O62482	7	8	7	-0.147307	-0.45386	-0.559149	-0.450327	-0.656084	-0.261049	-0.229342	-0.743989	-0.32964	0.00318695	9.00374e-07	-0.617978	-0.275659	-0.38328
G5EC34;G5EBT8	4	6	6	-0.107554	-0.313014	-0.154583	-0.000180326	-0.258459	-0.172424	-0.14952	-0.355185	-0.242023	0.000411583	2.16319e-07	-0.308886	-0.0857513	-0.189677
G5EC40	5	5	4	0.0798897	0.00935004	-0.00345832	0.0308919	0.0530446	0.0211967	0.0594047	0.321279	0.159235	0.485984	0.000145915	0.127891	0.0567288	0.058991
G5EC40;Q27463	5	8	11	-0.178555	0.141454	0.152083	0.251539	0.384744	0.184998	0.0332742	0.700755	0.475074	0.100745	1.45686e-05	0.408984	0.0354192	0.270719
G5EC45	5	8	4	0.189236	0.602547	0.235705	0.374935	0.540831	0.186968	0.329849	0.397334	0.227016	0.000188417	6.77183e-08	0.513571	0.298007	0.216563
G5EC53	2	4	3	-0.369159	-0.483674	-0.379732	0.052865	-0.408712	-0.340847	-0.0340748	-0.133037	-0.143785	0.0969296	2.74974e-05	-0.341808	-0.11679	-0.288121
G5EC56;G5EBV1;G5EGD6	9	16	15	0.26343	0.779819	0.434013	0.31982	0.742072	0.499239	0.380446	0.949784	0.560387	3.90197e-06	9.24472e-10	0.823892	0.321232	0.49788
G5EC56;G5EBV1;G5EGD6;F3Y5P2	3	3	4	0.33508	1.07625	0.65424	0.346839	1.13489	0.654445	0.461859	1.26774	0.68455	8.45714e-08	1.36596e-11	1.15963	0.38126	0.664412
G5EC64;I2HAI6;I2HAG6;G5EDM4;G5EE55;G5EFP7	2	2	2	-0.440527	-0.549472	-0.195096	-0.33714	-0.54819	-0.129613	-0.289067	-0.373565	-0.196733	9.36426e-05	3.271e-08	-0.490409	-0.355578	-0.173814
G5EC64;I2HAI6;I2HAG6;Q27GP2;G5EDM4	3	5	4	-0.77947	-0.882213	-0.135272	-0.896543	-1.12572	-0.346418	-0.816067	-1.05852	-0.238787	1.57666e-06	2.28674e-10	-1.02215	-0.830693	-0.240159
G5EC67	4	5	3	0.272994	-0.293253	-0.55395	0.409412	-0.633478	-0.588373	0.12378	0.2502	-0.503959	0.0152669	8.64085e-07	-0.22551	0.268729	-0.548761
G5EC71	7	9	5	-0.208705	-0.180212	0.0468838	-0.201508	0.318371	0.32619	-0.709908	-0.110497	0.496712	0.04533	4.59603e-07	0.00922081	-0.373374	0.289929
G5EC75	8	12	13	0.339555	0.796085	0.326597	0.341281	0.86478	0.44973	0.333916	0.839609	0.398284	1.98424e-08	4.70223e-12	0.833491	0.338251	0.391537
G5EC77	2	3	2	0.556627	2.40958	1.97149	0.265874	3.00926	2.58922	0.034611	2.34245	2.28962	4.04226e-06	1.81079e-10	2.5871	0.285704	2.28344
G5EC78;G5EFF7;G5EG66	8	9	6	0.238323	0.0382433	-0.209266	0.377801	0.188792	-0.215865	0.241143	0.154016	-0.100641	0.000148552	1.67385e-08	0.127017	0.285755	-0.175257
G5EC78;G5EFF7;G5EG66;O18672	20	21	16	0.280484	0.143923	-0.15017	0.400892	0.264443	-0.182311	0.204541	0.0779697	-0.205643	0.000180118	1.67334e-08	0.162112	0.295305	-0.179374
G5EC86	5	13	12	0.334844	-0.340733	-0.542951	1.27685	1.37945	-0.105008	0.950676	1.37157	0.385903	0.172242	8.44649e-06	0.80343	0.854124	-0.0873521
G5EC87	16	22	20	-0.0111378	0.0622263	0.0413652	0.115035	0.173734	0.184064	0.126281	0.350431	0.181215	0.134744	6.76747e-05	0.195464	0.0767261	0.135548
G5EC96	8	10	11	0.111851	-1.34204	-1.38907	0.372701	-0.484138	-0.846594	0.429615	-0.858299	-1.61235	0.00064269	3.38749e-08	-0.894827	0.304722	-1.28267
G5EC97	8	13	11	-0.339479	0.0812474	0.580116	-0.737687	-0.144242	0.52849	-0.635801	-0.195726	0.544708	4.05112e-05	3.23876e-10	-0.0862401	-0.570989	0.551105
G5ECA0;P91247	8	8	9	-1.08093	-2.50349	-1.66544	-0.955945	-2.57537	-1.3151	-0.192447	-1.84832	-1.39791	0.000144678	1.0854e-08	-2.30906	-0.743107	-1.45948
G5ECA2	3	5	4	-1.04278	-1.82709	-0.698218	-0.434775	-1.46864	-0.699374	-1.35941	-1.8929	-0.464773	0.000356314	3.49895e-08	-1.72954	-0.945656	-0.620788
G5ECA5;G5EGK5;Q38G54	5	10	11	0.430684	1.21146	0.88734	0.297068	1.09755	0.862208	0.272001	0.813271	0.364236	0.000657689	1.06899e-07	1.04076	0.333251	0.704595
G5ECA7	8	12	8	-0.807767	-0.63951	0.259392	-0.49636	-0.514198	0.0292862	-0.720191	-0.62798	0.102543	2.32854e-05	2.92154e-09	-0.593896	-0.674773	0.130407
G5ECB3;G5ECB4;G5EDB1	13	15	13	0.634487	0.916916	0.328634	0.922607	1.36892	0.620789	1.19509	1.60707	0.233719	0.000931767	1.06292e-07	1.29764	0.917394	0.394381
G5ECB5	7	7	8	0.217877	0.947195	0.727642	-0.0869875	0.844717	0.967081	-0.0516505	0.80768	0.802172	8.85468e-06	1.22344e-09	0.86653	0.0264129	0.832299
G5ECB5;G5EG50	2	2	2	0.10431	0.27562	0.210388	0.0381545	0.22923	0.193437	-0.049352	0.154233	0.240111	0.000953413	5.23541e-07	0.219695	0.0310374	0.214645
G5ECB7;G5EDU2	3	4	4	-0.082975	0.328652	0.464574	0.262625	0.855301	1.02063	0.508609	0.474522	-0.125982	0.291133	3.07967e-05	0.552825	0.229419	0.453075
G5ECB9	7	9	11	0.126659	0.107733	-0.49917	0.702679	0.212668	-0.508936	0.401635	0.620823	-0.0589399	0.0156979	5.60842e-07	0.313741	0.410324	-0.355682
G5ECB9;G2HJZ1	6	6	4	-0.118227	-0.318924	-0.261591	0.504376	-0.341018	-0.676628	0.0629268	-0.176195	-0.208829	0.0488766	4.48996e-06	-0.278712	0.149692	-0.38235
G5ECC0	6	5	4	0.492444	0.891402	0.235272	0.884754	1.22671	0.0126355	0.409288	1.18406	0.477784	0.000639591	8.11717e-08	1.10073	0.595495	0.241897
G5ECC1;G5ECM7	2	3	2	0.164076	-0.362554	-0.299479	0.158671	0.00578235	-0.289716	0.0613755	-0.159887	-0.252416	0.00394955	5.70726e-07	-0.17222	0.128041	-0.280537
G5ECC7	16	24	20	0.359546	0.918647	0.577283	0.527159	0.943847	0.42111	0.599342	1.07712	0.457524	5.48703e-06	9.79355e-10	0.97987	0.495349	0.485305
G5ECC9	14	14	14	0.0658685	-0.430713	-0.614569	0.167693	0.0608261	-0.565938	0.522115	0.181076	-0.576812	0.00586264	2.69213e-07	-0.0629372	0.251892	-0.585773
G5ECD6	4	11	11	0.00682564	-0.788519	-0.647453	1.4992	1.47806	-0.108759	0.690149	0.708679	0.00727507	0.377845	7.48511e-06	0.466075	0.732057	-0.249645
G5ECE3	26	30	31	0.276171	0.203651	-0.059909	0.562602	0.758257	0.273326	0.644352	0.715628	0.0376953	0.0196243	3.14961e-06	0.559179	0.494375	0.083704
G5ECE7	9	10	9	0.257114	0.357049	0.242029	0.341153	1.07671	0.922128	0.395511	0.72934	0.340696	0.0485065	7.73816e-06	0.721032	0.33126	0.501618
G5ECF4;G5EGL7	38	43	39	0.369166	1.5223	1.10339	0.443575	1.72862	1.27666	0.718782	1.47453	0.701553	3.83756e-05	3.89643e-09	1.57515	0.510508	1.0272
G5ECF6	3	2	3	-0.408005	-0.971222	-0.191563	-0.0410327	-1.1585	-0.165533	0.103953	-0.308827	-0.581496	0.033986	3.3976e-06	-0.812849	-0.115028	-0.312864
G5ECF8	5	5	3	-1.2664	-2.8277	-1.79788	-1.15209	-2.1041	-1.14734	-1.01714	-2.40886	-1.50569	1.81461e-05	1.46768e-09	-2.44689	-1.14521	-1.48364
G5ECG0	9	8	7	0.226544	0.606716	0.295323	0.462157	0.757562	0.330393	0.587511	0.897113	0.270069	0.000376418	8.73877e-08	0.753797	0.425404	0.298595
G5ECG7	17	21	18	-1.31965	-1.72242	-0.41819	-1.07032	-1.68984	-0.787098	-1.391	-1.49452	-0.598842	2.52733e-06	3.08972e-10	-1.63559	-1.26032	-0.601377
G5ECG9	5	8	5	0.229551	0.86766	0.698366	-0.239031	0.656308	1.01682	-0.0630818	0.588129	0.656285	0.000448757	4.91664e-08	0.704032	-0.0241872	0.79049
G5ECH0	12	14	13	0.571879	1.1779	0.579307	0.5884	1.61427	0.940008	0.772666	1.55417	0.695127	3.26133e-05	4.06711e-09	1.44878	0.644315	0.738147
G5ECH1	9	10	8	0.326733	0.492079	0.188151	0.340039	0.445951	-0.0963968	0.431764	0.354354	-0.198997	0.00132686	2.53532e-07	0.430795	0.366179	-0.0357476
G5ECH7	3	5	4	0.0943102	-0.135272	-0.202762	-0.179893	-0.249385	-0.188464	-0.00273852	-0.219091	-0.342441	0.0195513	7.50816e-06	-0.201249	-0.0294405	-0.244556
G5ECJ5	5	8	7	0.0730897	-0.103397	-0.252295	-0.0239934	-0.0967341	-0.0729976	-0.184661	0.12647	0.350237	0.982003	1.1617e-05	-0.0245536	-0.0451883	0.0083151
G5ECJ6	6	6	9	0.115043	0.217709	0.0666162	0.217919	0.0768889	-0.0290641	0.191903	0.0130722	-0.236952	0.0642886	1.18505e-05	0.102557	0.174955	-0.0664666
G5ECJ8	7	7	6	-0.565987	-0.568519	0.184933	-0.961253	-0.733875	0.386883	-0.981853	-0.746829	0.0911717	5.2962e-05	4.38776e-09	-0.683074	-0.836364	0.220996
G5ECK4;G5EE73;G5EEI6	17	15	15	-0.282025	-0.0900404	0.13918	-0.108223	-0.026021	0.0773911	-0.116232	0.0303835	0.0773835	0.00435998	4.82229e-07	-0.0285593	-0.168827	0.0979849
G5ECK4;G5EE73;G5EEI6;G5EEQ7	5	5	5	-0.179065	-0.168835	0.0271383	0.00177561	-0.142871	-0.0863762	-0.0132121	-0.0200292	0.0176507	0.287265	0.000115257	-0.110578	-0.0635005	-0.0138624
G5ECK7;G5ED34	15	16	13	0.0609766	0.343284	0.239924	0.197625	0.482261	0.259409	0.266385	0.585821	0.299685	0.000747267	2.64143e-07	0.470455	0.174996	0.266339
G5ECL1	22	27	18	0.334334	1.07263	0.680313	0.402722	1.14261	0.630528	0.574605	1.19403	0.510303	1.13975e-06	1.80911e-10	1.13642	0.43722	0.607048
G5ECL3	34	31	31	0.105962	0.262599	0.110526	0.232549	0.499891	0.282649	0.380484	0.589985	0.18254	0.010407	3.52947e-06	0.450825	0.239665	0.191905
G5ECL4	11	15	12	0.205763	0.710567	0.442634	0.282158	0.909282	0.549557	0.223407	0.773578	0.420617	2.23936e-06	4.66275e-10	0.797809	0.237109	0.470936
G5ECM9	6	6	5	0.173824	1.45308	1.23834	0.432221	1.65767	1.20486	0.697991	1.65422	0.967307	9.11045e-06	9.37741e-10	1.58832	0.434679	1.13684
G5ECM9;Q86S25	3	4	4	-0.0589399	1.17968	1.13125	0.395151	1.14161	0.892245	0.530447	1.12778	0.725279	0.0002058	2.50232e-08	1.14969	0.288886	0.916258
G5ECN2	7	8	8	-0.674913	-1.65693	-0.967242	-0.0647449	-1.42331	-1.21748	-0.379122	-0.871371	-0.641592	0.00239462	2.58802e-07	-1.3172	-0.372926	-0.942105
G5ECN5	7	7	9	0.384998	0.802587	0.338852	0.457019	0.936428	0.575906	0.372729	0.917025	0.582598	8.10465e-06	2.02406e-09	0.885347	0.404915	0.499119
G5ECP9;G5EFW2;Q86NF9;G5EEC4;Q86NF8;G5ECG8;G5EFK7;G5EFM4;G5EDD3;G5ECG5;Q86NF7	2	4	4	0.0603371	0.2932	0.119244	0.0715956	0.270913	0.218279	0.285864	0.357437	-0.0302654	0.021063	8.75958e-06	0.307183	0.139266	0.102419
G5ECP9;G5EFW2;Q86NF9;G5EEC4;Q86NF8;G5ECG8;G5EFK7;G5EFM4;G5EDD3;G5ECG5;Q86NF7;G5EFD1;Q965L0	3	4	3	0.106591	0.445775	0.290268	0.0869976	0.399426	0.308234	-0.0176369	0.594247	0.546856	0.000538013	1.39786e-07	0.479816	0.0586506	0.381786
G5ECP9;G5EFW2;Q86NF9;G5EEC4;Q86NF8;G5EFD1	7	2	6	-0.15056	-0.119555	0.120561	-0.0176369	0.235722	0.416086	-0.0943036	0.258796	0.484237	0.0344391	3.78789e-06	0.124988	-0.0875001	0.340295
G5ECP9;G5EFW2;Q86NF9;G5EEC4;Q86NF8;G5EFK7;G5EFM4;G5EDD3;G5ECG5;Q86NF7;G5EFD1	7	10	11	0.194988	0.581022	0.320414	0.362733	0.494373	0.123575	0.361342	0.603468	0.260307	0.000136864	4.70902e-08	0.559621	0.306354	0.234766
G5ECQ3	5	7	7	0.10953	0.663671	0.606957	0.275158	0.510087	0.292926	0.487055	0.453656	0.114488	0.0243935	6.89967e-06	0.542471	0.290581	0.338124
G5ECQ3;G5EFY9	6	7	5	0.448755	0.761825	0.306627	0.416645	0.476328	0.0818275	0.368272	0.240486	-0.157432	0.0215545	4.42042e-06	0.492879	0.411224	0.0770075
G5ECQ4	5	6	4	0.00842827	0.3312	0.35021	0.013458	0.498148	0.25608	0.122146	0.693061	0.476257	0.00129224	3.25338e-07	0.50747	0.0480107	0.360849
G5ECQ5	4	6	8	-0.622181	-0.323312	0.287457	0.0919942	-0.746872	-0.873577	0.269634	-0.956057	-1.44843	0.296331	1.71938e-05	-0.675414	-0.0868509	-0.678182
G5ECR1	4	6	4	0.618373	1.34734	1.04329	0.563764	1.74567	0.952057	1.04475	1.04552	0.17171	0.00600275	6.93042e-07	1.37951	0.742295	0.722352
G5ECR6	11	17	12	-0.178874	0.676296	0.904629	0.193998	0.733016	0.526805	0.0700878	0.822656	0.71371	0.000164364	2.01732e-08	0.743989	0.0284039	0.715048
G5ECR7	10	10	11	0.0412984	0.427789	0.398322	0.192118	0.505615	0.421148	0.227202	0.513193	0.238289	0.00020831	6.77114e-08	0.482199	0.153539	0.352587
G5ECS9	8	11	7	0.013407	0.0878867	0.00284491	0.0926632	-0.169155	-0.193709	0.225295	0.0918788	-0.180212	0.143692	1.09172e-06	0.00353672	0.110455	-0.123692
G5ECS9;G5EFE6	25	23	20	0.032979	-0.028074	-0.0382957	0.151346	-0.0729976	-0.229219	0.314338	0.127589	-0.232538	0.0289301	1.32794e-07	0.00883909	0.166221	-0.166684
G5ECT2	5	5	2	-0.0548485	2.98862	2.56362	0.710402	3.48557	3.33261	1.17886	3.59292	2.38519	2.89011e-05	1.23855e-09	3.3557	0.611471	2.76048
G5ECT6	5	7	4	0.0487255	0.295323	0.145797	0.0832024	0.200631	0.0983974	0.244121	0.403237	0.125392	0.00747896	3.19575e-06	0.29973	0.12535	0.123195
G5ECU5	10	13	10	1.77389	2.29029	0.638849	2.58074	2.66182	0.337202	2.82266	2.60108	-0.246955	3.5572e-05	1.3732e-09	2.51773	2.39243	0.243032
G5ECV9	29	40	35	-0.0131406	0.0281236	0.057752	0.206046	0.168074	-0.0600474	0.13435	0.244224	-0.0199154	0.126901	4.08999e-05	0.146807	0.109085	-0.00740358
G5ECW0	23	25	24	0.379995	0.697511	0.366067	0.347353	0.884221	0.610455	0.600752	1.18981	0.584847	0.000723932	1.39297e-07	0.923848	0.4427	0.520456
G5ECW3	23	25	23	-0.182819	-0.331763	-0.117429	0.000360719	-0.292311	-0.273098	-0.0392788	-0.0318186	-0.0396999	0.177625	5.94457e-05	-0.218631	-0.0739125	-0.143409
G5ECW9	4	6	5	0.0526256	0.800651	0.599943	0.0705801	0.533535	0.166049	0.383529	0.369045	0.0352317	0.0513118	8.27921e-06	0.567744	0.168912	0.267075
G5ECX9;G5EET3;G5EDZ7	2	2	2	-0.597698	-0.0989585	0.329849	-1.05998	-0.716245	0.332208	-1.00249	-0.440155	0.408847	0.000351062	1.83808e-08	-0.418453	-0.886721	0.356968
G5ECY0	24	34	39	0.385017	0.785651	0.320594	0.420443	0.970653	0.544635	0.927963	1.33415	0.470049	0.00263757	4.29934e-07	1.03015	0.577808	0.445093
G5ECY0;Q7Z124	13	21	14	0.406006	0.500136	0.193981	0.373981	1.0323	0.592789	0.869899	1.34454	0.480277	0.0174903	2.87428e-06	0.958992	0.549962	0.422349
G5ECY0;Q9TX86	4	7	8	0.431987	0.510663	0.141271	0.426548	1.05739	0.558155	0.808892	1.24999	0.397087	0.00968627	1.54919e-06	0.939349	0.555809	0.365504
G5ECY4;G5EFA9	2	2	2	-0.764558	-0.727398	-0.0439744	-0.559688	-1.66757	-1.28191	-0.92429	-2.58954	-1.5066	0.0623544	4.65136e-06	-1.6615	-0.749512	-0.944161
G5ECY6	6	13	8	0.147857	0.105822	-0.0174944	0.238919	-0.0275787	-0.222681	0.38947	0.260999	-0.0814078	0.0167655	2.35916e-06	0.113081	0.258749	-0.107194
G5ECZ0	41	45	44	0.10132	-0.051024	-0.173127	0.357788	0.222372	-0.101852	0.304826	0.330991	0.00536235	0.0394269	5.83194e-06	0.167446	0.254645	-0.0898723
G5ED01	17	16	14	-0.331992	-0.140582	0.185204	-0.345851	-0.110363	0.245933	-0.376902	-0.0546401	0.216049	7.54634e-08	5.71656e-12	-0.101862	-0.351581	0.215729
G5ED16;G5EGR4	3	3	2	-0.442439	-0.71721	-0.381173	-1.04471	-0.811677	-0.190918	-0.548535	-0.20063	-0.00216242	0.0313035	4.63885e-06	-0.576506	-0.678561	-0.191418
G5ED17	5	8	5	0.153936	0.454842	0.248313	0.222953	0.491845	0.3091	0.356827	0.309145	0.0187318	0.00799827	3.02018e-06	0.418611	0.244572	0.192049
G5ED17;A0T1Y0	2	2	2	0.218884	0.5579	0.290374	0.29996	0.734755	0.574659	0.361222	0.537047	0.214592	0.00141845	4.54777e-07	0.609901	0.293355	0.359875
G5ED20	4	6	4	-0.27453	0.243284	0.771914	0.297857	0.552876	0.447741	0.310102	0.529177	0.146244	0.117279	1.88427e-05	0.441779	0.111143	0.4553
G5ED21	48	53	50	-0.226509	-0.435842	-0.227371	-0.215057	-0.365133	-0.0975434	-0.196859	-0.0839282	0.0551865	0.0608333	1.9298e-05	-0.294968	-0.212808	-0.0899094
G5ED21;G5EDG7	5	3	4	-0.272143	-0.346305	-0.196103	-0.183328	-0.442015	-0.290542	-0.259242	-0.349479	-0.0209822	0.00221362	9.76082e-07	-0.379266	-0.238238	-0.169209
G5ED26;H2KAQ0	19	17	17	0.245044	0.157528	-0.0102069	-0.0523463	0.185113	0.197244	0.26253	0.121283	-0.0533894	0.301161	8.6e-05	0.154641	0.151742	0.0445493
G5ED33;G5EFE0	4	6	3	0.172961	0.445598	0.156691	0.504141	0.808336	0.315989	0.714195	0.984174	0.374748	0.0114047	2.19833e-06	0.746036	0.463766	0.282476
G5ED33;O18250;Q7YTG1;G5EFE0	20	27	21	-0.0598398	0.238085	0.251985	-0.144438	0.277062	0.420279	0.121934	0.553945	0.314661	0.00564528	1.05791e-06	0.356364	-0.027448	0.328975
G5ED33;O18250;Q7YTG1;Q7YTG2	22	31	26	-0.213752	0.217155	0.41598	-0.253203	0.226299	0.447544	0.0539429	0.451652	0.420858	0.000665384	8.91189e-08	0.298369	-0.13767	0.428128
G5ED39	11	11	7	0.225902	0.176022	0.00996004	0.510313	0.2624	-0.00934717	0.473601	0.204374	-0.044604	0.000684042	1.65047e-07	0.214266	0.403272	-0.0146637
G5ED43	6	6	4	-0.644825	-1.40117	-0.588229	-0.737903	-1.12994	-0.629473	-0.909428	-1.39495	-0.693587	2.99295e-06	4.75927e-10	-1.30869	-0.764052	-0.637096
G5ED44	5	7	5	-0.339023	-1.43349	-1.07444	-0.177854	-1.91804	-1.64289	-1.18644	-2.46827	-1.23432	0.00175447	1.35551e-07	-1.93994	-0.567772	-1.31721
G5ED46	3	12	9	0.833837	1.4023	0.255503	1.19677	2.51763	1.20749	1.57111	2.44175	0.927167	0.00234262	1.79705e-07	2.12056	1.20057	0.796721
G5ED57	2	7	4	-0.388355	0.0425311	0.315953	-0.766129	-0.385486	0.44906	-0.414623	-0.0346735	0.258046	0.00137232	4.57536e-08	-0.125876	-0.523035	0.34102
G5ED58	14	17	13	0.47707	1.74084	1.24672	0.520211	1.90871	1.66255	0.46168	1.59179	0.982078	1.40368e-05	1.23915e-09	1.74711	0.486321	1.29712
G5ED60	14	16	23	0.420887	0.763305	0.277927	0.627159	1.31737	0.456316	0.643067	1.19588	0.338032	0.000272079	4.0739e-08	1.09219	0.563705	0.357425
G5ED63	4	7	4	-0.167229	-0.841933	-0.479386	-0.10608	-0.848317	-0.687329	-0.069496	-0.460847	-0.199625	0.00284776	5.27568e-07	-0.717033	-0.114269	-0.455447
G5ED68;G5EBF2;Q69Z15	6	12	13	0.0660724	0.042182	-0.000504855	0.130523	0.636044	0.312939	0.290348	0.483803	0.194212	0.157319	3.39331e-05	0.387343	0.162314	0.168882
G5ED75;Q9XU12;Q8MYB5	22	30	25	0.194963	0.143397	0.0191411	0.255339	0.334062	0.0633338	0.269243	0.304211	0.00304007	0.000747627	3.44061e-07	0.260556	0.239849	0.028505
G5ED89;G5ECM2	9	15	11	0.341921	1.10637	0.808564	0.48556	1.57257	1.05949	0.702726	1.38934	0.496468	0.000280122	3.41942e-08	1.35609	0.510069	0.788176
G5ED95	33	41	35	0.0510254	0.227945	0.179302	-0.00776959	0.410984	0.396365	0.0223024	0.506558	0.423101	0.00216632	5.23482e-07	0.381829	0.0218528	0.332923
G5ED97	7	13	10	-0.00633393	-0.299948	-0.385044	0.221455	-0.0353424	-0.288181	0.318371	0.183605	-0.2163	0.031938	1.54216e-06	-0.0505617	0.177831	-0.296508
G5ED98	2	6	10	0.315702	0.778779	0.355258	0.197368	0.741903	0.487905	0.273186	0.745007	0.27154	3.53211e-06	8.5808e-10	0.75523	0.262085	0.371567
G5EDA1;G5EFV3	23	34	28	0.455178	1.42107	0.965108	0.453212	1.80498	1.21652	0.941365	1.60261	0.548712	0.00026101	2.83741e-08	1.60955	0.616585	0.910113
G5EDA3	27	39	33	0.422317	1.77255	1.31649	0.490862	1.94931	1.58316	0.604126	1.52492	0.881933	3.49283e-05	3.14463e-09	1.74893	0.505768	1.26053
G5EDA8;G5EGA2	15	14	14	-0.490878	-1.07779	-0.577151	-0.49968	-1.0504	-0.434241	-0.452912	-0.925392	-0.54962	1.76163e-07	3.52106e-11	-1.01786	-0.481157	-0.520337
G5EDA8;G5EGA2;G5EF70	8	7	8	-0.497689	-1.01486	-0.465713	-0.540821	-1.21316	-0.699996	-0.482952	-1.20489	-0.687419	2.01701e-06	3.5622e-10	-1.1443	-0.507154	-0.617709
G5EDB2;G5EGK0	5	6	7	0.102171	-0.287413	-0.362947	0.292784	0.158647	-0.0830431	0.036267	0.355359	0.152837	0.594952	1.58437e-05	0.0755309	0.143741	-0.0977177
G5EDB6	7	8	9	0.343092	-0.326077	-0.62882	0.0357197	-0.282796	-0.531768	-0.131458	-0.352533	-0.315972	0.00401903	5.86026e-07	-0.320468	0.0824512	-0.492187
G5EDB6;G5EGR7	3	2	3	0.0753224	-0.432585	-0.402668	0.153382	-0.273217	-0.556503	0.0659591	-0.194591	-0.429214	6.51059e-05	1.06226e-08	-0.300131	0.0982213	-0.462795
G5EDB6;Q95XE1	4	4	3	-0.285935	-0.501719	-0.110096	0.0713303	-0.165044	-0.294253	-0.101516	-0.0903115	-0.264596	0.226222	6.06148e-05	-0.252358	-0.105373	-0.222982
G5EDB7;Q8I4D9	3	4	3	-0.156655	-0.284988	-0.0176369	-0.198243	-0.098689	0.0119661	-0.176833	0.0649326	0.038673	0.0923202	2.67694e-05	-0.106248	-0.177244	0.0110008
G5EDB7;Q8I4D9;Q8I4E0	2	2	3	-0.148999	-0.135009	-0.039005	-0.373119	-0.631803	-0.273397	-0.28629	-0.0404015	0.271305	0.29538	3.63174e-05	-0.269071	-0.269469	-0.013699
G5EDB7;Q8I4E0	2	5	3	-0.244278	-0.372172	-0.259604	-0.339308	-0.195852	-0.0684645	-0.105008	-0.205643	0.0244725	0.0570515	2.12526e-05	-0.257889	-0.229531	-0.101199
G5EDB8	3	3	4	-0.244278	-0.216796	0.0251697	-0.52697	-0.0954519	0.337703	-0.156526	0.17119	0.199371	0.0311184	1.32956e-06	-0.0470195	-0.309258	0.187415
G5EDC6	9	13	12	0.296749	0.83367	0.484338	0.403733	0.999019	0.582858	0.3413	0.834107	0.457514	1.10924e-06	2.38056e-10	0.888932	0.34726	0.508237
G5EDD4	4	4	4	-0.494262	-0.72216	-0.199625	-0.567837	-1.154	-0.54092	-0.733137	-0.933195	-0.472436	0.000492794	8.52161e-08	-0.936452	-0.598412	-0.404327
G5EDD5	5	4	4	-0.156008	-0.312665	-0.20364	-0.142609	-0.427284	-0.193583	-0.272979	-0.461214	-0.231678	0.000140716	6.50708e-08	-0.400388	-0.190532	-0.209633
G5EDD8	5	6	5	-0.0271541	-0.588709	-0.449218	0.141748	-0.781821	-0.867106	-0.298893	-0.521101	-0.248838	0.0111636	1.73471e-06	-0.630544	-0.0614328	-0.521721
G5EDE4	9	16	10	0.00875482	0.121173	0.14221	-0.0040339	0.338451	0.233973	0.191557	0.584944	0.286093	0.0479852	1.36541e-05	0.348189	0.0654261	0.220759
G5EDE7;Q8WSN6	12	16	14	0.652811	1.8657	1.26802	0.647196	1.84265	1.29315	0.752243	1.81975	0.970215	7.25938e-08	7.62886e-12	1.8427	0.684083	1.17713
G5EDE8	27	29	29	0.0144194	-0.247745	-0.273635	0.0907184	-0.0357647	-0.0779266	0.0551565	0.0777412	-0.0385767	0.239365	3.22308e-05	-0.0685896	0.0534315	-0.130046
G5EDF5	16	15	14	0.0239884	-0.365357	-0.365021	0.21215	-0.429375	-0.560177	0.23282	-0.290896	-0.518334	4.59449e-05	6.19813e-09	-0.361876	0.156319	-0.481177
G5EDF7	8	9	8	0.0795542	0.11839	-0.0236812	0.12031	0.376077	0.250946	0.143747	0.216074	0.118876	0.0924204	4.48558e-05	0.236847	0.114537	0.11538
G5EDF9	31	34	28	0.0866452	0.360453	0.279879	0.399255	0.532512	0.162299	0.417752	0.228283	-0.183328	0.0831835	2.07964e-05	0.373749	0.301217	0.0862835
G5EDG2	24	31	24	0.254066	0.565289	0.295234	0.321054	0.769526	0.524282	0.331627	0.642167	0.282544	0.000129527	3.54329e-08	0.658994	0.302249	0.367353
G5EDG8	8	10	8	-0.473163	-0.910579	-0.515763	-0.571919	-1.05832	-0.459537	-0.547351	-0.542902	-0.0130692	0.00445914	7.93785e-07	-0.837266	-0.530811	-0.329456
G5EDG9;A7DY67	6	10	12	0.482916	1.2404	0.667745	0.548512	1.42032	0.689846	0.277726	0.955732	0.953327	9.08459e-05	1.45001e-08	1.20548	0.436385	0.770306
G5EDH1;B2MZD0	16	17	16	-0.200379	-0.314871	-0.0489336	-0.210389	-0.158337	0.0510852	-0.325502	-0.200881	-0.0255958	0.00114505	4.31226e-07	-0.224696	-0.245423	-0.00781475
G5EDH7;G4S185	5	6	7	0.079478	0.539184	0.552918	0.273047	0.45036	0.22874	0.254298	0.569019	0.261051	0.00225176	6.30724e-07	0.519521	0.202274	0.34757
G5EDI1;Q0G832	7	6	4	0.352501	0.653151	0.609057	0.383153	0.967815	0.622998	0.721706	1.16527	0.335244	0.00199749	3.7132e-07	0.928746	0.485787	0.522433
G5EDI2;G5ECZ2	13	14	12	-0.299479	-0.0756695	0.257925	-0.386038	-0.217231	0.158945	-0.220887	-0.113767	0.3052	5.66183e-05	3.70444e-09	-0.135556	-0.302135	0.24069
G5EDI2;G5ECZ2;Q7JLB1	2	2	2	-0.20858	0.456484	0.462634	0.25214	0.22377	0.0264916	0.275411	0.58099	0.249188	0.127744	2.26515e-05	0.420415	0.106324	0.246105
G5EDI8	10	15	13	0.341491	0.424872	0.0538381	0.458	0.947709	0.32357	0.41862	0.723634	0.296828	0.0031962	6.05103e-07	0.698738	0.406037	0.224746
G5EDJ3	3	3	5	0.0339314	-0.136979	-0.0217853	0.175012	0.212919	0.0818428	-0.123004	0.148977	0.0623694	0.898432	8.67493e-05	0.0749721	0.0286466	0.0408089
G5EDJ6;D7SFQ5;D7SFQ6	8	9	9	-0.281194	-0.352081	-0.139077	0.023651	-0.2728	-0.160468	-0.0199154	-0.290424	-0.198494	0.0143189	6.11578e-06	-0.305102	-0.092486	-0.166013
G5EDJ7	4	10	7	0.284634	1.75215	1.36383	0.685361	1.77552	1.10451	0.389319	1.59207	1.1756	1.18857e-06	1.22462e-10	1.70658	0.453105	1.21465
G5EDK1	14	14	10	0.16558	0.741469	0.480237	-0.0592168	0.634453	0.788502	-0.14372	0.741698	0.680671	6.08294e-05	8.33428e-09	0.705873	-0.0124522	0.649803
G5EDK8;G5ECG2	4	3	5	0.14543	0.362269	-0.268434	0.411905	0.737423	0.134382	0.589789	0.316636	-0.595122	0.0223931	1.67093e-06	0.472109	0.382375	-0.243058
G5EDL3	12	18	16	0.607814	1.52209	0.889236	0.482563	1.64336	1.09613	0.531907	1.34619	0.675282	5.04108e-06	6.31626e-10	1.50388	0.540761	0.886882
G5EDL4	3	4	3	0.171076	0.749693	0.296226	-0.00187429	1.05724	0.637491	0.186475	0.693551	0.479532	0.000340628	4.82227e-08	0.833495	0.118559	0.471083
G5EDL4;G5EDV8	8	13	13	0.477623	0.955788	0.474532	0.461343	0.81624	0.465341	0.400301	0.916916	0.383849	1.32778e-07	3.28457e-11	0.896315	0.446422	0.441241
G5EDL7;G5EFB9	4	5	4	0.200639	0.380258	0.0634167	0.053329	-0.0768327	0.027925	0.266333	0.342927	-0.0635029	0.219274	4.72184e-05	0.215451	0.173434	0.00927958
G5EDM4;G5EE55;G5EFP7	11	13	12	-0.638584	-0.70982	-0.0836559	-0.703367	-1.02503	-0.27011	-0.618615	-0.665211	-0.0600474	6.85937e-05	1.23371e-08	-0.80002	-0.653522	-0.137938
G5EDM5	6	4	7	-0.634082	-0.740712	-0.449905	-0.481816	-0.408277	-0.0307104	-0.571288	-0.381782	-0.316783	0.00672526	1.71997e-06	-0.510257	-0.562395	-0.265799
G5EDN3	25	43	43	0.225363	1.09171	0.918388	0.181689	1.59499	1.40112	0.271931	1.17504	0.901095	9.86457e-05	1.07357e-08	1.28725	0.226328	1.07353
G5EDN8	7	8	8	0.175542	-0.187894	-0.427821	0.00150118	0.117099	-0.0908534	0.0432445	-0.0486547	-0.135404	0.106533	1.09162e-05	-0.0398168	0.0734291	-0.218026
G5EDP0	17	18	19	0.00484114	0.863362	0.87795	0.118163	0.445755	0.370098	0.33825	0.780215	0.438933	0.00720804	1.37843e-06	0.696444	0.153752	0.562327
G5EDP2	21	23	17	-0.357721	-0.70248	-0.262193	-0.362835	-0.747173	-0.42121	-0.433013	-0.591057	-0.249203	1.19965e-05	3.59589e-09	-0.680237	-0.384523	-0.310868
G5EDP6	11	13	14	-1.00967	-2.26701	-1.28709	-0.931721	-2.21109	-1.36342	-0.872317	-2.25988	-1.44737	2.19805e-10	1.98706e-14	-2.24599	-0.937902	-1.36596
G5EDP9	18	22	16	0.374327	0.768383	0.526722	0.355738	0.844147	0.470529	0.383238	0.637502	0.303926	2.12446e-05	6.15782e-09	0.750011	0.371101	0.433726
G5EDQ0;Q22833	3	3	3	-0.0430645	-0.348346	-0.327342	-0.0263043	-0.818523	-0.486972	-0.208392	-0.690283	-0.361319	0.0021044	4.38603e-07	-0.619051	-0.0925871	-0.391878
G5EDQ0;Q22833;Q9U6W8	16	17	17	-0.028852	-0.573762	-0.574344	-0.127501	-0.687329	-0.381173	-0.320889	-0.62204	-0.328205	0.000311512	7.72615e-08	-0.627711	-0.159081	-0.427907
G5EDR3	14	12	16	0.0680447	0.302422	0.203851	0.264192	0.390226	0.162129	0.125628	0.340733	0.156289	0.000569771	2.89366e-07	0.34446	0.152622	0.17409
G5EDR5	3	6	8	-0.410233	-0.642655	-0.0855606	-0.372172	-0.729705	-0.12413	-0.385376	-0.791106	-0.364909	3.85674e-05	8.99648e-09	-0.721155	-0.38926	-0.191533
G5EDS3;Q8I7M8;Q95QX1	2	5	6	-0.0508847	-0.240009	-0.00805655	0.491896	0.0835539	-0.631337	0.326326	0.111757	-0.420887	0.0708487	1.06961e-06	-0.0148992	0.255779	-0.353427
G5EDS8	9	9	7	-0.0309716	-0.0680516	-0.0897693	0.0659289	-0.1129	-0.0875986	0.189713	0.170061	-0.0498398	0.349528	2.4075e-06	-0.00363025	0.0748902	-0.0757359
G5EDT1	20	22	21	0.302386	1.04558	0.595903	0.571257	1.25982	0.95688	0.686998	1.16518	0.475294	0.000233511	3.91189e-08	1.15686	0.520214	0.676026
G5EDT8;C2BR97	21	22	21	0.152099	0.407899	0.133527	0.22457	0.524562	0.311488	0.0778174	0.466457	0.326959	0.000290424	9.05957e-08	0.466306	0.151496	0.257325
G5EDT9	54	65	58	0.243728	0.340249	0.0782438	0.272646	0.515336	0.200664	0.263456	0.428178	0.0833858	8.24111e-05	2.7802e-08	0.427921	0.259943	0.120765
G5EDU3	30	40	40	-0.121612	-0.0579701	0.122201	-0.1396	-0.0213376	0.205322	-0.166073	0.219404	0.343412	0.00972622	6.55294e-07	0.0466989	-0.142428	0.223645
G5EDU8;Q8WT44	15	21	17	0.389224	0.749815	0.347711	0.417232	0.781851	0.290224	0.342433	0.711523	0.179686	6.31514e-07	1.85273e-10	0.74773	0.382963	0.27254
G5EDV0	5	2	2	-0.1125	-3.18311	-3.01189	-0.0550915	-3.72488	-3.49138	-0.245861	-4.02839	-4.39808	3.52789e-06	1.03731e-10	-3.64546	-0.137817	-3.63378
G5EDV4	3	2	2	0.390434	-0.306379	-0.284396	-0.277199	0.0471968	0.419739	0.371478	0.592071	0.220883	0.946789	2.93543e-05	0.110963	0.161571	0.118742
G5EDV6;G5ECX8	14	12	13	0.293881	0.760724	0.362436	0.500606	0.711464	0.284405	0.42283	0.896415	0.407287	1.33182e-05	3.53911e-09	0.789535	0.405772	0.351376
G5EDV7	9	11	11	-0.262072	1.6331	1.89695	-0.492725	1.13879	1.54023	0.330628	2.08036	1.71866	0.000135731	7.71137e-09	1.61742	-0.14139	1.71862
G5EDW1	11	12	9	0.245369	0.353542	0.0905725	0.33408	0.751174	0.412904	0.385187	0.629077	0.335208	0.00610431	1.62224e-06	0.577931	0.321545	0.279561
G5EDW8	25	22	20	-0.335598	-0.418514	-0.111298	0.00327864	-0.582749	-0.490005	-0.136716	-0.555718	-0.444773	0.00957122	2.35237e-06	-0.518993	-0.156345	-0.348692
G5EDW9	8	14	11	0.0147109	0.175395	0.142122	0.238204	0.477442	0.274599	0.251985	0.571622	0.341482	0.0321177	1.10073e-05	0.408153	0.1683	0.252735
G5EDY1;G5EGQ8	8	13	16	0.314015	-0.157173	-0.517628	0.21098	-0.234379	-0.422125	0.117772	-0.0385767	-0.354678	6.84362e-05	5.01972e-09	-0.143376	0.214256	-0.431477
G5EDY3	7	7	5	-0.675726	0.307466	0.969678	-0.336626	-0.289244	0.0368662	-0.486714	-1.13116	-0.826965	0.595517	1.58739e-05	-0.37098	-0.499689	0.0598596
G5EDZ2	22	21	21	-0.0150693	-0.144046	-0.0663992	0.0443599	-0.0236102	-0.0549179	0.0729379	0.118868	0.0290139	0.741881	2.1395e-05	-0.0162629	0.0340762	-0.0307678
G5EDZ6	3	3	4	0.915473	1.58766	0.689381	0.540359	1.79498	1.16227	1.08758	2.40141	1.23854	0.000336696	3.32077e-08	1.92802	0.847804	1.03006
G5EDZ7	8	9	9	-0.306729	0.121141	0.420858	-0.667211	-0.65384	0.031806	-0.53102	0.268634	0.67903	0.0502258	8.45041e-07	-0.0880214	-0.501653	0.377232
G5EDZ9	6	8	12	0.394676	2.3755	1.96702	0.573102	2.72709	2.20976	0.663488	2.03351	1.39525	1.9928e-05	1.29914e-09	2.3787	0.543755	1.85734
G5EE01	26	37	29	0.680833	1.44743	0.730524	0.706206	1.39062	0.622643	0.813702	1.42504	0.57145	1.04358e-08	1.5058e-12	1.42103	0.73358	0.641539
G5EE11	9	9	8	0.0708074	0.0485017	0.00148674	0.269443	0.411771	-0.0399806	0.650454	0.295429	-0.0287884	0.0883952	1.4283e-05	0.251901	0.330235	-0.0224274
G5EE12	22	28	24	0.284572	0.538503	0.229924	0.410495	0.663123	0.258158	0.374421	0.618429	0.159936	3.89284e-06	1.17712e-09	0.606685	0.356496	0.216006
G5EE13	5	11	7	-0.206331	-1.19538	-1.117	-0.205643	-0.834913	-0.671067	-0.458172	-1.12922	-0.751035	0.000209053	2.64065e-08	-1.05317	-0.290048	-0.846366
G5EE14	3	3	3	0.149457	0.879303	0.407172	0.095805	0.321631	0.289457	-0.161049	0.174166	0.116848	0.0944661	1.24704e-05	0.458366	0.0280708	0.271159
G5EE14;G5ED40;O17537	18	21	19	0.0305308	-0.148999	-0.177854	-0.0601166	-0.217665	-0.0769011	-0.102053	-0.285698	-0.213876	0.00745572	3.39616e-06	-0.217454	-0.0438797	-0.15621
G5EE16	12	17	19	0.150321	0.574208	0.352437	0.14638	0.405318	0.315262	0.21149	0.566314	0.200606	6.86599e-05	2.37797e-08	0.51528	0.169397	0.289435
G5EE25	3	6	7	0.342031	1.15804	0.751368	0.323417	1.6762	1.19552	0.421225	0.475355	-0.0136409	0.0687081	5.81632e-06	1.1032	0.362224	0.644415
G5EE37	27	33	28	0.492758	2.09665	1.46248	0.686383	2.12208	1.41612	0.775663	1.56631	0.785452	9.56952e-05	8.20007e-09	1.92835	0.651601	1.22135
G5EE40	13	14	13	-0.165687	1.45478	1.64955	-0.390723	1.16127	1.55349	0.041432	1.64986	1.57686	1.43051e-06	8.18103e-11	1.42197	-0.171659	1.5933
G5EE41	6	7	6	-0.527221	-0.998773	-0.503858	-0.27023	-0.938248	-0.648373	-0.469469	-1.28262	-0.900645	0.000166493	3.05888e-08	-1.07321	-0.422307	-0.684292
G5EE42	8	7	4	0.112264	0.465889	0.547352	0.208778	0.312796	0.21568	0.415105	0.765278	0.173336	0.0385306	8.74899e-06	0.514654	0.245382	0.312123
G5EE48	11	23	7	0.395929	2.66974	2.22624	1.02411	2.43471	1.32415	1.13643	1.48534	0.433964	0.0105375	6.14684e-07	2.1966	0.852154	1.32812
G5EE53	4	13	10	0.314921	0.958827	1.30022	0.298974	-0.00345832	-0.156914	0.712575	1.00716	0.137687	0.470793	3.82576e-05	0.654176	0.442157	0.426997
G5EE56	10	10	11	-0.00981294	0.354557	0.277945	0.0230792	0.412433	0.469729	0.0336877	0.512575	0.47351	6.31763e-05	1.62266e-08	0.426522	0.0156513	0.407062
G5EE56;O17546	4	2	2	0.24714	0.41497	0.0637258	0.546435	1.003	0.305699	-0.255803	0.833734	0.888608	0.10143	1.2225e-05	0.75057	0.179257	0.419344
G5EE62	36	44	34	0.542763	1.08239	0.525092	0.435329	1.50703	1.0038	0.520687	1.25065	0.595511	0.000117932	1.6364e-08	1.28002	0.499593	0.708134
G5EE66	12	14	12	0.0772617	0.431481	0.214793	0.197534	0.629769	0.313334	0.179376	0.50541	0.195426	8.6445e-05	2.63342e-08	0.52222	0.15139	0.241184
G5EE72;G5EEY4	41	53	49	0.0154981	-0.710922	-0.750092	0.247286	0.0800422	-0.165944	0.238596	-0.0728604	-0.343806	0.106664	6.34235e-06	-0.23458	0.167126	-0.419947
G5EE74	25	27	19	0.290004	0.372879	0.0713757	0.297431	0.37707	0.117584	0.273518	0.388318	0.016512	3.12082e-07	1.18706e-10	0.379422	0.286984	0.0684905
G5EE80	23	22	19	-0.0545012	-0.386259	-0.383829	-0.0730661	-0.328894	-0.282025	-0.143263	-0.405067	-0.324407	6.95951e-06	2.68967e-09	-0.373407	-0.0902767	-0.330087
G5EE81;G5EBH1;G5EGE0	11	15	12	0.348436	0.696751	0.259435	0.392933	0.780388	0.372001	0.415961	0.808488	0.330048	2.25009e-07	5.70057e-11	0.761876	0.385777	0.320495
G5EE81;G5EBH1;G5EGE0;P91203	9	9	9	0.438131	0.733543	0.29846	0.376892	0.860465	0.502148	0.551437	0.847466	0.254014	2.44893e-05	5.85764e-09	0.813825	0.455487	0.35154
G5EE91;Q8IG04;G5EGP7;Q93971;G5EGJ6	5	6	9	0.0880707	0.657468	0.647942	-0.122739	0.372617	0.538807	0.000894748	0.384028	0.47705	0.000223462	3.60156e-08	0.471371	-0.0112578	0.5546
G5EE94;G5EBY2;G5EBE2;K8ESI6;K8ESB8;K8F7X2	9	10	15	0.107757	-0.0204133	-0.275961	0.22265	0.385262	0.0559362	0.296935	0.458703	0.252277	0.268346	3.9514e-05	0.274517	0.209114	0.010751
G5EE96	18	22	19	-0.359296	-0.390117	-0.0282862	-0.369718	-0.568519	-0.139862	-0.405176	-0.567059	-0.2027	6.52186e-05	1.94084e-08	-0.508565	-0.378063	-0.123616
G5EEA2	8	18	16	0.718996	2.13049	1.01432	0.917911	2.67558	1.89087	1.06192	2.0677	1.02472	0.000145175	1.19616e-08	2.29126	0.899608	1.30997
G5EEA7	4	6	3	-0.229834	0.736497	1.04871	-0.249615	0.914086	0.520387	0.343687	0.819636	0.456831	0.00356209	3.69914e-07	0.823406	-0.0452542	0.675309
G5EEB4;A9P339;D2KT99;G5EGU9;A9P338;Q565A8;B2D6L4;Q9XVV8;Q18094	7	6	6	0.15335	-0.159242	-0.189477	0.398028	0.158558	-0.335026	0.147745	-0.0160684	-0.138683	0.0109511	2.7472e-08	-0.00558395	0.233041	-0.221062
G5EED5	12	15	10	0.233312	0.500769	0.286181	0.343659	0.4892	0.245437	0.399197	0.757184	0.351608	0.000398816	1.31099e-07	0.582384	0.325389	0.294409
G5EEE1	4	6	7	-0.168129	0.432065	0.560111	-0.259423	0.575723	0.806468	-0.333023	0.257252	0.593986	3.67554e-05	3.04303e-09	0.42168	-0.253525	0.653522
G5EEE3;G5EDA4;G5EGK6;G5EBT0;E1B6R6;Q8I124	2	3	4	0.274573	0.0506294	-0.279293	0.220732	0.122256	0.0459452	0.629523	0.780859	0.212568	0.223028	2.61398e-05	0.317915	0.374943	-0.00692676
G5EEE5;K8ES54	3	2	2	-0.869714	-1.61744	-0.784169	-0.657366	-1.4098	-0.904503	-0.629753	-1.43864	-0.729183	5.95852e-07	7.83625e-11	-1.48863	-0.718944	-0.805952
G5EEF4;A8WHT9;A8WHT8	10	16	10	-0.253626	-0.393526	-0.171847	-0.241291	-0.367986	-0.114767	-0.123931	-0.410775	-0.176067	2.14654e-05	9.54864e-09	-0.390762	-0.206283	-0.154227
G5EEF7	4	3	3	0.248776	0.859352	0.662597	0.200067	0.735043	0.395378	0.139268	0.654876	0.557136	2.84188e-05	6.17987e-09	0.749757	0.196037	0.538371
G5EEG4	11	9	9	0.00426224	0.576433	0.496794	-0.018919	0.426655	0.461631	-0.194591	0.0518029	0.0332816	0.0580784	6.80017e-06	0.35163	-0.0697494	0.330569
G5EEG6	5	11	10	0.20156	1.05442	0.827205	0.359953	1.11798	0.694111	0.234907	1.37056	0.955536	5.56344e-06	8.10524e-10	1.18099	0.265473	0.825617
G5EEG7	16	19	17	0.0375324	-0.0908534	-0.0439044	0.169639	0.192991	0.0913024	0.0328904	0.0968306	0.0516608	0.70206	0.00018011	0.0663228	0.0800207	0.0330196
G5EEG8	4	6	5	-0.00906047	0.109802	0.384414	-0.160598	0.280352	0.375712	0.157987	0.58276	0.448164	0.015555	3.09878e-06	0.324305	-0.00389046	0.402763
G5EEG8;G5EEP9;G5EBP4;G5EFD6	28	34	29	0.199024	0.58762	0.373196	0.217206	0.642009	0.433039	0.205081	0.621355	0.33388	3.2108e-08	1.09183e-11	0.616995	0.207103	0.380038
G5EEH6	22	27	23	0.0637107	-0.199751	-0.351402	0.468391	0.0598558	-0.334568	0.646564	0.49715	-0.182438	0.0433659	1.30102e-06	0.119085	0.392889	-0.28947
G5EEH9	20	24	22	0.132388	0.566998	0.420376	0.291098	0.686847	0.507091	0.345748	0.794557	0.38711	6.44394e-05	1.70869e-08	0.682801	0.256411	0.438192
G5EEI1	5	9	6	0.12781	0.396916	0.473791	0.260204	0.788165	0.519363	0.39407	1.0059	0.35205	0.00524663	1.11207e-06	0.730327	0.260694	0.448401
G5EEI8	6	7	8	0.331808	-0.279768	-0.635429	0.476739	0.0556288	-0.50523	0.326172	0.214357	-0.300475	0.00121751	1.4254e-08	-0.00326075	0.37824	-0.480378
G5EEJ9;G5ECL2	5	6	8	0.105334	0.440048	0.205796	0.266316	0.249771	0.0889144	0.299986	0.544351	0.102589	0.00495615	1.73813e-06	0.41139	0.223879	0.132433
G5EEJ9;G5ECL2;G5EDR8;B3CJ53	4	5	4	0.267991	0.199272	0.00343771	0.176911	0.177678	-0.028364	0.102945	0.145701	-0.255803	0.00858648	1.69922e-06	0.174217	0.182616	-0.0935764
G5EEK0	2	5	5	-0.321004	-0.0189047	0.224612	-0.343578	-0.0457854	0.336473	-0.081885	-0.0117819	0.069785	0.00350231	8.50759e-08	-0.0254907	-0.248823	0.21029
G5EEK2	39	45	31	-0.0805212	-0.300768	-0.209641	0.0308624	-0.159823	-0.10541	0.0540478	0.0844256	-0.0395596	0.372655	8.16951e-05	-0.125388	0.00146298	-0.118203
G5EEK8;A8WI68	3	3	3	0.405031	0.645841	0.19136	0.400711	0.776998	0.388204	0.531469	0.846506	0.21843	2.48185e-05	5.5055e-09	0.756448	0.445737	0.265998
G5EEL2	3	3	2	0.256425	0.0788608	-0.0352227	0.36523	0.746216	0.418658	0.431297	0.523504	-0.0161611	0.11689	2.33849e-05	0.449527	0.350984	0.122425
G5EEL2;G5ECP2	14	18	14	0.186656	0.118147	-0.0976108	0.309252	0.638366	0.256942	0.359527	0.495288	0.062294	0.0534461	1.12133e-05	0.417267	0.285145	0.073875
G5EEM1	6	7	6	-0.119157	0.818096	0.783862	-0.094709	1.23374	1.16488	-0.0915306	0.686034	0.740384	0.000156673	1.46144e-08	0.912622	-0.101799	0.896377
G5EEM6	8	8	7	-0.130404	-0.191436	-0.213876	0.071679	-0.0881416	-0.153805	-0.0251706	-0.245496	-0.255803	0.0139495	6.186e-06	-0.175025	-0.0279651	-0.207828
G5EEM9;Q8WQE0;G8JYA8;G4SGU1;Q21478	19	22	19	-0.354791	-0.52667	-0.102053	-0.416732	-0.633385	-0.157432	-0.528271	-0.50019	0.0530446	5.521e-05	1.29388e-08	-0.553415	-0.433265	-0.0688135
G5EEN1;G5ECI8	12	12	11	0.0357123	-0.328147	-0.385707	0.160685	-0.369941	-0.414947	0.527564	0.294181	-0.406428	0.0453017	1.92251e-06	-0.134636	0.241321	-0.402361
G5EEN1;G5ECI8;B1V8K6	3	4	2	0.759698	0.0606004	-0.32435	0.626825	0.229467	-0.194087	0.186114	-0.835075	-1.39868	0.0810953	8.23955e-07	-0.181669	0.524212	-0.639039
G5EEN3	11	25	17	0.00069266	0.543341	0.463489	0.151074	0.635383	0.393842	0.245711	0.554358	0.271792	0.000118488	3.23035e-08	0.577694	0.132492	0.376375
G5EEN7	10	11	9	0.334098	-0.0509544	-0.420186	0.396062	0.116864	-0.415651	0.412001	-0.164658	-0.437973	8.26281e-06	9.82931e-11	-0.032916	0.38072	-0.424603
G5EEP7;G5EDT4	13	15	16	0.0167382	0.180945	0.357862	-0.410775	0.338305	0.938321	0.111906	-0.0468403	0.0311277	0.188493	1.15041e-05	0.15747	-0.0940438	0.442437
G5EEQ4;H8ESD5;L8E912;E9P898;E9P897;H8ESD4	4	5	5	-0.358959	-0.0739573	0.406159	0.297803	0.356292	-0.0984196	0.418774	0.543068	0.0544522	0.726865	5.60355e-05	0.275134	0.119206	0.12073
G5EEQ4;H8ESD5;L8E912;G5EFE5;E9P898;E9P897;H8ESD4	9	9	9	-0.0663303	0.00111852	0.0716562	0.282421	0.349254	0.15785	0.191689	0.600249	0.392743	0.311221	6.33618e-05	0.316874	0.135927	0.207416
G5EEQ4;H8ESD5;L8E912;G5EFE5;G5EFN5;H8ESD4	5	5	4	-0.0203422	-0.151015	-0.0100637	0.294473	0.0584054	-0.120418	0.323868	0.214433	-0.181293	0.138064	8.25045e-06	0.0406079	0.199333	-0.103925
G5EEQ8	37	42	40	0.177066	0.165418	0.0243405	0.291663	0.582058	0.281492	0.379573	0.591353	0.12481	0.0295584	7.36221e-06	0.446277	0.282767	0.143547
G5EER4	6	9	5	-0.32809	-0.517931	-0.0532504	-0.309293	-0.323428	-0.0425043	-0.470094	-0.70726	-0.152768	0.00133194	3.26112e-07	-0.516206	-0.369159	-0.0828407
G5EER7;G5EG67;B8ZX16	8	8	8	0.16715	-0.753733	-1.00184	0.0602092	-0.260146	-0.260688	0.706206	0.0367774	-0.63988	0.0338349	1.63889e-06	-0.325701	0.311189	-0.634136
G5EES9	12	17	13	0.155518	0.221144	0.107384	0.0889911	0.193214	0.118656	-0.00129784	0.0559212	0.0316512	0.0933007	6.66471e-05	0.15676	0.0810704	0.0858971
G5EET2	20	27	23	0.582847	1.69982	1.07789	0.481545	1.57151	1.0629	0.743424	1.49368	0.69515	4.35536e-06	5.40623e-10	1.58834	0.602605	0.945313
G5EET3	7	8	7	-0.366532	-0.425513	-0.069221	-0.340505	-0.724257	-0.253203	-0.465609	-0.623211	-0.166715	0.000302501	8.48677e-08	-0.590994	-0.390882	-0.163046
G5EET3;G5EDZ7	2	6	4	-0.350554	-0.118493	0.22132	-0.463413	-0.573084	-0.0947766	-0.510253	-0.334282	0.0262491	0.00696139	1.05781e-06	-0.341953	-0.441407	0.050931
G5EEU1	9	7	6	0.0841197	0.173059	-0.0411028	0.154747	0.121997	-0.0535979	-0.0234399	0.0527453	0.0775357	0.139019	5.61922e-05	0.115934	0.0718089	-0.00572167
G5EEV5;H2KZS1	4	5	3	1.39034	3.01707	1.64154	0.18173	0.0282854	-0.116365	0.693493	0.243446	-0.417056	0.623527	1.66203e-05	1.09627	0.755188	0.369372
G5EEV9	6	5	5	0.0127228	0.983561	1.02248	-0.21543	0.620102	1.04411	0.0828051	1.18054	1.00302	4.53613e-05	3.95079e-09	0.928069	-0.0399674	1.0232
G5EEW1	4	7	4	0.0560937	-0.0996992	0.0566938	-0.0565835	0.208778	0.249119	0.00358233	0.191261	0.021614	0.481183	9.66713e-05	0.100113	0.00103082	0.109142
G5EEW5	24	38	27	0.119691	0.722015	0.578198	0.355867	0.839402	0.433117	0.467374	0.721932	0.271252	0.000461273	1.16141e-07	0.761117	0.31431	0.427522
G5EEW6	5	3	4	0.0167747	0.060638	0.163066	0.365611	0.441801	0.203618	0.341272	0.401025	-0.0750534	0.172436	4.10138e-05	0.301155	0.241219	0.0972103
G5EEW6;Q8I4J2	11	13	11	0.0743575	0.456415	0.344703	0.218682	0.455139	0.278977	0.27046	0.507009	0.260299	5.58461e-05	2.05685e-08	0.472854	0.187833	0.29466
G5EEW7;M1ZJT7;Q86G94	5	6	4	0.504305	1.18056	0.641131	0.795008	1.46427	0.715344	0.822133	1.46108	0.773319	7.68789e-06	1.07296e-09	1.36864	0.707149	0.709931
G5EEW9	4	9	5	0.161008	0.573832	0.744826	0.370807	0.673946	0.355036	0.467015	0.722491	0.541555	0.00127729	3.59339e-07	0.656756	0.332943	0.547139
G5EEX7	15	16	16	-1.28108	-2.59199	-1.31348	-1.52502	-2.69788	-1.08583	-1.07683	-2.10879	-1.14493	3.40343e-06	2.64417e-10	-2.46622	-1.29431	-1.18141
G5EEY5	42	57	52	0.534851	1.52941	0.930628	0.622199	1.86523	1.25377	0.846973	1.61462	0.795659	1.39044e-05	1.60838e-09	1.66975	0.668008	0.993353
G5EEY5;Q565A2	10	13	13	0.454723	1.35395	0.880099	0.541051	1.96759	1.25843	0.797689	1.64887	0.590397	0.000237672	2.49083e-08	1.6568	0.597821	0.909641
G5EEY6	3	7	9	1.59728	3.74848	2.27662	2.00648	1.57772	0.274547	2.07212	2.25691	0.0466379	0.0261008	1.30872e-06	2.5277	1.89196	0.865937
G5EEZ0	12	15	10	0.15711	-0.00475306	-0.200002	0.187231	0.107617	-0.201132	0.160032	0.143707	-0.118626	0.000107313	6.52827e-09	0.0821904	0.168124	-0.173253
G5EEZ1	4	7	4	-0.0751903	-0.596554	-0.5655	-0.102792	-0.492776	-0.449588	0.184572	0.0318134	-0.328779	0.0429872	6.28571e-06	-0.352505	0.00219644	-0.447956
G5EEZ4	18	20	17	-0.00139874	-0.0459322	-0.102792	0.130697	-0.0352016	-0.192952	0.33692	0.39703	0.03484	0.331196	2.3836e-05	0.105299	0.155406	-0.086968
G5EF01	10	13	10	0.60931	2.5682	1.92591	0.24127	1.54652	1.47295	0.245087	2.00932	1.73632	7.13711e-05	4.66759e-09	2.04135	0.365223	1.71172
G5EF02	6	11	7	0.91926	0.327004	-0.378955	1.34571	1.22536	-0.147697	1.13274	1.6928	0.296421	0.00810684	5.60209e-07	1.08172	1.13257	-0.076744
G5EF07	5	5	7	0.123135	0.188118	0.0891906	0.00264255	0.0658383	0.0681808	-0.00270252	0.157995	0.0213138	0.0567583	4.17591e-05	0.137317	0.0410251	0.0595617
G5EF11	13	18	16	0.443497	1.0086	0.502832	0.593159	1.09376	0.691173	0.620934	1.22768	0.498372	3.60048e-06	7.17716e-10	1.11001	0.55253	0.564126
G5EF15	3	5	4	0.307028	-0.33514	-0.587509	0.72485	0.426102	-0.332278	0.738096	0.425424	-0.215989	0.0142133	3.96027e-07	0.172129	0.589991	-0.378592
G5EF26	14	20	16	0.506332	1.27031	0.640546	0.411464	1.09345	0.654013	0.483481	1.09148	0.555121	1.38347e-07	2.47373e-11	1.15175	0.467092	0.61656
G5EF32	3	3	3	-0.29537	-0.140779	-0.615887	0.288717	-0.032919	-0.44297	-0.6054	-1.00831	-0.582556	0.32642	3.63894e-05	-0.394002	-0.204018	-0.547138
G5EF32;Q7KNM6	12	10	7	0.0615109	-0.499884	-0.52717	0.235654	0.213738	-0.120219	-0.0501186	-0.791939	-0.618662	0.173435	1.41493e-05	-0.359362	0.0823487	-0.422017
G5EF32;Q7KNM6;Q6R020;Q86S16	7	11	8	0.0773683	-1.0351	-1.13192	0.211465	-0.257735	-0.521202	-0.0887522	-0.997148	-1.07519	0.00538205	3.70034e-07	-0.763326	0.0666936	-0.909437
G5EF32;Q7KNM6;Q6R020;Q86S16;Q9Y059	10	12	12	0.19588	-0.825541	-1.11703	0.313854	-0.215244	-0.516519	-0.0112094	-0.992406	-1.00216	0.00381114	2.52633e-07	-0.67773	0.166175	-0.878571
G5EF32;Q7KNM6;Q9Y059	7	12	10	0.0671376	-0.499782	-0.491237	0.281132	0.179286	-0.142348	-0.15017	-0.765025	-0.603122	0.177583	1.50679e-05	-0.361841	0.0660333	-0.412236
G5EF32;Q7KNM6;Q9Y060;Q9Y059	4	6	5	-0.0258793	-0.443819	-0.319618	0.282737	0.147362	-0.15562	-0.199876	-0.822852	-0.663117	0.257959	2.3745e-05	-0.373103	0.0189938	-0.379452
G5EF39;G5EEA4;G5ECN3;G5EDJ5;Q3S1I9;O17833	3	3	3	-0.307312	-0.65892	-0.392977	-0.238726	-0.646716	-0.449165	0.159428	-0.328147	-0.269751	0.0144964	3.35475e-06	-0.544594	-0.12887	-0.370631
G5EF46;G5EBT9	8	7	8	-0.271665	-0.146134	0.040037	0.10524	0.219858	0.111368	0.0692021	0.0801489	-0.0176369	0.87395	3.02765e-05	0.051291	-0.0324074	0.0445893
G5EF47	2	9	6	0.104697	0.273029	0.0968692	0.310951	0.350596	0.0172856	-0.0854926	-0.0596322	0.129316	0.52692	0.000109039	0.187998	0.110052	0.0811568
G5EF48	5	5	5	0.589724	1.38609	0.769526	0.634935	1.4056	0.902524	0.723599	1.4414	0.728204	1.61011e-08	2.2172e-12	1.41103	0.649419	0.800085
G5EF49	6	7	10	0.0609841	-0.345623	-0.0614306	-0.0596322	-0.0280033	-0.11703	-0.138552	0.0631529	-0.0274372	0.764467	0.000146369	-0.103491	-0.0457335	-0.0686326
G5EF51	4	5	6	0.579081	0.718972	0.360138	0.54633	0.690288	0.464484	0.820744	1.16644	0.304202	0.000879681	1.85674e-07	0.858566	0.648718	0.376275
G5EF53	44	62	57	0.517472	1.24059	0.669178	0.586493	1.5204	0.968294	0.841249	1.45526	0.571043	2.92155e-05	4.5135e-09	1.40541	0.648405	0.736172
G5EF53;Q22944	3	2	2	0.560834	1.15978	0.474232	0.852889	1.97103	1.00163	1.26996	1.66447	0.48217	0.00168008	1.84187e-07	1.59843	0.894562	0.652678
G5EF58	4	9	7	-0.533613	-2.08212	-1.44055	-0.110898	-2.16237	-1.89433	-0.709114	-1.63981	-1.27402	5.24401e-05	4.41251e-09	-1.96144	-0.451208	-1.5363
G5EF60;G5EF60-2	2	3	3	-0.157949	-0.00662118	0.207245	-0.257855	-0.00224165	0.27154	-0.0678452	0.351268	0.439158	0.0122251	9.39787e-07	0.114135	-0.161217	0.305981
G5EF60;G5EF60-2;G5EF60-3	13	18	15	-0.177089	0.266333	0.407593	-0.163628	0.343366	0.501443	-0.0515809	0.588031	0.618096	0.000182012	2.26342e-08	0.399244	-0.130766	0.509044
G5EF65	10	12	11	-0.21661	-0.33308	-0.266637	0.172409	0.0600889	-0.243121	-0.157561	-0.0858325	0.111025	0.796467	8.44848e-05	-0.119608	-0.0672542	-0.132911
G5EF68	3	5	9	-0.0496308	0.21093	-0.121015	0.730775	1.04928	0.326706	0.629523	0.816444	0.292458	0.125248	1.26073e-05	0.692217	0.436889	0.166049
G5EF72;Q7KPV0	13	13	11	-0.295312	-0.405284	-0.118293	-0.158402	-0.385265	-0.0769695	-0.221815	-0.282914	-0.028357	0.000142203	5.98216e-08	-0.357821	-0.225176	-0.0745399
G5EF77	4	4	4	0.0801947	0.042026	-0.132116	0.6623	-0.129876	-0.450169	0.496804	0.449385	-0.148934	0.0452136	1.76852e-06	0.120511	0.4131	-0.24374
G5EF77;U4PQY8	9	9	9	0.634128	0.190602	-0.243182	0.102496	0.0085879	-0.218719	0.469729	0.704065	-0.18574	0.0360573	2.49017e-06	0.301085	0.402118	-0.21588
G5EF83	7	6	5	0.388894	1.29403	0.883901	0.568217	1.41823	0.883209	0.615983	1.26436	0.731614	4.09004e-07	5.82137e-11	1.32554	0.524365	0.832908
G5EF84	15	19	16	0.194947	0.47339	0.296979	0.31554	0.464703	0.21073	0.38069	0.607639	0.228148	9.50209e-05	3.67509e-08	0.515244	0.297059	0.245286
G5EF86	15	19	15	0.0313268	0.239975	0.181109	0.134065	0.29596	0.205164	0.106218	0.208811	0.0871662	0.00112859	8.18126e-07	0.248249	0.0905368	0.157813
G5EF87;H8ESF3	9	8	7	0.514821	1.08116	0.486125	0.439226	1.46236	1.0068	0.693948	1.33252	0.584663	0.000182738	2.64617e-08	1.29201	0.549332	0.692528
G5EF87;H8ESF3;H8ESF4	25	32	28	0.592256	1.25558	0.638793	0.590158	1.71135	1.0608	0.914195	1.57693	0.716256	7.52915e-05	7.56625e-09	1.51462	0.69887	0.805284
G5EF88;S6F588;Q68TI8;G5EEV7;S6FD39	11	19	18	-0.0382957	0.340468	0.327339	0.0272926	0.478306	0.455287	0.140682	0.462306	0.242354	0.000350512	8.97013e-08	0.427027	0.0432264	0.34166
G5EF96	15	16	12	-0.031254	0.402149	0.359324	0.0597054	0.321036	0.388044	0.174084	0.570679	0.27181	0.00077161	2.28126e-07	0.431288	0.0675119	0.339726
G5EF97	14	17	14	0.192068	0.451978	0.291574	0.358861	0.60474	0.436627	0.422791	0.610389	0.187871	0.000875785	2.96241e-07	0.555702	0.324573	0.305358
G5EF99	6	8	6	-0.0931545	-0.489543	-0.433013	-0.0375931	-0.331304	-0.320138	0.0360377	-0.33714	-0.409092	6.01294e-05	1.61801e-08	-0.385996	-0.03157	-0.387414
G5EFA2	7	9	8	0.530322	1.9438	1.25563	0.42432	1.83331	1.48936	0.546656	1.57699	1.02117	2.7112e-06	2.61644e-10	1.7847	0.500433	1.25539
G5EFB4;G5ECZ9;Q9BI98	7	6	8	0.123811	-0.159435	-0.197928	0.163842	-0.259122	-0.298834	0.164747	0.196426	-0.00107441	0.119326	5.36143e-06	-0.0740438	0.1508	-0.165946
G5EFB5	17	17	14	0.290577	0.612307	0.264279	0.353764	0.256037	-0.0992952	0.379883	0.779546	0.36188	0.0310419	6.50638e-06	0.549297	0.341408	0.175621
G5EFC4	29	35	29	0.25783	0.0829731	-0.0833836	0.367601	0.58955	0.225379	0.41917	0.496957	0.0133124	0.0376731	8.27333e-06	0.389827	0.3482	0.0517694
G5EFC8	6	11	8	0.294721	-0.452279	-0.676719	-0.143916	-0.59474	-0.567156	0.638905	-0.167101	-0.666938	0.00514495	3.28836e-07	-0.404707	0.263237	-0.636938
G5EFD5	6	5	7	-0.163692	1.49598	1.44403	0.35595	1.43135	1.23101	0.424107	1.77853	1.19618	2.02807e-05	1.71453e-09	1.56862	0.205455	1.2904
G5EFD7	24	26	24	0.281649	0.62726	0.292926	0.37021	0.584306	0.237881	0.333425	0.692828	0.319334	5.26289e-07	1.57664e-10	0.634798	0.328428	0.28338
G5EFD8	8	10	7	0.429246	0.564873	0.0248835	0.419507	0.587728	0.209228	0.594465	0.764199	0.0709893	5.41892e-05	1.20359e-08	0.638933	0.481073	0.1017
G5EFD9	4	10	9	0.704206	0.453231	-0.306437	0.599746	0.468901	-0.0370307	0.514243	0.693749	0.111602	0.000377711	5.53598e-08	0.538627	0.606065	-0.0772888
G5EFE3	20	23	17	-0.211448	0.111103	0.27875	-0.513188	-0.397146	0.134556	-0.15672	0.169079	0.239864	0.0587325	1.53792e-06	-0.0389878	-0.293785	0.217723
G5EFE7	6	9	11	-0.855711	-1.11663	-0.345283	-0.915865	-1.11076	-0.387804	-0.685985	-0.990301	-0.1956	1.31159e-06	2.13512e-10	-1.07257	-0.819187	-0.309562
G5EFF8;Q304D5	15	16	17	0.0764476	0.111274	0.0146745	0.171401	0.201933	-0.00583111	0.25689	0.368477	0.0444342	0.0207541	7.77685e-06	0.227228	0.168246	0.0177592
G5EFG0;Q17378	26	27	24	0.0606982	0.0835539	0.0828203	0.121479	0.241731	0.0799125	0.0957279	0.307537	0.170086	0.025968	1.55015e-05	0.210941	0.0926349	0.110939
G5EFG3;B4E3X6	5	7	5	-0.73027	-0.750949	-0.0168528	-1.07533	-1.15059	-0.0771746	-1.09106	-1.17063	-0.215119	7.26638e-05	8.33853e-09	-1.02406	-0.965551	-0.103049
G5EFG4	2	2	2	0.169071	-0.360982	-0.529521	-0.0187054	-0.160598	-0.465922	0.2601	0.0858182	-0.331476	0.00573082	5.75868e-07	-0.145254	0.136822	-0.442306
G5EFH0	8	9	6	-0.117894	-0.96192	-0.737081	-0.245252	-0.876134	-0.708099	-0.302407	-0.439676	-0.208018	0.00927443	1.5513e-06	-0.759243	-0.221851	-0.551066
G5EFH4	10	19	11	-0.00134108	0.842322	0.847907	-0.00977712	0.808715	0.814083	0.015695	0.737831	0.674245	5.46467e-08	7.84856e-12	0.79629	0.00152561	0.778745
G5EFH7	11	19	18	-0.0808623	-0.147176	-0.219153	-0.0620526	-0.0690834	-0.139666	-0.0380849	-0.0678452	-0.0411729	0.0628673	5.23107e-05	-0.0947017	-0.0603333	-0.133331
G5EFH7;Q7K783	4	7	8	-0.111031	-0.210451	-0.0281448	0.004928	-0.017359	-0.0443242	0.0553364	-0.0984196	-0.188401	0.319788	0.000123756	-0.108743	-0.0169223	-0.0869566
G5EFH8	7	9	8	0.066382	0.0651665	-0.081476	0.268452	0.277919	0.0342194	0.18331	0.00476153	-0.231064	0.0702567	8.39875e-06	0.115949	0.172715	-0.0927734
G5EFH8;H9G2P9	22	21	18	0.0677498	0.0644724	0.0720429	0.255133	0.355332	0.148561	0.27113	0.0174974	-0.194087	0.287512	5.92901e-05	0.145767	0.198004	0.00883887
G5EFI6;G5ECH5;G5ED93	3	7	5	0.349704	0.419961	-0.116764	0.344703	0.40612	-0.0714881	0.341391	0.331264	-0.157949	1.13098e-07	1.82898e-11	0.385782	0.345266	-0.1154
G5EFI6;G5ECH5;G5EFN0;G5ED93	14	16	15	0.253085	0.163785	-0.0575542	0.11377	0.24619	0.0361338	0.369026	0.115699	-0.188084	0.00928381	2.11459e-06	0.175225	0.245294	-0.0698349
G5EFJ0;G5EGS3;Q9GRC3	19	20	15	0.094033	0.339217	0.22597	0.151122	0.507726	0.499932	0.0823926	0.463808	0.300893	0.000802595	2.52978e-07	0.436917	0.109182	0.342265
G5EFJ0;G5EGS3;Q9GRC3;B3GWD7;Q5FC31	7	8	6	0.00707933	0.193676	0.180814	-0.199562	0.145877	0.312106	0.109911	0.199305	0.127565	0.0302832	7.37241e-06	0.179619	-0.0275239	0.206829
G5EFJ2	13	16	14	0.36277	0.302075	-0.0880737	0.615829	0.908348	0.246644	0.756331	1.0048	0.171433	0.0120906	1.62123e-06	0.738407	0.57831	0.110001
G5EFJ2;H2KMJ3	2	2	2	-0.0813396	0.313656	0.366634	0.608056	0.802286	0.102465	0.891001	0.864439	0.00632564	0.105356	1.30928e-05	0.660127	0.472572	0.158475
G5EFJ2;H2KMJ3;G5EBS4	9	16	12	0.351903	0.552326	0.217323	0.671416	1.0673	0.407651	0.878587	1.25229	0.300457	0.00485817	7.64491e-07	0.957308	0.633969	0.308477
G5EFJ3	17	19	16	-0.237197	2.3752	2.45966	-0.17479	1.97188	2.27704	-0.455334	1.67263	1.97381	1.06876e-06	4.08339e-11	2.00657	-0.289107	2.23684
G5EFJ4	14	24	23	0.576519	1.29672	0.882784	0.488512	1.62946	1.10104	0.901742	1.46538	0.426083	0.000303892	4.13035e-08	1.46385	0.655591	0.803302
G5EFJ5	5	7	8	0.334753	1.24828	1.10115	0.346445	1.23445	0.738842	0.771569	1.48689	0.61885	0.000185363	2.52595e-08	1.32321	0.484256	0.819614
G5EFJ7;H2FLM2;H2FLM1;H2FLM3	6	12	10	-0.101852	0.0882701	0.0561987	0.125715	0.355405	0.371777	0.270382	0.123245	0.0301919	0.491919	0.000105373	0.188974	0.0980816	0.152723
G5EFJ8	19	24	18	-0.0556122	-0.541019	-0.555424	-0.89755	-1.10283	-0.336626	-0.582604	-1.2734	-0.746571	0.0285428	4.40351e-06	-0.972414	-0.511922	-0.546207
G5EFK5;G5EES6	19	20	16	0.301195	0.595598	0.272384	0.354427	0.59318	0.279126	0.527024	0.579232	0.0474801	0.000218296	7.16805e-08	0.589337	0.394215	0.199664
G5EFK5;G5EES6;I2HAD6	2	4	2	0.164787	0.414211	0.269338	0.350909	0.560143	0.185729	0.41348	0.72392	0.17643	0.00112572	3.04541e-07	0.566091	0.309725	0.210499
G5EFK9;G5EDU1;G5EC26	10	12	10	0.291468	0.267357	-0.0182069	0.306431	0.407211	0.149577	0.0950189	0.165208	-0.0132121	0.0184023	6.30455e-06	0.279925	0.230973	0.0393859
G5EFL1	7	8	7	-0.391548	-0.721416	-0.00633393	-0.422394	0.272175	0.894295	-0.0810669	0.0537482	0.0565512	0.301244	2.70896e-06	-0.131831	-0.298336	0.314837
G5EFL5	8	5	8	0.0762119	-0.684639	-0.766468	-0.0598259	-0.898905	-0.774376	-0.151599	-0.602932	-0.590339	3.28665e-05	4.89529e-09	-0.728825	-0.0450711	-0.710394
G5EFL5;G5EFG1;G5EEL1;G5EC72	4	4	4	-0.47415	-1.52236	-1.13323	0.194443	-1.54607	-1.71585	-0.0327356	-0.918424	-0.962179	0.0010263	7.94182e-08	-1.32895	-0.104148	-1.27042
G5EFL5;G5EFG1;G5EEL1;G5EEF6;G5EC72	20	19	15	-0.440527	-1.66494	-1.22608	0.285187	-1.27974	-1.65097	0.0347218	-0.858299	-0.957023	0.0012201	8.87438e-08	-1.26766	-0.0402059	-1.27802
G5EFL7	5	5	7	0.602591	1.27935	0.506066	0.795922	1.08977	0.136696	0.589355	0.745188	0.153238	0.000529802	7.18097e-08	1.03811	0.662623	0.265333
G5EFM0	21	25	20	0.299223	0.647919	0.372374	0.515841	1.104	0.602307	0.385243	0.856371	0.369539	0.000585217	1.21753e-07	0.86943	0.400102	0.448073
G5EFM4;G5EDD3;G5ECG5	34	46	46	-0.0441843	-0.134681	-0.0708701	0.0253752	0.0289918	0.00817434	0.276302	0.330692	0.0239004	0.787482	6.70015e-05	0.0750009	0.0858309	-0.0129318
G5EFM4;G5EDD3;G5ECG5;Q86NF7	44	49	44	-0.0615688	-0.138945	-0.0625362	0.0539055	0.0255661	-0.0149265	0.120145	0.229391	0.0424197	0.909406	4.90182e-05	0.0386705	0.037494	-0.011681
G5EFM4;G5EDD3;G5ECG5;Q965L0;Q19011	3	3	3	-0.197991	-0.526069	-0.36087	-0.117629	-0.380508	-0.234133	-0.0394192	-0.101381	-0.0236102	0.0983694	2.62807e-05	-0.335986	-0.118346	-0.206205
G5EFM4;G5EDD3;Q86NF7	18	18	16	-0.0589399	-0.103128	-0.0805212	0.0443227	-0.0560285	-0.0626053	0.180201	0.100298	-0.0514417	0.388246	2.14984e-05	-0.0196195	0.0551946	-0.0648561
G5EFM7	13	13	13	-0.173511	-0.384713	-0.30492	-0.0798389	-0.620258	-0.399445	0.0483824	0.0490837	-0.0899726	0.218785	3.65426e-05	-0.318629	-0.0683226	-0.264779
G5EFM8;G5EFR3	5	7	9	-0.263996	-0.460166	-0.283092	0.105093	-0.426318	-0.543793	-0.224905	-0.449641	-0.388686	0.00511181	1.52617e-06	-0.445375	-0.127936	-0.40519
G5EFM9	4	10	8	-0.237074	-0.11043	0.0928094	-0.0429244	-0.00561557	0.133496	-0.248413	0.136997	0.219161	0.0158213	2.18806e-07	0.00698387	-0.176137	0.148489
G5EFP3	25	29	28	0.0739019	0.0641179	-0.00870201	0.231125	0.153045	-0.139339	0.232023	0.0647364	-0.180784	0.00477253	7.37059e-07	0.0939666	0.179017	-0.109608
G5EFP4	12	16	14	1.25059	2.79887	1.7361	0.777542	2.22472	1.38176	1.18293	2.66374	1.59809	3.78793e-06	2.84909e-10	2.56244	1.07036	1.57198
G5EFP5	11	11	9	0.229941	0.832308	0.637311	0.173336	0.993163	0.762877	0.167718	0.793482	0.575433	1.58256e-06	2.55289e-10	0.872984	0.190331	0.65854
G5EFP8	10	11	7	-0.401084	-1.06778	-0.601887	-0.159629	-1.16279	-0.912841	-0.000100985	-0.656268	-0.672787	0.000715698	1.13619e-07	-0.962278	-0.186938	-0.729172
G5EFQ9	3	3	3	0.0180743	0.505533	0.386072	0.0141863	0.528199	0.558123	0.0340717	0.572952	0.264842	4.39762e-05	9.59835e-09	0.535561	0.0221108	0.403013
G5EFR6;G5EC39;G5EC04;F5GU98	17	14	12	-0.247441	-0.626346	-0.355355	0.405824	-0.427231	-0.833052	0.345253	-0.889162	-1.36373	0.0145014	9.13171e-07	-0.647579	0.167879	-0.850713
G5EFS1	7	6	5	0.105784	0.288787	0.262088	0.145829	0.817715	0.416673	0.605332	0.747681	0.166244	0.0424165	7.92868e-06	0.618061	0.285648	0.281668
G5EFS2	10	11	10	-0.235727	-0.310107	-0.109361	-0.303576	-0.499986	-0.0714881	-0.494108	-0.688896	-0.13047	0.00301385	6.73526e-07	-0.499663	-0.344471	-0.103773
G5EFS4	10	11	9	0.129955	0.0775662	-0.0231134	0.184703	0.304585	0.149337	0.270817	0.396346	0.0529997	0.0429448	1.52258e-05	0.259499	0.195158	0.059741
G5EFS5;Q9N5T2	16	20	18	0.196922	-1.25598	-1.32542	-0.869082	-2.13629	-1.17421	-0.981999	-2.67681	-1.73374	0.00521145	3.18811e-07	-2.02303	-0.551386	-1.41112
G5EFS5;Q9N5T2;Q9N5T0	2	4	4	1.01386	0.517751	-0.237686	-0.985537	-2.21198	-1.28806	-0.95628	-2.75253	-1.73834	0.394165	9.77041e-06	-1.48225	-0.309319	-1.08803
G5EFS5;Q9N5T2;Q9N5T0;O17252	2	2	3	0.17767	-1.31095	-1.43643	-0.802276	-1.89008	-1.15131	-1.05481	-2.56482	-1.76727	0.00462127	3.38899e-07	-1.92195	-0.559807	-1.45167
G5EFS9;Q9U3C6	8	8	8	0.66597	0.836192	0.182328	0.58208	1.33343	0.73794	0.661775	0.770634	0.259444	0.00338507	6.18909e-07	0.980084	0.636608	0.393237
G5EFT5;Q6Q4G5	9	11	11	0.328236	0.371637	0.158606	0.550116	0.274521	-0.324119	0.330266	0.677103	0.248108	0.0433927	7.3405e-06	0.441087	0.402873	0.0275317
G5EFV2	10	12	12	0.32771	0.0112535	-0.402613	0.318434	-0.0847446	-0.268075	0.188554	0.240819	-0.122143	0.00317828	5.97159e-08	0.0557758	0.278233	-0.264277
G5EFV5	3	4	4	0.180692	0.591234	0.467643	0.605837	1.36212	0.779484	0.271583	1.05233	0.558453	0.00527605	7.14281e-07	1.00189	0.352704	0.60186
G5EFW0	7	6	7	0.167037	0.316654	0.0282633	0.517554	0.437711	0.149529	0.548649	0.722444	0.213086	0.0145746	3.48637e-06	0.49227	0.41108	0.130293
G5EFW3;G5EBH3;G5EC35	2	4	3	0.0466081	0.933849	0.819037	0.277726	1.11318	0.829665	0.67344	0.966743	0.502485	0.000951815	1.63254e-07	1.00459	0.332591	0.717062
G5EFW8;G5EFU2	4	5	4	-0.418352	-1.93308	-1.37957	-0.467697	-1.70523	-1.27798	-0.174918	-1.30629	-1.17166	1.32065e-05	1.18643e-09	-1.6482	-0.353655	-1.2764
G5EFX2;G5EGE3	21	24	26	0.18871	0.273273	0.131345	0.261768	0.49825	0.216342	0.246849	0.218523	-0.0499095	0.0188531	6.98143e-06	0.330015	0.232442	0.0992592
G5EFX8	12	15	12	0.25997	0.0489867	-0.247685	0.312482	0.0897202	-0.0788147	0.271322	0.269825	-0.00769785	0.00273822	4.26955e-07	0.136177	0.281258	-0.111399
G5EFX8;Q0PDJ7	4	6	6	0.401235	0.195963	-0.269512	0.175501	0.0437946	-0.257071	0.101118	0.0968383	-0.0632268	0.0062993	3.85405e-07	0.112199	0.225951	-0.196603
G5EFY6	18	27	23	0.122586	0.283562	0.210446	0.169696	0.504714	0.332426	0.307573	0.471369	0.169728	0.00275983	1.16398e-06	0.419882	0.199951	0.237533
G5EFZ3;Q9XXH4;Q9XXH3	7	10	14	0.409297	1.02541	0.685501	0.517296	1.47658	0.888635	0.890626	1.33548	0.499463	0.000365001	4.92776e-08	1.27916	0.60574	0.6912
G5EFZ5;G5EG22	4	2	3	0.276406	0.232964	-0.0938306	0.243113	0.415711	-0.176195	0.184589	0.0727862	-0.120617	0.00248486	3.6857e-07	0.240487	0.234703	-0.130214
G5EFZ9	9	7	8	-0.100843	-0.19251	-0.133761	0.00358956	-0.43808	-0.388355	-0.411209	-0.652785	-0.278223	0.0774869	1.98322e-05	-0.427791	-0.169488	-0.266779
G5EG03	23	31	28	0.260826	2.3626	2.07218	-0.36233	1.83991	2.17156	-0.29007	1.66443	1.89684	6.17545e-06	2.94015e-10	1.95564	-0.130525	2.04686
G5EG11	7	7	6	-1.09228	-2.85244	-1.79485	-0.915253	-2.98258	-2.22629	-1.16334	-3.28379	-1.99955	1.07887e-07	6.89779e-12	-3.0396	-1.05696	-2.0069
G5EG13	12	21	18	0.149841	0.754139	0.680243	-0.0029545	0.629546	0.687962	-0.0475384	0.713403	0.695092	4.80773e-07	8.25326e-11	0.699029	0.0331159	0.687766
G5EG14	8	10	10	0.188833	0.0380508	-0.199185	0.373337	0.13791	-0.188084	0.280562	0.392648	0.10355	0.0312822	4.16953e-06	0.189536	0.280911	-0.0945733
G5EG14;G5EG14-2	8	8	6	0.204699	0.0846856	0.0438541	0.478175	0.793544	0.52253	0.588172	1.23463	0.236079	0.143272	1.6948e-05	0.704288	0.423682	0.267488
G5EG14;G5EG14-2;G5EG14-3	3	4	4	0.227979	0.228114	0.0177383	0.361064	0.286902	0.000180348	0.138203	0.315352	0.0911103	0.00146909	5.74911e-07	0.27679	0.242416	0.036343
G5EG17	24	32	26	0.144911	0.0395476	-0.101045	0.290409	0.253051	-0.130667	0.231532	0.18774	-0.0457225	0.00189742	3.7189e-07	0.160113	0.222284	-0.0924783
G5EG18	14	14	12	1.115	3.06094	1.949	0.112186	2.15547	2.02841	0.350817	2.42469	2.03605	5.88656e-05	3.78993e-09	2.54703	0.526002	2.00449
G5EG26	7	10	11	0.072278	0.128834	0.181976	0.0614808	0.100739	-0.175493	0.297928	0.356024	-0.0603241	0.210419	3.57807e-05	0.195199	0.143895	-0.017947
G5EG28;G5EFF9	10	11	9	0.0494868	0.194947	0.124078	0.0116316	0.207711	0.104938	-0.0334406	0.0814993	0.0686876	0.00487107	2.69687e-06	0.161386	0.00922593	0.0992346
G5EG29;G5EEB3;G5EGT0;G5ECD7	14	20	15	0.159831	0.31476	0.231862	0.206046	0.330783	0.165629	0.266706	0.380784	0.0263226	0.000927713	4.62697e-07	0.342109	0.210861	0.141271
G5EG38	12	24	20	0.244967	0.677103	0.46905	0.201427	0.846817	0.66857	0.410764	0.982107	0.464614	9.46557e-05	1.92292e-08	0.835342	0.285719	0.534078
G5EG43	3	6	4	-0.0549179	0.400796	0.490598	-0.111966	0.392118	0.454051	-0.230695	0.62619	0.925714	0.000812287	9.08786e-08	0.473035	-0.132526	0.623454
G5EG47	3	5	4	0.242687	0.160895	0.0507191	0.159291	0.436832	0.248125	0.170638	0.465779	0.17314	0.0168494	6.49801e-06	0.354502	0.190872	0.157328
G5EG49	2	5	4	0.216652	0.353524	0.0584429	0.123968	0.614447	0.614602	0.0924863	0.315352	0.398979	0.0457226	1.20003e-05	0.427774	0.144369	0.357341
G5EG50	7	10	9	-0.0980152	0.17524	0.234941	0.000685443	-0.0340044	-0.105276	-0.229034	0.0209844	0.214182	0.232622	9.59165e-06	0.0540734	-0.108788	0.114615
G5EG51	11	26	22	0.420327	0.441458	-0.0218208	0.581519	0.671347	0.107446	0.602558	0.697429	-0.0579008	6.41065e-05	1.18687e-08	0.603412	0.534801	0.00924139
G5EG53	3	4	4	0.397163	0.905318	0.684503	0.510889	1.00891	1.01911	0.639422	1.35314	0.586666	0.000384608	7.28603e-08	1.08912	0.515825	0.763427
G5EG54	10	12	9	0.369501	-0.240986	-0.507414	-0.796432	-1.04215	-0.349705	-0.419215	-1.30985	-0.752192	0.153132	1.31911e-05	-0.864328	-0.282049	-0.536437
G5EG57;H9G2Q4;G5ECF5;H9G2Q5;G5EGJ0;H9G2Q7;H9G2Q3;H9G2Q8;H9G2Q6;H9G2Q2	6	8	9	-0.00317044	-0.00590296	0.0790817	-0.1995	0.0890678	0.178469	-0.100843	0.0353722	0.167912	0.0081631	8.97714e-07	0.0395124	-0.101171	0.141821
G5EG58	18	25	25	-0.281431	-0.00296889	0.318623	-0.909082	-0.860526	-0.0355535	-1.04159	-0.649753	0.340167	0.0221525	1.39841e-06	-0.504416	-0.744035	0.207745
G5EG62	25	25	24	-0.119223	-0.534908	-0.438027	-0.227679	-0.467905	-0.260086	-0.261471	-0.577489	-0.329181	5.54409e-05	1.72384e-08	-0.526768	-0.202791	-0.342431
G5EG65;Q7Z135	7	9	9	0.064578	0.308484	0.257597	0.198527	0.766161	0.585107	0.310781	0.562122	0.217004	0.0194059	4.42078e-06	0.545589	0.191295	0.353236
G5EG78	10	14	16	0.324148	-0.812539	-1.16485	0.196938	-0.0230424	-0.0968016	0.449139	0.0186149	-0.498455	0.072512	2.61521e-06	-0.272322	0.323408	-0.586702
G5EG83;Q8MQ04;G5EC43	24	25	20	0.56858	1.9185	1.25254	0.512524	1.89472	1.44067	0.608232	1.60143	0.858149	8.03149e-06	7.5938e-10	1.80488	0.563112	1.18379
G5EG86	2	6	8	0.103968	0.323696	0.349474	0.339126	0.399369	0.0439582	0.437936	0.485317	0.0326248	0.0247214	8.02613e-06	0.402794	0.293677	0.142019
G5EGA5	15	19	15	-1.60853	-3.53879	-2.00547	-1.02602	-3.7089	-2.65104	-1.90947	-3.68364	-1.78756	5.37271e-06	2.84382e-10	-3.64378	-1.51467	-2.14802
G5EGA6	14	15	13	0.0263373	0.389092	0.268765	0.0827439	0.294226	0.245677	-0.130931	0.433039	0.502812	0.00157518	3.92512e-07	0.372119	-0.00728321	0.339084
G5EGA7	9	8	10	-0.139077	-0.33714	-0.243243	-0.263515	-0.355298	-0.0861044	-0.447209	-0.626486	-0.209765	0.0118448	4.09029e-06	-0.439641	-0.283267	-0.179704
G5EGB3	12	12	17	0.25966	0.779348	0.48221	0.34024	0.572523	0.320378	0.532095	0.748747	0.229315	0.000426779	1.02078e-07	0.700206	0.377331	0.343968
G5EGB9	8	6	9	0.000880312	0.778383	0.783762	0.355941	0.939565	0.438307	0.185983	0.584544	0.359897	0.00219704	4.29409e-07	0.767497	0.180935	0.527322
G5EGC7	5	7	9	-1.91523	-1.49144	0.345253	-1.23162	-0.0945063	1.18991	-0.754374	0.0901731	0.718664	0.0123934	2.06204e-07	-0.498592	-1.30041	0.751276
G5EGD0;G5EE32	74	111	90	-0.0467006	0.202854	0.213864	0.045625	0.208644	0.271688	0.0903114	0.357261	0.221447	0.00096981	4.49032e-07	0.256253	0.0297453	0.235666
G5EGD5;G5EEX4;Q8WSZ7;Q9N3U9	3	2	3	-0.417488	0.495695	0.970017	0.242396	0.126439	0.0725055	-0.30305	-1.08726	-0.94212	0.973598	4.47454e-06	-0.155042	-0.159381	0.0334674
G5EGE9	38	44	39	0.470139	0.980981	0.49877	0.65136	1.4814	0.822006	0.88746	1.4244	0.519983	0.000311394	4.54357e-08	1.29559	0.669653	0.613586
G5EGG2	3	5	7	0.286392	0.271757	-0.0768327	0.268869	0.202041	-0.183709	0.410026	0.515676	0.154498	0.010199	1.88532e-06	0.329825	0.321762	-0.0353479
G5EGG8;L8E822;Q95Q25	5	12	4	0.41179	0.418196	0.21943	0.723694	0.857338	0.424184	0.349355	0.940049	0.466995	0.00760829	1.79454e-06	0.738528	0.494946	0.370203
G5EGH2	11	16	16	0.121895	0.540401	0.401254	0.110106	0.713249	0.557593	0.262426	0.574573	0.347307	8.02815e-05	2.14518e-08	0.609407	0.164809	0.435384
G5EGH4	5	4	9	-0.226755	-0.596363	-0.464877	-0.467697	-0.58477	-0.0291348	-0.276794	-0.415218	-0.298072	0.00956164	3.01719e-06	-0.532117	-0.323749	-0.264028
G5EGH6	3	6	3	-0.295605	-3.42807	-3.53467	0.308859	-2.92607	-3.21662	1.33865	-1.42557	-3.09938	0.00028511	6.07974e-09	-2.59323	0.450635	-3.28355
G5EGI1	25	37	30	0.426112	0.934042	0.571043	0.351304	1.40509	1.1334	0.584609	1.39233	0.657582	0.000572681	7.64483e-08	1.24382	0.454008	0.787342
G5EGI7	3	5	2	-0.00763327	-0.183328	-0.273576	-0.0505365	-0.286349	-0.188084	-0.0497423	-0.0313599	-0.146395	0.0242242	1.01914e-05	-0.167012	-0.0359707	-0.202685
G5EGJ5	4	8	7	0.0696563	0.11973	0.141032	-0.0356239	0.185966	0.341994	0.168917	0.587988	0.339692	0.0946526	2.52464e-05	0.297895	0.0676499	0.27424
G5EGK1;G4S9F5;Q95XN3	33	27	26	-0.0453032	-0.00920383	0.0476366	-0.0471195	0.0127519	0.0349435	0.0509657	0.12301	0.0471893	0.356153	0.000146662	0.0421859	-0.013819	0.0432565
G5EGK7	8	15	11	-0.94703	-2.09397	-1.14757	-1.23343	-1.32697	-0.0751903	-0.998412	-1.56282	-0.630126	0.00206843	2.08788e-07	-1.66125	-1.05962	-0.617628
G5EGK8	15	19	15	0.191623	0.373645	0.144233	0.170394	0.450538	0.204366	0.225725	0.422491	0.0466752	3.08568e-05	1.0135e-08	0.415558	0.195914	0.131758
G5EGL2	5	6	5	0.122963	-0.348232	-0.457437	-0.0247452	-0.339137	-0.384713	-0.168	-0.350328	-0.209079	0.0024144	7.01739e-07	-0.345899	-0.0232609	-0.35041
G5EGL2;G2HK05	13	16	12	-0.00848689	-0.407733	-0.428946	-0.000144262	-0.376846	-0.398131	-0.231801	-0.33182	-0.225522	0.00154478	5.55208e-07	-0.372133	-0.0801441	-0.350867
G5EGM3	14	16	18	0.580677	0.430295	-0.159242	0.673796	0.856855	0.172465	0.826195	0.978407	0.211281	0.00163869	2.37764e-07	0.755185	0.693556	0.0748349
G5EGM9;G5EG81;N1NVC2;N1NTH7	6	15	13	0.229619	0.559005	0.355498	0.136728	0.691476	0.456306	0.382683	0.694531	0.268912	0.000124443	3.43956e-08	0.648338	0.249676	0.360239
G5EGM9;G5EG81;N1NVC2;N1NTH7;N1NVC1;N1NV23;N1NSH8;N1NTM2	11	17	22	-0.0921398	0.141239	0.370023	0.129781	0.746809	0.492119	0.293306	0.676249	0.344758	0.0363374	6.06445e-06	0.521433	0.110316	0.4023
G5EGN2;G5EGN2-3;G5EGN2-2	2	3	3	-0.75873	-2.91917	-2.16011	0.00536959	-2.83568	-2.76852	-0.639742	-2.44806	-1.92996	1.42554e-05	6.45307e-10	-2.7343	-0.464367	-2.2862
G5EGN7	2	2	2	0.621333	-0.533464	-0.851999	0.128503	-0.97706	-0.900915	-0.310864	-0.290295	-0.270888	0.039645	3.02519e-06	-0.600273	0.146324	-0.674601
G5EGR6;Q3LTR7;G5EES3	12	23	15	-0.271187	-0.276794	0.0132032	-0.162726	0.0666087	0.15242	0.0516982	0.0922325	0.027572	0.431167	2.8294e-05	-0.0393177	-0.127405	0.0643984
G5EGR8	3	5	3	-0.148869	-0.0595629	-0.0511981	-0.215244	0.167005	0.0429026	0.0369254	0.0304424	0.0458335	0.25739	1.44973e-05	0.0459614	-0.109062	0.0125127
G5EGS0;G5EGQ3;Q9XWL8	4	2	3	0.332862	0.548691	0.0430215	0.631623	0.676273	-0.0480967	0.434461	0.197964	-0.369048	0.00631352	6.97124e-07	0.474309	0.466315	-0.124708
G5EGS0;G5EGQ3;Q9XWL8;H2KMK1	5	6	6	0.400587	0.0505921	-0.354452	0.458674	0.963968	0.0826905	0.704324	0.708939	0.00132789	0.0351165	3.09019e-06	0.5745	0.521195	-0.0901446
G5EGS5	33	44	36	0.0435418	-0.00662118	-0.0550568	0.0128538	0.115246	0.0970003	-0.00906047	0.13695	0.0491285	0.374964	0.0001907	0.0818581	0.0157784	0.0303573
G5EGS5;H8ESE7	3	5	5	0.227354	-0.210514	-0.190299	0.188299	0.246738	0.18765	0.243626	0.375441	0.0720884	0.462468	6.64569e-05	0.137222	0.21976	0.0231464
G5EGS8	21	20	17	-0.651913	-0.705845	0.00104633	-0.429803	-0.78509	-0.299889	-0.776483	-0.641639	0.289554	0.00134924	1.82826e-07	-0.710858	-0.6194	-0.00309637
G5EGT6;I2HAA9;I2HAA8;Q9N574	2	2	2	0.089559	0.401654	0.313136	0.441164	0.26616	0.157616	0.646519	0.381376	-0.207268	0.103971	1.84584e-05	0.34973	0.392414	0.0878283
G5EGT6;Q9N574	6	7	8	0.369622	0.193618	-0.0890235	0.508875	-0.000865357	-0.534759	0.266637	0.283685	-0.0847446	0.00884902	5.08985e-07	0.158813	0.381712	-0.236176
G5EGU1;Q8T3G5	10	12	10	-0.0270833	-0.0592168	-0.0508847	-0.0615688	0.100569	0.123128	0.187042	0.284976	0.0608637	0.725342	0.000104843	0.108776	0.0327966	0.0443688
G8JXY9;Q11073	10	8	8	0.205871	0.45108	0.232294	0.412577	0.78452	0.461849	0.522779	0.711346	0.196789	0.00319748	8.8146e-07	0.648982	0.380409	0.296978
G8JY24;Q27873	5	6	5	0.187641	0.749596	0.652901	0.334753	0.415422	-0.138814	0.634285	1.09471	0.576153	0.0850976	1.201e-05	0.753243	0.38556	0.363413
G8JY31;Q21268	9	12	10	0.0456846	0.247114	0.367471	0.179	-0.168385	-0.117163	0.208636	-0.181739	-0.303167	0.735446	1.70153e-05	-0.0343365	0.14444	-0.0176196
G8JY51;Q18449	3	4	2	0.305681	0.246849	-0.0726546	0.153238	0.474903	0.355784	-0.00970547	0.0872812	0.0124463	0.333196	6.25198e-05	0.269678	0.149738	0.0985251
G8JYA5;P51559-2;P51559-5;P51559-3;P51559-4;P51559	9	4	5	-0.102994	-1.09953	-1.05572	0.0371549	-0.972104	-0.876645	-0.116764	-1.21363	-1.09525	5.71988e-07	6.34627e-11	-1.09509	-0.0608677	-1.0092
G8JYE4;P91406	5	5	5	0.239191	0.350789	0.0034594	0.219287	0.461283	0.320144	0.477944	1.0282	0.490902	0.068001	1.35557e-05	0.613426	0.312141	0.271502
G8JYE4;P91406;P91406-2	13	18	13	0.207211	0.270887	0.034212	0.2881	0.543972	0.219791	0.394885	0.777838	0.318146	0.0171454	4.574e-06	0.530899	0.296732	0.190716
G8JYE5;Q23525	14	14	13	-0.228603	-0.446891	-0.18954	-0.135469	-0.557091	-0.328664	-0.183201	0.035313	0.0922479	0.302268	4.97784e-05	-0.32289	-0.182424	-0.141985
G8JYG1;Q9U757	6	9	9	0.200896	0.714053	0.27938	0.261258	0.710095	0.482281	0.062038	0.595162	0.430266	4.0618e-05	9.67699e-09	0.673103	0.174731	0.397309
G8XYY4;O01839	5	8	7	-0.15004	0.289827	0.207611	0.239004	0.275158	-0.0878701	0.098606	0.221766	-0.1127	0.128268	2.19049e-05	0.26225	0.0625235	0.00234693
H1UBJ9	3	4	2	0.2002	0.445283	0.446305	0.124188	0.627137	0.346867	0.18254	0.631399	0.481344	2.61022e-05	7.76108e-09	0.56794	0.168976	0.424839
H1UBJ9;H1UBJ6	6	11	8	0.223795	0.527096	0.209628	0.158445	0.460519	0.26986	0.200274	0.690952	0.506978	0.000843833	2.34365e-07	0.559522	0.194172	0.328822
H1UBJ9;H1UBJ6;H1UBJ8	3	5	4	0.170629	0.590962	0.375422	0.275996	0.5205	0.327692	0.232676	0.641457	0.33826	1.1115e-06	3.83051e-10	0.584307	0.226434	0.347125
H1UBL0;H1UBK9;H1UBK8;Q8I103;Q56VX4	6	10	12	0.0493674	-0.141433	-0.313362	0.0418329	0.262417	0.519776	0.102705	0.249839	0.22473	0.882485	4.88373e-05	0.123608	0.0646352	0.143715
H1ZUV6;O01824;G8JXZ7	6	7	5	0.127534	0.408368	0.255839	-0.00389003	0.378382	0.325087	0.0628816	0.272541	0.0597656	0.00365613	1.29187e-06	0.353097	0.0621751	0.213564
H1ZUW4;Q20432	3	3	4	0.100422	0.267479	0.132673	0.203253	0.488471	0.271078	0.226713	0.550909	0.0820718	0.00353794	1.10827e-06	0.43562	0.176796	0.161941
H1ZUX6;O45000	46	50	48	-0.108826	0.276756	0.333743	-0.0727232	0.32657	0.409796	0.0678027	0.472079	0.329287	0.000152063	3.47644e-08	0.358468	-0.0379153	0.357608
H2FLG5;H2FLG4	10	16	16	0.38579	0.729555	0.266281	0.507542	1.23341	0.71371	0.835137	1.33366	0.450282	0.00274193	3.95239e-07	1.09888	0.576156	0.476758
H2FLJ1	20	20	16	0.414672	0.634307	0.232532	0.539624	0.490314	0.0269398	0.715912	0.845106	0.135277	0.000561662	1.04976e-07	0.656576	0.556736	0.131583
H2FLK9;H2FLK7;H2FLK6	2	2	2	-0.0609466	0.48917	0.693131	-0.397365	0.569276	1.01005	-0.317188	0.563305	0.802814	1.50532e-05	1.12067e-09	0.540584	-0.2585	0.835331
H2FLK9;H2FLK7;H2FLK6;G5EEF0;H2FLL0;H2FLK8;H2FLL1	5	4	3	0.134382	0.897113	0.735259	-0.0850167	0.633278	0.886513	-0.0760117	0.795434	0.833465	5.53347e-06	6.66263e-10	0.775275	-0.00888213	0.818412
H2FLK9;H2FLK7;H2FLK6;G5EGB8;G5EEF0;H2FLL0;G5EBW6;H2FLK8;H2FLL1	6	4	3	0.153318	0.845132	0.770141	-0.101516	0.458773	0.372711	-0.0830431	0.704183	0.865779	0.00138498	1.78256e-07	0.669362	-0.0104135	0.669544
H2FLK9;H2FLK7;I2HAL0;H2FLK8;H2FLL1;H2FLK3;H2FLK5	5	5	5	0.110768	0.692315	0.753434	-0.135206	0.636818	0.863166	0.10583	0.586774	0.425637	0.000296015	4.46149e-08	0.638636	0.0271306	0.680745
H2KMK6	2	2	2	0.641986	0.88945	0.139077	0.41943	0.561728	0.0339978	0.492616	0.654706	0.232769	0.000204797	3.76915e-08	0.701961	0.518011	0.135281
H2KMK6;E8MDV8	9	9	8	0.421351	0.595195	0.0750108	0.374402	0.59802	0.171547	0.423565	0.630975	0.288805	5.2582e-06	1.38828e-09	0.608063	0.406439	0.178454
H2KMK6;Q9NAI9	17	19	14	0.405413	0.465082	0.0980886	0.467115	0.498484	0.0473161	0.340934	0.511413	0.120537	6.52735e-07	1.82109e-10	0.49166	0.404487	0.0886473
H2KML7	8	8	8	-0.0797024	0.201435	0.251247	0.183949	0.471929	0.199918	0.107788	0.299241	0.12334	0.0201317	6.9929e-06	0.324202	0.0706782	0.191502
H2KML7;H2KML6	11	16	15	0.131795	0.0736893	-0.0348496	0.253103	0.591549	0.130444	0.296651	0.38794	0.063168	0.0583584	1.38443e-05	0.351059	0.227183	0.0529209
H2KY58;Q95R18;H2KY59;H2KY60	16	19	18	0.28626	0.391399	0.133496	0.305699	0.540243	0.23438	0.334625	0.518226	0.146052	1.56874e-05	5.63665e-09	0.483289	0.308862	0.171309
H2KY87;A8WFF4;H2KY89	9	12	9	-0.192131	-0.775472	-0.61584	-0.0457225	-0.859572	-0.814017	-0.280065	-0.638352	-0.393691	0.000341823	6.5906e-08	-0.757799	-0.17264	-0.607849
H2KY92;Q65ZK3;H2KY93	3	4	4	0.215881	0.492484	0.028955	0.0982121	0.555778	0.631176	-0.233581	0.885087	1.0417	0.0532054	5.27124e-06	0.64445	0.0268374	0.567277
H2KYA9;H2KYA8;H2KYA6;C6FGK8;C6FGK7;C6FGK3;C6FGK5;C6FGK4;D1MN54;D1MN51;H2KYA5;C6FGK1;H2KYA7;C6FGK2;C6FGK6	5	4	5	-0.480989	-0.934932	-0.479851	-0.489183	-1.11237	-0.589859	-0.61306	-1.00371	-0.360364	2.92651e-06	6.08388e-10	-1.017	-0.527744	-0.476692
H2KYA9;H2KYA8;H2KYA6;C6FGK8;C6FGK7;C6FGK3;C6FGK5;C6FGK4;H2KYA4;D1MN54;D1MN51;H2KYA5;C6FGK1;H2KYA7;C6FGK2;C6FGK6	12	8	8	-0.209079	-0.883269	-0.740971	-0.265737	-0.745797	-0.495746	-0.57289	-0.874246	-0.480162	0.000280908	5.80595e-08	-0.834437	-0.349235	-0.572293
H2KYA9;H2KYA8;H2KYA6;D1MN54;D1MN51;H2KYA5;C6FGK1;H2KYA7	3	5	5	-0.45249	-1.11829	-0.261711	-0.00820001	-0.762902	-0.231064	-0.171591	-0.55095	-0.310224	0.00361323	5.51011e-07	-0.810715	-0.21076	-0.267666
H2KYB6	6	6	7	0.0899812	0.541188	0.298362	0.218775	0.549346	0.300839	0.361555	0.54474	0.12477	0.000379797	1.18768e-07	0.545091	0.223437	0.241324
H2KYB6;F8WU09	6	6	6	-0.102725	0.215496	0.0908183	0.218682	0.43821	0.401006	0.407019	0.505267	0.248159	0.113686	3.40518e-05	0.386324	0.174325	0.246661
H2KYB8;H2KYB9	3	2	4	0.0194628	0.116332	0.248708	0.0968769	0.428032	0.444694	0.142027	0.131914	0.0221413	0.194414	5.4964e-05	0.225426	0.0861222	0.238514
H2KYB8;H2KYB9;Q8MXG5	10	11	10	0.0500916	0.215086	0.0999428	0.163753	0.433136	0.320423	0.276433	0.345674	-0.0776532	0.068853	2.10497e-05	0.331299	0.163426	0.114238
H2KYC4;H2KYC6	9	10	11	-0.135009	0.127975	0.190495	0.224486	0.268991	0.234482	0.239558	0.447534	0.16758	0.140142	4.7334e-05	0.2815	0.109678	0.197519
H2KYC4;Q95ZY7;G4RTG4;H2KYC5;H2KYC6	20	29	18	0.207345	0.299667	0.00833395	0.326851	0.55651	0.220169	0.669419	0.711949	0.11962	0.0166311	3.28955e-06	0.522708	0.401205	0.116041
H2KYC4;Q95ZY7;G4RTG4;H2KYC6	13	13	13	0.229839	0.413499	0.06124	0.331109	0.584901	0.266706	0.579879	0.810308	0.193552	0.00465312	9.03748e-07	0.602903	0.380276	0.173833
H2KYC4;Q95ZY7;H2KYC5;H2KYC6	9	11	11	0.146372	0.346445	0.207911	0.387072	0.580375	0.369762	0.629568	0.928841	0.197501	0.0276727	5.52576e-06	0.618554	0.38767	0.258391
H2KYC6	2	2	2	-0.0560285	0.00229571	-0.0621217	0.0694897	0.273055	0.0158628	0.165256	0.305788	0.0715273	0.171423	4.26779e-05	0.193713	0.0595725	0.0084228
H2KYD0;Q6A578	8	8	11	-0.0552095	0.20263	0.386827	-0.171783	0.30602	0.427799	0.0481735	0.31982	0.220908	0.000781925	1.61919e-07	0.276157	-0.0596064	0.345178
H2KYD3;H2KYD4	2	5	3	0.629345	0.849388	0.251745	0.529874	0.75493	0.405757	0.545856	1.03279	0.153928	2.5015e-05	5.32011e-09	0.879035	0.568358	0.270477
H2KYD3;H2KYD4;A5A8Q6	3	4	5	0.444518	0.634061	0.192464	0.645796	1.0129	0.363559	0.655262	0.838461	-0.0909889	0.000789633	1.22662e-07	0.828473	0.581859	0.155011
H2KYG4;O45137;Q66NI4;Q66NI3	3	4	3	-0.76103	-1.04044	-0.384658	-1.08206	-1.48882	-0.40806	-1.40212	-2.13976	-0.742524	0.00232207	2.31651e-07	-1.55634	-1.08174	-0.511747
H2KYH3	8	9	9	0.0923017	0.794507	0.355359	0.517596	1.26039	0.773997	0.354741	1.10651	0.634991	0.000940353	1.46414e-07	1.0538	0.321546	0.588116
H2KYH5;Q95QX5	15	13	9	0.315029	0.95235	0.671428	0.385969	1.2107	0.764444	0.413999	0.953886	0.485014	1.44502e-05	2.62508e-09	1.03898	0.371666	0.640296
H2KYH5;Q95QX5;Q86GT7	6	8	7	0.151106	1.03395	0.89076	0.326462	1.11996	0.892165	0.365109	1.09752	0.680833	1.17649e-06	1.76124e-10	1.08381	0.280892	0.821253
H2KYI3;Q7JP75;O61701	14	23	15	0.262227	0.929597	0.656797	0.364088	1.06241	0.720826	0.288364	0.900462	0.532762	8.44989e-07	1.6604e-10	0.964158	0.304893	0.636795
H2KYI5;Q86NI2	16	22	15	-0.139666	0.255727	0.358842	-0.114434	0.1308	0.242891	-0.121281	0.265596	0.326688	1.54293e-05	2.86559e-09	0.217374	-0.125127	0.309474
H2KYJ2	8	8	6	0.254023	1.47714	1.19268	0.178608	1.62184	1.37077	0.57234	1.66077	1.09712	1.57911e-06	1.57771e-10	1.58659	0.33499	1.22019
H2KYJ9;Q8T666;H2KYK0	7	6	7	-0.15043	-0.263816	-0.0100923	0.224098	0.663157	0.383134	0.337093	0.371992	0.241526	0.723737	6.24664e-05	0.257111	0.13692	0.204856
H2KYL8;B9WRS6	2	2	2	0.361657	-0.426962	-0.735089	-0.251083	-0.619929	-0.492161	-0.015783	-0.604925	-0.65892	0.00242876	3.09371e-07	-0.550606	0.0315972	-0.628723
H2KYL8;B9WRS6;H2KYL7	5	4	5	0.192233	-0.290129	-0.488669	-0.412511	-0.598222	-0.105946	-0.228849	-0.768798	-0.655352	0.0829449	1.22219e-05	-0.552383	-0.149709	-0.416656
H2KYL8;B9WRS6;H2KYL7;H2KYL9	2	2	2	0.0778478	-0.448267	-0.543298	-0.261531	-0.246104	-0.103195	0.0386878	-0.466862	-0.476434	0.0328216	6.71562e-06	-0.387078	-0.0483317	-0.374309
H2KYL8;B9WRS6;H2KYL7;H2KYL9;K8ERV5;O44556;H2L094	2	2	2	0.134145	-0.464773	-0.933497	0.0412241	-0.127897	-0.24123	0.0830725	0.37202	0.163187	0.517049	1.73891e-05	-0.0735502	0.086147	-0.33718
H2KYM0;H2KYM1;Q95QR7	7	8	7	-0.643718	-2.30718	-1.71605	-0.445515	-2.2212	-1.7133	-0.844145	-2.56981	-1.86564	1.36829e-07	9.5367e-12	-2.36606	-0.644459	-1.765
H2KYN0	16	12	13	0.0394735	0.105939	0.116989	-0.117562	0.123104	0.143421	0.0759001	0.143851	0.0249275	0.0744036	3.32461e-05	0.124298	-0.000729497	0.0951124
H2KYN3	12	15	9	0.0452453	-0.865721	-0.90327	-0.114567	-0.693141	-0.651454	-0.0346383	-0.658189	-0.722816	7.77928e-06	1.11815e-09	-0.739017	-0.0346533	-0.75918
H2KYN3;Q8I7L9;Q8I7L8	3	4	4	-0.0247452	-0.649661	-0.609377	-0.237564	-0.413486	-0.064469	-0.073409	-0.595981	-0.485427	0.0125712	2.61433e-06	-0.553043	-0.111906	-0.386424
H2KYN5;O16466	12	11	10	0.343732	0.922812	0.703173	0.134208	0.898713	0.643597	0.305985	0.871825	0.581573	6.8585e-07	1.34629e-10	0.897783	0.261308	0.642781
H2KYN6;H2KYN7	17	14	9	0.256683	0.249925	0.146228	0.5315	0.70443	0.318848	0.530708	0.763171	0.171084	0.0136906	3.37743e-06	0.572509	0.43963	0.212053
H2KYN6;H2KYN7;Q5NKY6	8	11	8	0.307019	0.473831	0.208444	0.41625	0.59094	0.284722	0.485741	0.673532	0.118899	0.000106162	3.05468e-08	0.579434	0.403004	0.204022
H2KYN6;Q5NKY6	7	9	8	0.259185	0.447938	0.214483	0.317319	0.65255	0.27721	0.582966	0.885393	0.157608	0.00282022	6.10325e-07	0.66196	0.38649	0.216434
H2KYP1;Q8I7L5	6	7	6	0.311829	0.60049	0.439442	0.291663	0.826182	0.46335	0.480146	1.13136	0.621633	0.000893846	1.66763e-07	0.852677	0.361212	0.508141
H2KYP4;H2KYP2;Q94161;Q8I7I7	4	3	3	0.0146453	-0.205267	-0.212383	-0.12201	-0.331189	-0.180084	0.17262	-0.40806	-0.311852	0.00565724	1.39501e-06	-0.314839	0.0217517	-0.234773
H2KYS1	4	4	4	0.386827	2.28912	1.82276	0.639703	1.97645	1.47541	0.715628	2.30031	1.6262	4.47903e-07	3.47363e-11	2.18862	0.580719	1.64146
H2KYU2;Q965M7	4	5	4	0.770892	1.07628	0.474452	0.832488	1.486	0.632584	0.669625	1.46504	0.764873	2.38111e-05	3.52955e-09	1.34244	0.757668	0.62397
H2KYV8;Q8MNV5	21	21	18	0.0299415	0.23489	0.213889	0.382231	0.798391	0.327846	0.476538	0.642932	0.168625	0.0438691	9.36368e-06	0.558738	0.296237	0.236787
H2KYW6	6	4	3	-0.0980152	-0.151079	0.0130212	-0.251083	0.113692	0.291892	-0.0354832	0.275481	0.289651	0.118231	7.37085e-06	0.0793643	-0.128194	0.198188
H2KYX4	3	3	3	-0.697774	-0.904966	-0.363003	-0.685806	-0.868292	-0.147176	-0.261471	-0.703101	-0.358059	0.000798097	1.44175e-07	-0.825453	-0.54835	-0.289413
H2KYX4;Q8IFY5	7	6	7	-0.136454	-0.136848	-0.0280033	-0.530121	-0.380563	0.0538531	-0.209141	-0.169668	-0.026446	0.0418345	8.7057e-06	-0.229026	-0.291905	-0.000198729
H2KYX8;A9Z1L6	11	11	11	0.267965	0.837107	0.438737	0.112256	0.905467	0.665958	0.140857	1.02239	0.814654	3.14611e-05	4.93743e-09	0.921655	0.173693	0.639783
H2KYY4;H2KYY3	6	5	5	-0.175045	0.247217	0.39665	-0.28404	0.147442	0.427236	-0.195411	0.147434	0.297617	4.89906e-06	4.79213e-10	0.180698	-0.218165	0.373835
H2KYY5	10	14	17	0.0276676	-0.151144	-0.567497	-0.136782	-0.371615	-0.023965	0.115441	-0.392098	-0.543595	0.0602961	1.01205e-05	-0.304952	0.00210892	-0.378352
H2KYY6;H2KYZ0;H2KYY4;H2KYZ1	7	7	6	0.0868444	0.502607	0.403885	0.0331045	0.597321	0.599506	-0.164078	0.584187	0.473911	4.22068e-05	7.2653e-09	0.561372	-0.0147098	0.492434
H2KYY6;Q8MPW4;H2KYZ2;H2KYY8	5	5	4	-0.0462116	0.692338	0.706218	-0.0911921	0.79177	0.868108	0.0437203	0.728813	0.663774	5.16098e-07	7.29435e-11	0.737641	-0.0312278	0.746033
H2KYZ0	2	3	3	0.357834	1.3746	0.842723	1.05215	1.62923	0.766529	1.21501	2.169	0.693761	0.00099846	9.48617e-08	1.72428	0.874997	0.767671
H2KYZ0;H2KYY4;H2KYY3	2	2	2	-0.229465	0.21491	0.356273	0.11523	0.596874	0.422704	0.232091	0.567361	0.240231	0.0242731	4.19164e-06	0.459715	0.0392854	0.339736
H2KYZ0;H2KYY4;H2KYZ1	5	5	5	0.0474726	0.124778	0.091802	-0.281787	0.0139313	0.260981	-0.0966667	0.0333776	0.141717	0.0483842	3.67307e-06	0.0573624	-0.110327	0.164833
H2KYZ7;H2KYZ6;Q95Q79	17	17	16	-0.0116388	0.0717623	0.0536135	-0.0302654	0.0645553	0.145174	0.074517	0.177294	0.0900349	0.0534904	3.75761e-05	0.104537	0.0108709	0.0962743
H2KZ05	5	7	7	0.120482	-1.21596	-1.09417	-0.503451	-1.88819	-1.42256	-0.767443	-1.81967	-1.03312	0.000758952	6.09916e-08	-1.64127	-0.38347	-1.18328
H2KZ16	7	9	10	0.619293	1.26306	0.761433	0.795434	1.34703	0.619381	0.72867	0.951931	0.249239	0.000243376	3.83469e-08	1.18734	0.714465	0.543351
H2KZ22;Q8WT46	6	5	4	0.365016	0.397657	0.143373	0.081339	0.248691	0.0231672	0.247765	0.125903	-0.119821	0.0514243	1.32243e-05	0.257417	0.231374	0.015573
H2KZ25;Q8IG43;H2KZ26;H2KZ24	5	5	7	0.0201795	0.0608261	0.594117	-0.159565	0.427838	0.301479	0.0796686	-0.116564	-0.174342	0.566311	4.02149e-05	0.124033	-0.0199055	0.240418
H2KZ41	6	7	6	0.245856	-0.620023	-0.893168	0.666313	-0.623211	-1.1355	-0.176131	-0.307137	-0.699196	0.00219089	1.28588e-07	-0.516791	0.245346	-0.909289
H2KZ42;H2KZ47;H2KZ45;H2KZ43;H2KZ46;O45050;O45051;Q95Q62;O45049	5	2	5	-0.405938	-0.546314	-0.211075	-0.635615	-1.46754	-0.836974	-0.0240359	-0.414027	-0.35242	0.132815	1.59574e-05	-0.809294	-0.355196	-0.466823
H2KZ48	8	9	8	-0.0244615	0.284142	0.270104	0.0107592	0.264634	0.258391	0.0875494	0.176446	0.109553	0.00198748	9.18653e-07	0.241741	0.0246157	0.212683
H2KZ48;D0G904	3	3	2	-0.0497702	0.122381	0.12803	0.235526	0.461164	0.226637	0.0547519	-0.00891709	0.126722	0.415163	9.14304e-05	0.191543	0.0801694	0.160463
H2KZ52	5	6	5	-0.244035	-0.944709	-0.691802	-0.377568	-1.15795	-0.851559	-0.509848	-1.17255	-0.784755	5.19176e-06	8.19916e-10	-1.09174	-0.37715	-0.776039
H2KZ70;Q5WRS7	4	4	3	0.0335105	0.188052	0.0899582	0.137695	0.323895	0.0577971	0.169712	0.621888	0.15608	0.0240519	6.34033e-06	0.377945	0.113639	0.101279
H2KZ70;Q5WRS7;H2KZ71	14	15	11	0.0698304	0.138346	0.0534188	0.127778	0.293518	0.209562	0.113099	0.366243	0.15343	0.0126939	6.30533e-06	0.266036	0.103569	0.138804
H2KZ73;Q8T3B7;H8W3Y1	8	14	11	0.423352	1.2211	0.532314	0.709906	1.31495	0.781578	0.766235	1.72194	0.843086	9.69242e-05	1.2463e-08	1.41933	0.633164	0.718993
H2KZ74;H2KZ75;B1GRL0	16	16	16	0.327656	0.519073	0.230702	0.337485	0.641356	0.248879	0.401559	0.816698	0.306341	6.16875e-05	1.87287e-08	0.659042	0.355566	0.261974
H2KZ85;Q965J8;O45187;U4PFG4	7	9	10	-1.06881	-2.752	-1.64363	-0.981597	-2.56482	-1.36692	-1.00094	-2.26948	-1.3589	2.24467e-07	2.06001e-11	-2.52877	-1.01711	-1.45648
H2KZ89;Q5ZR77	8	7	8	-0.156332	0.079882	0.261102	-0.140321	-0.146786	0.154739	-0.135009	-0.0683957	0.0785713	0.00580086	1.20481e-07	-0.0450997	-0.143887	0.164804
H2KZ95;Q7YZG5	8	10	9	-0.0427144	0.165111	0.215513	0.172344	0.262988	0.211815	0.0505323	0.280913	0.213588	0.00399232	1.92536e-06	0.236337	0.0600538	0.213639
H2KZ98;Q3Y403	10	17	12	1.18	2.26188	1.22624	1.88545	2.52122	0.472219	1.86728	2.15627	0.150337	0.000189158	1.38901e-08	2.31313	1.64424	0.616265
H2KZA3	6	8	5	-0.426909	-0.169925	0.0981349	-0.48011	-0.334397	0.109904	-0.52672	-0.381726	0.0346701	1.69829e-05	3.17678e-09	-0.295349	-0.477913	0.0809028
H2KZA3;Q9TY23	10	8	8	-0.262553	0.795509	0.979572	-0.161049	0.201526	0.414095	-0.299596	0.266038	0.55148	0.00474096	3.21529e-07	0.421024	-0.241066	0.648382
H2KZA4	5	7	5	-0.511367	-0.476485	0.0357788	-0.645148	-0.955387	-0.0167816	-0.578069	-0.502789	0.0970157	0.000448603	5.85576e-08	-0.644887	-0.578195	0.038671
H2KZA4;H2KZA3	22	19	23	-0.398296	-0.316957	0.0748437	-0.496616	-0.548979	-0.0107798	-0.525267	-0.497944	0.0181547	2.75291e-05	5.77212e-09	-0.454627	-0.473393	0.0274062
H2KZA5;Q8ITY8	47	42	43	0.129158	0.00684014	-0.0831793	0.22377	0.122586	-0.11023	0.164318	0.225599	0.00921936	0.0101472	2.54595e-06	0.118341	0.172415	-0.0613965
H2KZA6;Q8ITY9	8	13	11	0.0616314	0.261786	0.186032	0.0488897	0.474172	0.347986	0.23641	0.383021	0.291875	0.00299129	1.15408e-06	0.372993	0.115644	0.275298
H2KZB2-2;H2KZB2	11	16	11	0.316079	1.67494	1.114	0.61224	1.71624	1.14906	0.861631	1.47521	0.527783	0.000182475	2.17036e-08	1.62213	0.59665	0.930281
H2KZC2;C0KDV0;G5EEC9	13	11	10	-0.509341	-0.910541	-0.467593	-0.19333	-0.62686	-0.355242	-0.431249	-0.948227	-0.584385	0.000485018	1.20939e-07	-0.828542	-0.377973	-0.469073
H2KZC8;B7WN63	10	11	8	0.184162	0.31874	0.177751	0.449946	0.625511	0.0786246	0.327511	0.618805	0.185983	0.00273027	8.30085e-07	0.521019	0.32054	0.147453
H2KZD9;H2KZE0;Q20560	2	3	3	-0.486457	0.953635	1.40087	-1.13865	-0.00640575	1.1179	-1.52564	-0.379566	0.994658	0.00215033	1.09169e-08	0.189221	-1.05025	1.17114
H2KZG3;Q8MPV6	4	3	7	-0.011238	-0.163306	-0.088413	-0.533763	-0.00230647	0.392573	-0.31742	-0.247563	-0.0325241	0.174622	1.66269e-05	-0.137725	-0.287474	0.0905452
H2KZG6;Q8IAB6	6	10	5	-1.42838	-3.95889	-2.7866	-0.594357	-3.53556	-3.04052	-0.91127	-3.28213	-2.26754	4.25125e-06	2.07379e-10	-3.59219	-0.978004	-2.69822
H2KZH5;Q65ZJ1	8	11	9	0.0698152	1.13188	1.20377	0.0447914	1.45601	1.26396	0.329522	0.711204	0.474312	0.00363149	3.40934e-07	1.0997	0.148043	0.980679
H2KZH7	6	9	6	0.362473	0.665912	0.222296	0.558325	0.965122	0.548259	0.601102	0.864111	0.288637	0.000395343	8.3325e-08	0.831715	0.5073	0.353064
H2KZI1;Q95Y41	9	10	5	0.59754	0.79011	0.354852	0.571515	1.30829	0.536189	0.656717	1.28135	0.492464	0.000156087	2.65959e-08	1.12658	0.608591	0.461168
H2KZI3;H2KZI6;O02174	4	6	7	0.201178	0.382598	0.0631454	0.389357	0.491916	0.270121	0.343	0.292502	-0.0189902	0.00550482	1.76293e-06	0.389005	0.311178	0.104759
H2KZJ1;Q19275;H2KZJ0	9	14	14	-0.420078	-0.537246	-0.0247452	-0.190678	-0.342384	-0.0193461	-0.43941	-0.283252	-0.107018	0.00232842	6.26786e-07	-0.387628	-0.350056	-0.0503698
H2KZJ7	4	5	4	-0.134155	-0.0399034	0.117662	-0.350384	-0.136716	0.125589	-0.437654	-0.206018	0.167312	0.00174952	1.89701e-07	-0.127546	-0.307398	0.136854
H2KZJ7;Q4TTA9	3	2	3	-0.213192	-0.172295	0.0397552	-0.123534	0.0907338	0.227616	-0.239276	-0.0194884	0.198808	0.00936208	3.59911e-07	-0.0336834	-0.192	0.155393
H2KZL1;Q9UA61;H2KZL0	8	9	10	-0.439995	0.354261	0.940617	-0.369774	0.290339	0.622476	-0.591105	0.307376	0.844328	2.12455e-06	8.36019e-11	0.317326	-0.466958	0.802474
H2KZL6	3	2	2	0.0632886	-0.0253123	-0.207018	-0.140779	-0.311038	-0.464459	0.215488	-0.198368	-0.566523	0.0193509	3.12951e-06	-0.17824	0.0459992	-0.412667
H2KZL6;Q8MPU1	4	9	9	-0.108558	0.000108206	-0.160339	0.363178	-0.188148	-0.384934	0.057129	-0.0747109	-0.279234	0.0543107	5.53539e-06	-0.0875835	0.103916	-0.274836
H2KZM0;H2KZL9	14	15	14	0.275769	1.82151	1.33372	-0.232906	1.66196	1.80118	-0.0747794	1.63729	1.6771	2.50312e-06	1.52443e-10	1.70692	-0.010639	1.604
H2KZM0;Q8MXF9	2	2	2	0.228216	-0.879235	-1.16491	-0.0989585	1.5667	1.54414	-0.0406119	1.85708	2.04799	0.690717	1.09151e-05	0.84818	0.0295485	0.809073
H2KZN5	2	2	2	0.344062	1.10135	0.89167	0.164254	1.20866	0.677103	0.661558	1.36066	0.596656	9.23012e-05	1.28761e-08	1.22356	0.389958	0.721809
H2KZN7;A8WFM5	2	2	2	-0.801117	-1.70841	-0.83285	-0.540523	-1.07042	-0.588805	-0.5757	-1.06281	-0.842054	0.000571035	7.90594e-08	-1.28055	-0.639113	-0.754569
H2KZP5;Q8IFX6	5	6	5	-0.224164	0.217273	0.395758	-0.0963968	0.580051	0.71705	0.0434675	0.11168	0.175778	0.0340338	4.18423e-06	0.303001	-0.0923644	0.429529
H2KZP5;Q8IFX6;H2KZP6	3	4	4	-0.434615	0.251479	0.323606	-0.170181	0.357788	0.556712	0.0547669	0.336883	0.198527	0.00746497	6.65153e-07	0.315383	-0.183343	0.359615
H2KZP7	3	3	2	0.151298	-0.18053	0.212935	0.395435	0.317804	0.385224	0.416625	0.58672	0.152829	0.353457	6.91807e-05	0.241332	0.321119	0.250329
H2KZP8	5	5	5	-0.483983	0.342598	0.686777	-0.203828	-0.0356943	0.174369	-0.864255	-0.0196308	0.776602	0.00661654	5.53639e-08	0.0957576	-0.517355	0.545916
H2KZP8;Q8IA78	6	9	8	-0.346985	0.391494	0.724111	-0.577199	0.370378	0.906413	-0.977683	0.268156	1.11039	5.9806e-05	1.44671e-09	0.343343	-0.633956	0.913637
H2KZP9;Q8I7L0	8	9	8	-0.174342	-0.310049	-0.27459	0.146915	-0.107956	-0.350045	0.142322	-0.103531	-0.324465	0.0151166	2.53706e-06	-0.173845	0.0382979	-0.316366
H2KZQ9;Q95ZV3;H2KZQ8	24	32	29	0.065944	-0.0250288	-0.143785	0.166592	0.165451	-0.0681893	0.0473682	-0.0951818	-0.218347	0.0469265	1.7466e-06	0.01508	0.0933013	-0.143441
H2KZR3;O76566	15	22	22	-0.257735	-0.327227	-0.158596	-0.354791	-0.512783	-0.0299829	-0.313942	-0.539878	-0.273456	0.00109841	3.96474e-07	-0.459963	-0.308823	-0.154012
H2KZR4	20	26	15	0.104124	0.314437	0.137243	0.0757481	0.270895	0.380164	0.134794	0.358805	0.314894	0.00147512	6.22461e-07	0.314712	0.104888	0.277434
H2KZU0;O44760	6	10	6	-0.110764	0.253274	0.322379	0.0133925	0.219253	0.146308	-0.209765	-0.0843364	0.096684	0.076368	9.06294e-06	0.129397	-0.102379	0.188457
H2KZV1;Q95XP9	15	21	20	0.300129	0.87554	0.405929	0.358889	0.99203	0.582674	0.37286	0.989277	0.597256	7.80394e-07	1.63207e-10	0.952282	0.343959	0.52862
H2KZV2;H2KZV3;Q6A590	4	6	8	-0.14091	-0.579373	-0.561106	-0.258217	-0.541614	-0.307079	-0.160985	-0.508581	-0.337197	0.000135543	4.44854e-08	-0.543189	-0.186704	-0.401794
H2KZV4	6	7	7	0.258736	0.333971	0.0431702	0.388091	0.399825	0.304309	0.361861	0.589225	0.174687	0.00296001	1.07567e-06	0.441007	0.336229	0.174055
H2KZV5	2	3	2	-0.668755	-0.581014	-0.00690837	-0.991753	-0.335712	1.33464	-0.37951	0.63675	0.132175	0.123465	1.17404e-06	-0.0933251	-0.680006	0.486637
H2KZV5;Q4W525	5	4	4	-0.15056	1.42699	1.59562	-0.866038	0.705841	1.49865	0.00140009	1.21459	1.2273	0.000287238	1.32735e-08	1.11581	-0.338399	1.44052
H2KZV6;H2KZV7	10	11	9	0.175183	0.525943	0.545814	0.30635	0.607353	0.425957	0.428294	0.719566	0.384904	0.00019154	6.34967e-08	0.617621	0.303276	0.452225
H2KZV6;H2KZV7;Q8MPT2	5	9	6	-0.0346383	0.556033	0.657331	0.136894	0.551913	0.391096	0.208294	0.553024	0.316564	0.000641764	1.56681e-07	0.553657	0.103517	0.454997
H2KZV8	4	4	4	0.227236	-0.53057	-0.669707	0.819343	-0.175173	-0.920522	0.668111	1.01214	0.349631	0.256288	2.33498e-06	0.102132	0.571563	-0.413533
H2KZV8;Q9GP94;L8E6X8;Q9GP96	2	2	2	0.0991081	-0.65526	-0.695014	0.418253	-0.509138	-0.888772	0.360277	0.527876	0.114145	0.224004	5.29273e-06	-0.212174	0.292546	-0.489881
H2KZW7	4	4	3	-0.120352	-0.147828	0.0383174	-0.0867838	-0.0786098	0.279354	-0.0407522	0.299054	0.275909	0.175464	1.2966e-05	0.0242056	-0.0826293	0.19786
H2KZX2;Q8MQ17	11	9	8	0.193668	0.426878	0.150281	0.214885	0.723563	0.500779	0.310665	0.6081	0.324292	0.00228096	6.08064e-07	0.58618	0.239739	0.325117
H2KZX4;Q7JP80	13	16	16	0.407794	0.611359	0.167288	0.419073	0.59489	0.182	0.403313	0.983019	0.48453	0.00161054	3.65402e-07	0.729756	0.41006	0.277939
H2KZY6	7	6	5	0.251212	0.372804	0.110776	-0.0382957	0.286163	0.268313	-0.124593	-0.0184917	-0.0732033	0.447745	7.05587e-05	0.213492	0.0294413	0.101962
H2KZZ2;Q86MJ4;Q5TYL0;H2KZZ4;H2KZZ0;H2KZZ1;Q86MJ3;H2KZZ3	10	9	9	0.0781752	0.451356	0.481525	0.0343967	0.375253	0.50177	0.00401628	0.185294	0.142529	0.0101608	2.29232e-06	0.337301	0.0388627	0.375274
H2KZZ5;H2KZZ6;Q5LK42	6	5	6	0.185195	0.332081	0.0989072	0.360249	0.630014	0.175859	0.227785	0.628865	0.168277	0.00114515	3.03952e-07	0.53032	0.257743	0.147681
H2L004;Q7M3K6;Q3Y409;H2L003	8	7	7	-0.200881	0.0495913	0.268834	0.00723157	0.0629419	-0.0261131	-0.348516	0.0777184	0.19206	0.0480003	7.14917e-07	0.0634172	-0.180722	0.144927
H2L010;Q8MPT0	11	11	13	-0.0108514	0.0323297	0.151739	0.167928	-0.0236812	-0.167551	0.176381	0.245095	0.00528995	0.565798	9.19336e-05	0.0845813	0.111153	-0.00350735
H2L023	4	5	3	0.177694	1.8435	1.37864	0.171466	1.48169	0.987217	0.288734	1.30975	0.772419	5.36407e-05	4.19824e-09	1.54498	0.212631	1.04609
H2L023;Q95YA9	20	27	19	0.0925017	0.629066	0.50411	-0.0424342	0.51058	0.610312	0.0542725	0.537675	0.466756	2.90873e-06	6.49192e-10	0.559107	0.03478	0.527059
H2L025;Q8MQ54	8	8	11	0.369818	0.641244	0.0922479	0.468471	0.678003	0.284511	0.780612	0.94167	0.0698304	0.000841466	1.53001e-07	0.753639	0.539634	0.148863
H2L028	4	5	4	0.585626	0.912591	0.353985	0.702233	1.09554	0.277447	0.644228	1.18753	0.272106	1.09119e-06	1.78849e-10	1.06522	0.644029	0.301179
H2L028;A0A9R9	3	6	5	0.316519	0.397325	0.211139	0.631086	0.859954	0.185605	0.765045	0.861474	0.284836	0.00474569	9.62764e-07	0.706251	0.570884	0.227193
H2L031	5	5	4	0.211548	-0.268554	-0.37951	0.367695	-0.1121	-0.574731	0.186065	-0.139862	-0.168129	0.00126829	7.53164e-08	-0.173505	0.255103	-0.374123
H2L031;Q27420	8	11	10	0.222111	-0.0977456	-0.225768	0.261189	-0.32964	-0.573375	0.26472	0.0330528	-0.217975	0.00491258	2.37367e-07	-0.131444	0.24934	-0.339039
H2L033;Q4PIU4	6	9	9	0.193899	0.0938867	-0.0681893	0.364338	0.587663	0.0672131	0.295668	0.571943	0.0137274	0.0213108	4.00202e-06	0.417831	0.284635	0.00425043
H2L034;Q86S26	3	3	5	-1.09538	-2.8396	-1.74261	-1.4261	-2.9009	-1.4157	-1.47964	-2.35222	-0.94875	1.6206e-05	1.19999e-09	-2.69757	-1.33371	-1.36902
H2L043;Q9BI63	17	22	19	-0.0965317	-0.09815	-0.0827026	0.00993099	-0.049352	-0.115433	0.0221047	-0.0502579	-0.0976108	0.0409907	3.87463e-05	-0.06592	-0.0214987	-0.0985821
H2L044	2	7	4	-0.166606	0.571557	0.613575	0.385827	0.113192	-0.28558	0.589268	0.533514	-0.118094	0.470734	3.60712e-05	0.406088	0.269496	0.0699672
H2L045;H2L046;P92160	9	9	8	-0.183328	-0.503349	-0.262072	-0.198934	-0.263215	-0.125651	-0.110163	-0.265737	-0.138028	0.0064985	3.31937e-06	-0.3441	-0.164142	-0.17525
H2L045;H2L047;H2L046	33	31	27	-0.325962	-0.373565	-0.0661236	-0.440208	-0.464668	0.0292347	-0.482797	-0.328951	0.100314	4.70258e-05	1.03801e-08	-0.389061	-0.416322	0.0211416
H2L062;Q95XK1	3	6	7	0.274756	0.286603	-0.115433	0.143596	0.543404	0.352382	0.838177	0.794658	0.18025	0.101893	1.4049e-05	0.541555	0.418843	0.139066
H2L064;Q8ITV5	3	2	2	0.597267	0.617709	0.00548544	0.801606	0.772629	-0.0628125	0.551839	1.01826	0.353985	0.000709282	1.0706e-07	0.802867	0.650237	0.0988859
H2L064;Q8ITV5;G4SJZ3	6	6	6	0.454486	0.625801	0.0567013	0.442948	0.856776	0.416837	0.346243	0.790809	0.387638	0.000410219	9.88804e-08	0.757795	0.414559	0.287059
H2L073;B1GRJ8	4	2	2	-0.391108	-0.0758749	0.217742	0.0165266	-0.262072	-0.273098	0.0871969	-0.214622	-0.324465	0.736916	7.73444e-05	-0.18419	-0.0957948	-0.126607
H2L076;Q8MXD8;H2L075	10	9	6	0.0395847	0.243438	0.0844638	-0.209141	0.0100908	0.141327	-0.214436	-0.0732581	0.0315627	0.173619	2.14592e-06	0.0600902	-0.127997	0.0857844
H2L076;Q8MXD8;Q5PY59;H2L074;Q9NL87	9	10	9	-0.153546	0.303597	0.448509	-0.120352	0.385431	0.636526	-0.125254	0.687451	0.683738	0.000180981	1.91179e-08	0.458826	-0.133051	0.589591
H2L080;H2L079	5	5	6	0.1615	0.757672	0.725196	0.106249	0.636638	0.367453	0.0866146	0.68773	0.443732	8.95392e-05	1.9241e-08	0.694013	0.118121	0.512127
H2L080;H2L079;Q8IG16	6	7	9	0.0500991	0.606035	0.554782	0.152484	0.739083	0.52531	0.243455	0.761335	0.461104	5.19008e-06	9.71816e-10	0.702151	0.148679	0.513732
H2L086;C3JXE2	11	12	12	0.308564	0.339738	0.0102869	0.429974	0.360749	0.036807	0.421641	0.557242	0.0673794	0.000105517	2.71864e-08	0.419243	0.386726	0.0381578
H2L0A0;Q6ABW4;H2L099	3	3	2	0.428595	0.529843	0.0336212	0.273483	0.221438	0.0113698	0.379902	-0.358284	-0.264596	0.218985	1.55888e-05	0.130999	0.36066	-0.0732018
H2L0A0;Q6ABW4;H2L099;H2L0A1	15	19	19	0.103364	0.132467	-0.0244615	0.226577	0.207511	0.0240837	0.2121	0.303009	0.0981349	0.00679014	3.15559e-06	0.214329	0.18068	0.0325857
H2L0A4;H2L0A5;H2L0A6	4	6	2	0.0982739	0.497893	0.347858	0.200059	0.558761	0.462863	0.229484	0.583376	0.243557	5.84838e-05	1.99941e-08	0.546677	0.175939	0.351426
H2L0A4;H2L0A5;H2L0A6;Q8ITV4	23	23	20	0.227118	0.720065	0.497832	0.21922	0.673785	0.494394	0.405719	0.766615	0.428022	3.39334e-06	9.79936e-10	0.720155	0.284019	0.473416
H2L0A7;Q8ITW5	2	7	4	0.187296	0.542921	0.246105	0.866384	1.38662	0.932444	0.532554	1.01511	0.209837	0.0462101	5.16024e-06	0.981551	0.528745	0.462795
H2L0A8;Q9TXU2	19	19	15	0.120475	0.135158	0.0196895	0.109491	0.417637	0.143022	0.0818275	0.47913	0.263369	0.0291876	8.87698e-06	0.343975	0.103931	0.142027
H2L0B1	5	7	6	0.297928	0.697617	0.308305	0.421245	0.603402	0.111976	0.324997	0.439354	0.152075	0.000292169	7.57895e-08	0.580124	0.348057	0.190785
H2L0B6;Q21956	3	3	3	-0.39939	-0.520146	-0.268973	-0.3667	-0.790355	-0.270589	-0.372618	-0.277866	-0.0104934	0.0115109	3.11963e-06	-0.529455	-0.379569	-0.183352
H2L0B9	4	2	4	-0.0381552	-0.479955	-0.377512	0.172693	-0.121944	-0.157432	0.327611	0.181158	-0.199185	0.154757	8.72947e-06	-0.140247	0.15405	-0.24471
H2L0B9;O44827	6	7	9	-0.065848	0.0898507	0.199322	0.264357	0.0696638	-0.114367	0.255374	0.441389	0.159702	0.508966	0.000106095	0.200301	0.151294	0.0815522
H2L0C0	24	32	30	0.0255221	-0.236462	-0.277806	0.067712	-0.0773797	-0.105946	0.0653099	-0.052555	-0.171399	0.00880168	2.35038e-06	-0.122132	0.052848	-0.18505
H2L0C0;Q86S39	17	17	16	0.0831412	-0.184471	-0.198997	0.0851982	0.0634544	0.0155273	0.0417587	0.0958975	-0.0204133	0.430603	3.68824e-06	-0.00837296	0.0700327	-0.067961
H2L0C9;Q86S69	20	29	30	0.0723159	1.34106	1.2536	-0.627887	1.42835	2.04317	-0.787809	1.26027	2.04231	8.42326e-05	3.38046e-09	1.34323	-0.447793	1.77969
H2L0D1;H2L0D0;Q8MXF3	4	7	7	-0.0518593	-0.649386	-0.491802	0.181395	-0.473735	-0.573471	0.0579472	-0.556356	-0.850119	0.00012825	1.88269e-08	-0.559825	0.0624942	-0.638464
H2L0D2;H2L0D3	2	2	2	0.261414	0.622976	0.398056	0.642639	1.19707	0.795609	0.574992	1.00445	0.440831	0.00408291	7.20509e-07	0.941499	0.493015	0.544832
H2L0D5;Q21164	16	17	18	-0.212383	0.0390435	0.294438	-0.671022	-0.579856	0.064842	-0.343919	-0.360083	-0.0465609	0.0569811	5.61591e-06	-0.300299	-0.409108	0.10424
H2L0E5	2	2	2	-0.727616	-1.69568	-1.00504	-0.494774	-1.34153	-0.780688	-0.707083	-1.30472	-0.829728	1.05005e-05	1.42802e-09	-1.44731	-0.643158	-0.871819
H2L0E5;H2L0E6;Q2L6X7	14	16	11	-0.730227	-1.45249	-0.828956	-0.32648	-1.47882	-1.09623	-0.638769	-1.1927	-0.682394	6.09631e-05	8.43264e-09	-1.37467	-0.565159	-0.869193
H2L0F6;H2L0F7;Q8ITW3	2	2	2	0.610268	0.687184	0.0968769	0.261293	1.30276	1.05571	0.446718	1.18403	0.925467	0.0207505	2.59946e-06	1.05799	0.439426	0.692685
H2L0F6;H2L0F7;Q8ITW3;H2L0F5;Q65CL5	7	14	12	0.533639	0.880206	0.329359	0.446787	1.285	0.897611	0.60898	1.40878	0.661319	0.000728381	9.60502e-08	1.19133	0.529802	0.62943
H2L0G4;Q6AW16;H2L0G5	6	6	5	0.151314	0.00676041	-0.239887	0.0183373	-0.00129784	0.0723159	-0.0531809	-0.0464212	0.0647666	0.850239	7.23587e-06	-0.0136529	0.0388235	-0.0342681
H2L0G8;A5HU95;Q5TYL1	2	3	4	0.631332	1.59815	1.11951	0.300457	1.53594	1.33676	0.345189	1.4347	1.02985	1.69891e-06	1.78584e-10	1.52293	0.425659	1.16204
H2L0G8;A5HU95;U4PRJ1;Q5TYL1	2	2	2	1.35008	2.96106	1.63482	0.819929	2.53216	1.74198	0.833323	2.07765	1.25879	4.43694e-05	3.62733e-09	2.52362	1.00111	1.5452
H2L0H3;H2L0H4	3	4	5	-0.203013	0.201867	0.49657	0.0487554	0.378719	0.396365	0.231667	0.627427	0.451524	0.0118194	2.08039e-06	0.402671	0.0258032	0.448153
H2L0I3	8	6	6	0.0615034	1.52631	1.30573	0.501729	1.14219	0.783166	1.10755	1.82245	0.86074	0.00405271	4.35447e-07	1.49698	0.556929	0.983214
H2L0I3;Q45EJ8;H2L0I4;H2L0I2	18	26	18	0.160734	1.68126	1.49106	0.457474	1.25085	0.86691	0.667733	1.79156	0.744995	0.000577172	5.54664e-08	1.57456	0.428647	1.03432
H2L0I7;U4PBY2	3	2	3	-0.501108	-0.597126	-0.0769695	-0.358171	-0.24184	0.0492479	-0.599127	-0.566084	-0.125783	0.00176002	3.42603e-07	-0.46835	-0.486135	-0.0511683
H2L0I7;U4PBY2;Q6EZG5	22	24	21	-0.56472	-0.723122	-0.148283	-0.315798	-0.379066	-0.0827026	-0.547894	-0.63529	-0.155425	0.000746899	1.82671e-07	-0.579159	-0.476137	-0.128804
H2L0I8;H2L0I9	12	17	14	0.358251	1.21187	0.793157	0.508968	1.09322	0.69235	0.453775	1.21237	0.729316	4.78044e-08	7.36199e-12	1.17248	0.440331	0.738274
H2L0J5;O01592	6	7	5	0.00166005	0.288135	0.289933	0.114738	0.0372955	-0.138945	-0.00489684	-0.170181	-0.123335	0.979608	2.13451e-05	0.0517497	0.0371671	0.00921749
H2L0J5;O01592;Q86NC6	7	7	5	0.0235557	0.381479	0.352732	0.241015	0.0678632	-0.0511633	-0.000721167	0.030575	-0.0589399	0.714421	0.000103407	0.159973	0.0879497	0.0808761
H2L0J6;Q2MGF5	4	8	6	-0.699996	-0.618615	0.000310213	-0.822077	-0.867303	-0.0723802	-0.916324	-0.62714	0.340788	7.77716e-05	8.4039e-09	-0.704353	-0.812799	0.0895726
H2L0K4;Q8WTM0	8	10	7	0.266056	0.769822	0.450794	0.391919	0.779212	0.260437	0.405165	0.637491	0.200614	5.05486e-05	1.35003e-08	0.728841	0.35438	0.303948
H2L0M1;B9DF69	4	3	3	0.125581	0.23388	0.0132032	0.196732	0.248339	0.192802	-0.252779	-0.057277	0.162347	0.623811	7.66906e-05	0.141647	0.0231778	0.122784
H2L0N0	2	2	2	-0.538737	-1.14551	-0.695593	-0.318346	-1.16202	-0.728574	-0.540176	-1.13836	-0.622696	2.89879e-07	5.01013e-11	-1.14863	-0.465753	-0.682288
H2L0N0;H2L0N1;O01619;Q95ZK4	15	16	11	-0.358002	-1.08943	-0.641962	-0.24987	-0.942608	-0.604925	-0.249506	-0.808509	-0.546067	3.10403e-06	6.23732e-10	-0.946849	-0.285793	-0.597652
H2L0N3;Q965I4;G4SR45	4	5	3	0.82507	1.41192	0.541471	0.954976	1.80027	0.857547	1.3824	2.05475	0.611667	0.000109349	1.09568e-08	1.75565	1.05415	0.670229
H2L0N5;C2BR94	19	16	18	0.198096	0.28193	0.0759457	0.224182	0.537822	0.174198	0.426645	0.560919	0.158912	0.00324148	9.65353e-07	0.460224	0.282975	0.136352
H2L0Q6;Q9N3F8	5	6	7	0.0723462	0.172571	0.0650382	0.137846	0.242234	0.140412	0.217659	0.384546	0.11724	0.00913311	4.90791e-06	0.26645	0.142617	0.107563
H2L0Q7;Q9BKZ9;Q8WQE2;H2L0Q8	7	8	11	-0.0582472	-0.491648	-0.486972	-0.0787055	-0.205649	-0.17728	0.234796	-0.123931	-0.475448	0.0303654	5.31247e-06	-0.273743	0.0326145	-0.3799
H2L0S5;Q3V5J3	7	11	8	0.0524311	-1.48225	-1.58287	-0.241108	-1.21459	-1.0224	-0.188401	-1.36418	-1.16366	1.73337e-05	1.54835e-09	-1.35368	-0.125693	-1.25631
H2L0S8	4	3	3	0.196608	0.404401	0.145557	0.281465	0.770757	0.466746	-0.0298416	0.750518	0.525434	0.00705342	1.46668e-06	0.641892	0.14941	0.379246
H2L0S8;Q8IAB4	5	4	4	0.154811	0.34161	0.229078	0.2955	1.22901	0.881374	0.325304	1.16301	0.692945	0.0278084	3.18649e-06	0.91121	0.258538	0.601132
H2L297;Q0G828	12	13	10	0.0670469	0.387251	0.30776	0.0600964	0.435154	0.417242	0.427857	0.597834	0.343906	0.00697903	2.22886e-06	0.473413	0.185	0.356303
H2L2A4;H2L2A1;H2L2A3;H2L2A2;H2L2A5;H2L2A6;H2L2A0;H2L296;H2L298;H2L299	6	7	6	-0.0340748	1.5511	1.53299	-0.220578	1.2129	1.35548	0.221354	-0.0775165	-0.261952	0.225275	9.50352e-06	0.895495	-0.0110995	0.875506
H2L2B8;Q19487	2	4	4	0.190997	-0.0275787	-0.333424	0.025111	0.265501	-0.17578	0.17054	0.283351	-0.432104	0.00380152	1.18951e-08	0.173758	0.128883	-0.313769
H2L2D0;G5EE97	5	10	7	0.388941	0.667229	0.195319	0.518505	1.0785	0.617344	0.384226	0.865148	0.311847	0.000974957	1.98627e-07	0.870293	0.430557	0.374836
H2L2H3;B0M0N9;B0M0P0;H2L2H2;U4PRW7;B6VQ90	13	14	13	0.01257	-0.800165	-0.794769	0.0926247	-1.03812	-1.11343	-0.0777215	-0.642748	-0.662342	0.000127272	1.60241e-08	-0.827011	0.00915773	-0.856848
H2L2K7;E0AHE2;Q9TW45-3;Q9TW45-2;G5EE60;N1NTJ6;Q9TW45;E0AHE3;H2L2K6;E1B6W1;Q9TW45-4	4	6	4	0.0568813	0.0902806	0.121283	0.285108	-0.0377336	-0.169797	0.239992	0.276791	0.131613	0.329894	6.99127e-05	0.109779	0.193994	0.0276997
H2L2K7;E0AHE2;Q9TW45-3;Q9TW45-2;G5EE60;N1NTJ6;Q9TW45;E0AHE3;H2L2K6;Q9TW45-4;G5EE76	8	7	8	0.00345217	0.012068	-0.0441843	0.084831	0.0147983	-0.0977456	0.0311646	0.0116752	-0.0333701	0.0120633	5.81047e-07	0.0128472	0.0398159	-0.0584333
H2L2K7;E0AHE2;Q9TW45-3;Q9TW45-2;G5EE60;N1NTJ6;Q9TW45;E0AHE3;Q9TW45-4;G5EE76	3	3	2	-0.0487942	-0.0666748	0.0815527	0.0380804	0.120875	0.0668957	0.00309068	0.130176	0.0525508	0.37302	0.000155627	0.0614586	-0.00254104	0.0669997
H2L2K7;E0AHE2;Q9TW45-3;Q9TW45-2;G5EE60;N1NTJ6;Q9TW45;Q9TW45-4;G5EE76	12	13	13	0.097772	0.0194189	-0.188971	0.204607	0.00932826	-0.0654344	0.104302	0.142728	0.0675911	0.0772818	1.37395e-05	0.0571583	0.13556	-0.0622713
H2L2L2;Q9U204	9	7	7	0.0674399	-0.164271	-0.295723	0.202132	0.249719	-0.0668814	0.2209	0.210513	-0.0298416	0.136972	9.10155e-06	0.0986536	0.163491	-0.130815
H8ESE9;H8ESF0;Q9U2R7;H8ESE8	4	4	4	0.332308	0.10166	-0.113167	0.0794323	0.17097	-0.0775165	0.0818504	-0.115033	-0.264296	0.0552	2.05499e-06	0.0525324	0.16453	-0.15166
H8ESG0;H8ESF9;Q9U1R8;H8ESF8;H8ESF6;Q7K705	2	5	5	0.0663216	0.840681	0.77633	0.292502	0.823307	0.420878	0.521246	0.795033	0.193783	0.00421072	7.83262e-07	0.819674	0.293356	0.463664
H8ESG0;H8ESF9;Q9U1R8;H8ESF8;H8ESF7;H8ESF6;Q7K705	7	4	3	0.116997	0.5346	0.263248	0.31165	0.723658	0.0772389	0.226645	0.533984	0.0786551	0.000243341	5.80703e-08	0.597414	0.218431	0.139714
H8ESH7;Q9NAA4	3	3	3	0.458346	-0.532467	-1.22823	0.529625	-0.579132	-0.985209	-2.31617	-0.446256	1.68701	0.938483	8.16514e-06	-0.519285	-0.442735	-0.175478
H9G2Y1;G5EDN6	2	3	4	0.0334809	0.00723157	0.122436	-0.118426	-0.0786098	0.169615	-0.00113928	0.0626481	0.019748	0.144274	2.47869e-05	-0.00291006	-0.0286948	0.103933
H9G2Z8	2	2	3	0.145541	0.258089	0.247371	-0.0745739	-0.257011	-0.106013	0.26642	0.267114	0.0134944	0.900216	5.98327e-05	0.0893975	0.112463	0.0516175
H9G2Z8;H9G2Z9	5	7	7	0.0965606	0.265535	0.241441	0.150353	0.585518	0.80294	0.252759	0.548586	0.231718	0.0500548	1.12973e-05	0.466546	0.166557	0.425366
H9G332;O45526;O01709	2	2	2	0.340404	0.452925	0.117615	0.597955	0.12111	-0.409255	0.7115	0.206479	-0.626906	0.0101933	5.30764e-07	0.260171	0.549953	-0.306182
H9G348;H9G354;H9G352;Q06561;Q06561-2;H9G349;H9G350;Q06561-5;G5EEI5;H9G351	3	8	6	-0.102524	0.372543	0.475826	0.0779164	0.677264	0.493469	0.407899	0.39155	0.0821635	0.060495	1.31287e-05	0.480452	0.127764	0.350486
H9G348;H9G354;Q06561-3;Q06561-4;H9G353;Q06561;Q06561-2;H9G349;H9G350;Q06561-5;G5EEI5;H9G351	4	7	8	-0.0819531	-0.406646	-0.12254	0.0776042	0.443634	0.33519	0.253472	0.162137	-0.0304773	0.980628	1.91525e-05	0.0663754	0.0830411	0.060724
H9G348;H9G354;Q06561-4;H9G352;H9G353;Q06561;Q06561-2;H9G349;H9G350	2	4	4	-0.183582	0.0210429	0.101165	0.471109	0.842465	0.164254	-0.198746	-0.0169241	0.00971311	0.694603	3.13623e-05	0.282194	0.0295938	0.0917105
H9G348;H9G354;Q06561-4;H9G352;H9G353;Q06561;Q06561-2;H9G349;Q06561-5;G5EEI5;H9G351	4	5	5	-0.167037	-0.418352	-0.349931	0.128882	0.0449625	0.00445036	-0.0675699	0.0475099	-0.161178	0.66621	7.19986e-05	-0.108626	-0.0352416	-0.168886
H9G348;H9G354;U4PS79;Q06561-4;H9G352;H9G353;Q06561;Q06561-2;H9G349;H9G350;Q06561-5;G5EEI5;H9G351	6	5	5	-0.0234683	-0.346191	-0.295253	-0.00152845	-0.163434	0.00715907	0.0727331	-0.130997	-0.24817	0.0520841	1.44252e-05	-0.213541	0.0159121	-0.178755
I2HA81;A5Z2T9	8	9	7	-0.0536674	0.171255	0.143022	-0.0179219	0.10698	0.249822	0.0356975	0.24738	0.151538	0.00192495	1.01292e-06	0.175205	-0.011964	0.181461
I2HA85;Q21796	3	5	3	0.187707	-0.332221	-0.403431	0.0813466	-0.292605	-0.394679	-0.0287106	-0.203138	-0.197362	0.000851654	1.57463e-07	-0.275988	0.0801144	-0.331824
I2HA90;Q9XVN1	4	4	3	-1.31687	-3.27898	-2.06181	-0.603834	-2.38999	-1.82558	-1.07789	-2.57861	-1.72592	2.62574e-05	1.92152e-09	-2.7492	-0.999532	-1.8711
I2HA91	2	2	2	0.0975636	-0.390888	-0.636451	0.286762	-0.125519	-0.294371	0.0864691	-0.0154976	-0.111899	0.0349473	2.59354e-06	-0.177301	0.156931	-0.347574
I2HA91;Q93622	5	6	6	-0.00805655	-0.251446	-0.303693	-0.00432161	-0.27453	-0.332737	-0.0717627	-0.164464	-0.195348	0.000255565	1.08969e-07	-0.230147	-0.0280469	-0.277259
I2HA94;Q19470	2	3	3	-0.409907	-2.49221	-2.08199	-0.274649	-0.190804	-0.944034	0.2145	-0.457594	-0.446574	0.228365	1.04328e-05	-1.04687	-0.156685	-1.15753
I2HA98;P90925	6	5	6	-0.518183	-0.54962	-0.0688771	-0.674189	-0.783415	-0.218347	-0.793771	-1.11373	-0.521905	0.00345265	5.87959e-07	-0.815589	-0.662048	-0.26971
I2HA98;P90925;Q9XYQ5	18	20	20	-0.494262	-0.425943	0.00147952	-0.590195	-0.883347	-0.227248	-0.807272	-1.12724	-0.419107	0.00728426	1.12022e-06	-0.812176	-0.630576	-0.214959
I2HAB2;I2HAB1;Q22544	3	3	3	-0.0449536	0.369334	0.366587	0.455673	0.402073	-0.0234328	0.107135	0.253206	0.0852824	0.179297	4.04772e-05	0.341537	0.172618	0.142812
I2HAE5;Q19104	15	25	14	0.388695	0.582966	0.178763	0.597802	0.990911	0.394107	0.514903	0.893303	0.229095	0.000367506	6.49183e-08	0.822393	0.500467	0.267322
I2HAK2;Q8WSN7	6	13	7	0.526972	1.05601	0.478989	0.271923	1.02227	0.526348	0.512184	0.98054	0.348096	4.68674e-06	7.20176e-10	1.01961	0.437026	0.451145
I2HAK9;G5EDA7	8	9	10	-0.700173	-1.45318	-0.603217	-0.753219	-1.19966	-0.623305	-0.934479	-1.16543	-0.342612	1.29588e-05	1.95985e-09	-1.27275	-0.795957	-0.523045
I7EVJ8;P34213	7	9	5	-0.0453032	0.396536	0.350909	0.251212	0.336118	0.167734	0.297112	0.338168	0.0321231	0.0473568	1.4651e-05	0.356941	0.167674	0.183589
I7EVJ8;P34213;Q94144	3	2	2	0.224772	0.589561	0.183933	0.106063	0.466317	0.176577	0.291468	0.411368	0.198527	0.000131131	4.84663e-08	0.489082	0.207435	0.186345
I7EVJ8;P34213;Q94144;I7FW36;Q22782;Q94145	2	4	3	0.148801	0.417675	0.404095	0.160911	0.613299	0.311488	0.3312	0.451297	0.207503	0.00090009	3.35047e-07	0.494091	0.213637	0.307696
I7EVK5;O01803	6	7	6	0.054265	0.367136	0.464027	0.0484719	0.635461	0.546593	0.241356	0.616293	0.363243	0.00052636	1.30579e-07	0.53963	0.114698	0.457954
I7F488;Q94986;Q95QV3	4	5	5	-0.045443	-0.044604	0.162218	0.0162712	0.0314152	0.0936866	0.199852	0.527429	0.182688	0.600275	8.18583e-05	0.171413	0.0568934	0.146198
I7F493;G5EFC1	2	3	2	0.346674	0.381226	0.0850299	0.255064	0.480277	0.218028	0.243916	0.3919	0.139498	5.23343e-05	2.2866e-08	0.417801	0.281885	0.147519
I7F493;G5EFC1;Q94147	3	4	3	0.309359	0.558389	0.0646308	0.325829	0.74687	0.234211	0.2572	0.295854	0.00394394	0.00447479	9.91778e-07	0.533704	0.297463	0.100928
I7FN62;O01577;Q94143	2	3	2	0.137854	0.327222	0.139689	0.145422	0.325874	0.229256	0.0945336	0.343604	0.154602	3.99605e-06	2.19032e-09	0.332233	0.125937	0.174515
I7FN66;Q23146	13	16	14	-0.0133551	-0.0404015	-0.0261627	0.0940484	0.00291719	-0.0850167	0.0200186	0.0720884	0.0463846	0.632577	6.79363e-05	0.0115347	0.0335706	-0.0215982
I7FN66;Q23146;Q94146	3	3	2	0.131866	-0.045443	-0.151079	0.0379026	-0.000865357	-0.101785	0.089582	0.102442	0.0584805	0.151196	1.10024e-05	0.0187112	0.0864503	-0.0647945
I7FN77;Q20365	6	8	7	-0.258459	-0.252839	0.060811	-0.101785	-0.184978	-0.0781999	0.0402892	-0.222928	-0.0213376	0.0417081	1.33957e-05	-0.220249	-0.106651	-0.0129088
I7FW32;Q9UAQ6;Q94142	3	3	3	-0.100709	0.0754516	0.016709	0.00092362	0.103782	0.13695	0.0319019	0.0967149	-0.0166389	0.117631	4.43145e-05	0.091983	-0.0226277	0.0456732
I7FW36;Q22782	6	8	8	0.017271	0.131961	0.00694161	0.108239	0.332044	0.291151	0.199065	0.152484	0.0917405	0.182153	7.12992e-05	0.205497	0.108192	0.129944
I7FW40;Q93874	6	6	6	0.164286	0.486085	0.357594	0.0515935	0.75616	0.688264	0.238187	0.630707	0.365741	0.00103059	2.18559e-07	0.624317	0.151356	0.470533
I7FW40;Q93874;P92149	2	2	2	0.00727507	0.419237	0.327385	0.10883	0.597442	0.56339	0.215278	0.532971	0.125919	0.00499386	1.24163e-06	0.51655	0.110461	0.338898
I7FXD3;P91857	17	19	16	0.149521	0.358029	0.317732	0.302075	0.722848	0.390075	0.376068	0.690998	0.305931	0.00215294	6.14464e-07	0.590625	0.275888	0.337913
I7FXD6;Q94148	6	4	3	0.19717	0.374561	0.128424	0.243583	0.380418	0.194856	0.180266	0.39068	0.287844	4.13601e-05	1.90041e-08	0.381886	0.207006	0.203708
I7FXD6;Q94148;Q7JNM1	3	4	4	0.186557	0.171921	0.155413	0.175485	0.266368	-0.0508847	0.0219435	8.65643e-05	0.0292273	0.280732	0.000101834	0.146125	0.127995	0.0445854
J3K004	7	5	6	-0.0370307	-0.000432744	0.0777869	0.22511	0.299924	-0.104471	0.315917	0.360462	0.0136328	0.19203	3.6722e-05	0.219985	0.167999	-0.00435039
J7SA49;P91019	5	7	6	0.569008	0.703548	0.238774	0.652244	0.921472	0.435319	0.675282	0.940617	0.31829	1.12339e-05	2.44648e-09	0.855213	0.632178	0.330795
J7SA49;P91019;Q86ND1	10	12	12	0.503323	0.936856	0.337557	0.551162	0.985073	0.598697	0.788863	1.31101	0.507214	0.000125214	2.1562e-08	1.07764	0.61445	0.481156
K8ERU3	31	36	32	0.14421	0.703337	0.523598	0.185425	0.553617	0.426509	0.216619	0.744185	0.448804	3.32826e-06	8.46225e-10	0.667046	0.182084	0.466304
K8ERV5;O44556;H2L094	10	11	6	0.191113	-0.482952	-0.681314	-0.0846766	-0.504264	-0.4982	0.228723	-0.411209	-0.685447	5.94577e-05	8.5781e-09	-0.466142	0.11172	-0.621654
K8ESK7;A5Z2W3	4	4	3	-0.118891	1.06983	1.10574	-0.171655	0.588715	0.834725	-0.245922	0.533984	0.851808	9.41784e-05	6.73114e-09	0.730843	-0.178823	0.930757
K8ESM2	27	28	32	-0.603597	-2.32183	-1.7456	-0.995738	-2.68774	-1.78593	-1.35327	-3.25544	-1.99798	2.60426e-05	1.69857e-09	-2.755	-0.9842	-1.84317
K8F7S4;Q22842	8	11	12	0.784284	1.45064	0.281211	0.926358	1.7296	0.880949	1.31707	1.64073	0.318137	0.000149594	1.36619e-08	1.60699	1.00924	0.493432
K8F7Z0;G5EDS2	3	3	2	0.117247	0.765634	0.650408	0.279765	0.458356	0.28329	0.383322	0.819457	0.3191	0.00429417	9.20335e-07	0.681149	0.260112	0.417599
K8F7Z0;G5EDS2;K8ESK9;K8FE00	39	39	38	0.0946029	0.21108	0.0774215	0.222162	0.195327	-0.0187766	0.168431	0.311739	0.0768736	0.00202072	1.10713e-06	0.239382	0.161732	0.0451729
K8F804;K8ESM7	3	6	4	0.463549	1.08242	0.644612	0.52558	1.08308	0.669533	0.523007	1.28666	0.486994	8.44964e-07	1.43727e-10	1.15072	0.504045	0.60038
K8F807	8	12	10	0.42909	0.727857	0.244463	0.344666	0.816393	0.472309	0.388327	1.03614	0.644634	0.000314626	7.0819e-08	0.86013	0.387361	0.453802
K8FDX2;K8ESC3	2	3	3	-0.17268	-0.215306	0.0121262	-0.247928	-0.127501	0.246789	-0.118094	0.0636881	0.130097	0.0241986	2.08687e-06	-0.0930397	-0.179567	0.129671
K8FDZ1;Q17786	8	14	11	0.269486	1.02024	0.701893	0.282816	1.19651	0.882943	0.716197	1.23265	0.558155	0.000153558	2.05104e-08	1.1498	0.422833	0.714331
L8E6I4	3	4	2	0.153318	0.586731	0.465938	0.241202	0.71724	0.575519	0.113325	0.431044	0.295615	0.000598208	1.56941e-07	0.578338	0.169282	0.445691
L8E6W9	51	58	49	-0.352363	-1.15895	-0.787725	-0.369159	-1.11663	-0.753776	-0.645194	-1.01988	-0.448055	4.76921e-05	8.4143e-09	-1.09849	-0.455572	-0.663185
L8E6W9;O61851	32	42	31	-0.448795	-1.19642	-0.738119	-0.349422	-1.11026	-0.694122	-0.602457	-0.816641	-0.340961	0.000360595	7.35048e-08	-1.04111	-0.466891	-0.591068
L8E6Y3;Q18437	7	8	7	-0.276437	0.269321	0.668662	0.0186953	0.377716	0.0212552	-0.359071	0.129308	0.512421	0.0281919	1.68825e-06	0.258782	-0.205604	0.400779
L8E951;P34416	8	8	9	-0.183201	-0.171335	0.0294555	-0.0768327	-0.0476082	0.0838597	0.0232551	0.049442	0.0454017	0.229251	3.49939e-05	-0.0565004	-0.0789261	0.0529056
L8EC35;Q21934;L8E955;Q7JLF4	2	6	4	0.410198	1.12883	1.23916	0.293571	1.10989	1.00947	0.552791	0.812714	0.347518	0.00488912	7.0816e-07	1.01715	0.418853	0.865381
M1Z859;G5ECH9	5	6	8	-0.00733905	-0.787098	-0.71352	0.0497108	-0.339137	-0.397912	0.479653	-0.261952	-0.83875	0.00647786	4.9588e-07	-0.462729	0.174008	-0.650061
M1Z882	5	7	5	0.0861551	0.621155	0.414249	0.216149	0.597889	0.435134	0.317481	0.582858	0.388507	1.02068e-05	3.30762e-09	0.600634	0.206595	0.41263
M1ZK05;P34643	20	21	18	-0.00654937	-0.156008	-0.218595	0.197451	0.002657	-0.131589	-0.0199865	-0.178492	-0.219029	0.0250976	5.16553e-06	-0.110614	0.0569717	-0.189738
M1ZMI3	12	14	12	0.381611	0.689904	0.376714	0.428828	0.9703	0.533107	0.647332	1.07321	0.43335	0.00019521	4.02273e-08	0.911138	0.485924	0.447724
N1NTJ1;Q93765	8	7	8	0.251127	0.448725	0.086561	-0.116232	0.272925	0.385055	0.497303	0.295181	-0.149129	0.304828	5.06943e-05	0.338944	0.210733	0.107495
N1NTN5;Q17971	43	55	51	0.0774977	0.414845	0.346023	0.144632	0.46902	0.283861	0.166381	0.511917	0.316609	1.55344e-06	4.84558e-10	0.465261	0.129504	0.315497
N1NV09;N1NVB5;S6FWN4;S6F510;S6FCX2	28	34	32	0.0326026	0.416914	0.393463	-0.0250288	0.430489	0.551754	0.0576244	0.54494	0.438962	7.40406e-06	1.656e-09	0.464114	0.0217327	0.461393
O01159	2	2	2	0.442242	0.693154	0.267566	0.615619	0.807579	0.153318	0.523629	0.71622	0.0336877	1.07313e-05	2.16971e-09	0.738984	0.527163	0.151524
O01159;O01159-2	3	3	2	0.159074	0.480599	0.171921	0.529385	0.900045	0.289007	0.231041	-0.228603	-0.402613	0.471985	3.07846e-05	0.384014	0.3065	0.0194384
O01254	2	2	2	-0.330444	-0.96595	-0.501821	-0.57947	-0.483416	-0.269015	-0.577924	-0.698041	-0.238298	0.00335229	8.13839e-07	-0.715802	-0.495946	-0.336378
O01257	4	3	4	-0.268075	-1.20914	-0.966947	-0.277866	-1.1501	-0.884793	-0.458382	-1.48352	-1.21717	9.06781e-06	1.19025e-09	-1.28092	-0.334774	-1.02297
O01258;B3GWB9;L8E6W6;L8E917	11	15	14	0.307359	0.530823	0.293748	0.326842	0.55296	0.286023	0.286674	0.636919	0.243481	2.02036e-07	7.14786e-11	0.573567	0.306958	0.274417
O01260;B9WRT3	16	19	18	0.197253	0.571236	0.391418	0.192744	0.728527	0.561196	0.41086	0.822797	0.428595	0.000151937	3.82315e-08	0.70752	0.266952	0.460403
O01302	7	4	5	0.883103	1.35661	0.481948	0.434032	0.360694	0.192695	0.274023	0.100855	-0.235543	0.27639	2.46053e-05	0.606052	0.530386	0.146367
O01314	4	4	4	-0.102994	-0.87633	-0.846233	0.0505024	-0.890369	-1.04016	-0.0942361	-1.0229	-0.900181	3.26963e-07	4.37321e-11	-0.929867	-0.0489092	-0.928856
O01326-2;O01326	7	6	6	0.15781	0.739673	0.428119	0.382476	0.904845	0.429207	0.371497	0.882119	0.442144	7.60796e-06	1.67382e-09	0.842212	0.303927	0.433157
O01422	13	15	13	0.13435	0.449966	0.317849	0.201195	0.634218	0.400739	0.304986	0.659028	0.327656	8.67359e-05	2.73943e-08	0.581071	0.21351	0.348748
O01426	3	5	4	0.0985751	0.312868	0.344657	0.340441	0.446158	0.178706	0.259737	0.284177	-0.160146	0.0949133	2.58525e-05	0.347734	0.232918	0.121073
O01427	11	14	12	0.558155	2.04332	1.25319	0.602788	2.2849	1.70477	0.706806	1.55366	0.773787	0.000256921	2.27243e-08	1.96063	0.622583	1.24392
O01441	6	13	9	0.276415	0.557412	0.246772	0.395948	0.949589	0.451583	0.524386	1.25722	0.658538	0.00523972	9.25526e-07	0.921406	0.398916	0.452298
O01442	4	5	5	0.433818	0.296332	-0.103128	0.128629	-0.118094	-0.280719	0.182532	0.162969	-0.0127832	0.069058	6.03061e-06	0.113736	0.248327	-0.13221
O01454	4	6	3	-0.357327	0.822478	1.07022	-0.21232	1.17022	1.27193	-0.602884	1.27741	1.46158	8.34322e-06	3.87606e-10	1.09003	-0.390844	1.26791
O01460	3	3	3	0.0259186	0.352428	0.527055	0.0643969	0.684341	0.578596	0.149265	0.941531	0.720612	0.00146388	2.49029e-07	0.659433	0.07986	0.608754
O01464	2	2	2	0.0666993	-0.496053	-0.525167	0.249702	-0.551541	-1.00353	0.19103	-0.738725	-0.828632	0.000101327	9.36684e-09	-0.595439	0.169144	-0.785776
O01477	10	10	9	-0.148999	0.527991	0.734443	0.218112	0.258546	0.127589	-0.104873	0.155855	0.34661	0.0841877	1.02307e-05	0.314131	-0.0119203	0.402881
O01479-2;O01479	9	9	8	0.108301	0.132847	0.0754136	-0.00028851	0.234805	0.271705	0.0599912	0.184228	0.0570314	0.0501451	3.0088e-05	0.18396	0.0560012	0.134717
O01483	13	22	18	0.189664	0.220782	0.118406	0.204782	0.368356	0.151506	0.404764	0.524791	0.148049	0.00810454	3.14237e-06	0.371309	0.266403	0.13932
O01485	15	21	19	-0.0192749	0.319415	0.344932	0.0246926	0.37034	0.36736	0.0887303	0.307198	0.128614	0.000947349	2.99283e-07	0.332318	0.0313827	0.280302
O01497	5	6	6	0.241697	1.61195	1.33293	-0.188211	1.02028	1.31951	-0.119555	1.13965	1.29124	2.47718e-05	2.0531e-09	1.25729	-0.0220232	1.31456
O01498-2;O01498	13	12	12	0.23579	0.55018	0.347968	0.204981	0.504489	0.328362	0.311918	0.695536	0.248228	2.65328e-05	9.30604e-09	0.583402	0.250896	0.308186
O01505	3	5	8	0.451406	1.09655	0.51773	0.619271	1.51692	0.872948	0.95499	1.38	0.485842	0.000297732	4.37082e-08	1.33116	0.675222	0.625507
O01510;O01510-2	7	10	12	-0.24653	-0.00249371	0.492515	-0.0332292	0.0380359	0.166843	0.205513	0.218968	0.102248	0.234088	2.67088e-05	0.0848366	-0.0247485	0.253869
O01513	13	12	10	-0.322966	-0.624709	-0.373954	-0.359296	-0.914718	-0.496207	-0.461005	-0.502738	-0.0922074	0.00431636	1.04044e-06	-0.680722	-0.381089	-0.320789
O01516	3	5	3	-0.330214	0.323606	0.487864	-0.0528332	0.345143	0.150145	-0.0155118	0.17106	0.212191	0.0110278	1.35093e-06	0.279936	-0.132853	0.2834
O01524	37	49	39	0.350927	0.559877	0.16554	0.416163	0.760468	0.39742	0.500106	0.762106	0.167896	0.000137532	3.40869e-08	0.69415	0.422399	0.243618
O01531	4	4	3	0.698974	-0.518737	-0.996244	0.473981	-0.603644	-0.977426	0.939441	-0.53451	-1.69904	5.57611e-05	1.34675e-09	-0.552297	0.704132	-1.22424
O01532	10	8	8	-0.216982	0.114707	0.355756	0.353542	0.154056	-0.17447	0.0338206	-0.52697	-0.581496	0.897263	1.32477e-05	-0.086069	0.0567935	-0.133403
O01549	9	9	9	0.34452	0.607749	0.00691986	0.409757	0.664631	0.101366	0.362724	0.67716	0.103201	8.3966e-08	1.85691e-11	0.649847	0.372334	0.0704957
O01568	7	12	12	-0.195033	0.153053	0.325811	0.191236	0.16385	-0.0340748	0.275559	0.454447	0.0869823	0.409464	7.3409e-05	0.257117	0.0905876	0.126239
O01572	11	14	12	0.168715	0.241287	-0.0284984	0.204034	0.228748	-0.00410583	0.231261	0.216988	-0.156785	8.17168e-05	2.11424e-08	0.229008	0.201336	-0.0631297
O01574	10	14	20	-0.140386	-0.0777899	0.195418	-0.613437	-0.104068	0.493723	-0.662388	-0.28948	0.263906	0.00354012	1.55149e-07	-0.157113	-0.47207	0.317682
O01576	24	30	23	0.085137	0.540463	0.457148	0.155413	0.69122	0.484308	0.28379	0.730392	0.389583	2.49108e-05	6.97372e-09	0.654025	0.17478	0.44368
O01578	6	6	5	-0.237686	-0.783121	-0.509645	-0.352759	-1.01643	-0.620399	-0.467071	-0.951103	-0.502178	1.11828e-05	2.45609e-09	-0.916883	-0.352505	-0.544074
O01583	30	38	33	0.172652	0.326136	0.160089	0.322704	0.661752	0.255753	0.299711	0.481233	0.116606	0.0021889	7.02385e-07	0.489707	0.265022	0.177483
O01590	29	31	28	-0.585155	-1.23866	-0.681494	-0.256165	-1.11985	-0.876173	-0.546956	-1.1769	-0.685716	7.47737e-06	1.12063e-09	-1.17847	-0.462759	-0.747794
O01593	6	7	6	-0.881273	-0.93327	-0.187514	-0.627794	-2.24291	-1.43893	-0.859493	-2.02184	-1.18123	0.0162318	1.39709e-06	-1.73267	-0.78952	-0.935892
O01598	17	25	23	0.034478	0.156161	0.110628	0.179253	0.190684	-0.0378742	0.244565	0.303979	0.00743458	0.0245784	1.04782e-05	0.216942	0.152766	0.0267294
O01600	3	4	3	-1.19805	-2.64658	-1.35349	-0.777746	-2.18377	-1.58705	0.183196	-2.0273	-1.47322	0.000495534	3.41909e-08	-2.28588	-0.597535	-1.47125
O01614	19	22	23	-1.02599	-1.29022	-0.243852	-1.22039	-1.33417	-0.0298416	-1.29458	-1.37459	-0.188401	1.40112e-07	1.26724e-11	-1.33299	-1.18032	-0.154031
O01616	5	6	5	-0.314	-0.056743	-0.0252911	-0.390833	-0.03492	0.365035	-0.141302	0.395663	0.303739	0.043476	3.34824e-07	0.101333	-0.282045	0.214494
O01622	2	2	2	-0.200002	-0.0201999	-0.0710762	-0.449852	-0.541614	-0.15043	0.00859516	-0.0558898	0.220026	0.440363	4.86301e-05	-0.205901	-0.213753	-0.000493307
O01634	9	12	9	-0.0521376	0.0606831	0.101459	0.107492	0.374168	0.26453	0.202962	0.396536	0.118946	0.110904	3.50997e-05	0.277129	0.0861056	0.161645
O01658	20	32	23	0.341629	0.952713	0.524791	0.400111	1.13647	0.763489	0.655194	1.45077	0.729627	0.000163069	2.42399e-08	1.17999	0.465645	0.672635
O01658;G8XYY5	2	3	2	0.330302	0.852732	0.354723	0.224654	1.05889	0.809663	0.66857	1.53994	0.59342	0.00255571	3.68136e-07	1.15052	0.407842	0.585935
O01683	23	25	22	0.286762	0.565588	0.175175	0.326977	0.644341	0.274049	0.385714	0.626959	0.265795	8.56027e-07	2.63373e-10	0.612296	0.333151	0.23834
O01683;P41848	9	9	8	0.301426	0.828242	0.431034	0.362492	1.05727	0.589681	0.569822	1.06311	0.400806	3.46773e-05	6.74713e-09	0.982874	0.411246	0.47384
O01685	6	5	4	0.205197	0.0129339	-0.0241778	0.0959591	-0.0201999	-0.00028851	0.0218923	-0.125188	-0.140779	0.0728422	1.09371e-06	-0.0441514	0.107683	-0.0550817
O01685;Q86GU3	18	24	14	0.104899	-0.0392788	-0.094709	-0.0261627	-0.127501	-0.154324	-0.0936954	-0.105678	-0.137897	0.061415	2.94117e-05	-0.0908194	-0.00498632	-0.128977
O01686	9	11	10	0.207378	0.680428	0.439305	0.333716	0.799395	0.453636	0.279783	0.753008	0.418986	2.47416e-07	6.65518e-11	0.744277	0.273626	0.437309
O01686;Q8I7N6	8	9	8	0.226594	0.530406	0.385356	0.312993	0.587349	0.373626	0.285398	0.676365	0.285697	4.31025e-06	1.4404e-09	0.59804	0.274995	0.348227
O01738	4	6	5	0.303436	0.871456	0.527502	0.333371	1.08895	0.569683	0.218582	0.849154	0.164141	0.000176293	3.22727e-08	0.936518	0.28513	0.420442
O01739	14	16	13	0.323823	1.20813	0.85397	0.692408	1.2536	0.610642	0.831794	1.03808	0.415971	0.000378967	5.09454e-08	1.1666	0.616009	0.626861
O01755	11	13	13	-0.412294	-0.567253	-0.135535	-0.412511	-0.553164	-0.105343	-0.449693	-0.431088	-0.0659858	1.0265e-06	2.90518e-10	-0.517168	-0.424833	-0.102288
O01756	21	25	24	0.107422	0.389668	0.26401	0.204574	0.446276	0.267974	0.253309	0.605201	0.301319	0.000179135	6.54546e-08	0.480382	0.188435	0.277768
O01757	39	41	42	-0.336283	-0.402613	-0.0688771	-0.308011	-0.503908	-0.20201	-0.44159	-0.348686	0.0449402	0.000492312	1.50451e-07	-0.418402	-0.361961	-0.0753157
O01759	17	23	17	0.157834	0.559377	0.404907	0.209587	0.537476	0.319541	0.216753	0.499728	0.28423	9.28935e-07	3.6894e-10	0.532194	0.194724	0.336226
O01761;O01761-3;O01761-4;O01761-6	34	35	34	-0.249991	-0.413377	-0.251083	-0.411318	-0.629939	-0.187134	-0.354903	-0.570949	-0.31429	0.000185811	6.9315e-08	-0.538088	-0.338738	-0.250836
O01761;O01761-6	5	6	4	-0.224905	-0.248049	-0.285816	-0.525417	-0.51248	-0.166587	-0.416245	-0.410287	-0.165108	0.00597861	2.26127e-06	-0.390272	-0.388856	-0.205837
O01761;O01761-7;O01761-2	5	8	6	-0.093763	-0.127897	-0.0753273	0.0389843	-0.156397	-0.063641	-0.137044	-0.167037	-0.0660547	0.0283551	2.06024e-05	-0.150444	-0.063941	-0.068341
O01761;O01761-7;O01761-2;O01761-6;O01761-5;Q5UE88	9	12	10	-0.116431	-0.0247452	0.0695654	-0.0973411	-0.215803	-0.0732718	-0.153351	-0.275782	-0.0943712	0.100544	4.30562e-05	-0.17211	-0.122375	-0.0326925
O01761;O01761-7;O01761-3;O01761-4;O01761-6	12	19	13	-0.274351	-0.357327	-0.0889557	-0.31574	-0.609944	-0.239765	-0.421695	-0.576667	-0.218719	0.000591242	1.92993e-07	-0.514646	-0.337262	-0.18248
O01761;O01761-7;O01761-3;O01761-4;Q646H7;Q646H6;O01761-6	2	4	4	-0.49917	-0.662616	-0.345964	-0.525367	-0.549521	-0.0731347	-0.333767	-0.303342	-0.141433	0.00395552	1.05901e-06	-0.50516	-0.452768	-0.186844
O01763	31	33	29	0.0763716	0.417868	0.334771	0.203286	0.586579	0.399083	0.314679	0.544835	0.20122	0.000724926	2.1962e-07	0.516427	0.198112	0.311691
O01789;Q2A957	2	3	4	0.152596	0.368477	0.0580223	0.323101	0.750506	0.572898	0.569308	1.03891	0.146563	0.038135	5.81372e-06	0.719298	0.348335	0.259161
O01804	15	17	15	0.314517	-0.395611	-0.751806	0.483864	-0.276556	-0.768502	0.405069	-0.189919	-0.537246	3.67766e-06	1.56664e-10	-0.287362	0.40115	-0.685852
O01808	19	28	23	0.194988	0.2388	0.00882739	0.162598	0.417203	0.380409	0.234491	0.49218	0.145941	0.0242266	9.17275e-06	0.382728	0.197359	0.178392
O01808;Q7KQG4;Q8T3G9	8	7	6	0.269078	0.276258	0.091556	0.158969	0.272698	0.21388	0.292511	0.486772	0.243147	0.00525257	2.55108e-06	0.345243	0.240186	0.182861
O01808;Q8T3G9	15	17	13	0.248536	0.29259	0.0564837	0.399397	0.681654	0.279161	0.231185	0.481143	0.289175	0.00991218	3.01209e-06	0.485129	0.293039	0.208273
O01814	6	7	5	-0.998918	-1.12141	-0.143393	-0.720103	-1.19295	-0.448478	-0.934932	-1.34891	-0.410015	9.35803e-06	1.28388e-09	-1.22109	-0.884651	-0.333962
O01815	19	22	21	-0.0555427	-0.273456	-0.27733	0.0403782	-0.333137	-0.339708	-0.0224743	-0.103397	-0.20063	0.00273743	9.0363e-07	-0.236664	-0.0125463	-0.272556
O01816	9	10	9	0.086002	-0.0227584	-0.222372	0.203834	-0.20389	-0.339365	-0.206393	-0.487383	-0.318346	0.0891432	1.6575e-05	-0.238011	0.0278143	-0.293361
O01820	11	13	8	-0.458224	-0.590291	-0.207331	-0.157691	-0.699019	-0.567059	-0.466027	-0.740453	-0.189034	0.00313267	7.21406e-07	-0.676587	-0.360647	-0.321141
O01826	6	9	8	0.175925	0.524189	0.388573	0.0601792	0.372982	0.43651	-0.0546401	0.546519	0.419083	9.01885e-05	2.04457e-08	0.48123	0.0604879	0.414722
O01826;Q8WQH3	5	6	7	0.129213	0.684666	0.564051	0.17393	0.560207	0.315181	-0.201947	0.505236	0.58382	0.0011936	1.91038e-07	0.58337	0.0337317	0.487684
O01826;Q8WQH3;Q86GU9	13	15	12	0.124503	0.611469	0.459933	0.172693	0.646688	0.422153	-0.167872	0.364775	0.450715	0.00102757	1.97778e-07	0.540977	0.0431081	0.444267
O01833	14	13	15	-0.358284	-1.10936	-0.782492	-0.223114	-0.909043	-0.661886	-0.320311	-0.436268	-0.230695	0.0122312	2.00483e-06	-0.818224	-0.30057	-0.558358
O01835	8	10	6	-0.274053	-0.702746	-0.437121	-0.283744	-0.904002	-0.686792	-0.584866	-0.721154	-0.447315	0.000460517	1.15636e-07	-0.775967	-0.380888	-0.523743
O01836	10	15	12	0.175811	0.333834	0.092894	0.540736	0.354981	-0.0896337	0.19342	0.442144	0.0312825	0.00733736	1.87558e-06	0.376986	0.303322	0.0115143
O01837;Q960A2	7	11	8	0.443772	0.865464	0.424581	0.181051	0.764665	0.357345	0.288849	0.951066	0.470349	1.37516e-05	2.92355e-09	0.860398	0.304557	0.417425
O01858	6	6	9	0.0714288	0.369483	0.342525	0.223947	0.291239	0.330429	0.141653	0.440753	0.163769	0.00137023	7.43551e-07	0.367158	0.145676	0.278907
O01861	7	8	6	-0.118027	0.721896	0.779497	0.989721	0.562335	-0.522106	0.369334	0.333889	-0.123666	0.408007	2.46821e-05	0.539374	0.413676	0.0445748
O01864	15	17	16	0.0717396	0.0741069	0.0300004	0.235263	0.47915	0.204765	0.374281	0.311095	0.0516234	0.112406	3.30595e-05	0.288117	0.227094	0.095463
O01876	10	10	7	0.128298	1.28054	1.1689	-0.467958	0.50181	1.0188	0.0417289	1.01993	0.986316	0.000894615	7.10687e-08	0.934095	-0.0993101	1.05801
O01882	2	2	2	0.00731857	0.0931094	0.180561	0.406646	0.677887	0.267922	0.359823	0.662403	0.335472	0.109941	2.21524e-05	0.4778	0.257929	0.261318
O01882;Q95R03	16	17	17	0.239617	0.464803	0.317031	0.414749	0.579318	0.243071	0.375572	0.776516	0.329921	0.000385122	1.13453e-07	0.606879	0.343313	0.296674
O01883	7	10	6	0.334316	0.542542	0.476017	0.0760674	0.232633	0.153222	0.134897	0.670876	0.317436	0.0269112	6.58553e-06	0.482017	0.18176	0.315558
O01884	14	18	16	0.0666389	0.00358233	-0.141956	0.0701408	-0.159694	-0.212507	0.0836304	-0.105276	-0.316725	0.00178086	4.1059e-07	-0.0871291	0.07347	-0.223729
O01889	5	7	5	-0.71664	1.50697	2.09212	-1.16208	0.948322	2.16459	-0.803558	0.161879	0.895704	0.00123446	2.63673e-08	0.872389	-0.894093	1.71747
O01893	9	14	18	-0.181675	-0.0302654	0.185868	-0.234379	-0.109695	0.138688	-0.257855	0.0343376	0.368681	0.000487428	6.48917e-09	-0.0352076	-0.224636	0.231079
O01900	6	20	18	0.0305603	0.206162	0.174915	0.367378	0.197517	-0.29066	0.552453	0.412539	-0.0399806	0.0939992	1.30846e-05	0.272073	0.316797	-0.0519088
O01902	6	6	4	0.331418	0.810321	0.502321	0.244591	0.399093	0.320144	0.147666	0.214341	0.177131	0.0607613	1.55245e-05	0.474585	0.241225	0.333199
O01905	24	28	25	0.315612	0.676595	0.312939	0.431024	0.859614	0.352022	0.615486	0.972619	0.343769	9.03914e-05	1.98466e-08	0.836276	0.454041	0.336244
O01918	9	6	7	0.114683	0.47287	0.325115	0.279266	0.870915	0.632875	0.671428	0.695571	0.191145	0.0255224	5.45352e-06	0.679785	0.355126	0.383045
O01925	2	2	2	-0.179511	-0.236462	-0.081885	-0.608052	-0.770449	-0.248413	-0.151859	-0.554491	-0.389016	0.0723055	1.56231e-05	-0.520467	-0.313141	-0.239771
O01925;Q86DC4	4	5	5	-0.19774	-0.625832	-0.430767	-0.219401	-0.701726	-0.3616	-0.157884	-0.50645	-0.50645	1.1587e-05	3.42023e-09	-0.611336	-0.191675	-0.432939
O01927	3	2	3	0.305396	-0.664938	-1.04516	0.298442	-0.146003	-0.778713	0.706418	0.262045	-0.644318	0.00377311	1.12235e-07	-0.182965	0.436752	-0.822731
O01963	6	11	6	0.416096	1.85747	1.12116	-0.0321008	1.17431	0.91821	0.563881	1.33978	0.958336	0.000314122	3.22365e-08	1.45719	0.315959	0.999235
O01965	5	6	6	0.352262	0.293315	0.0125554	0.585107	0.785888	0.093094	0.341629	0.495451	-0.124725	0.0042275	7.28647e-07	0.524884	0.426332	-0.00635857
O01969	10	12	11	-0.257614	-0.496104	-0.417056	0.309458	-0.263936	-0.568275	0.191936	-0.415326	-0.532965	0.00587862	8.29418e-07	-0.391789	0.08126	-0.506099
O01971	9	11	11	0.333462	1.15851	0.787182	0.490314	1.25467	0.779992	0.599298	1.2859	0.676388	5.07747e-07	8.30407e-11	1.23303	0.474358	0.747854
O01991-2;O01991	10	13	10	-0.476641	-0.759923	-0.298306	-0.108223	-0.69207	-0.563549	-0.552475	-0.939227	-0.460271	0.00146836	3.13756e-07	-0.797073	-0.379113	-0.440709
O02040	8	11	9	-0.08882	1.22999	1.35601	-0.257011	1.36926	1.52516	-0.352646	0.096792	0.541723	0.0131043	6.19325e-07	0.898681	-0.232825	1.14097
O02042	8	6	10	0.0722704	0.623021	0.717596	0.401635	1.01745	0.589789	0.295305	0.374823	0.212634	0.028779	6.25092e-06	0.671763	0.256403	0.506673
O02053	9	10	9	0.274774	1.2525	0.834699	0.250234	1.03114	0.778172	0.459983	0.901513	0.285926	0.000640384	9.28352e-08	1.06172	0.32833	0.632932
O02058-2;O02058	7	9	8	-0.646439	0.0520272	0.676872	-0.781486	-0.0863082	0.730368	-1.07697	-0.386038	0.682048	1.91742e-05	2.14278e-10	-0.140106	-0.834965	0.696429
O02065;G5EFG9;G5EFF1;D4YW53	4	4	4	0.0860632	-0.475707	-0.611928	0.340706	0.247877	-0.188401	0.617322	0.239149	-0.405012	0.0543868	2.34542e-07	0.00377265	0.34803	-0.40178
O02075	6	7	8	0.683762	0.787866	0.0217018	0.904778	0.729639	-0.130008	0.664528	0.557094	0.0177237	1.1158e-05	1.42034e-09	0.691533	0.751022	-0.0301942
O02076	4	4	3	0.302582	2.30593	2.15566	1.0988	2.74072	1.4296	1.81741	0.514522	-1.09808	0.303628	1.04709e-05	1.85372	1.07293	0.829058
O02082	3	2	2	0.356051	0.614514	0.273204	0.213203	0.808703	0.535875	0.237787	0.875434	0.619681	0.000313283	7.27425e-08	0.766217	0.269014	0.476253
O02086	12	13	10	0.282983	1.13413	0.875116	0.0633187	0.951136	0.875434	0.180708	1.05697	0.787144	3.55706e-07	4.97968e-11	1.04741	0.17567	0.845898
O02092	3	4	5	0.663831	0.75794	0.0994326	0.396603	0.682499	0.373327	0.318866	0.510108	0.046176	0.00208402	5.45128e-07	0.650182	0.459766	0.172979
O02096	11	9	12	0.358241	0.80187	0.408474	0.243284	0.619115	0.29214	0.30187	0.82212	0.467873	1.88169e-05	4.2678e-09	0.747702	0.301132	0.389495
O02097	6	5	4	-0.448267	-0.993638	-0.608336	-0.408603	-0.730314	-0.382391	-0.857026	-1.1035	-0.154454	0.0022765	4.63101e-07	-0.942483	-0.571298	-0.381727
O02101	24	29	28	0.588075	1.2066	0.642437	0.581346	1.51079	1.00477	0.807882	1.40884	0.59562	3.08327e-05	4.53661e-09	1.37541	0.659101	0.747609
O02101;Q21177	3	3	3	0.504694	0.843267	0.225245	0.804879	1.22776	0.665283	0.796035	1.78215	0.77675	0.00452103	5.55797e-07	1.28439	0.701869	0.555759
O02108;Q336L8	24	19	16	0.282439	0.471149	0.16448	0.427246	0.58195	0.160556	0.311399	0.616105	0.189631	9.54307e-06	3.23743e-09	0.556401	0.340361	0.171556
O02109	9	13	10	0.487905	0.779621	0.293147	0.517358	0.597016	0.258063	0.617941	0.890238	0.298673	1.95741e-05	4.97255e-09	0.755625	0.541068	0.283294
O02141	18	23	15	-0.418784	-0.56589	-0.230449	-0.385486	-0.61551	-0.212507	-0.364516	-0.737687	-0.434028	5.75562e-05	1.4776e-08	-0.639696	-0.389595	-0.292328
O02151-2;O02151	3	2	3	-0.190109	-1.01992	-0.802979	0.100561	-0.433387	-0.722116	0.303365	-0.355242	-0.581785	0.0054264	5.43067e-07	-0.602848	0.0712725	-0.702293
O02153	7	7	9	-0.29066	-0.452912	-0.115566	-0.194087	-0.266157	-0.091666	0.16406	-0.157626	-0.343124	0.217217	5.6591e-05	-0.292231	-0.106896	-0.183452
O02155	5	7	4	0.842827	2.17726	1.28297	1.00578	2.99954	2.10892	1.62763	2.76092	1.39108	0.000175558	1.33124e-08	2.64591	1.15875	1.59432
O02155;Q86NC3	4	6	6	0.860295	2.21961	1.41315	0.812106	2.52185	1.87716	1.31179	2.29527	1.20164	1.32864e-05	1.17843e-09	2.34557	0.994731	1.49732
O02158	28	29	27	-0.262974	-0.491597	-0.193646	-0.156138	-0.332507	-0.117828	-0.452912	-0.363788	-0.0683269	0.00334637	1.22809e-06	-0.395964	-0.290675	-0.1266
O02161	26	29	24	0.0702393	-0.683202	-0.739503	0.00599964	-0.698663	-0.73933	-0.064469	-0.730488	-0.702923	6.40528e-09	9.15592e-13	-0.704118	0.00392331	-0.727252
O02163	6	8	8	0.0974093	-0.00784134	-0.0725175	0.384056	0.497018	0.251161	0.308573	0.373991	0.0868138	0.198212	4.61593e-05	0.287722	0.263346	0.0884858
O02164	8	6	5	0.465889	0.672485	0.332081	0.518143	0.953607	0.476217	0.595358	1.1131	0.486691	0.000145902	3.03586e-08	0.913064	0.526463	0.431663
O02168	13	15	11	-0.0325946	0.132372	0.137275	-0.131458	0.164238	0.271696	-0.153546	-0.116564	-0.00263052	0.118354	8.42825e-06	0.0600152	-0.105866	0.135447
O02169	7	12	10	0.403389	1.2134	0.72485	0.78236	1.3023	0.62341	0.934703	1.39722	0.311685	0.000162957	2.17404e-08	1.30431	0.706817	0.553315
O02207	3	6	5	-0.0318186	-0.648373	-0.66821	0.202298	-0.266397	-0.354903	0.0928863	-0.464511	-0.553016	0.00104987	1.55648e-07	-0.459761	0.0877886	-0.525377
O02208	6	10	6	0.388374	0.925111	0.475535	0.418369	0.696845	0.237064	0.674314	0.797125	0.292157	0.000195118	4.27077e-08	0.80636	0.493686	0.334919
O02209	6	8	8	0.0201576	0.0695124	-0.0107082	0.12089	0.342817	0.491652	0.129292	0.274599	0.129655	0.292039	8.20792e-05	0.228976	0.0901133	0.203533
O02215	8	11	9	-0.904041	-0.305329	0.603577	-1.02418	-0.545573	0.482876	-1.24571	-0.968939	0.191047	0.000147667	7.64936e-09	-0.606613	-1.05798	0.425833
O02215;A5JYW2	4	4	5	-0.914565	-0.420725	0.463211	-1.06423	-0.761626	0.390916	-1.54047	-1.2673	0.130381	0.000608127	3.21402e-08	-0.816549	-1.17309	0.32817
O02217;A5Z2U4	12	13	18	0.440773	1.52957	0.85981	0.617189	1.67188	0.995304	0.625934	1.29154	0.598206	1.33843e-05	1.91405e-09	1.49766	0.561299	0.817774
O02218	9	13	8	-0.0244615	0.471529	0.30793	0.273901	0.345344	0.538744	-0.0869196	0.256942	0.297857	0.0122306	2.93997e-06	0.357938	0.0541734	0.38151
O02220	10	8	7	-0.00489684	-0.689657	-0.680684	0.123528	-0.503349	-0.643487	0.0650156	-0.620868	-0.527721	2.04453e-06	2.94545e-10	-0.604625	0.0612157	-0.617297
O02225	8	16	13	0.478607	1.2067	0.758282	0.567297	1.39002	0.803821	0.635405	1.48261	0.876175	3.99147e-07	5.67747e-11	1.35978	0.560437	0.812759
O02236	22	19	18	0.111173	0.369091	0.27833	0.249119	0.453083	0.196889	0.171555	0.410208	0.215873	3.33015e-05	1.57023e-08	0.410794	0.177282	0.230364
O02238;H2L2J6;H2L2J5	24	25	21	0.24058	0.498281	0.282439	0.278155	0.476197	0.236206	0.384697	0.666943	0.167118	9.69894e-05	3.52808e-08	0.54714	0.301144	0.228588
O02252	29	29	25	0.0320641	-0.531818	-0.611833	0.320864	-0.554147	-0.969749	0.402664	-0.0174231	-0.53042	0.00293002	1.96931e-07	-0.367796	0.251864	-0.704001
O02266	6	8	6	0.132799	0.395891	0.376245	0.175452	0.465351	0.213922	0.522157	0.766529	0.208211	0.0168222	4.58591e-06	0.54259	0.276803	0.266126
O02266;G3MU66	5	6	5	0.188743	0.38913	0.202721	-0.00158609	0.360675	0.30463	0.429761	0.719911	0.265665	0.024657	6.65831e-06	0.489905	0.205639	0.257672
O02268	2	2	2	-0.0367495	0.716908	0.848661	0.0396811	0.882544	0.852876	0.010207	0.396802	0.367378	0.00191659	2.49427e-07	0.665418	0.00437953	0.689638
O02273	3	3	3	0.203136	-0.0640551	-0.344715	0.0415211	-0.104001	-0.223793	-0.284455	-0.230203	0.139967	0.678735	7.3167e-05	-0.132753	-0.0132658	-0.142847
O02286;Q7JKI1	7	6	8	-0.295723	0.415403	0.771618	-0.366476	0.195467	0.259029	-0.399827	0.180561	0.56258	0.000464897	2.31344e-08	0.26381	-0.354009	0.531076
O02286;Q7JKI2;Q7JKI1	2	2	2	-0.0353424	0.0315184	0.245899	-0.222557	-0.206643	-0.0014708	-0.151859	-0.224534	-0.0297002	0.141024	2.11962e-05	-0.13322	-0.136586	0.0715761
O02323	14	13	12	-0.84326	-1.32809	-0.389897	-1.00727	-1.39355	-0.3749	-1.10373	-1.3804	-0.381505	3.56388e-08	4.91802e-12	-1.36735	-0.984753	-0.382101
O02325	8	8	8	0.255055	0.238621	-0.0406119	0.333771	0.472069	0.151683	0.370639	0.342836	-0.0938306	0.00185641	4.95401e-07	0.351175	0.319822	0.00574668
O02325;Q2EEM4	6	8	9	0.366243	0.445932	-0.012068	0.470219	0.509173	0.241501	0.467474	0.322145	-0.00877371	0.00056805	1.44417e-07	0.42575	0.434645	0.073553
O02325;Q2EEM4;Q2EEM3	4	5	4	0.0845326	0.212659	0.0126573	0.42585	0.313925	0.022405	0.290674	0.357049	0.0246633	0.00737983	2.38662e-06	0.294545	0.267019	0.0199085
O02327	8	13	11	-0.178364	-0.66948	-0.458487	-0.212009	-0.79452	-0.547252	-0.471031	-0.559149	-0.0978804	0.00499329	1.08638e-06	-0.674383	-0.287135	-0.367873
O02329;A5JYW0	3	2	3	-0.0815442	0.514687	0.386817	0.202472	0.271792	0.0476217	0.646044	0.806216	0.138934	0.138864	2.04842e-05	0.530898	0.255658	0.191124
O02329;Q58A95	7	11	7	-0.0738202	-0.828632	-0.520649	-0.334168	-0.641916	-0.248413	-0.422341	-0.588085	-0.237135	0.00201832	5.07525e-07	-0.686211	-0.276776	-0.335399
O02330;Q7KXH9;Q7YTF6;G5EGA1;Q7Z1Z1	4	8	6	0.187707	-0.0861044	-0.213876	0.347913	0.179997	-0.191942	0.429051	0.663168	0.174247	0.171725	1.77356e-05	0.252354	0.321557	-0.0771902
O02334	4	5	6	0.181788	0.964827	0.655012	0.275577	1.29729	1.26153	0.320198	1.02587	0.783787	0.000261517	3.43998e-08	1.09599	0.259187	0.900112
O02334;D7SFP4	8	10	8	0.359314	1.01259	0.747233	0.24756	1.14864	0.947584	0.375347	0.794808	0.352271	0.000772997	1.17573e-07	0.985347	0.327407	0.682363
O02343	2	4	4	0.0360155	1.86184	1.97109	-0.378734	1.33902	1.94225	0.00993099	1.4267	1.35672	2.08172e-05	1.07125e-09	1.54252	-0.110929	1.75669
O02345;E5QCI0	4	3	3	0.118515	0.095435	0.0969386	0.00227404	0.253636	0.129765	-0.203953	-0.0593553	-0.0632958	0.633704	5.98679e-05	0.0965718	-0.0277211	0.0544694
O02358	6	7	6	-0.0179932	1.18871	1.25149	-0.167872	1.4585	1.60647	-0.270828	1.15631	1.37748	8.65747e-07	5.83003e-11	1.26784	-0.152231	1.41181
O02362	15	16	13	0.525559	0.643259	0.0427688	0.250303	0.522395	0.369157	0.629055	1.00069	0.312868	0.0065591	1.12787e-06	0.722116	0.468305	0.241598
O02365;Q21065	6	12	8	-0.00155006	0.228098	0.135293	0.0918942	0.42225	0.363587	-0.00389003	0.356679	0.226586	0.00226965	7.31111e-07	0.335676	0.028818	0.241822
O02482	15	13	14	0.4211	1.67611	1.25463	0.678453	1.90896	1.26328	0.708196	1.28054	0.523484	0.000611923	6.02486e-08	1.62187	0.602583	1.0138
O02485	16	19	17	0.215705	0.543162	0.301906	0.197716	0.740601	0.487278	0.189977	0.441634	0.22901	0.000771621	2.06441e-07	0.575133	0.201133	0.339398
O02495	20	20	17	0.23652	1.06685	0.860648	0.266915	1.14124	0.917543	0.374337	1.16863	0.800463	2.00883e-08	2.96808e-12	1.12557	0.292591	0.859551
O02621	5	6	4	-0.570657	-0.489646	0.0366591	-0.281194	-0.28404	0.00484114	-0.974529	-0.574053	0.331817	0.00742798	7.17317e-07	-0.449246	-0.608793	0.124439
O02626-2;O02626	4	5	6	-0.153935	-0.908044	-0.397255	0.0217018	0.227439	0.130744	0.170621	-0.413594	-0.469365	0.477816	2.80241e-05	-0.364733	0.012796	-0.245292
O02637	7	3	4	0.0913408	-0.0739573	-0.106214	-0.182374	0.152404	0.235815	0.0535087	0.122821	-0.00690837	0.867621	5.701e-05	0.0670893	-0.0125083	0.0408975
O02641	9	15	14	-0.230572	0.789748	1.15848	-0.357777	0.322695	0.701823	-0.316262	0.418099	0.812992	0.000141514	8.26185e-09	0.510181	-0.301537	0.891098
O02642	18	14	14	0.411253	0.140046	-0.250477	0.711145	0.506804	-0.199751	0.790759	0.585929	-0.118094	0.000803569	8.12032e-08	0.410926	0.637719	-0.18944
O16000-2;O16000;O16000-3	10	12	11	0.141422	0.736893	0.531802	0.174849	0.691686	0.454506	0.3961	0.985845	0.47289	9.28831e-05	2.00108e-08	0.804808	0.237457	0.486399
O16202	8	13	7	0.314751	2.67766	2.416	0.715438	2.25905	1.44575	0.532293	2.24103	1.57831	3.9721e-05	2.45028e-09	2.39258	0.520827	1.81335
O16207	5	6	6	-0.153351	-0.265077	-0.0644	0.0296175	-0.33674	-0.37362	0.0949958	-0.198243	-0.148088	0.0378301	1.01785e-05	-0.266687	-0.00957937	-0.195369
O16214	22	29	24	-0.482745	-0.757279	-0.315566	-0.528271	-0.756767	-0.20201	-0.504264	-0.775472	-0.266697	9.992e-09	2.7011e-12	-0.763173	-0.505094	-0.261424
O16215	15	17	15	-0.535655	-0.734655	-0.125387	-0.509848	-0.719008	-0.164851	-0.844185	-1.15733	-0.384271	0.000983576	1.44508e-07	-0.870333	-0.629896	-0.224836
O16216	11	13	10	0.22678	0.788415	0.437819	0.55943	0.977781	0.408244	0.530135	0.803267	0.140937	0.000385444	7.29031e-08	0.856488	0.438782	0.329
O16243	7	13	11	-0.285225	0.265691	0.441438	0.0468167	0.67106	0.581173	-0.328377	-0.0596322	0.343494	0.0269219	2.27597e-06	0.292373	-0.188928	0.455369
O16249;Q8IA89;Q6A598;Q17592;Q8MXK1	4	4	2	0.0495167	-0.0192037	-0.132379	0.283562	0.159976	-0.00619029	0.0934403	0.213638	-0.14104	0.0524385	7.26456e-06	0.118137	0.142173	-0.0932034
O16249;Q8IA89;Q6A598;Q17592;Q8MXK1;Q17593	4	4	2	0.292723	0.24313	-0.163885	0.306208	0.349235	0.0413577	0.191014	0.127644	-0.145677	0.00210679	4.61202e-07	0.240003	0.263315	-0.0894016
O16249;Q8IA89;Q6A598;Q8MXK1	39	44	35	0.124645	0.0225662	-0.0733404	0.165661	0.0224343	-0.142087	0.261189	0.057737	-0.200755	0.000300404	2.22537e-08	0.0342458	0.183831	-0.138727
O16249;Q8IA89;Q6A598;Q8MXK1;G5ED87	4	4	4	0.206537	-0.0925457	-0.343578	0.0558237	-0.22848	-0.347496	0.131708	-0.157561	-0.221939	0.000136139	2.16184e-08	-0.159529	0.131356	-0.304338
O16249;Q8IA89;Q8MXK1	9	12	10	0.209528	0.130523	-0.00748258	0.301906	0.213036	-0.0492125	0.237456	0.0510105	-0.0507455	0.000336917	1.03705e-07	0.131523	0.24963	-0.0358135
O16254	2	3	3	0.434403	0.281895	-0.101247	0.350872	0.219085	0.129813	0.342223	0.357603	0.164326	0.00169431	6.24258e-07	0.286195	0.375833	0.0642976
O16265	6	5	5	-0.114234	0.0576469	0.0573917	-0.346758	-0.0194884	0.270173	-0.29813	-0.250477	0.0256689	0.0313587	3.17195e-06	-0.0707727	-0.253041	0.117745
O16266	23	20	18	-0.224966	-0.295253	-0.106549	-0.211012	-0.296428	-0.0801119	-0.241657	-0.402831	-0.257192	0.000678943	4.06347e-07	-0.331504	-0.225879	-0.147951
O16274	5	6	5	-0.0592168	0.273901	0.25312	0.285073	0.392781	0.194518	0.04883	0.0942563	-0.0373822	0.238467	6.1275e-05	0.253646	0.0915621	0.136752
O16276	12	13	10	-0.273456	-0.378068	-0.0988238	-0.330444	-0.275365	-0.00474587	-0.141564	-0.133037	-0.184153	0.0203852	8.14797e-06	-0.262157	-0.248488	-0.0959077
O16286	8	7	6	0.0600438	-0.57889	-0.568373	-0.137766	-0.552377	-0.308943	-0.0718313	-0.443394	-0.429857	0.000166579	3.55472e-08	-0.524887	-0.0498511	-0.435724
O16291	4	3	3	0.588238	1.26339	0.920584	0.403246	1.52438	0.862208	0.453024	1.28953	0.679065	1.99499e-06	2.68852e-10	1.3591	0.481503	0.820619
O16293	8	9	8	0.312886	0.209829	-0.0437644	0.356809	0.366894	0.134905	0.619736	0.745866	0.0750336	0.0191102	3.60853e-06	0.440863	0.42981	0.0553913
O16298	2	4	2	0.0302067	-0.309991	-0.483055	0.012068	-0.263876	-0.2444	-0.0812033	-0.318635	-0.195474	0.00218306	6.01078e-07	-0.297501	-0.0129762	-0.307643
O16303	17	22	19	0.0904189	-0.262674	-0.368936	0.212827	-0.0566529	-0.24987	0.0831718	0.0275941	-0.108558	0.014726	1.51488e-06	-0.0972442	0.128806	-0.242455
O16305	6	10	9	0.0983665	0.193412	0.119017	-0.0210533	0.198543	0.166017	0.0922787	0.227861	0.170021	0.000617554	4.6055e-07	0.206605	0.0565306	0.151685
O16305;Q95XF6	3	3	4	0.0974401	0.192835	0.077688	0.309431	0.265986	0.116129	0.0128684	0.347986	0.188767	0.0405065	1.74313e-05	0.268936	0.139913	0.127528
O16309	7	8	8	-0.728965	-1.98936	-1.27244	-0.613154	-1.05325	-0.869674	-0.595408	-0.996172	-0.329066	0.013334	1.33371e-06	-1.34626	-0.645843	-0.823727
O16310	5	8	7	0.341537	0.307894	0.0189219	0.754577	1.15518	0.121392	1.18579	1.1399	0.154626	0.0219377	2.01497e-06	0.867659	0.760633	0.0983135
O16311	17	17	18	-0.263335	-0.636729	-0.343465	-0.221815	-0.805458	-0.543694	-0.325271	-0.468844	-0.14978	0.0026272	7.20241e-07	-0.63701	-0.27014	-0.345646
O16314;A6PVA5	8	9	10	0.402683	0.805434	0.333098	0.30333	0.487207	0.205347	0.341363	0.457643	0.0175631	0.0029653	8.36797e-07	0.583428	0.349125	0.185336
O16315	10	8	6	-0.324695	-1.97896	-1.58453	-0.289952	-2.09363	-2.02623	-0.196859	-1.74547	-1.70315	3.28015e-07	2.30751e-11	-1.93936	-0.270502	-1.7713
O16319	4	7	6	0.211916	0.915909	0.653922	0.330883	0.876201	0.609773	0.478185	1.23355	0.627516	4.05906e-05	5.90796e-09	1.00855	0.340328	0.630404
O16327	4	5	5	0.393548	2.607	2.23043	-0.226878	1.51808	1.86538	-0.0342157	1.44324	1.23416	0.000860624	4.86393e-08	1.85611	0.0441514	1.77666
O16366	9	20	11	0.677057	1.62016	1.03038	0.719899	1.59314	0.875566	0.854179	1.52516	0.50867	7.73864e-06	1.00018e-09	1.57949	0.750378	0.804873
O16369	2	3	2	-0.0628125	-0.103263	-0.0465609	-0.0691522	-0.0396999	0.0154763	-0.0606008	-0.158725	-0.0980152	0.0881806	9.36528e-05	-0.100562	-0.0641885	-0.0430333
O16376;A9D4S6	23	32	26	0.186328	0.0970543	-0.0329472	0.425153	0.556627	0.150929	0.436627	0.493642	0.0542575	0.0288085	7.53217e-06	0.382441	0.349369	0.0574133
O16386	22	26	19	-0.00784134	0.361444	0.217004	0.0185419	0.438874	0.354298	-0.0824982	0.0457739	0.116997	0.0327534	7.46889e-06	0.282031	-0.0239326	0.229433
O16405	2	3	3	-1.50584	-1.60308	-0.0988305	-0.464564	0.0176361	0.68564	-0.184344	1.42837	1.47137	0.382792	4.68117e-07	-0.0523587	-0.718249	0.686059
O16452-2;O16452	6	6	6	-0.198431	0.274791	0.479462	0.124605	0.648824	0.555216	-0.221073	0.558559	0.575013	0.00084734	1.05197e-07	0.494058	-0.0982996	0.536564
O16453	8	5	3	1.04033	3.24831	2.16851	0.998097	2.64133	1.68787	0.60732	2.00828	1.33916	0.000207203	1.38922e-08	2.63264	0.881917	1.73185
O16454	10	14	10	0.251504	1.55347	1.19932	0.223113	1.30488	1.14399	0.523546	1.6784	1.11282	1.65288e-06	1.79927e-10	1.51225	0.332721	1.15204
O16458	13	13	8	0.0261463	0.500259	0.37826	0.134335	0.44136	0.178012	0.17927	0.306199	0.210196	0.00148709	5.06909e-07	0.415939	0.11325	0.255489
O16462	5	5	5	-0.545128	-0.788769	-0.448478	-0.210888	-0.661476	-0.260146	-0.232722	-0.83062	-0.680909	0.00162105	3.22741e-07	-0.760289	-0.329579	-0.463178
O16465	2	2	2	-0.131589	0.835729	0.774404	-0.228849	0.167896	0.481727	0.030774	0.501821	0.644149	0.00356022	3.78705e-07	0.501815	-0.109888	0.633427
O16481	6	7	10	-0.0270125	0.278076	0.387487	0.0614432	0.569629	0.313522	0.239924	0.438307	0.22803	0.00435988	1.16176e-06	0.428671	0.0914515	0.30968
O16482	11	10	13	-1.12426	-0.907852	0.251547	-1.34676	-0.623305	0.564948	-1.29746	-0.975594	0.246207	2.57635e-06	1.38957e-10	-0.835584	-1.25616	0.354234
O16486	9	10	8	0.105597	-0.00417776	-0.0756011	0.043869	0.234211	0.13814	0.121471	0.302475	-0.0193461	0.192558	5.25645e-05	0.177503	0.0903124	0.0143976
O16497	8	7	6	0.164092	0.54732	0.334262	0.0449551	0.421786	0.592897	0.25808	0.66943	0.476689	0.000607574	1.59923e-07	0.546179	0.155709	0.467949
O16515	15	17	18	-0.284633	-0.274172	-0.057277	-0.132248	-0.340847	-0.20833	-0.158725	-0.0419438	0.0578872	0.1241	4.98684e-05	-0.218988	-0.191868	-0.0692399
O16519	17	24	19	0.21409	0.696167	0.394468	0.372318	0.863651	0.540715	0.363605	0.661604	0.211047	0.000250214	6.59065e-08	0.740474	0.316671	0.382077
O16521	13	19	14	-0.194213	-0.52316	-0.340391	-0.154972	-0.666757	-0.461109	-0.20989	-0.43344	-0.256769	0.000191763	7.09304e-08	-0.541119	-0.186358	-0.352757
O16541	5	8	5	-0.0608083	-0.233949	-0.0396297	0.290886	-0.240498	-0.265077	-0.204391	-0.381173	-0.247441	0.105503	1.9697e-05	-0.285207	0.00856212	-0.184049
O16547	2	2	2	-0.922731	-1.63213	-1.07752	-2.89486	-3.35106	-0.480058	-0.794104	-1.114	-0.418298	0.0737847	3.50828e-06	-2.0324	-1.53723	-0.658624
O16580-2;O16580	9	12	18	-0.615887	0.534266	1.1322	-0.0363275	0.524583	0.602986	-0.175429	0.755844	0.864413	0.000565914	3.511e-08	0.604897	-0.275881	0.866532
O16582	4	4	4	0.00575338	0.319388	0.379583	-0.0684645	-0.0672257	0.117443	-0.0889557	-0.1135	-0.0309928	0.480246	3.81931e-05	0.0462205	-0.0505556	0.155344
O16586	5	8	6	0.00675317	0.584501	0.471169	-0.055751	0.701248	0.650816	-0.173063	0.188866	0.47342	0.00174864	2.19173e-07	0.491538	-0.0740204	0.531802
O16614	5	6	6	-0.067501	-0.917012	-0.809991	0.0871509	-1.48808	-1.50169	-0.369885	-1.48844	-1.07042	0.000535326	4.56957e-08	-1.29784	-0.116745	-1.12737
O16619	13	16	13	0.176104	-0.143524	-0.318924	0.17067	-0.158789	-0.316377	0.0166142	-0.245131	-0.292311	4.31038e-05	6.87183e-09	-0.182481	0.121129	-0.309204
O16628	16	16	15	0.450774	1.28002	0.755308	0.4455	0.941864	0.422714	0.583582	1.17249	0.455673	4.8855e-05	8.92577e-09	1.13146	0.493285	0.544565
O16637;Q95X88	12	15	19	0.103891	-0.0332292	-0.145743	0.1976	0.285609	-0.00873069	0.0411351	-0.064469	0.0213943	0.394731	5.47209e-05	0.0626371	0.114209	-0.0443597
O16657	13	15	14	-0.365245	-0.731009	-0.35321	-0.167872	-0.650719	-0.409472	-0.267955	-0.504976	-0.23842	0.000170357	4.84769e-08	-0.628901	-0.267024	-0.333701
O16658	3	3	3	-0.129349	0.111648	0.236792	0.0493674	0.196269	0.134279	0.0162494	0.186188	0.164197	0.00498885	1.75401e-06	0.164702	-0.0212441	0.178423
O16673	8	12	9	0.189565	0.554242	0.401597	0.192975	0.46897	0.418639	0.382833	0.724135	0.472229	0.000214704	6.66746e-08	0.582449	0.255124	0.430822
O16725	2	2	2	-0.0911243	-0.446309	-0.469469	0.217415	-0.311271	-0.453649	-0.0481804	-0.47633	-0.645056	0.000433912	8.01426e-08	-0.411303	0.0260369	-0.522725
O16725;H2L0J4	7	12	9	-0.237197	-0.604925	-0.431249	-0.217851	-0.299831	-0.285343	-0.35242	-0.78576	-0.49293	0.00633414	1.73514e-06	-0.563505	-0.269156	-0.403174
O16740	2	4	4	0.323633	0.886313	0.588183	0.254737	0.832591	0.427731	0.186311	1.05304	0.633076	6.17339e-06	1.13978e-09	0.923983	0.254894	0.549664
O16785	20	24	22	-0.0214087	-0.0132836	-0.00561557	0.0287931	0.209895	0.160169	0.0648873	0.225978	0.0951113	0.227278	8.85607e-05	0.140863	0.0240906	0.0832217
O16786	2	6	4	0.51678	0.292016	-0.200379	0.442379	0.518102	0.221304	0.387298	0.505902	0.191129	0.00618478	1.23854e-06	0.438673	0.448819	0.0706846
O16850-5;O16850-3;O16850-1;O16850;O16850-4;O16850-6;O16850-7;O16850-2	3	2	3	0.0482481	-0.918539	-1.03415	-0.0477478	-0.636033	-0.574634	0.43691	-0.257192	-0.640343	0.00466713	4.16047e-07	-0.603921	0.145804	-0.749708
O16883	6	8	10	-0.376346	0.686603	0.924645	0.0519524	0.886153	0.920516	-0.34551	0.458862	0.435807	0.00100637	8.19153e-08	0.677206	-0.223301	0.760323
O16919	5	9	10	-0.459537	-0.154583	0.164723	-0.180912	0.188858	0.370228	-0.126643	-0.0385064	-0.0299829	0.0661774	2.24627e-06	-0.0014106	-0.255697	0.168323
O16927	5	3	4	-0.0858325	-0.294724	-0.244156	-0.112767	-0.338795	0.114566	-0.151079	-0.510152	-0.248656	0.0252284	6.8809e-06	-0.381224	-0.11656	-0.126082
O16928	34	35	32	0.208811	0.00497143	-0.181993	0.349189	0.111438	-0.231187	0.374898	0.268104	-0.108223	0.000763847	6.52259e-08	0.128171	0.310966	-0.173801
O16929	24	23	25	0.0366221	-0.0481664	-0.0506758	0.257321	0.308805	0.0945413	0.288003	0.388167	0.0989922	0.241676	5.81865e-05	0.216269	0.193982	0.0476192
O16991	7	7	6	0.38116	0.605574	0.398608	0.369073	0.845546	0.476237	0.376826	1.01807	0.438953	9.78024e-05	2.39694e-08	0.823065	0.375686	0.437933
O16997	21	27	23	0.18917	0.322875	0.00821787	0.258028	0.536085	0.257701	0.441419	0.629769	0.0734236	0.00484507	1.18573e-06	0.496243	0.296206	0.113114
O16999	15	13	12	0.272811	0.263551	0.0660951	0.37501	0.422482	0.142242	0.253421	0.583744	0.325982	0.00802002	2.63045e-06	0.423259	0.300414	0.178106
O17002	8	9	10	0.0522964	0.108083	0.0628063	0.123733	0.18595	0.0775281	0.00726057	0.00512344	-0.1151	0.391438	0.000133627	0.0997189	0.0610965	0.00841151
O17003	16	21	21	0.11196	0.0451337	-0.116498	0.110067	0.150089	0.103124	0.1153	0.22169	0.0145287	0.0835187	3.66671e-05	0.138971	0.112443	0.000384853
O17004	6	7	7	0.228216	-0.192573	-0.537346	0.538199	-0.0585243	-0.414893	0.593888	0.144648	-0.568956	0.000207498	2.16509e-09	-0.0354831	0.453434	-0.507065
O17005	7	8	6	0.133844	-0.473112	-0.654344	0.146939	-0.281075	-0.52301	-0.156267	-0.505484	-0.434882	0.00061313	9.29965e-08	-0.41989	0.041505	-0.537412
O17040	3	3	4	-0.16633	-0.606347	-0.405012	-0.16337	-0.870424	-0.698174	-0.413161	-0.727703	-0.436428	0.00052555	1.20177e-07	-0.734825	-0.24762	-0.513205
O17065	3	7	6	0.739011	0.792707	-0.0258793	0.931205	1.0667	0.153206	0.79212	1.05753	0.130642	4.84282e-06	5.84596e-10	0.972311	0.820779	0.0859895
O17066	4	2	2	0.332789	0.907603	0.448784	0.560919	1.205	0.435475	0.890225	0.901527	-0.0856966	0.00310541	3.81336e-07	1.00471	0.594644	0.266188
O17069	6	4	5	0.437633	0.994859	0.541366	0.828345	1.34282	0.699548	1.10036	1.79401	0.802437	0.00180696	2.15188e-07	1.37723	0.788779	0.681117
O17087	7	8	5	0.336501	0.105147	-0.213689	0.94828	0.342177	-0.364348	0.177588	0.199537	0.0443003	0.0408648	2.5603e-06	0.21562	0.487456	-0.177912
O17087;O17087-4;O17087-3	5	7	4	0.128898	-0.127567	-0.292311	0.46915	0.61967	-0.358284	0.316007	0.654013	-0.238542	0.0295651	1.21752e-06	0.382039	0.304685	-0.296379
O17087;O17087-4;O17087-3;O17087-2	7	6	6	0.118077	-0.333137	-0.491597	0.486792	-0.0465609	-0.517679	0.0864767	-0.314639	-0.501108	0.0010225	7.34109e-08	-0.231446	0.230449	-0.503461
O17135	11	12	9	-1.2262	-2.53503	-1.33783	-0.86584	-2.88219	-2.07552	-1.4562	-2.69136	-1.32777	1.66719e-05	1.24931e-09	-2.70286	-1.18275	-1.58037
O17151	3	4	3	0.278706	1.29608	1.02691	0.884168	1.9596	0.997405	0.981736	1.66182	0.7427	0.000489666	5.37348e-08	1.63917	0.71487	0.922339
O17152	2	6	5	-0.345964	0.786646	1.37516	-0.0582472	1.27813	1.0996	0.306645	0.714077	0.399302	0.00829778	6.25357e-07	0.926284	-0.0325222	0.958022
O17157	4	4	4	-0.159758	-0.492007	-0.302407	-0.15043	-0.465295	-0.342441	-0.0751903	-0.0743684	-0.0582472	0.0824864	2.48345e-05	-0.34389	-0.128459	-0.234365
O17157;Q95X81	17	19	18	-0.181739	-0.523512	-0.295605	-0.15004	-0.615275	-0.444084	-0.22231	-0.233888	-0.0806577	0.0204995	6.15038e-06	-0.457558	-0.184696	-0.273449
O17190	2	3	4	-0.0806577	0.260083	0.268269	0.152131	0.44185	0.24035	-0.0618453	0.215429	0.320973	0.00404528	1.21309e-06	0.305787	0.00320946	0.276531
O17213	5	6	5	-0.132248	0.0926478	0.272838	-0.26117	0.239609	0.465361	-0.308594	0.0744411	0.303962	0.000172186	1.1363e-08	0.135566	-0.234004	0.347387
O17234	6	5	6	0.60119	1.42975	1.02258	0.401949	1.31802	0.822682	0.922661	2.22189	1.0014	0.000706275	7.45704e-08	1.65655	0.641934	0.948888
[truncated: 5,386 more rows]
