# Supplementary material for: Deep Proteome Analysis Identifies Age-Related Processes in C. elegans
Source: Cell Syst. 2016 Aug 24;3(2):144–59. doi: 10.1016/j.cels.2016.06.011 (PMC5003814; doi:10.1016/j.cels.2016.06.011)
Supplement: Table S4. Age-Variant Proteins, Related to Figure 2 [file mmc5.xlsx]

## Sheet: ProteinsThatChange_p_Homologs.t
SUPPLEMENTARY TABLE 4 - 627 SIGNIFICANT AGE-VARIANT PROTEINS
Log2 Fold Changes are indicated for each biological replicate. Mean Log2 fold changes from the 3 experiments are also indicated, together with the std error of mean and p-value from ANOVA . See methods for details.
The corresponding human homologs, mined from WormBase, are indicated where such homologs exist.
Heavy = Day 1 adults
Medium = Day 5 adults
Light = Day 10 adults
Proteins	Log2.Ratio.L.M.normalized.Exp1	Log2.Ratio.L.H.normalized.Exp1	Log2.Ratio.M.H.normalized.Exp1	Log2.Ratio.L.M.normalized.Exp2	Log2.Ratio.L.H.normalized.Exp2	Log2.Ratio.M.H.normalized.Exp2	Log2.Ratio.L.M.normalized.Exp3	Log2.Ratio.L.H.normalized.Exp3	Log2.Ratio.M.H.normalized.Exp3	Mean.p.value	Std.error.of.mean	Log2.Ratio.L.H.normalized.mean	Log2.Ratio.L.M.normalized.mean	Log2.Ratio.M.H.normalized.mean	First.UniProt.ID	Worm.Gene	Human.ENSP	Human.ENSG
A3FPJ3	0.119401	-1.42229	-1.2274	-0.28558	-0.86132	0.0249715	-0.831472	-2.19802	-1.24501	0.0469664	3.07e-06	-1.49388	-0.33255	-0.815813	A3FPJ3	F07G6.10
A3FPK9	0.738842	1.80027	1.08626	1.07018	2.21146	1.0456	1.39675	2.30629	0.844354	2.35e-05	2.35e-09	2.10601	1.06859	0.992071	A3FPK9	ttr-34
A4F333	0.114106	1.37327	1.2747	-0.379843	1.53525	1.90812	0.738229	2.2377	1.512	0.00102789	8.72e-07	1.71541	0.157497	1.56494	A4F333	fbxa-37
A5HU91	1.10154	2.09746	1.00694	1.62522	2.57106	0.965418	2.01584	2.62772	0.651609	4.21e-05	3.48e-09	2.43208	1.58087	0.874656	A5HU91	ZK813.7
A5JYT3	-0.166458	-1.45738	-1.15523	-0.830783	-1.2283	-0.611692	-0.876723	-1.33145	-0.314523	0.00415889	4.83e-07	-1.33904	-0.624655	-0.693815	A5JYT3	C01H6.8
A5JYV2;O17616	-0.0816123	-1.71537	-1.67496	0.043869	-0.954196	-0.992986	0.307314	-1.27172	-1.46806	0.000197516	1.22e-08	-1.31376	0.0898569	-1.37867	A5JYV2	C29F3.7
A5JYW3	0.433126	2.83511	2.3496	0.164036	2.81634	2.58597	0.590767	1.93423	1.52297	0.000100324	4.58e-09	2.52856	0.395976	2.15285	A5JYW3	C25F9.11		ENSG00000180269
A5JYX9	1.29732	2.50791	1.02891	0.618827	2.93965	2.13676	1.67169	2.93528	1.29786	0.000265291	1.73e-08	2.79428	1.19595	1.48784	A5JYX9	T26F2.3	ENSP00000382818	ENSG00000206346
A7DTF1;D3NQA3;Q9XWR1	-0.0810669	1.37904	1.5015	0.141207	1.60863	1.4616	0.11416	0.876506	0.548776	0.00191165	1.5e-07	1.28806	0.0581002	1.17063	A7DTF1	flh-1
A7LPD6;Q22096	0.653968	2.2775	1.51914	0.278496	1.82521	1.4875	0.638973	1.57639	0.858986	0.000156897	1.32e-08	1.89303	0.523812	1.28854	A7LPD6	igcm-3
A8WFK6	-1.31022	-2.8233	-1.38786	-0.579277	-2.32028	-1.66748	-1.70786	-3.1772	-1.49526	0.000115802	8.36e-09	-2.77359	-1.19912	-1.51687	A8WFK6	gpx-7	ENSP00000346103	ENSG00000167468
B0M0L8;H2KYS1	0.315899	2.10302	1.78543	0.484994	2.03227	1.64738	0.513893	2.34373	1.77616	1.73e-08	6.38e-12	2.15968	0.438262	1.73632	B0M0L8	hsp-43	ENSP00000248553	ENSG00000106211
B1GRK6;H2KYD9	0.918633	0.636907	-0.143785	1.40442	0.785726	-0.324004	1.20501	1.17884	0.000533896	9.54e-05	6.59e-09	0.867159	1.17602	-0.155752	B1GRK6	F26G5.1
B1Q250;H2KYQ0;H2L0C9;Q86S69;P91038	0.0586232	0.875487	0.796786	-0.592828	1.01958	1.64318	-0.641176	0.872631	1.44882	0.000393226	1.76e-08	0.922566	-0.391794	1.29626	B1Q250	ugt-26	ENSP00000304845	ENSG00000241635
B6VQ55;B6VQ56	-0.804054	-1.82183	-0.95114	-0.304511	-1.63045	-0.70832	-1.00755	-1.72984	-0.859095	4.05e-05	4.48e-09	-1.72737	-0.705373	-0.839518	B6VQ55	ptr-24		ENSG00000165186
B6VQ78;Q17645	-0.236829	1.21197	1.37891	-0.714927	1.71425	2.4351	-0.39835	1.26417	1.62968	8.17e-05	2.8e-09	1.3968	-0.450036	1.81456	B6VQ78	pgp-5	ENSP00000384881	ENSG00000004846
B7FAS0;B7FAS1	0.636907	1.17035	0.34638	1.00419	1.7665	0.726377	1.25223	2.28251	0.879117	0.00190507	1.48e-07	1.73979	0.964441	0.650625	B7FAS0	mcd-1	ENSP00000333119	ENSG00000100285
B7WNB3;O18202	1.52143	3.89272	2.25223	0.971459	2.63514	1.44414	1.56303	3.19363	1.40411	0.00012026	6.86e-09	3.2405	1.35197	1.70016	B7WNB3	clec-146	ENSP00000379743	ENSG00000172243
B9ZSG9	0.430159	1.22553	0.855014	1.03944	1.74046	0.788091	1.12406	1.62865	0.583852	0.00045071	5.18e-08	1.53155	0.864555	0.742319	B9ZSG9	ztf-18
C0Z1Y6	-0.768502	-0.323601	0.481082	-0.829119	-0.499884	0.323263	-1.20989	-0.901726	0.313943	0.000164215	8.69e-09	-0.57507	-0.935837	0.372763	C0Z1Y6	F40G9.5
C2BR91	-1.2475	-3.24563	-2.34204	-1.35507	-2.75069	-1.73431	-1.00992	-2.97334	-1.91219	1.07e-06	7.48e-11	-2.98989	-1.20417	-1.99618	C2BR91	C39B5.5		ENSG00000077984
C6KRJ1	0.540747	2.10439	1.51542	0.465799	1.99677	1.54195	0.560111	1.84783	1.34198	1.26e-08	9.75e-13	1.983	0.522219	1.46645	C6KRJ1	C33D9.13		ENSG00000082805
C6KRL2	-0.783666	-0.760221	0.0557412	-1.35519	-1.67591	-0.356651	-1.69013	-2.10049	-0.516217	0.00695098	5e-07	-1.51221	-1.27633	-0.272376	C6KRL2	F23D12.11
D3NQ92	1.83192	3.69244	1.75429	2.2525	3.46035	1.42059	2.12888	3.05601	0.893477	4.08e-06	2.29e-10	3.40293	2.0711	1.35612	D3NQ92	Y25C1A.14
D3YT72;O45227	0.621333	1.38357	0.77327	1.19633	1.87588	0.696915	1.70472	2.28976	0.568152	0.00138271	1.24e-07	1.84974	1.17413	0.679446	D3YT72	B0513.4
D5MCR4;Q7JMB8;D5MCR3;D5MCQ1;D5MCQ7;D5MCQ4;D5MCR5;D5MCQ8	0.514429	1.53255	1.02875	0.386185	2.40312	1.94555	0.663991	2.06443	1.38176	0.000280607	2.16e-08	2.00004	0.521535	1.45202	D5MCR4	sup-26	ENSP00000294904	ENSG00000153250
D7SFQ2	0.324871	1.97228	1.46273	-0.121208	1.62743	1.77979	0.195847	1.34039	1.18991	4.57e-05	2.8e-09	1.6467	0.13317	1.47748	D7SFQ2	W04A8.6
E3W743;Q6A2D2;Q93637;Q93636;K8FDY0	-0.669571	-1.93486	-1.26231	-0.655443	-1.94957	-1.18326	-0.955685	-2.111	-1.22851	5.89e-08	3.4e-11	-1.99848	-0.760233	-1.2247	E3W743	hpo-34
E7EM24	0.316762	1.79316	1.70477	0.0226395	2.26746	2.06133	-0.180275	0.731829	0.923386	0.00517883	4.18e-06	1.59748	0.053042	1.56316	E7EM24	C42D4.18	ENSP00000398615	ENSG00000215405
F3Y5P8;G5EEZ5	0.560005	2.37565	1.78483	0.252784	2.55576	2.42663	0.639894	1.74391	1.02224	0.00061963	4.44e-08	2.2251	0.484228	1.74457	F3Y5P8	thk-1	ENSP00000301634	ENSG00000167900
F5GU60;H2KZS0	-0.602029	-1.67911	-1.19698	-0.305095	-1.20708	-0.870306	-1.07108	-1.85511	-0.80062	0.000802237	1.01e-07	-1.58043	-0.6594	-0.95597	F5GU60	T21F4.1	ENSP00000349446	ENSG00000118520
G1K845;Q21970	0.971855	1.03585	0.126124	1.06463	1.34676	0.235178	1.0794	1.38647	0.117169	8.98e-07	9.67e-11	1.25636	1.03863	0.15949	G1K845	miz-1		ENSG00000122515
G4S1A4	-1.10192	-2.0489	-0.848317	-0.795019	-2.27181	-1.31661	-1.20239	-2.5567	-1.39556	1.22e-05	1.06e-09	-2.29247	-1.03311	-1.18683	G4S1A4	F10C1.9
G5EBF3	0.493134	2.89271	2.41573	-0.347212	1.10104	1.42655	-0.631337	0.427023	1.04551	0.0425021	1.32e-06	1.47359	-0.161805	1.62926	G5EBF3	pud-2.1
G5EBF4	0.41251	3.07637	2.54713	0.532011	2.75867	2.24465	0.641784	2.46506	1.74754	3.05e-06	8.48e-10	2.7667	0.528768	2.17977	G5EBF4	T28H10.3	ENSP00000334052	ENSG00000100600
G5EBF4;Q9U589	0.477482	2.15361	2.18685	0.395663	2.39783	2.0977	0.544666	1.92423	1.35233	1.71e-05	1.23e-09	2.15856	0.472604	1.87896	G5EBF4	T28H10.3	ENSP00000334052	ENSG00000100600
G5EBJ8;Q23524;P53018;S6CPF4;G5EEW3;P05634;Q95XU7;Q18461;Q17856;P53019;P53017;Q21244;P53020;Q19832;Q94053;Q23519	-1.42363	-3.34703	-1.94482	-1.38217	-2.77888	-1.53127	-1.21624	-2.72277	-1.60348	1.2e-06	8.68e-11	-2.94956	-1.34068	-1.69319	G5EBJ8	Y59E9AR.1	ENSP00000382880	ENSG00000101558
G5EBJ8;Q23524;P53018;S6CPF4;G5EEW3;Q23428;P05634;Q95XU7;Q18461;Q17856;P53019;P53017;Q21244;P53020;Q9TVW5;Q23519	-1.0754	-2.70163	-1.66987	-0.918081	-2.57072	-1.45878	-0.585155	-1.18008	-1.21406	0.00243813	2.16e-07	-2.15081	-0.859544	-1.44757	G5EBJ8	Y59E9AR.1	ENSP00000382880	ENSG00000101558
G5EBV4	-1.42691	-1.39821	-0.0100637	-1.5656	-1.69171	-0.165172	-1.77127	-1.87497	-0.166073	1.01e-06	4.15e-10	-1.65497	-1.58793	-0.11377	G5EBV4	lec-10		ENSG00000168961
G5EC10	-0.877587	-0.692159	0.168398	-1.0504	-0.681134	0.339418	-1.2949	-1.38527	-0.192952	0.000974291	4.25e-07	-0.91952	-1.07429	0.104955	G5EC10	lec-9		ENSG00000168961
G5EC77	0.556627	2.40958	1.97149	0.265874	3.00926	2.58922	0.034611	2.34245	2.28962	4.04e-06	1.81e-10	2.5871	0.285704	2.28344	G5EC77	ztf-6	ENSP00000443742	ENSG00000148516
G5EC96	0.111851	-1.34204	-1.38907	0.372701	-0.484138	-0.846594	0.429615	-0.858299	-1.61235	0.00064269	3.39e-08	-0.894827	0.304722	-1.28267	G5EC96	F02D8.4	ENSP00000181383	ENSG00000080618
G5ECA0;P91247	-1.08093	-2.50349	-1.66544	-0.955945	-2.57537	-1.3151	-0.192447	-1.84832	-1.39791	0.000144678	1.09e-08	-2.30906	-0.743107	-1.45948	G5ECA0	mpst-5	ENSP00000249042	ENSG00000128311
G5ECA2	-1.04278	-1.82709	-0.698218	-0.434775	-1.46864	-0.699374	-1.35941	-1.8929	-0.464773	0.000356314	3.5e-08	-1.72954	-0.945656	-0.620788	G5ECA2	F29C6.1
G5ECB1	1.59114	2.96865	1.2977	2.02412	2.49529	0.2955	1.24941	2.45387	0.704136	8.55e-05	6.95e-08	2.63927	1.62156	0.765778	G5ECB1	zig-4	ENSP00000263665	ENSG00000113805
G5ECF8	-1.2664	-2.8277	-1.79788	-1.15209	-2.1041	-1.14734	-1.01714	-2.40886	-1.50569	1.81e-05	1.47e-09	-2.44689	-1.14521	-1.48364	G5ECF8	Y59E9AL.3
G5ECG7	-1.31965	-1.72242	-0.41819	-1.07032	-1.68984	-0.787098	-1.391	-1.49452	-0.598842	2.53e-06	3.09e-10	-1.63559	-1.26032	-0.601377	G5ECG7	dsc-4
G5ECJ8	-0.565987	-0.568519	0.184933	-0.961253	-0.733875	0.386883	-0.981853	-0.746829	0.0911717	5.3e-05	4.39e-09	-0.683074	-0.836364	0.220996	G5ECJ8	fmo-3	ENSP00000254090	ENSG00000131781
G5ECT2	-0.0548485	2.98862	2.56362	0.710402	3.48557	3.33261	1.17886	3.59292	2.38519	2.89e-05	1.24e-09	3.3557	0.611471	2.76048	G5ECT2	F15E6.3	ENSP00000408487	ENSG00000170144
G5ECT7;H2FLK2	0.373608	1.20796	0.87073	1.64686	1.58033	0.284722	1.57587	1.74754	0.166729	0.00903184	9.75e-06	1.51194	1.19878	0.440727	G5ECT7	spat-1		ENSG00000136122
G5ECU5	1.77389	2.29029	0.638849	2.58074	2.66182	0.337202	2.82266	2.60108	-0.246955	3.56e-05	1.37e-09	2.51773	2.39243	0.243032	G5ECU5	F44E5.5	ENSP00000227378	ENSG00000109971
G5ECX9	-0.680369	0.533556	1.25159	-1.22719	-0.183836	1.1047	-1.40828	-0.51662	0.928814	0.000367807	3.19e-09	-0.0556335	-1.10528	1.09503	G5ECX9	cdr-2	ENSP00000374328	ENSG00000146267
G5ECX9;G5EET3;G5EDZ7	-0.597698	-0.0989585	0.329849	-1.05998	-0.716245	0.332208	-1.00249	-0.440155	0.408847	0.000351062	1.84e-08	-0.418453	-0.886721	0.356968	G5ECX9	cdr-2	ENSP00000374328	ENSG00000146267
G5ED44	-0.339023	-1.43349	-1.07444	-0.177854	-1.91804	-1.64289	-1.18644	-2.46827	-1.23432	0.00175446	1.36e-07	-1.93994	-0.567772	-1.31721	G5ED44	fat-5	ENSP00000359380	ENSG00000099194
G5ED46	0.833837	1.4023	0.255503	1.19677	2.51763	1.20749	1.57111	2.44175	0.927167	0.00234262	1.8e-07	2.12056	1.20057	0.796721	G5ED46	casy-1	ENSP00000366502	ENSG00000171603
G5EDP6	-1.00967	-2.26701	-1.28709	-0.931721	-2.21109	-1.36342	-0.872317	-2.25988	-1.44737	2.2e-10	1.99e-14	-2.24599	-0.937902	-1.36596	G5EDP6	fmo-1	ENSP00000254090	ENSG00000131781
G5EDU0	-0.527871	-1.03858	-0.394734	-1.07211	-0.867185	0.141144	-1.45615	-1.03055	0.384725	0.00346645	3.67e-06	-0.97877	-1.01871	0.0437117	G5EDU0	oat-1	ENSP00000361655	ENSG00000137204
G5EDV0	-0.1125	-3.18311	-3.01189	-0.0550915	-3.72488	-3.49138	-0.245861	-4.02839	-4.39808	3.53e-06	1.04e-10	-3.64546	-0.137817	-3.63378	G5EDV0	E01G4.6	ENSP00000311997	ENSG00000100285
G5EDV7	-0.262072	1.6331	1.89695	-0.492725	1.13879	1.54023	0.330628	2.08036	1.71866	0.000135731	7.71e-09	1.61742	-0.14139	1.71862	G5EDV7	Y53H1B.2
G5EDX9	-0.247381	-1.61181	-1.56849	-0.636543	-2.14101	-1.55979	-0.893595	-1.87098	-0.986192	0.000124305	1.57e-07	-1.8746	-0.592506	-1.37149	G5EDX9	fbxa-101
G5EDZ9	0.394676	2.3755	1.96702	0.573102	2.72709	2.20976	0.663488	2.03351	1.39525	1.99e-05	1.3e-09	2.3787	0.543755	1.85734	G5EDZ9	cpi-1	ENSP00000307132	ENSG00000170367
G5EE37	0.492758	2.09665	1.46248	0.686383	2.12208	1.41612	0.775663	1.56631	0.785452	9.57e-05	8.2e-09	1.92835	0.651601	1.22135	G5EE37	icp-1	ENSP00000278849	ENSG00000149503
G5EE40	-0.165687	1.45478	1.64955	-0.390723	1.16127	1.55349	0.041432	1.64986	1.57686	1.43e-06	8.18e-11	1.42197	-0.171659	1.5933	G5EE40	srp-1	ENSP00000333203	ENSG00000188488
G5EE48	0.395929	2.66974	2.22624	1.02411	2.43471	1.32415	1.13643	1.48534	0.433964	0.0105375	6.15e-07	2.1966	0.852154	1.32812	G5EE48	ttr-50	ENSP00000252244	ENSG00000167768
G5EE59	-0.683921	-1.94497	-2.0005	-0.026021	-1.74498	-1.57937	0.227135	-1.54127	-1.63909	5.81e-05	5.49e-08	-1.74374	-0.160936	-1.73966	G5EE59	M79.2	ENSP00000264409	ENSG00000138678
G5EEA2	0.718996	2.13049	1.01432	0.917911	2.67558	1.89087	1.06192	2.0677	1.02472	0.000145175	1.2e-08	2.29126	0.899608	1.30997	G5EEA2	lpr-3	ENSP00000354893	ENSG00000196428
G5EEK4	-0.416732	-1.74911	-1.25211	-0.168385	-1.97871	-1.50721	-0.607958	-2.06509	-0.960289	8.13e-06	8.58e-09	-1.93097	-0.397692	-1.23987	G5EEK4	Y45F3A.1
G5EEL9	0.600785	2.11989	1.34057	0.684851	2.53024	1.81497	0.942224	1.7619	0.702139	0.000463176	2.21e-07	2.13734	0.74262	1.28589	G5EEL9	hmg-11	ENSP00000377205	ENSG00000149948
G5EEX7	-1.28108	-2.59199	-1.31348	-1.52502	-2.69788	-1.08583	-1.07683	-2.10879	-1.14493	3.4e-06	2.64e-10	-2.46622	-1.29431	-1.18141	G5EEX7	F49C12.15		ENSG00000161547
G5EEY6	1.59728	3.74848	2.27662	2.00648	1.57772	0.274547	2.07212	2.25691	0.0466379	0.0261008	1.31e-06	2.5277	1.89196	0.865937	G5EEY6	zig-3	ENSP00000418117	ENSG00000185008
G5EF01	0.60931	2.5682	1.92591	0.24127	1.54652	1.47295	0.245087	2.00932	1.73632	7.14e-05	4.67e-09	2.04135	0.365223	1.71172	G5EF01	tbb-6	ENSP00000341289	ENSG00000188229
G5EF02	0.91926	0.327004	-0.378955	1.34571	1.22536	-0.147697	1.13274	1.6928	0.296421	0.00810684	5.6e-07	1.08172	1.13257	-0.076744	G5EF02	spn-4	ENSP00000447281	ENSG00000078328
G5EF58	-0.533613	-2.08212	-1.44055	-0.110898	-2.16237	-1.89433	-0.709114	-1.63981	-1.27402	5.24e-05	4.41e-09	-1.96144	-0.451208	-1.5363	G5EF58	T04B2.5		ENSG00000184381
G5EFE7	-0.855711	-1.11663	-0.345283	-0.915865	-1.11076	-0.387804	-0.685985	-0.990301	-0.1956	1.31e-06	2.14e-10	-1.07257	-0.819187	-0.309562	G5EFE7	fut-8	ENSP00000353910	ENSG00000033170
G5EFF2	1.4804	1.97869	0.914032	2.10575	2.64399	0.536158	1.95663	2.08174	-0.225028	0.000211624	1.94e-07	2.23481	1.84759	0.408387	G5EFF2	F20C5.6	ENSP00000216181	ENSG00000100345
G5EFG3;B4E3X6	-0.73027	-0.750949	-0.0168528	-1.07533	-1.15059	-0.0771746	-1.09106	-1.17063	-0.215119	7.27e-05	8.34e-09	-1.02406	-0.965551	-0.103049	G5EFG3	spds-1	ENSP00000366156	ENSG00000116649
G5EFJ3	-0.237197	2.3752	2.45966	-0.17479	1.97188	2.27704	-0.455334	1.67263	1.97381	1.07e-06	4.08e-11	2.00657	-0.289107	2.23684	G5EFJ3	C08E8.4
G5EFL5;G5EFG1;G5EEL1;G5EEF6;G5EC72	-0.440527	-1.66494	-1.22608	0.285187	-1.27974	-1.65097	0.0347218	-0.858299	-0.957023	0.0012201	8.87e-08	-1.26766	-0.0402059	-1.27802	G5EFL5	alp-1	ENSP00000263066	ENSG00000122367
G5EFP4	1.25059	2.79887	1.7361	0.777542	2.22472	1.38176	1.18293	2.66374	1.59809	3.79e-06	2.85e-10	2.56244	1.07036	1.57198	G5EFP4	sym-1	ENSP00000306276	ENSG00000172061
G5EFR0	-0.698841	-3.34809	-2.57877	-0.392427	-1.86667	-1.23014	-0.278342	-2.71209	-2.52326	0.000879909	5.86e-07	-2.64228	-0.456537	-2.11072	G5EFR0	tag-297
G5EFS0	0.591158	2.78533	2.2625	0.433779	1.7399	1.55453	0.557147	1.97466	1.48229	0.000195821	1.89e-07	2.16663	0.527361	1.76644	G5EFS0	F41E7.2	ENSP00000296422	ENSG00000164037
G5EFS5;Q9N5T2	0.196922	-1.25598	-1.32542	-0.869082	-2.13629	-1.17421	-0.981999	-2.67681	-1.73374	0.00521145	3.19e-07	-2.02303	-0.551386	-1.41112	G5EFS5	F45D11.15
G5EFS5;Q9N5T2;Q9N5T0;O17252	0.17767	-1.31095	-1.43643	-0.802276	-1.89008	-1.15131	-1.05481	-2.56482	-1.76727	0.00462127	3.39e-07	-1.92195	-0.559807	-1.45167	G5EFS5	F45D11.15
G5EFV6	-0.389677	-2.15043	-1.51904	-1.03443	-2.38778	-1.38549	-0.481402	-1.39017	-0.90327	0.000740486	8.92e-07	-1.97613	-0.635169	-1.26926	G5EFV6	catp-4	ENSP00000357060	ENSG00000132681
G5EFW8;G5EFU2	-0.418352	-1.93308	-1.37957	-0.467697	-1.70523	-1.27798	-0.174918	-1.30629	-1.17166	1.32e-05	1.19e-09	-1.6482	-0.353655	-1.2764	G5EFW8	ant-1.3	ENSP00000281456	ENSG00000151729
G5EG03	0.260826	2.3626	2.07218	-0.36233	1.83991	2.17156	-0.29007	1.66443	1.89684	6.18e-06	2.94e-10	1.95564	-0.130525	2.04686	G5EG03	pgp-8	ENSP00000265724	ENSG00000085563
G5EG11	-1.09228	-2.85244	-1.79485	-0.915253	-2.98258	-2.22629	-1.16334	-3.28379	-1.99955	1.08e-07	6.9e-12	-3.0396	-1.05696	-2.0069	G5EG11	fat-4	ENSP00000278829	ENSG00000221968
G5EG18	1.115	3.06094	1.949	0.112186	2.15547	2.02841	0.350817	2.42469	2.03605	5.89e-05	3.79e-09	2.54703	0.526002	2.00449	G5EG18	crn-2	ENSP00000276692	ENSG00000147687
G5EG58	-0.281431	-0.0029689	0.318623	-0.909082	-0.860526	-0.0355535	-1.04159	-0.649753	0.340167	0.0221525	1.4e-06	-0.504416	-0.744035	0.207745	G5EG58	pgp-9	ENSP00000265724	ENSG00000085563
G5EGA5	-1.60853	-3.53879	-2.00547	-1.02602	-3.7089	-2.65104	-1.90947	-3.68364	-1.78756	5.37e-06	2.84e-10	-3.64378	-1.51467	-2.14802	G5EGA5	fat-2
G5EGC7	-1.91523	-1.49144	0.345253	-1.23162	-0.0945063	1.18991	-0.754374	0.0901731	0.718664	0.0123934	2.06e-07	-0.498592	-1.30041	0.751276	G5EGC7	hrg-2	ENSP00000374328	ENSG00000146267
G5EGH6	-0.295605	-3.42807	-3.53467	0.308859	-2.92607	-3.21662	1.33865	-1.42557	-3.09938	0.00028511	6.08e-09	-2.59323	0.450635	-3.28355	G5EGH6	fat-7	ENSP00000359380	ENSG00000099194
G5EGK7	-0.94703	-2.09397	-1.14757	-1.23343	-1.32697	-0.0751903	-0.998412	-1.56282	-0.630126	0.00206843	2.09e-07	-1.66125	-1.05962	-0.617628	G5EGK7	ugt-16	ENSP00000304811	ENSG00000171234
G5EGN2;G5EGN2-3;G5EGN2-2	-0.75873	-2.91917	-2.16011	0.00536959	-2.83568	-2.76852	-0.639742	-2.44806	-1.92996	1.43e-05	6.45e-10	-2.7343	-0.464367	-2.2862	G5EGN2	fat-6	ENSP00000359380	ENSG00000099194
G5EGP4	-0.901108	-1.02467	-0.176067	-1.04124	-1.31852	-0.281906	-0.810772	-1.29184	-0.533214	1.66e-05	1.39e-08	-1.21168	-0.917708	-0.330396	G5EGP4	vha-6	ENSP00000264649	ENSG00000033627
H2FLK9;H2FLK7;H2FLK6;G5EEF0;H2FLL0;G5EFU3;H2FLK4;F5GUH5;H2FLK8;H2FLL1;H2FLK3;H2FLK5	0.17384	1.61927	1.61865	0.0851447	1.24443	1.2571	-0.0867158	1.37021	1.55631	1.83e-06	7.36e-10	1.4113	0.0574229	1.47735	H2FLK9	lea-1		ENSG00000167676
H2KYG4;O45137;Q66NI4;Q66NI3	-0.76103	-1.04044	-0.384658	-1.08206	-1.48882	-0.40806	-1.40212	-2.13976	-0.742524	0.00232207	2.32e-07	-1.55634	-1.08174	-0.511747	H2KYG4	bas-1	ENSP00000350616	ENSG00000132437
H2KYM0;H2KYM1;Q95QR7	-0.643718	-2.30718	-1.71605	-0.445515	-2.2212	-1.7133	-0.844145	-2.56981	-1.86564	1.37e-07	9.54e-12	-2.36606	-0.644459	-1.765	H2KYM0	C39D10.8
H2KYS1	0.386827	2.28912	1.82276	0.639703	1.97645	1.47541	0.715628	2.30031	1.6262	4.48e-07	3.47e-11	2.18862	0.580719	1.64146	H2KYS1	hsp-43	ENSP00000248553	ENSG00000106211
H2KYZ0	0.357834	1.3746	0.842723	1.05215	1.62923	0.766529	1.21501	2.169	0.693761	0.00099846	9.49e-08	1.72428	0.874997	0.767671	H2KYZ0	pat-12	ENSP00000316543	ENSG00000173166
H2KZ05	0.120482	-1.21596	-1.09417	-0.503451	-1.88819	-1.42256	-0.767443	-1.81967	-1.03312	0.000758952	6.1e-08	-1.64127	-0.38347	-1.18328	H2KZ05	T05C3.6	ENSP00000348901	ENSG00000105223
H2KZ06;H2KZ07;Q7Z121	1.51552	4.04164	2.31674	1.73432	3.54751	1.89873	1.74207	3.60151	1.71364	2.21e-07	6.99e-11	3.73022	1.66397	1.97637	H2KZ06	clec-266	ENSP00000414938	ENSG00000132514
H2KZ41;Q8IAB5	1.33464	0.223458	-1.19194	0.55807	-0.0330882	-0.62966	2.01964	1.14797	-0.643394	0.00564264	1.36e-06	0.446113	1.30412	-0.821665	H2KZ41	Y110A7A.15
H2KZ85;Q965J8	-1.65855	-3.42156	-1.69399	-0.985792	-2.33331	-1.22632	-0.106811	-2.03444	-1.66262	0.00262233	1.96e-06	-2.59644	-0.917052	-1.52764	H2KZ85	M70.3
H2KZ85;Q965J8;O45187;U4PFG4	-1.06881	-2.752	-1.64363	-0.981597	-2.56482	-1.36692	-1.00094	-2.26948	-1.3589	2.24e-07	2.06e-11	-2.52877	-1.01711	-1.45648	H2KZ85	M70.3
H2KZ98;Q3Y403	1.18	2.26188	1.22624	1.88545	2.52122	0.472219	1.86728	2.15627	0.150337	0.000189158	1.39e-08	2.31313	1.64424	0.616265	H2KZ98	C41G11.1
H2KZA1;Q9GTC9	-0.12446	-1.53391	-1.4599	-0.280244	-1.53302	-1.59139	0.582102	-1.09983	-1.29431	0.0001295	1.21e-07	-1.38892	0.0591325	-1.44854	H2KZA1	nhr-88		ENSG00000136931
H2KZD9;H2KZE0;Q20560	-0.486457	0.953635	1.40087	-1.13865	-0.00640575	1.1179	-1.52564	-0.379566	0.994658	0.00215033	1.09e-08	0.189221	-1.05025	1.17114	H2KZD9	F48D6.4
H2KZG6	-1.02963	-3.62982	-2.48055	-0.438772	-3.47845	-3.01631	-1.30474	-3.26381	-2.15361	4.49e-06	1.19e-09	-3.45736	-0.924382	-2.55016	H2KZG6	acdh-1	ENSP00000357873	ENSG00000196177
H2KZG6;Q8IAB6	-1.42838	-3.95889	-2.7866	-0.594357	-3.53556	-3.04052	-0.91127	-3.28213	-2.26754	4.25e-06	2.07e-10	-3.59219	-0.978004	-2.69822	H2KZG6	acdh-1	ENSP00000357873	ENSG00000196177
H2KZM0;H2KZL9	0.275769	1.82151	1.33372	-0.232906	1.66196	1.80118	-0.0747794	1.63729	1.6771	2.5e-06	1.52e-10	1.70692	-0.010639	1.604	H2KZM0	ZK1055.6
H2KZV5;Q4W525	-0.15056	1.42699	1.59562	-0.866038	0.705841	1.49865	0.00140009	1.21459	1.2273	0.000287238	1.33e-08	1.11581	-0.338399	1.44052	H2KZV5	T21H3.1
H2L034;H2L035;Q86S26	-1.04506	-2.73217	-1.69294	-1.30746	-2.72814	-1.4493	-1.23781	-1.99494	-0.89173	6.85e-05	3.1e-08	-2.48508	-1.19677	-1.34466	H2L034	pmp-5	ENSP00000349396	ENSG00000119688
H2L034;Q86S26	-1.09538	-2.8396	-1.74261	-1.4261	-2.9009	-1.4157	-1.47964	-2.35222	-0.94875	1.62e-05	1.2e-09	-2.69757	-1.33371	-1.36902	H2L034	pmp-5	ENSP00000349396	ENSG00000119688
H2L0C9;Q86S69	0.0723159	1.34106	1.2536	-0.627887	1.42835	2.04317	-0.787809	1.26027	2.04231	8.42e-05	3.38e-09	1.34323	-0.447793	1.77969	H2L0C9	ugt-29	ENSP00000304811	ENSG00000171234
H2L0G8;A5HU95;U4PRJ1;Q5TYL1	1.35008	2.96106	1.63482	0.819929	2.53216	1.74198	0.833323	2.07765	1.25879	4.44e-05	3.63e-09	2.52362	1.00111	1.5452	H2L0G8	M01H9.3
H2L0J6;Q2MGF5	-0.699996	-0.618615	0.000310213	-0.822077	-0.867303	-0.0723802	-0.916324	-0.62714	0.340788	7.78e-05	8.4e-09	-0.704353	-0.812799	0.0895726	H2L0J6	ZC328.3	ENSP00000350881	ENSG00000178075
H2L0S5;Q3V5J3	0.0524311	-1.48225	-1.58287	-0.241108	-1.21459	-1.0224	-0.188401	-1.36418	-1.16366	1.73e-05	1.55e-09	-1.35368	-0.125693	-1.25631	H2L0S5	Y71H2AM.15	ENSP00000264659	ENSG00000017373
I2HA90;Q9XVN1	-1.31687	-3.27898	-2.06181	-0.603834	-2.38999	-1.82558	-1.07789	-2.57861	-1.72592	2.63e-05	1.92e-09	-2.7492	-0.999532	-1.8711	I2HA90	F53B6.4		ENSG00000100941
K8ERZ6	-0.797054	-2.12453	-1.24635	-0.460428	-0.687016	-0.451119	-0.177089	-1.61117	-1.36732	0.022542	2.89e-05	-1.47424	-0.47819	-1.02159	K8ERZ6	F13D12.9
K8ESM2	-0.603597	-2.32183	-1.7456	-0.995738	-2.68774	-1.78593	-1.35327	-3.25544	-1.99798	2.6e-05	1.7e-09	-2.755	-0.9842	-1.84317	K8ESM2	Y16B4A.2	ENSP00000191018	ENSG00000064601
O01427	0.558155	2.04332	1.25319	0.602788	2.2849	1.70477	0.706806	1.55366	0.773787	0.000256921	2.27e-08	1.96063	0.622583	1.24392	O01427	air-2	ENSP00000216911	ENSG00000087586
O01558	-0.645471	0.413893	1.01018	-0.874758	0.347968	1.28209	-1.54251	-0.444137	1.10526	0.000446637	3.24e-08	0.105908	-1.02091	1.13251	O01558	ugt-32	ENSP00000282507	ENSG00000168671
O01593	-0.881273	-0.93327	-0.187514	-0.627794	-2.24291	-1.43893	-0.859493	-2.02184	-1.18123	0.0162318	1.4e-06	-1.73267	-0.78952	-0.935892	O01593	R08E5.3
O01600	-1.19805	-2.64658	-1.35349	-0.777746	-2.18377	-1.58705	0.183196	-2.0273	-1.47322	0.000495534	3.42e-08	-2.28588	-0.597535	-1.47125	O01600	T10E9.4
O01614	-1.02599	-1.29022	-0.243852	-1.22039	-1.33417	-0.0298416	-1.29458	-1.37459	-0.188401	1.4e-07	1.27e-11	-1.33299	-1.18032	-0.154031	O01614	ugt-12	ENSP00000282507	ENSG00000168671
O01777	-0.706553	-2.39969	-1.55164	-1.19522	-2.59321	-0.91104	-1.66259	-2.98439	-1.36036	7.18e-05	6.74e-08	-2.6591	-1.18812	-1.27435	O01777	W03F11.4	ENSP00000391764	ENSG00000142949
O01812	-0.97684	-1.38863	-0.420024	-0.648373	-1.53162	-0.869319	-0.998918	-1.35174	-0.458382	4.18e-05	3.1e-08	-1.424	-0.87471	-0.582575	O01812	lbp-6	ENSP00000362817	ENSG00000121769
O01814	-0.998918	-1.12141	-0.143393	-0.720103	-1.19295	-0.448478	-0.934932	-1.34891	-0.410015	9.36e-06	1.28e-09	-1.22109	-0.884651	-0.333962	O01814	lbp-5	ENSP00000362817	ENSG00000121769
O01819	-0.388774	-1.38852	-1.12171	-0.178364	-1.14623	-1.24926	-0.342327	-1.52995	-1.16057	1.29e-06	1.83e-09	-1.3549	-0.303155	-1.17718	O01819	tofu-4
O01862	-0.86762	-1.62422	-1.14019	-0.771717	-1.15355	-0.416353	-0.817214	-1.92881	-1.08154	0.00104802	1.71e-06	-1.56886	-0.81885	-0.879362	O01862	T05E7.1	ENSP00000323071	ENSG00000177465
O01889	-0.71664	1.50697	2.09212	-1.16208	0.948322	2.16459	-0.803558	0.161879	0.895704	0.00123446	2.64e-08	0.872389	-0.894093	1.71747	O01889	R08F11.4
O02040	-0.08882	1.22999	1.35601	-0.257011	1.36926	1.52516	-0.352646	0.096792	0.541723	0.0131043	6.19e-07	0.898681	-0.232825	1.14097	O02040	T23C6.4
O02089	-1.85074	-2.74263	-0.779848	-1.16392	-2.93124	-1.71521	-1.85467	-2.48923	-0.704297	0.000113271	4.03e-08	-2.72103	-1.62311	-1.06645	O02089	msra-1	ENSP00000313921	ENSG00000175806
O02155	0.842827	2.17726	1.28297	1.00578	2.99954	2.10892	1.62763	2.76092	1.39108	0.000175558	1.33e-08	2.64591	1.15875	1.59432	O02155	T09B4.5		ENSG00000167978
O02155;Q86NC3	0.860295	2.21961	1.41315	0.812106	2.52185	1.87716	1.31179	2.29527	1.20164	1.33e-05	1.18e-09	2.34557	0.994731	1.49732	O02155	T09B4.5		ENSG00000167978
O02215	-0.904041	-0.305329	0.603577	-1.02418	-0.545573	0.482876	-1.24571	-0.968939	0.191047	0.000147667	7.65e-09	-0.606613	-1.05798	0.425833	O02215	cbl-1	ENSP00000359976	ENSG00000116761
O02215;A5JYW2	-0.914565	-0.420725	0.463211	-1.06423	-0.761626	0.390916	-1.54047	-1.2673	0.130381	0.000608127	3.21e-08	-0.816549	-1.17309	0.32817	O02215	cbl-1	ENSP00000359976	ENSG00000116761
O02323	-0.84326	-1.32809	-0.389897	-1.00727	-1.39355	-0.3749	-1.10373	-1.3804	-0.381505	3.56e-08	4.92e-12	-1.36735	-0.984753	-0.382101	O02323	lbp-7	ENSP00000362817	ENSG00000121769
O02343	0.0360155	1.86184	1.97109	-0.378734	1.33902	1.94225	0.00993099	1.4267	1.35672	2.08e-05	1.07e-09	1.54252	-0.110929	1.75669	O02343	clec-186	ENSP00000351956	ENSG00000198788
O02358	-0.0179931	1.18871	1.25149	-0.167872	1.4585	1.60647	-0.270828	1.15631	1.37748	8.66e-07	5.83e-11	1.26784	-0.152231	1.41181	O02358	F35E12.6
O16202	0.314751	2.67766	2.416	0.715438	2.25905	1.44575	0.532293	2.24103	1.57831	3.97e-05	2.45e-09	2.39258	0.520827	1.81335	O16202	lys-7
O16224	1.62155	1.42107	-0.257855	1.2118	2.23644	0.736004	1.11857	0.501484	0.0856192	0.0196605	1.65e-05	1.38633	1.31731	0.187923	O16224	irg-2
O16315	-0.324695	-1.97896	-1.58453	-0.289952	-2.09363	-2.02623	-0.196859	-1.74547	-1.70315	3.28e-07	2.31e-11	-1.93936	-0.270502	-1.7713	O16315	C05C8.7	ENSP00000318318	ENSG00000178802
O16327	0.393548	2.607	2.23043	-0.226878	1.51808	1.86538	-0.0342157	1.44324	1.23416	0.000860624	4.86e-08	1.85611	0.0441514	1.77666	O16327	irg-1
O16338	-0.455965	-0.9387	-0.50019	-0.067914	-3.18404	-3.09444	0.0366887	-2.24387	-2.05391	0.0320658	1.71e-05	-2.1222	-0.162397	-1.88285	O16338	asp-8	ENSP00000362116	ENSG00000096088
O16453	1.04033	3.24831	2.16851	0.998097	2.64133	1.68787	0.60732	2.00828	1.33916	0.000207203	1.39e-08	2.63264	0.881917	1.73185	O16453	ftn-1	ENSP00000273550	ENSG00000167996
O16482	-1.12426	-0.907852	0.251547	-1.34676	-0.623305	0.564948	-1.29746	-0.975594	0.246207	2.58e-06	1.39e-10	-0.835584	-1.25616	0.354234	O16482	cyp-33C9	ENSP00000324648	ENSG00000197408
O16682	-1.11523	-1.55606	-0.390007	-0.999387	-1.79013	-0.449535	-1.65228	-2.42605	-0.93138	0.000439712	5.53e-07	-1.92408	-1.25563	-0.590308	O16682	ZK1240.2		ENSG00000119401
O16719	-1.54747	-2.43212	-0.920446	-0.878058	-1.52977	-0.748204	-0.604925	-1.66348	-1.12671	0.00155581	2.46e-06	-1.87512	-1.01015	-0.931786	O16719	F22E5.1
O17135	-1.2262	-2.53503	-1.33783	-0.86584	-2.88219	-2.07552	-1.4562	-2.69136	-1.32777	1.67e-05	1.25e-09	-2.70286	-1.18275	-1.58037	O17135	fbxa-72
O17345	-0.0574156	1.85585	1.88486	-0.299596	1.37366	1.75862	0.0966223	1.91506	1.78284	1.17e-06	3.64e-10	1.71486	-0.0867966	1.80878	O17345	ttr-6
O17352	-0.688673	-2.69686	-2.10158	-0.737168	-2.23973	-1.58304	-0.84535	-2.05859	-1.35485	1.82e-05	1.32e-09	-2.33173	-0.757063	-1.67982	O17352	aagr-4	ENSP00000340466	ENSG00000089597
O17389	0.645345	2.17273	1.57467	0.673647	2.6491	1.98023	0.954082	2.2596	1.29467	8.22e-06	3.78e-09	2.36048	0.757691	1.61652	O17389	tth-1
O17620	-0.751378	-1.51334	-0.363003	-0.9164	-1.23928	-0.295605	-1.24872	-1.52276	-0.24062	1.26e-05	1.5e-09	-1.42512	-0.972165	-0.299743	O17620	C29F7.1
O17726	0.35583	2.55996	2.21411	-0.0255958	1.52294	1.59088	0.320828	1.85053	1.44475	0.000191897	1.08e-08	1.97781	0.217021	1.74991	O17726	D1086.1
O17757	-1.23002	-2.42643	-1.38554	-0.859015	-2.17907	-1.25804	-0.973868	-2.48743	-1.35552	1.42e-07	1.59e-10	-2.36431	-1.02097	-1.33303	O17757	ugt-44	ENSP00000303174	ENSG00000167165
O17828	-0.198997	-1.71826	-1.37423	0.0745626	-1.16066	-1.27584	0.118735	-1.14414	-1.3593	1.43e-05	1.63e-08	-1.34102	-0.00189987	-1.33646	O17828	F21A3.5		ENSG00000146216
O17890	-0.010923	2.25312	2.12337	0.0758241	1.56482	1.72059	0.152067	1.3513	1.20393	0.000197839	1.26e-08	1.72308	0.0723228	1.68263	O17890	F55B11.4
O17891	1.17181	1.06397	-0.052068	1.33379	1.56862	0.367583	1.54932	1.14672	-0.19862	6.72e-05	4.93e-09	1.25977	1.35164	0.038965	O17891	F55B11.2
O17892	-0.893634	-1.74816	-0.754332	-0.533065	-1.54775	-0.940956	-0.666938	-1.34403	-0.689657	1.29e-05	1.79e-09	-1.54665	-0.697879	-0.794982	O17892	F55B11.1	ENSP00000368727	ENSG00000158125
O18008	-0.904118	-2.46943	-1.47892	-0.208018	-1.9837	-2.0951	-0.952334	-1.93231	-0.825419	0.00108217	7.36e-08	-2.12848	-0.688156	-1.46648	O18008	T01G5.1		ENSG00000037280
O18076	-1.01806	-3.67322	-2.62646	-0.738292	-3.419	-2.7162	-0.945383	-4.00908	-2.94578	2.91e-08	1.32e-12	-3.70043	-0.90058	-2.76281	O18076	clec-47	ENSP00000263636	ENSG00000054219
O18155	-0.473735	-2.03626	-1.51025	-0.405938	-1.93751	-1.62422	-0.610558	-2.07205	-1.56755	1.35e-09	1.79e-12	-2.01528	-0.496744	-1.56734	O18155	T28D6.7	ENSP00000335247	ENSG00000214530
O18156	0.306323	-0.991826	-1.43675	0.812802	-0.918463	-1.57691	0.363828	-1.46279	-1.77444	8.79e-06	3.72e-10	-1.12436	0.494318	-1.59603	O18156	T28D6.3
O18224	1.29359	1.33184	0.0150389	1.64277	1.64609	-0.139928	1.59593	1.08064	-0.55562	1.89e-05	9.75e-10	1.35286	1.51076	-0.226836	O18224	Y57G11B.5
O18693	1.41008	0.63619	-0.830904	2.02779	0.436432	-1.26858	3.03984	0.580828	-2.35958	0.000390802	3.38e-09	0.55115	2.15924	-1.48636	O18693	acs-2		ENSG00000167107
O18697	1.74053	1.07936	-0.542357	1.30322	0.504632	-0.671384	0.858227	-0.0219061	0.401864	0.0135056	7.3e-06	0.520694	1.30066	-0.270626	O18697	T04D3.1
O44144	0.792907	1.76112	0.984046	1.31687	1.67784	0.5429	1.77137	2.0843	0.345876	0.000484863	2.38e-07	1.84109	1.29372	0.624274	O44144	perm-4
O44145	0.773812	1.64686	0.888702	1.04195	1.73264	0.577035	1.58407	1.93589	0.252183	0.000253262	2.19e-08	1.7718	1.13328	0.57264	O44145	perm-2
O44152	-0.874915	-2.82699	-2.11317	-0.287384	-2.44819	-2.25467	-0.905543	-3.02742	-2.36934	1.67e-06	1.53e-09	-2.76753	-0.689281	-2.24573	O44152	C49A9.4		ENSG00000160213
O44170	-0.500598	-2.43157	-1.84904	-1.13491	-2.02876	-1.1041	-0.668845	-2.27149	-1.71194	4.93e-05	5.46e-08	-2.24394	-0.768118	-1.55502	O44170	B0273.1
O44183;U4PAP4	-0.766595	-2.24458	-1.34605	-0.785341	-2.2906	-1.58097	-0.994942	-2.27438	-1.33674	1.36e-08	1.1e-12	-2.26985	-0.848959	-1.42125	O44183	ZC416.6	ENSP00000228740	ENSG00000111144
O44447	0.267479	0.666897	0.468831	1.28955	2.17085	1.14372	1.48888	1.78672	0.455119	0.0468631	5.31e-05	1.54149	1.0153	0.689224	O44447	C02B10.5	ENSP00000422246	ENSG00000142599
O44482	-0.538389	-2.16005	-1.62052	-0.0333701	-2.27166	-2.4603	0.288628	-2.23125	-2.39816	2.09e-05	9.89e-10	-2.22099	-0.094377	-2.15966	O44482	F13B6.2
O44527	-1.28217	-3.17037	-2.00085	-0.578794	-1.88901	-1.25502	-0.101785	-2.08018	-1.61744	0.00164627	1.46e-06	-2.37985	-0.65425	-1.62443	O44527	T08B6.4
O44548	0.578456	1.96951	1.39733	0.600534	2.15843	1.76381	0.995017	2.00491	1.11325	1.14e-05	1.04e-09	2.04428	0.724669	1.4248	O44548	knl-2	ENSP00000282007	ENSG00000123200
O44552	1.42136	1.19942	-0.547647	1.54422	1.20633	-0.382778	1.19096	0.600905	0.0263961	8.27e-05	7.04e-08	1.00222	1.38552	-0.301343	O44552	cdc-25.1		ENSG00000164045
O45003	-1.16797	-2.54528	-1.36126	-1.01239	-2.68768	-1.82631	-1.2043	-1.93486	-0.850159	0.000133022	1.61e-07	-2.38927	-1.12822	-1.34591	O45003	W03D8.8	ENSP00000323071	ENSG00000177465
O45089	-0.738249	-0.534659	0.112654	-0.841249	-0.954606	-0.0707328	-0.870818	-0.582941	0.194873	6.95e-05	7.77e-09	-0.690735	-0.816772	0.0789313	O45089	faah-3	ENSP00000243167	ENSG00000117480
O45097	-0.843622	-2.17378	-1.19522	-0.878058	-1.77846	-0.994507	-1.77003	-2.568	-1.29107	0.00038902	3.72e-08	-2.17341	-1.1639	-1.16027	O45097	F57H12.6
O45136	-0.908044	-0.94058	-0.104068	-0.699463	-1.18815	-0.493032	-1.1884	-1.38598	-0.29007	0.00023369	3.31e-08	-1.17157	-0.931969	-0.295724	O45136	C05D2.8
O45166	-1.31953	-1.65556	-0.399663	-1.2581	-1.7379	-0.544386	-1.65554	-2.10662	-0.576667	3.47e-06	3.7e-10	-1.83336	-1.41105	-0.506906	O45166	folt-2	ENSP00000236137	ENSG00000117479
O45246;G5ECU5	1.78555	3.03913	1.19823	2.79051	3.6229	0.766014	2.83691	3.10185	0.3961	2.67e-05	1.4e-09	3.25463	2.47099	0.786781	O45246	hsp-70	ENSP00000227378	ENSG00000109971
O45293	-0.706906	-2.03425	-1.47716	-0.874679	-1.84225	-1.00784	-0.979806	-2.04306	-0.946806	4.76e-06	4.66e-10	-1.97319	-0.853797	-1.14394	O45293	gly-8	ENSP00000315835	ENSG00000178234
O45307	-0.979001	-2.13619	-1.07909	-1.17814	-1.76358	-0.274291	-0.889162	-1.29125	-0.596172	0.000763869	8.09e-08	-1.73034	-1.01543	-0.64985	O45307	ddo-1	ENSP00000357921	ENSG00000203797
O45386;O45462	-1.21216	-3.72558	-2.22039	-1.3106	-3.27913	-1.99183	-0.978928	-2.64277	-1.8662	7e-06	4.44e-10	-3.21583	-1.16723	-2.02614	O45386	F21H7.5	ENSP00000282478	ENSG00000152591
O45391;K8ESE2	-0.672652	-0.557288	0.084372	-1.00209	-0.0672945	1.03775	-1.14685	-0.24732	0.833593	0.00148139	3.09e-08	-0.290634	-0.940531	0.651907	O45391	cth-1	ENSP00000359976	ENSG00000116761
O45391;K8ESE2;P55216	-0.718658	-1.19724	-0.451435	-1.03443	-1.17063	-0.145612	-1.16896	-1.73018	-0.595408	0.000356324	4.3e-08	-1.36602	-0.974016	-0.397485	O45391	cth-1	ENSP00000359976	ENSG00000116761
O45419	0.964883	1.77359	0.75013	1.18154	1.9707	0.908835	1.37322	1.17831	0.325069	0.000479471	5.38e-08	1.64086	1.17321	0.661345	O45419	clec-264	ENSP00000241312	ENSG00000121904
O45440;O45441	-0.325271	1.49155	1.87076	-0.406319	1.05871	1.44906	-0.406754	0.876228	1.14672	3.36e-05	1.49e-09	1.14216	-0.379448	1.48885	O45440	clec-62
O45443	-0.509544	1.81451	2.30233	-0.0813396	1.923	2.04761	-0.0685332	1.18198	1.24165	0.000164585	7.87e-09	1.63983	-0.219806	1.86386	O45443	clec-65
O45444	0.216367	1.85288	1.59579	0.134889	2.01258	1.87266	0.582512	2.16586	1.58801	7.6e-07	2.83e-10	2.01044	0.311256	1.68549	O45444	clec-63
O45445	-0.792106	1.31592	2.42616	-0.449588	1.25546	1.80937	-0.207018	1.02139	1.30722	7.98e-05	3.08e-09	1.19759	-0.482904	1.84758	O45445	clec-66
O45451	0.345372	1.28465	0.998097	-1.4828	0.129481	1.58836	-1.01464	0.650997	1.10644	0.0159708	3.1e-07	0.688377	-0.717355	1.23096	O45451	gst-38	ENSP00000295256	ENSG00000163106
O45470	-0.823831	-0.981999	-0.062329	-2.03367	-1.96212	0.195219	-1.57652	-2.03189	-0.322505	0.0024013	1.44e-07	-1.65867	-1.47801	-0.0632048	O45470	oac-20
O45518	-0.486354	0.459209	0.953355	-1.07977	1.83393	2.84601	-0.992841	0.583052	1.95327	0.00336786	6.59e-08	0.958729	-0.852989	1.91755	O45518	F44G3.2	ENSP00000299198	ENSG00000166165
O45548	0.347656	1.96683	1.55129	0.129103	2.17752	2.10324	0.238493	1.21377	0.8435	0.00139551	8.84e-08	1.78604	0.238417	1.49934	O45548	F53A2.3
O45562;H9G342	0.10862	3.13924	2.88385	-0.172744	2.57958	2.86281	-0.341473	2.53914	2.76107	8.15e-08	2.62e-12	2.75265	-0.135199	2.83591	O45562	F54B8.4	ENSP00000309538	ENSG00000163331
O45569	-1.02928	-2.28444	-1.31272	-0.450802	-1.67464	-1.39879	-0.616734	-1.40501	-1.02365	0.000363709	3.69e-08	-1.78803	-0.698937	-1.24505	O45569	nep-17	ENSP00000302051	ENSG00000171551
O45569;B6VQ96	-0.935912	-2.30083	-1.35991	-0.455018	-1.81118	-1.39868	-0.709335	-1.68453	-0.977536	4.89e-05	2.64e-08	-1.93218	-0.700088	-1.24538	O45569	nep-17	ENSP00000302051	ENSG00000171551
O45599	1.03519	1.58543	0.737735	1.68008	2.0601	0.633155	1.52288	2.00081	0.624844	2.4e-05	1.3e-08	1.88211	1.41272	0.665245	O45599	cbd-1		ENSG00000215182
O45665	0.853918	2.525	1.59331	0.764677	2.63549	1.72585	1.16657	2.58053	1.30337	2.32e-07	1.64e-11	2.58034	0.928388	1.54084	O45665	K10C3.4	ENSP00000261713	ENSG00000006042
O45783	0.901324	2.75429	2.00804	1.59423	2.66493	1.11198	1.41839	1.71454	0.305922	0.00503032	3.69e-07	2.37792	1.30465	1.14198	O45783	T12D8.5
O45984	-0.591871	-0.97475	-0.280838	-0.930927	-1.23603	-0.202512	-0.866077	-1.48409	0.0868751	0.000109077	1.2e-08	-1.23162	-0.796292	-0.132158	O45984	irld-62
O45995	0.0419666	1.90871	1.75458	1.29195	2.20896	1.56922	0.163486	2.49622	1.48467	0.00038085	2.88e-08	2.20463	0.499133	1.60282	O45995	ZK1053.4
O61770	0.432192	2.46375	1.44036	1.00596	2.01112	1.03292	0.518102	1.47995	0.962519	0.00039419	3.54e-08	1.98494	0.652083	1.14527	O61770	C35E7.6
O61771;H2KZ79	1.20809	1.97188	0.850988	1.45648	1.83444	0.427266	1.32438	0.995405	-0.239398	0.00260114	2.21e-07	1.60058	1.32965	0.346285	O61771	C35E7.5
O61789;O01767	0.384047	0.901324	-0.124659	1.70748	1.80715	0.320846	1.13771	1.25322	0.41548	0.0133957	1.08e-06	1.32057	1.07641	0.203889	O61789	egg-5	ENSP00000356248	ENSG00000143851
O61833	-0.887915	-0.595217	0.269486	-1.23894	-1.1237	0.195294	-1.37217	-0.892352	0.416982	3.75e-05	2.14e-09	-0.870423	-1.16634	0.293921	O61833	prmt-6
O61933	0.691057	1.83203	1.21714	0.302991	1.6795	1.4946	0.527408	2.0097	1.5713	2.1e-06	1.68e-10	1.84041	0.507152	1.42768	O61933	R09A1.3
O61936	0.901311	3.61483	2.66146	0.363893	2.07036	1.57691	0.59256	3.82506	3.5103	0.00136885	5.27e-08	3.17008	0.619255	2.58289	O61936	T24A6.7
O62078;G1K101;G1K104	-0.848958	-1.49319	-0.700085	-0.664938	-0.841571	-0.221444	-1.04198	-1.21412	-0.376568	0.00104026	1.54e-07	-1.18296	-0.851958	-0.432699	O62078	C25F9.4
O62122	-0.920979	-0.817132	-0.152508	-0.975263	-1.03429	-0.294194	-1.63315	-1.48764	-0.0129262	0.00102537	1e-07	-1.11302	-1.17646	-0.153209	O62122	gcsh-1	ENSP00000319531	ENSG00000140905
O62137	-0.851959	-2.86056	-1.87794	-0.958286	-2.66097	-1.80323	-0.966098	-3.26836	-2.46878	2.12e-06	1.37e-10	-2.92996	-0.925448	-2.04998	O62137	F08A8.2	ENSP00000301608	ENSG00000161533
O62149;A5HBK5	0.388053	1.97989	1.64887	-0.348289	1.84645	2.08819	-0.141694	1.90898	1.7189	4.54e-06	2.4e-10	1.91177	-0.0339767	1.81865	O62149	scrm-4	ENSP00000347038	ENSG00000114698
O62244	-0.444137	-1.47264	-0.74528	-1.11227	-1.55434	-0.349931	-0.843421	-1.23616	-0.431035	0.000277821	4.59e-07	-1.42105	-0.799942	-0.508749	O62244	myo-6		ENSG00000092054
O62289	1.04633	2.49378	1.43117	1.25298	2.56235	1.29071	1.63044	2.58589	0.840603	4.34e-06	1.95e-09	2.54734	1.30992	1.18749	O62289	ttr-51
O62317	0.412462	2.38485	1.9845	0.0929478	2.04791	1.9253	0.29877	1.99605	1.76178	1.33e-07	8.32e-12	2.14293	0.26806	1.89053	O62317	M01G12.9	ENSP00000362799	ENSG00000147174
O62342;Q7YTH0;Q22694	-1.31057	-3.22072	-2.02984	-1.21983	-2.70729	-1.66164	-1.29772	-3.19825	-1.98141	2.15e-07	2.16e-10	-3.04209	-1.27604	-1.89096	O62342	R07E5.15
O62390	0.604959	2.81431	2.19714	0.428255	2.16819	1.69745	0.863743	2.42977	1.50736	1.25e-05	4.48e-09	2.47076	0.632319	1.80065	O62390	W01F3.2
O76449	-0.0361165	1.29142	1.30961	-0.539432	1.05565	1.57708	-0.418999	1.07003	1.48411	2.02e-06	5.84e-10	1.13903	-0.331516	1.45693	O76449	ZK1055.7
O76561	0.545993	1.71624	1.40602	0.618119	2.23569	1.56437	0.938984	1.82608	0.912238	6.22e-05	6.09e-09	1.926	0.701032	1.29421	O76561	F13C5.2	ENSP00000402220	ENSG00000236227
O76602	0.580267	2.05775	1.35354	0.468671	1.59691	1.20856	1.10906	2.39361	1.21172	9.73e-05	9.06e-09	2.01609	0.719334	1.25794	O76602	H02F09.3	ENSP00000351956	ENSG00000198788
O76623	-0.664301	-2.30859	-1.73808	-1.13659	-2.35516	-1.27894	-1.15698	-2.58717	-1.40469	2.94e-06	3.29e-09	-2.41697	-0.985955	-1.4739	O76623	Y57G7A.6
O76628	0.522924	2.044	1.56546	0.965897	2.41288	1.20111	0.926756	2.19476	0.901527	1.61e-05	1.21e-09	2.21721	0.805192	1.2227	O76628	Y57G7A.1
O76836	0.489453	2.61683	2.0905	0.770609	2.42818	1.58922	0.655081	1.83321	1.23761	6.87e-05	4.82e-09	2.29274	0.638381	1.63911	O76836	T19D12.4	ENSP00000309762	ENSG00000172752
O76836;Q2V4T0	0.591397	2.16923	1.75531	0.0178552	1.60104	1.80849	0.768346	1.75838	1.30151	0.000104835	4.5e-08	1.84288	0.459199	1.62177	O76836	T19D12.4	ENSP00000309762	ENSG00000172752
P02513	2.0211	4.93589	3.31374	3.2186	3.44585	1.08838	3.27397	3.99073	0.689753	0.00249437	9.89e-08	4.12416	2.83789	1.69729	P02513	hsp-16.48	ENSP00000227251	ENSG00000109846
P02513;P06581	2.20264	4.56535	2.70632	2.20976	3.10718	0.861762	2.67955	4.13596	1.49973	0.000373337	1.83e-08	3.93616	2.36398	1.68927	P02513	hsp-16.48	ENSP00000227251	ENSG00000109846
P05690;G8JY38	0.366969	0.777294	0.336756	1.55922	1.04375	-0.466236	1.24907	0.109561	-1.25229	0.042318	5.77e-06	0.643535	1.05842	-0.460592	P05690	vit-2	ENSP00000368025	ENSG00000171804
P06125;P18947	0.417271	0.037562	-0.531169	1.19648	-0.379288	-1.5614	0.852016	-1.24671	-2.09614	0.00703144	5.43e-07	-0.529479	0.821921	-1.39624	P06125	vit-5	ENSP00000265148	ENSG00000138778
P06125;P18947;Q9N4J2	0.52338	0.00623145	-0.537395	1.36844	-0.281016	-1.67701	0.858031	-1.38427	-2.34595	0.00851327	5.97e-07	-0.553018	0.916617	-1.52012	P06125	vit-5	ENSP00000265148	ENSG00000138778
P06125;Q9N4J2	0.371665	0.336209	-0.189666	1.2115	-0.0444641	-1.18098	0.973342	-1.08062	-1.97194	0.0281246	2.61e-07	-0.26296	0.852168	-1.11419	P06125	vit-5	ENSP00000265148	ENSG00000138778
P06581	2.13277	3.3301	1.07327	2.53016	3.40901	0.713923	1.82411	2.77962	0.598555	2.81e-06	1.39e-10	3.17291	2.16234	0.79525	P06581	hsp-16.41	ENSP00000227251	ENSG00000109846
P06582	2.17111	3.75406	1.41277	2.76479	2.97302	0.542952	3.16916	3.75553	-0.00662118	6.72e-05	3.02e-09	3.4942	2.70169	0.6497	P06582	hsp-16.2	ENSP00000227251	ENSG00000109846
P10771	0.801908	1.20744	0.483642	0.825619	2.17208	1.41877	1.07188	2.2053	1.19859	0.00251269	1.25e-06	1.86161	0.899801	1.03367	P10771	his-24	ENSP00000330074	ENSG00000184357
P15796	1.26427	0.715806	-0.540722	1.43921	1.84721	0.462813	1.83851	2.67254	0.73562	0.0169304	7.7e-07	1.74518	1.514	0.219237	P15796	hil-2	ENSP00000330074	ENSG00000184357
P15796;P15796-2	1.24554	0.719756	-0.549916	1.53874	1.77972	0.490568	1.61206	2.26444	0.439265	0.00700108	4.27e-07	1.58797	1.46545	0.126639	P15796	hil-2	ENSP00000330074	ENSG00000184357
P18947	-0.300299	-1.94686	-1.71859	0.464315	-2.51855	-2.79759	-0.011603	-3.07391	-3.14293	0.000184523	6.26e-09	-2.51311	0.0508043	-2.55304	P18947	vit-4		ENSG00000084674
P18947;Q9N4J2	-0.120485	-1.87429	-1.85176	0.669487	-2.41568	-3.12884	0.290312	-2.9	-2.98419	8.73e-05	1.45e-08	-2.39665	0.279772	-2.65493	P18947	vit-4		ENSG00000084674
P34285	0.0417289	2.14032	2.24982	0.33248	2.55571	1.94153	0.463808	1.76513	1.46753	3.56e-05	2.37e-09	2.15372	0.279339	1.8863	P34285	tsp-1		ENSG00000177697
P34345	-1.58607	-1.70761	-0.172872	-1.35626	-0.667574	0.570207	-1.10239	-0.913876	0.0897586	0.00148241	7.76e-08	-1.09635	-1.34824	0.162365	P34345	gsto-1	ENSP00000358727	ENSG00000148834
P34355	-0.763964	-1.98848	-1.21863	-0.316783	-1.68796	-1.42417	-1.10057	-1.99957	-1.0795	5.62e-05	4.69e-09	-1.892	-0.727107	-1.24076	P34355	C48B4.1	ENSP00000301608	ENSG00000161533
P34427	0.838254	1.46005	0.586623	0.846947	2.12942	1.33217	1.19212	2.06939	0.980597	0.000299038	2.91e-08	1.88629	0.959106	0.966464	P34427	lin-36	ENSP00000311997	ENSG00000100285
P34439	-0.867976	-2.11892	-1.15788	-1.00324	-2.15249	-1.14887	-1.2684	-2.58065	-1.53164	4.98e-06	6.68e-09	-2.28402	-1.04654	-1.27947	P34439	F54C8.1	ENSP00000312288	ENSG00000138796
P34466;Q9TYW0	-0.245131	-1.60222	-1.30223	-0.145873	-1.27864	-1.1375	-0.492622	-1.40556	-0.96798	6.33e-06	6.71e-10	-1.42881	-0.294542	-1.1359	P34466	clu-1	ENSP00000388872	ENSG00000132361
P34470	0.322974	1.82189	1.43663	0.460906	2.29789	1.77621	0.769207	1.99818	1.11177	2.26e-05	1.94e-09	2.03932	0.517696	1.44154	P34470	hcp-3		ENSG00000115163
P34497	-1.17383	-2.8187	-1.44	-1.04872	-2.54824	-1.31022	-1.03678	-2.36945	-1.36701	5e-08	3.67e-12	-2.5788	-1.08645	-1.37241	P34497	gln-2	ENSP00000307900	ENSG00000135821
P34499	1.32283	2.00115	0.80768	1.25192	1.72485	0.793957	1.33614	1.82987	0.3978	1.04e-06	1.04e-10	1.85196	1.30363	0.666479	P34499	ttr-3
P34500	1.14541	2.05583	0.839312	1.17355	2.54717	1.21247	1.61538	2.18718	0.56499	2.49e-05	1.08e-08	2.2634	1.31145	0.872257	P34500	ttr-2
P34610	0.106809	-2.23804	-2.27367	0.359583	-2.20098	-2.54563	0.0499646	-2.54237	-2.74787	5.7e-08	2.11e-12	-2.32713	0.172119	-2.52239	P34610	pcp-1	ENSP00000317362	ENSG00000137509
P34646	-1.19585	-2.66341	-1.70744	-1.20276	-2.56521	-1.32089	-0.774334	-2.20311	-1.34642	3.2e-06	2.64e-10	-2.47724	-1.05765	-1.45825	P34646	ZK512.8
P34696	1.86649	3.38817	1.60244	2.46753	2.72404	0.859221	2.77734	4.18076	1.35288	0.000116039	5.49e-09	3.43099	2.37046	1.27151	P34696	hsp-16.1	ENSP00000227251	ENSG00000109846
P34696;Q21062	2.33381	3.8444	1.6685	2.59968	3.33776	1.24373	2.99539	3.91827	0.746011	3.51e-06	1.71e-10	3.70014	2.64296	1.21941	P34696	hsp-16.1	ENSP00000227251	ENSG00000109846
P34696;Q21062;P06582	2.33668	5.17642	2.9601	2.61131	3.47451	1.03246	2.81228	4.28749	1.59959	0.000337302	7.59e-08	4.31281	2.58676	1.86405	P34696	hsp-16.1	ENSP00000227251	ENSG00000109846
P34712	-0.427392	-0.995738	-0.577054	-0.912267	-1.41581	-0.299127	-0.906352	-1.77134	-0.866354	0.0020207	2.34e-07	-1.3943	-0.74867	-0.580845	P34712	pgp-1	ENSP00000265724	ENSG00000085563
P34714	-0.831391	-0.574489	0.429129	-1.1122	-0.274351	0.841922	-0.763327	0.151763	0.958224	0.000292529	3.83e-09	-0.232359	-0.902306	0.743092	P34714	ost-1	ENSP00000231061	ENSG00000113140
P34714;U4PF73	-1.03111	-1.19692	-0.219711	-1.14832	-0.689568	0.811498	-0.859493	-0.199248	0.704759	0.00667616	2.56e-07	-0.695246	-1.01297	0.432182	P34714	ost-1	ENSP00000231061	ENSG00000113140
P42170	0.373066	2.10526	1.66616	0.192118	2.1435	1.86754	0.486408	1.51342	0.947723	0.000171032	7.69e-08	1.92073	0.35053	1.49381	P42170	rnr-2	ENSP00000251810	ENSG00000048392
P43509	-0.849679	-3.14379	-2.04452	1.17808	-2.2278	-3.33928	0.648202	-2.00304	-2.43014	0.00111856	3.32e-08	-2.45821	0.325534	-2.60464	P43509	cpr-5	ENSP00000342070	ENSG00000164733
P48162	-0.538637	-1.78304	-1.19535	-0.203765	-1.31417	-1.15205	-0.35682	-1.13957	-0.949348	7.92e-05	4.93e-08	-1.41226	-0.366407	-1.09892	P48162	rpl-25.1		ENSG00000198242
P52716	-0.514148	-3.23862	-2.85359	-0.425352	-3.22796	-2.96625	-0.372841	-2.98941	-2.84374	9.1e-11	3.78e-15	-3.152	-0.437447	-2.88786	P52716	F32A5.3	ENSP00000191018	ENSG00000064601
P54145	-1.00659	-1.66366	-0.53097	-1.49108	-1.96062	-0.556699	-1.91418	-1.8732	-0.302465	5.91e-05	5.24e-09	-1.8325	-1.47062	-0.463378	P54145	amt-1
P54217	-1.02552	-2.93934	-1.51301	-0.818851	-2.31564	-1.21073	-1.13353	-2.19604	-1.17332	9.52e-06	1.07e-08	-2.48367	-0.992635	-1.29902	P54217	spe-11
P54688	-0.824157	-2.68585	-1.9501	-0.118559	-2.48718	-2.35081	-0.451013	-1.79805	-1.66621	6.97e-05	4.41e-09	-2.32369	-0.464576	-1.98904	P54688	bcat-1	ENSP00000440817	ENSG00000060982
P55155	0.372561	-2.18225	-2.53568	1.55465	-1.98772	-3.42881	1.09249	-2.5636	-3.7126	1.02e-05	1.21e-09	-2.24452	1.00657	-3.2257	P55155	vit-1	ENSP00000265148	ENSG00000138778
P55155;P05690;G8JY38	0.373542	0.707949	0.291548	1.57506	0.99925	-0.554834	1.27589	0.05116	-1.31533	0.0381311	5.23e-06	0.58612	1.07483	-0.526207	P55155	vit-1	ENSP00000265148	ENSG00000138778
P55155;P06125;P18947;Q9N4J2	0.563092	0.0825912	-0.410558	1.48491	-0.18612	-1.62319	0.870981	-1.26649	-2.335	0.0112313	1.19e-07	-0.456672	0.972995	-1.45625	P55155	vit-1	ENSP00000265148	ENSG00000138778
P55216	-0.727267	-1.10876	-0.385818	-1.19714	-1.48135	-0.265377	-1.18599	-1.88123	-0.843823	0.000966693	1e-07	-1.49045	-1.0368	-0.498339	P55216	cth-2	ENSP00000359976	ENSG00000116761
P55956	-0.827494	-0.766722	0.117897	-0.591632	-0.887213	-0.330616	-0.959622	-1.38549	-0.294077	0.00155376	1.87e-07	-1.01314	-0.792916	-0.168932	P55956	asp-3	ENSP00000236671	ENSG00000117984
P90893	-0.255017	-1.6208	-1.5786	-0.125519	-1.53933	-1.26912	-0.436908	-1.68262	-1.35986	2.87e-07	2.47e-11	-1.61425	-0.272481	-1.40253	P90893	F56F10.1	ENSP00000230582	ENSG00000112812
P90949	-0.47467	-2.13113	-1.58159	-0.399226	-2.30027	-1.9658	0.855301	-1.03689	-2.12909	0.00222286	1.55e-06	-1.82276	-0.00619816	-1.89216	P90949	pho-8	ENSP00000323036	ENSG00000014257
P91063	0.970498	1.34392	0.671416	1.00241	1.04372	0.0222512	1.76891	1.18472	-0.139077	0.00216032	1.74e-07	1.19079	1.24727	0.184864	P91063	C17H11.2
P91093	-0.956726	-1.88487	-0.96739	-0.842295	-2.21195	-1.2302	-0.830823	-1.86855	-1.09028	3.52e-07	3.14e-11	-1.98846	-0.876615	-1.09596	P91093	coq-1		ENSG00000148459
P91129	0.696003	0.497445	-0.193583	1.20625	0.710815	-0.45191	1.10774	0.704347	-0.181675	5e-05	3.22e-09	0.637536	1.00333	-0.275723	P91129	ptr-2	ENSP00000368666	ENSG00000165186
P91180;Q95Q60	-0.78668	-2.45093	-1.69343	-0.691534	-1.95702	-1.27149	-0.843703	-1.7972	-1.04138	3.76e-05	3.12e-09	-2.06839	-0.773972	-1.33543	P91180	fkb-5	ENSP00000437504	ENSG00000122642
P91252	-0.949796	-0.997545	-0.191563	-1.15517	-0.494006	0.676895	-1.27172	-1.14574	0.0389842	0.00141356	9.42e-08	-0.879098	-1.12556	0.174772	P91252	gst-6	ENSP00000295256	ENSG00000163106
P91408	-0.84314	-2.57709	-1.74004	-0.474099	-2.52012	-2.01121	-0.652968	-2.29897	-1.75967	8.92e-08	5.81e-12	-2.46539	-0.656735	-1.83697	P91408	T01B11.2	ENSP00000296486	ENSG00000164089
P91420;O02658	-1.3259	-3.14377	-1.70062	-0.878608	-2.49378	-1.44848	-0.784127	-2.3742	-1.4134	1.27e-05	7.66e-10	-2.67058	-0.996213	-1.52083	P91420	gsp-4	ENSP00000296122	ENSG00000213639
P91443	-0.793105	-1.97567	-1.69622	-0.300299	-1.49144	-1.22527	-0.59579	-1.65622	-0.968054	0.000158587	1.52e-08	-1.70778	-0.563065	-1.29652	P91443	hum-6		ENSG00000137474
P91468	0.34452	3.95778	3.57115	-1.30352	2.40469	3.33593	-1.0561	3.15791	3.96079	4.33e-05	8.07e-10	3.17346	-0.671699	3.62262	P91468	T20D4.7	ENSP00000446446	ENSG00000167693
P91491	0.94486	2.16864	1.09585	0.818274	2.78071	1.98879	1.35875	2.95009	1.52205	8.32e-05	6.18e-09	2.63315	1.04063	1.53557	P91491	T23B3.2
P91532	0.577767	0.400073	-0.0629506	1.08743	0.526473	-0.245496	1.36933	0.616525	-0.791272	0.00160548	7.92e-08	0.514357	1.01151	-0.366573	P91532	W09C3.7
P91821;Q8I4F7	-0.63157	-2.8248	-1.40032	-0.173127	-2.64625	-2.26049	0.472209	-1.21825	-1.65828	0.00235624	1.1e-07	-2.22977	-0.110829	-1.77303	P91821	set-18	ENSP00000373637	ENSG00000185420
Q00P41;Q18014	-0.899524	-1.20492	-0.159306	-1.10769	-1.25432	-0.182502	-1.33857	-1.05123	-0.0715156	3.57e-06	5.1e-09	-1.17016	-1.11526	-0.137774	Q00P41	C15C7.7	ENSP00000364902	ENSG00000101346
Q03575	0.0998655	2.10983	2.0505	0.175118	1.38265	1.42793	0.28914	1.72963	1.58797	2.78e-05	1.66e-09	1.7407	0.188041	1.6888	Q03575	ttr-5
Q09315-3;H2KZL8;Q09315-2;Q09315	0.164157	-2.76751	-3.05015	-0.117961	-2.24154	-2.23836	-0.618568	-2.35359	-2.05579	2.72e-05	1.38e-09	-2.45421	-0.190791	-2.4481	Q09315	F25B5.3	ENSP00000242210	ENSG00000122643
Q09316	-0.20989	-1.43563	-1.24086	0.224098	-1.4938	-1.58159	0.288364	-1.25526	-1.45783	3.91e-06	2.5e-10	-1.3949	0.100857	-1.42676	Q09316	F25B5.5	ENSP00000217372	ENSG00000101391
Q09457	-0.649523	-1.73518	-1.48957	-0.603122	-1.65883	-1.00461	-0.482332	-1.34033	-0.928958	3.96e-05	4.13e-09	-1.57811	-0.578326	-1.14105	Q09457	bli-1	ENSP00000354505	ENSG00000188153
Q09486	-0.74786	-2.53823	-1.77951	-0.967353	-2.98601	-2.07553	-2.30542	-3.8023	-1.68343	0.000775679	4.44e-08	-3.10884	-1.34021	-1.84616	Q09486	C30G12.2		ENSG00000161267
Q09529	1.90042	3.00069	1.17968	1.44067	2.16443	0.587414	1.72814	1.17443	-0.758133	0.0140783	8.81e-06	2.11318	1.68975	0.33632	Q09529	EEED8.2
Q09582	-0.61551	-1.61584	-0.915712	-0.276258	-1.57565	-1.2888	-0.867343	-0.841893	-0.211261	0.0158709	1.71e-06	-1.34446	-0.586371	-0.805258	Q09582	metr-1		ENSG00000116984
Q09599	0.229551	1.66731	1.43051	0.197939	1.89647	1.67073	0.453182	1.17808	0.708349	0.000777926	6.44e-08	1.58062	0.293558	1.26986	Q09599	cdl-1		ENSG00000163950
Q09610	-0.640528	1.24653	1.96325	-0.494672	0.653287	1.16637	-0.591536	1.03585	1.64559	2.56e-05	4.86e-09	0.978555	-0.575579	1.59174	Q09610	lec-8	ENSP00000405504	ENSG00000116977
Q09611	-0.56306	-1.48347	-0.541118	-1.40299	-1.21729	0.29596	-1.35197	-1.13416	-0.247563	0.0027909	2.9e-06	-1.27831	-1.10601	-0.16424	Q09611	lips-17
Q09635	0.709505	2.95915	2.14938	0.277753	2.65945	2.32967	1.08456	3.13593	2.34194	1.37e-06	7.37e-11	2.91818	0.690607	2.27366	Q09635	wrt-10
Q09967	1.19133	1.53638	0.427217	1.79241	1.43631	0.173254	1.24607	2.73903	0.982306	0.00336134	2.53e-07	1.90391	1.40993	0.527592	Q09967	egg-1	ENSP00000415052	ENSG00000168702
Q09969-2;Q09969	0.276354	1.73627	1.42647	0.677068	1.63149	1.38332	0.277412	0.895932	0.787966	0.00163895	2.32e-06	1.42123	0.410278	1.19925	Q09969	dct-1	ENSP00000446145	ENSG00000176171
Q09991;Q86NG2	-0.733615	0.625445	1.38455	0.0308182	1.40268	1.41673	0.239566	0.680914	0.458743	0.0167098	9.49e-07	0.903014	-0.15441	1.08667	Q09991	K10B2.2	ENSP00000191018	ENSG00000064601
Q0MQ67	0.886086	1.94605	1.5954	1.58463	2.92216	1.62544	1.38972	1.87345	0.60732	0.00211677	1.68e-07	2.24722	1.28681	1.27606	Q0MQ67	D2096.13
Q10453;Q9U281;P08898;K7ZUH9;Q27532	1.26677	1.48774	0.0972395	1.09043	2.19248	1.17728	1.88435	2.92763	1.19238	0.00503443	3.14e-07	2.20262	1.41385	0.8223	Q10453	his-71	ENSP00000254810	ENSG00000132475
Q10457	-0.935384	-0.872238	0.131092	-1.09744	-1.04935	0.0364297	-1.59498	-1.15918	0.327077	5.12e-05	3.6e-09	-1.02692	-1.20927	0.164866	Q10457	B0286.3	ENSP00000264221	ENSG00000128050
Q10918	-1.17201	-2.69004	-1.44544	-1.23986	-2.51244	-1.30106	-0.784671	-2.1397	-1.33617	2.19e-06	2.01e-10	-2.44739	-1.06551	-1.36089	Q10918	B0252.5
Q10941	-1.01164	-1.67249	-0.745668	-0.829687	-1.60504	-0.744936	-1.06736	-2.1	-1.04691	1.12e-05	1.26e-09	-1.79251	-0.969563	-0.845838	Q10941	ugt-46	ENSP00000303174	ENSG00000167165
Q10956	-0.105678	-1.75805	-1.56233	-0.365693	-1.34295	-0.554834	-0.254534	-1.17913	-1.16147	0.00114787	1.33e-06	-1.42671	-0.241968	-1.09288	Q10956	hpo-28	ENSP00000369860	ENSG00000130150
Q11077	1.31556	3.24845	1.9585	1.47377	2.53726	0.830203	1.5066	2.29938	0.703525	0.000443791	2.88e-08	2.69503	1.43198	1.16408	Q11077	B0403.3
Q11102	-0.0313317	-0.660153	-0.740625	0.372963	-0.506399	-1.6063	0.96725	-1.40528	-2.37768	0.00758129	2.22e-07	-0.857279	0.436294	-1.57487	Q11102	tag-278	ENSP00000430442	ENSG00000111879
Q11174	1.37883	3.45457	2.16923	1.50357	3.95489	2.23528	1.79116	3.32106	1.52479	2.22e-06	1.18e-10	3.57684	1.55785	1.97643	Q11174	cht-1	ENSP00000356198	ENSG00000133063
Q14V28;Q23616	-0.740755	-1.55694	-0.943659	-0.828956	-1.8677	-1.08495	-0.888383	-1.66419	-0.746571	1.23e-06	1.45e-10	-1.69628	-0.819365	-0.925059	Q14V28	ZK822.5	ENSP00000379326	ENSG00000148942
Q17329;P34431	-0.6291	-1.75553	-1.36328	-0.419916	-2.30163	-1.73068	-0.708938	-1.5304	-0.929602	0.000245059	2.13e-08	-1.86252	-0.585985	-1.34119	Q17329
Q17404	-0.766214	-0.87074	-0.00619029	-0.864018	-1.31264	-0.487435	-1.04418	-1.28848	-0.155361	0.000196892	2.52e-08	-1.15728	-0.891472	-0.216329	Q17404	ugt-2	ENSP00000282507	ENSG00000168671
Q17405;H9G2W1	-0.39835	-0.0184205	0.347179	-0.835439	-0.326767	0.505083	-0.836328	-0.388796	0.402283	0.000253783	5.63e-08	-0.244661	-0.690039	0.418181	Q17405	AC3.5	ENSP00000379117	ENSG00000113441
Q17420	-0.408168	1.82	2.43136	0.114644	1.12205	1.19138	0.651632	2.61334	2.3325	0.00370336	1.69e-07	1.8518	0.119369	1.98508	Q17420	B0024.4
Q17510	-1.30801	-3.10616	-1.93304	-0.798341	-2.24513	-1.26105	-0.718	-2.46897	-1.83111	6.78e-05	4.82e-09	-2.60676	-0.941451	-1.67507	Q17510	rmd-3	ENSP00000346549	ENSG00000115841
Q17572	0.14046	2.70087	2.62291	0.213119	2.48884	2.21297	0.212233	1.27327	1.03286	0.00238102	5.9e-07	2.15433	0.188604	1.95625	Q17572	C01G6.3
Q17574	-0.71057	-1.58287	-0.85603	-0.245009	-1.60964	-1.41743	-0.625037	-1.11796	-0.629613	0.00121014	1.38e-07	-1.43682	-0.526872	-0.967692	Q17574	mtrr-1	ENSP00000402510	ENSG00000124275
Q17574;Q17574-2	-0.80686	-1.67324	-0.861797	-0.116764	-1.60003	-1.34803	-0.472904	-1.14682	-0.760987	0.000893441	8.52e-08	-1.47336	-0.465509	-0.990273	Q17574	mtrr-1	ENSP00000402510	ENSG00000124275
Q17585	-0.953675	-0.983094	-0.0263043	-0.90049	-0.835762	0.108114	-1.11203	-1.31539	-0.0455828	1.3e-05	1.26e-09	-1.04475	-0.988733	0.0120757	Q17585	C01H6.4	ENSP00000209929	ENSG00000094963
Q17625	0.742108	2.3655	1.61518	0.788564	2.1497	1.70541	1.15032	2.49391	1.22432	2.59e-06	2.17e-10	2.33637	0.893664	1.51497	Q17625	C04C11.1
Q17633	-1.18821	-3.10506	-1.70889	-1.28113	-2.9511	-1.67157	-0.926455	-2.49981	-1.57817	5.03e-07	3.48e-11	-2.85199	-1.13193	-1.65287	Q17633	C04G2.9
Q17633;Q9XW38	-1.79044	-3.58274	-1.94251	-1.55815	-3.08361	-1.61826	-1.29355	-2.62134	-1.48625	1.09e-05	5.94e-10	-3.0959	-1.54738	-1.68234	Q17633	C04G2.9
Q17648	-1.18881	-2.94107	-1.68125	-1.31991	-2.67018	-1.34221	-0.782576	-2.24583	-1.48921	7.43e-06	6.03e-10	-2.61903	-1.0971	-1.50422	Q17648	C05C12.5
Q17663	-0.987612	-1.81914	-0.879157	-0.227248	-1.23419	-1.1903	-0.768671	-2.21229	-1.42828	0.00144812	1.32e-07	-1.75521	-0.661177	-1.16591	Q17663	amt-4
Q17695	0.354317	2.22479	1.71729	0.454733	1.9303	1.37705	0.507029	1.50881	0.982021	7.81e-05	5.99e-09	1.88797	0.438693	1.35879	Q17695	spdl-1	ENSP00000423854	ENSG00000039560
Q17780	0.127092	1.8906	1.63218	0.571632	2.03493	1.41696	0.711712	1.61028	0.865293	0.000141031	1.31e-08	1.84527	0.470146	1.30481	Q17780	C07D10.5
Q17886	0.579922	2.084	1.51297	0.626513	2.19284	1.41146	0.886726	1.90882	0.955676	4.97e-06	4.72e-10	2.06189	0.69772	1.29337	Q17886	nasp-1	ENSP00000255121	ENSG00000132780
Q17896	-0.121281	1.11776	1.3709	-0.267955	1.29499	1.48738	-0.329296	0.77083	0.941559	3.3e-05	1.96e-09	1.06119	-0.239511	1.26661	Q17896	C10C5.2
Q17938	-0.688717	-0.628867	0.0663367	-0.927821	-1.26939	-0.428786	-0.932061	-1.0135	-0.0223323	0.00115863	1.5e-07	-0.970586	-0.849533	-0.12826	Q17938	daf-36
Q18034	0.569875	1.83864	1.22023	-0.257674	1.4906	1.71087	-0.123401	1.79473	1.83555	9.42e-05	5.9e-09	1.70799	0.0629332	1.58888	Q18034	nfx-1	ENSP00000368856	ENSG00000086102
Q18081	-0.699729	-1.23732	-0.483777	-0.993167	-0.808261	0.169972	-1.46074	-1.45133	-0.10675	0.0024288	2.26e-07	-1.16564	-1.05121	-0.140185	Q18081	ugt-48	ENSP00000387683	ENSG00000213759
Q18143	0.916807	2.05095	1.10236	1.15162	1.69493	0.546667	1.38719	1.62888	0.215061	0.000289123	1.72e-07	1.79159	1.15187	0.621361	Q18143	cht-3	ENSP00000358759	ENSG00000064886
Q18198	-0.128425	-1.78224	-1.71826	-0.0576929	-1.48452	-1.25595	-0.306554	-1.76031	-1.3918	1.73e-06	1.36e-10	-1.67569	-0.164224	-1.45534	Q18198	C26B9.5	ENSP00000230582	ENSG00000112812
Q18239	0.194303	2.04109	1.79321	0.235671	1.90823	1.68961	0.355258	1.43518	0.94436	0.000118112	7.78e-09	1.79483	0.261744	1.47573	Q18239	dsh-2	ENSP00000005340	ENSG00000004975
Q18336	0.518453	1.2753	0.667195	0.305253	2.05559	1.85538	0.670314	2.24103	1.51645	0.00222106	1.55e-07	1.85731	0.498007	1.34634	Q18336	hil-1	ENSP00000438438	ENSG00000189060
Q18361	-0.809085	-2.14447	-1.06039	-0.827982	-1.81824	-1.06578	-1.17511	-2.12958	-1.40229	3.76e-06	3.78e-10	-2.03076	-0.937392	-1.17615	Q18361	ugt-21	ENSP00000343838	ENSG00000242515
Q18390;Q9XUR1	-0.98324	-2.77699	-1.86497	-0.859254	-2.17709	-1.61325	-0.466966	-2.64108	-1.52191	4.16e-06	3.97e-09	-2.53172	-0.76982	-1.66671	Q18390	C33F10.12	ENSP00000188376	ENSG00000075415
Q18546	0.543141	2.2466	1.50914	0.708561	2.31025	1.73384	0.728813	1.63433	0.78697	0.000237112	1.86e-08	2.06373	0.660172	1.34332	Q18546	C39E9.12
Q18553	-1.43349	-3.41346	-1.87208	-1.18196	-2.5732	-1.34636	-0.733962	-2.27679	-1.67405	0.000121256	7.63e-09	-2.75449	-1.11647	-1.63083	Q18553	C39H7.1		ENSG00000128881
Q18577	1.43592	2.63891	1.31831	1.45441	2.29562	0.987203	1.57377	2.08119	0.473581	2.67e-05	1.27e-08	2.33857	1.48803	0.926364	Q18577	C42D4.1
Q18650	-0.662433	-1.37028	-0.74261	-0.690819	-1.64238	-1.2107	-1.01778	-1.58813	-0.649202	8.85e-05	1.04e-08	-1.5336	-0.790344	-0.867504	Q18650	C46A5.6
Q18673	0.0539354	1.39399	1.36479	0.426276	1.7219	1.34549	0.591712	1.47529	0.806935	0.0001153	1.26e-08	1.53039	0.357308	1.17241	Q18673	nep-1	ENSP00000349581	ENSG00000117298
Q18909	1.14095	2.97024	1.81238	1.21545	3.36538	2.23841	1.75045	2.98747	1.34059	1.15e-05	8.14e-10	3.1077	1.36895	1.79713	Q18909	cebp-1		ENSG00000172216
Q18943	1.17645	1.47049	0.124802	1.12441	1.52966	0.43189	1.30269	1.49399	0.036807	4.73e-07	2.5e-10	1.49804	1.20118	0.197833	Q18943	D1054.10
Q18946	-1.21844	-0.885613	0.314284	-1.75313	-1.06626	0.570893	-1.79585	-1.49907	0.213471	2.68e-05	1.15e-09	-1.15031	-1.58914	0.366216	Q18946	D1054.8	ENSP00000326219	ENSG00000157326
Q18947	1.68084	2.12488	0.444812	1.5174	2.06058	0.578424	1.84094	2.09216	0.226856	6.86e-08	2.81e-11	2.09254	1.67973	0.416697	Q18947	D1054.11
Q19004	-0.529771	1.31923	2.05703	0.553617	1.03783	0.65624	-0.20858	1.6537	1.85267	0.00648177	3.45e-07	1.33692	-0.061578	1.52198	Q19004	aagr-1	ENSP00000447378	ENSG00000257335
Q19063	0.0537782	2.34681	2.35012	0.190125	2.27732	2.06383	0.702433	2.57971	1.86014	1.82e-06	5.4e-10	2.40128	0.315445	2.09136	Q19063	E04F6.8
Q19064	0.139641	2.74082	2.59349	0.00132789	2.36053	2.41143	0.492434	2.88034	2.3812	1.67e-07	4.23e-11	2.66056	0.211134	2.46204	Q19064	E04F6.9
Q19076	-0.323082	-3.6368	-3.03916	0.0408753	-3.19621	-2.68479	-0.196922	-3.50316	-3.38578	8.28e-08	2.77e-12	-3.44539	-0.159709	-3.03657	Q19076	pho-1	ENSP00000337471	ENSG00000014257
Q19122	-0.441165	-1.95578	-1.44988	-0.035272	-2.13759	-1.87967	-0.754203	-1.82719	-1.05731	9.42e-05	6.79e-09	-1.97352	-0.410213	-1.46229	Q19122	F02E8.4
Q19138	-0.833052	-2.25553	-1.35797	-0.574198	-1.35118	-0.823586	-0.816559	-2.02327	-1.17964	0.000266153	3.75e-07	-1.87666	-0.74127	-1.1204	Q19138	F07A5.2		ENSG00000100941
Q19175	-1.21959	-4.2107	-2.66982	0.292811	-1.89887	-2.06757	0.796273	-2.533	-3.82472	0.00477268	1.44e-07	-2.88086	-0.0435011	-2.85404	Q19175	pho-13	ENSP00000432439	ENSG00000134575
Q19191;H9G2S0;B6VQ74;H9G2R1;H9G2R0;H9G2R9;H9G2R5;H9G2R8;H9G2R2	0.593442	2.44019	2.14838	0.754967	3.02515	2.18393	1.52591	3.41618	2.13277	3.15e-05	1.84e-09	2.9605	0.958107	2.15503	Q19191	F08B12.4
Q19200	0.860072	2.56179	1.69402	0.813525	2.12029	1.30255	1.17304	2.20134	1.03406	1.25e-05	9.56e-10	2.29448	0.94888	1.34354	Q19200	sto-1		ENSG00000133115
Q19200;G8JY63	0.984645	2.54793	1.70962	0.783241	2.60437	1.74531	1.15531	2.85967	1.7619	3.3e-08	1.33e-11	2.67065	0.974398	1.73894	Q19200	sto-1		ENSG00000133115
Q19208	0.911234	3.7504	2.79556	-0.275603	2.53826	2.8998	-0.025206	3.18181	3.06862	2.44e-05	8.94e-10	3.15682	0.203475	2.92133	Q19208	numr-1
Q19208;Q19209	1.04668	3.43451	2.34146	-0.130338	3.43962	3.46417	-0.180784	2.29846	2.24455	0.000307727	9.34e-09	3.05753	0.245187	2.68339	Q19208	numr-1
Q19246	-0.818032	-1.46184	-0.61551	-1.02829	-1.52772	-0.615981	-1.32717	-2.18495	-0.959511	0.000262079	2.9e-08	-1.72484	-1.05783	-0.730334	Q19246	dhs-25	ENSP00000230236	ENSG00000112474
Q19297	1.64525	2.1235	0.472729	1.57928	2.6329	1.08853	2.33577	1.33534	-0.447421	0.003723	2.05e-07	2.03058	1.85343	0.37128	Q19297	F10D7.3	ENSP00000356410	ENSG00000023572
Q19478	0.804023	3.75477	3.02832	-0.0255958	3.03245	3.17664	0.790484	2.90568	2.1505	3.09e-05	6.24e-09	3.23097	0.52297	2.78515	Q19478	far-3
Q19481	-0.536699	2.44187	3.04925	-1.47192	2.07923	3.23678	-1.42261	0.583074	2.04817	0.000317603	5.79e-09	1.70139	-1.14374	2.77807	Q19481	F15B9.6
Q19541	-0.525868	-1.48037	-0.939603	-0.297191	-1.55198	-1.28291	-0.780394	-1.63599	-0.881038	1.87e-05	2.15e-09	-1.55611	-0.534485	-1.03452	Q19541	F18A1.8
Q19589;A3FPI8;Q19590	0.323353	-0.525067	-0.325386	1.39794	0.669648	-0.712728	2.18932	0.106824	-2.3811	0.0317201	9.92e-08	0.0838019	1.30354	-1.13974	Q19589	F19C7.2	ENSP00000230582	ENSG00000112812
Q19647	-0.656222	-1.59	-0.915138	-0.530271	-1.55228	-0.954196	-0.123686	-0.914526	-0.834833	0.000626927	6.99e-08	-1.35227	-0.436726	-0.901389	Q19647	F20D6.5
Q19661	-1.69287	-3.24831	-1.66473	-0.202888	-2.9583	-2.6284	-1.52845	-2.43359	-1.04544	0.00261817	1.3e-07	-2.88007	-1.1414	-1.77953	Q19661	F21C10.9
Q19733	0.251041	2.64007	2.3836	0.153479	1.87684	1.73624	0.302956	2.2614	1.85262	7.67e-06	4.43e-10	2.25944	0.235825	1.99082	Q19733	pgp-12	ENSP00000352135	ENSG00000005471
Q19734;Q19733;G5EG61	0.148449	1.60516	1.51447	0.225683	1.85674	1.6658	0.362789	0.940396	0.385695	0.00747317	5.42e-07	1.46743	0.24564	1.18865	Q19734	pgp-13	ENSP00000265724	ENSG00000085563
Q19743	1.48973	2.25763	1.0192	1.82046	3.24722	1.81771	2.56209	3.80344	1.40207	0.000583029	3.27e-08	3.10276	1.95743	1.413	Q19743	hil-3	ENSP00000330074	ENSG00000184357
Q19746	0.182622	1.97699	1.67015	0.0505771	1.80849	1.58814	-0.0243197	1.04536	1.05648	0.000226771	1.63e-08	1.61028	0.0696266	1.43826	Q19746	inx-3
Q19760	0.410399	2.03386	1.65113	0.438718	2.23718	2.1623	1.0435	1.7118	0.0170666	0.0187085	1.66e-05	1.99428	0.630872	1.27683	Q19760	jmjd-3.2	ENSP00000439922	ENSG00000183878
Q19872	0.504735	2.32829	2.04275	0.515274	2.12649	1.78441	0.483884	0.923523	0.312133	0.0239461	1.53e-06	1.79277	0.501298	1.37977	Q19872	F28D1.2	ENSP00000226207	ENSG00000109061
Q19891	-0.569345	-1.29699	-0.602789	0.510693	-2.34082	-2.99048	0.309735	-1.24683	-1.39912	0.0275388	9.57e-07	-1.62821	0.0836944	-1.66413	Q19891	F28H7.3
Q19980	-0.91219	-2.60682	-1.92414	-0.142812	-2.54615	-2.42598	-0.625458	-2.93053	-2.31115	3.17e-06	1.64e-10	-2.6945	-0.560153	-2.22043	Q19980	cat-4	ENSP00000378890	ENSG00000131979
Q1ENI8	0.0488002	-1.23542	-1.1872	-0.18574	-1.26129	-1.10393	0.106886	-1.1165	-1.2286	1.57e-07	1.24e-11	-1.2044	-0.0100177	-1.17324	Q1ENI8	pxn-1	ENSP00000252804	ENSG00000130508
Q1ZXU6;G1K0X0;Q22656	0.35067	1.75643	1.25003	0.101985	2.22779	2.00996	0.231761	2.44195	2.24523	5.96e-05	3.37e-09	2.14206	0.228138	1.83507	Q1ZXU6	pgp-6	ENSP00000384881	ENSG00000004846
Q1ZXU7	-1.03418	-1.73883	-0.654206	-0.833821	-1.64886	-0.939791	-1.05005	-1.83544	-0.353944	9.24e-06	1.14e-09	-1.74104	-0.972684	-0.649314	Q1ZXU7	F13H10.8		ENSG00000165389
Q20027	-1.05561	-1.88714	-0.916247	-0.690059	-2.03979	-1.47324	-0.18574	-1.63636	-1.51516	0.000295333	2.79e-08	-1.85443	-0.643804	-1.30155	Q20027	F35C8.5	ENSP00000360918	ENSG00000138135
Q20035	-1.1151	-1.33064	-0.356685	-0.855192	-1.1462	-0.244887	-0.555325	-1.11497	-0.836571	0.000876674	1.78e-06	-1.19727	-0.841873	-0.479381	Q20035	F35D11.3	ENSP00000294543	ENSG00000162542
Q20143	-1.32734	-2.14719	-0.757834	-1.42126	-2.18691	-0.677441	-2.08308	-2.80339	-0.723384	3.02e-05	2.41e-09	-2.37917	-1.61056	-0.719553	Q20143	F38B6.4	ENSP00000371236	ENSG00000159131
Q20164	0.346078	2.10166	1.76302	0.262192	1.96781	1.59728	0.271574	1.55228	1.21627	7.08e-06	5.08e-10	1.87392	0.293281	1.52552	Q20164	hsp-12.3	ENSP00000227251	ENSG00000109846
Q20223;Q20224	-0.0392788	1.80002	1.81606	-0.187768	1.43308	1.64106	0.0837374	1.88929	1.72967	2.7e-07	9.06e-11	1.70746	-0.0477697	1.72893	Q20223	lbp-1	ENSP00000256104	ENSG00000170323
Q20224	0.0543324	2.09523	2.05164	-0.121679	1.74183	1.90855	0.279914	2.47549	2.15746	1.9e-06	4.88e-10	2.10419	0.070856	2.03922	Q20224	lbp-2	ENSP00000256104	ENSG00000170323
Q20300	-1.2258	-2.12895	-1.00396	-1.17907	-3.08161	-2.36941	-1.23701	-2.68681	-1.45589	0.000456204	3.19e-08	-2.63246	-1.21396	-1.60975	Q20300	elo-5	ENSP00000359022	ENSG00000119915
Q20303	-1.81963	-2.12653	-0.498149	-0.940655	-2.17222	-1.13014	-1.52782	-1.96127	-0.390613	0.000166433	1.33e-08	-2.08667	-1.42937	-0.672967	Q20303	elo-6	ENSP00000359022	ENSG00000119915
Q20334	-0.479955	-2.37196	-1.74827	-0.117429	-1.3232	-1.24957	-0.492315	-1.71238	-1.3309	0.000311948	2.35e-08	-1.80251	-0.363233	-1.44291	Q20334	tni-1	ENSP00000252898	ENSG00000130598
Q20358	0.470529	0.227447	-0.0150693	1.00635	0.9407	-0.0198442	1.22567	1.17306	0.0368514	0.0114898	1.03e-06	0.780402	0.900847	0.000645967	Q20358	F43C9.2	ENSP00000324960	ENSG00000175544
Q20375;Q20375-2	-1.36575	-2.57422	-1.1239	-1.54567	-2.72894	-1.11033	-1.73296	-2.73369	-1.034	9.7e-09	6.89e-13	-2.67895	-1.54813	-1.08941	Q20375	sptl-2	ENSP00000216484	ENSG00000100596
Q20457	-0.925999	-0.572017	0.313172	-0.63914	-0.336398	0.305717	-1.18059	-1.13744	-0.288299	0.00742081	7.8e-06	-0.681951	-0.915244	0.110197	Q20457	F46C3.2
Q20646	0.48996	1.19392	0.845689	1.23623	1.83485	1.02327	1.50112	0.908496	-0.297368	0.0496021	4.32e-06	1.31242	1.07577	0.523864	Q20646	cep-1	ENSP00000367545	ENSG00000078900
Q20684	0.856763	2.0969	1.29134	1.34057	2.20457	0.942529	1.6491	2.22263	0.54692	8.29e-05	3.77e-08	2.1747	1.28214	0.926931	Q20684	lec-2	ENSP00000306228	ENSG00000168961
Q20745	0.486701	1.82291	1.37002	0.137918	1.81792	1.50996	0.702867	1.74058	0.925604	2.51e-05	1.93e-09	1.7938	0.442495	1.26853	Q20745	unc-84	ENSP00000348496	ENSG00000167098
Q20771;Q5FC73	0.329359	2.18712	1.69542	0.541324	2.31905	1.73025	0.408646	1.36453	0.913175	0.000465523	3.41e-08	1.9569	0.426443	1.44628	Q20771	F54D5.5
Q20790	1.22398	1.22634	0.207928	0.9798	1.77492	0.673486	1.32045	1.54321	0.427595	5.79e-05	5.92e-09	1.51483	1.17474	0.436336	Q20790	F54F7.3
Q20840	-1.25026	-1.70808	-0.545029	-0.752749	-2.09461	-1.16446	-1.74287	-2.47544	-0.89569	0.00058642	5.29e-08	-2.09271	-1.24863	-0.868395	Q20840	F55E10.6	ENSP00000381206	ENSG00000139547
Q20871	0.499025	1.11951	0.518215	-0.386038	1.52521	1.99097	-0.0626053	1.92243	1.37568	0.00661234	5.94e-06	1.52238	0.0167937	1.29496	Q20871	F56D2.5	ENSP00000324956	ENSG00000013561
Q20877	-1.69484	-3.91207	-2.12463	-1.38336	-2.43492	-1.23306	-1.39594	-2.49942	-1.24768	0.000697688	4.17e-08	-2.94881	-1.49138	-1.53512	Q20877	F56D3.1	ENSP00000356452	ENSG00000116690
Q20922;Q20921	-1.26837	-3.94458	-2.38943	-1.39698	-2.83297	-1.13448	-2.8667	-2.52133	0.255916	0.0149441	6.75e-07	-3.09963	-1.84402	-1.08933	Q20922	col-159	ENSP00000304408	ENSG00000168542
Q20964	-0.333767	-2.00662	-1.74992	1.54372	-1.98641	-3.45227	0.261708	-2.68131	-3.12092	0.000867968	2.16e-08	-2.22478	0.490553	-2.77437	Q20964	lys-4
Q20964;O61518	-0.172488	-1.86853	-1.82611	1.3718	-1.92611	-3.08129	0.169574	-2.69465	-2.70384	0.000364241	1.15e-08	-2.1631	0.456294	-2.53708	Q20964	lys-4
Q21059	2.40966	3.06311	0.728359	2.04961	2.41242	0.791757	2.45281	3.72222	1.22177	3.26e-05	1.8e-09	3.06592	2.30402	0.913964	Q21059	hch-1	ENSP00000230588	ENSG00000112818
Q21080	-0.760647	-0.827535	-0.0796341	-1.0351	-1.28608	-0.338282	-1.10094	-1.12965	0.0130212	9.41e-05	1.06e-08	-1.08109	-0.965562	-0.134965	Q21080	K01C8.1	ENSP00000339435	ENSG00000167720
Q21126	0.639535	-0.122076	-0.944933	1.22533	0.493012	-1.00108	1.12411	0.439402	-0.952669	5.01e-05	7.25e-09	0.270113	0.996324	-0.966228	Q21126	meg-1
Q21166	-0.656817	-2.86013	-2.18072	-0.435469	-2.93873	-2.41338	-0.790146	-2.96322	-2.14915	4.73e-09	2.6e-13	-2.92069	-0.627477	-2.24775	Q21166	sur-5	ENSP00000324842	ENSG00000081760
Q21219	-0.951439	-1.64741	-0.757365	-1.14796	-2.26999	-1.07416	-0.893362	-1.44127	-0.585491	0.000224993	2.41e-08	-1.78622	-0.997586	-0.805673	Q21219	pept-1	ENSP00000365686	ENSG00000088386
Q21267	0.500473	2.90687	2.44524	0.205721	1.96942	1.71674	0.368272	2.32171	1.88662	2.68e-05	1.59e-09	2.39934	0.358155	2.0162	Q21267	K07C11.3	ENSP00000262768	ENSG00000035862
Q21279	-0.452754	-2.14688	-1.82271	-0.627747	-2.37331	-1.68787	-0.520397	-1.78887	-1.3133	4.96e-06	4.89e-09	-2.10302	-0.533633	-1.60796	Q21279	ttll-15	ENSP00000365088	ENSG00000131044
Q21355	-0.321293	0.409422	0.788078	-0.852798	-0.106147	0.855784	-0.993421	-0.459537	0.493703	0.00272101	7.01e-09	-0.0520873	-0.722504	0.712522	Q21355	gst-4	ENSP00000295256	ENSG00000163106
Q21375	1.44134	2.90223	1.3717	1.93976	3.01882	0.0334957	2.12186	1.9339	1.16362	0.00103244	8.52e-07	2.61832	1.83432	0.856274	Q21375	phf-33
Q21429	-0.897318	-1.26529	-0.461162	-1.07786	-1.10514	-0.217107	-0.792314	-1.27131	-0.498455	5.47e-06	1.25e-08	-1.21391	-0.922497	-0.392241	Q21429	K11E4.2
Q21706	-1.60699	-2.32698	-0.851959	-1.18549	-2.28345	-0.932439	-1.41029	-2.92168	-1.37273	1.43e-05	1.17e-09	-2.5107	-1.40092	-1.05238	Q21706	ugt-47	ENSP00000303174	ENSG00000167165
Q21890-3;C6KRK8;Q21890-2;Q21890	-0.831472	-1.34216	-0.35242	-0.93191	-1.67852	-0.698218	-1.35197	-1.68379	-0.458067	4.59e-05	5.21e-09	-1.56816	-1.03845	-0.502902	Q21890	R102.4
Q21890-3;C6KRK8;Q21890-2;Q21890;C6KRK9	-0.878921	-1.14003	-0.419377	-0.809661	-1.86059	-0.826477	-1.13583	-1.51574	-0.582989	0.000250046	3.02e-08	-1.50545	-0.941471	-0.609615	Q21890	R102.4
Q21900;D5MCQ3;D5MCQ5;D5MCQ9;D5MCR4;Q7JMB8;D5MCR3;D5MCQ1;D5MCQ7	0.46943	1.3028	1.05233	0.203942	2.47883	2.24742	0.53414	1.95224	1.40427	0.00178961	1.13e-07	1.91129	0.402504	1.56801	Q21900	sup-26	ENSP00000294904	ENSG00000153250
Q21910	-1.00691	-3.17604	-2.27105	-1.31996	-3.36821	-1.97713	-1.23419	-3.25395	-1.97069	7.79e-09	4.42e-13	-3.26607	-1.18702	-2.07296	Q21910	R10E9.2
Q22134	-0.979586	-0.591201	0.296403	-1.22934	-1.42207	0.209311	-1.78697	-1.20771	0.432727	0.000385704	1.86e-08	-1.07366	-1.33197	0.312814	Q22134	T04A8.5	ENSP00000264220	ENSG00000128059
Q22183	-0.890408	-2.60673	-1.74407	-1.67043	-1.49718	-0.22848	-2.85025	-2.18218	0.554475	0.0363522	1.53e-06	-2.09536	-1.8037	-0.472693	Q22183	col-122	ENSP00000354505	ENSG00000188153
Q22288	0.470349	1.84882	1.40366	0.102341	1.62718	1.67286	0.390094	1.59907	1.23138	2.94e-06	1.44e-09	1.69169	0.320928	1.43597	Q22288	ttr-15
Q22295	-1.43845	-2.20439	-0.747774	-1.19897	-1.48024	-0.354452	-1.30635	-1.97462	-0.850199	5.19e-05	5.1e-09	-1.88642	-1.31459	-0.650809	Q22295	ugt-50	ENSP00000311648	ENSG00000174607
Q22295;Q22295-2	-1.41408	-2.21001	-0.539829	-1.24461	-1.7688	-0.578649	-1.29731	-2.08907	-1.02928	5.28e-06	5.12e-10	-2.02263	-1.31867	-0.715918	Q22295	ugt-50	ENSP00000311648	ENSG00000174607
Q22341	0.613233	2.19054	1.65945	0.512905	2.32438	1.87134	0.945749	2.44403	1.56124	3.13e-07	2.57e-11	2.31965	0.690629	1.69734	Q22341	ttr-30
Q22387	0.77727	1.53166	0.876784	1.01917	2.13435	1.25918	1.30797	1.07039	-0.169027	0.0203232	2.59e-05	1.5788	1.0348	0.655647	Q22387	T11B7.1	ENSP00000399237	ENSG00000115355
Q22396	0.301195	-2.72474	-2.64759	1.44564	-1.01285	-2.41989	-0.0414533	-3.61348	-3.6203	0.00189458	3.91e-08	-2.45036	0.56846	-2.89593	Q22396	nas-20	ENSP00000269202	ENSG00000141434
Q22422	0.524791	2.06196	1.39741	0.617532	2.39711	1.80773	1.11252	2.80743	1.46049	2.31e-05	1.66e-09	2.42217	0.751615	1.55521	Q22422	gem-4	ENSP00000244751	ENSG00000124772
Q22436	1.21202	2.44646	1.21374	1.40431	2.72557	1.46307	1.07171	2.52999	1.56215	1.59e-07	1.35e-11	2.56734	1.22934	1.41299	Q22436	sqst-1	ENSP00000425957	ENSG00000161011
Q22436;F1LIM5	1.50185	3.21023	1.96196	1.46853	3.14356	1.67687	1.19476	2.54019	1.28609	6.46e-06	4.36e-10	2.96466	1.38838	1.64164	Q22436	sqst-1	ENSP00000425957	ENSG00000161011
Q22492	1.0117	2.06891	1.1386	1.30116	2.19548	1.027	1.29944	1.99778	0.623865	2.66e-06	2.31e-10	2.08739	1.2041	0.929821	Q22492	hex-1	ENSP00000268097	ENSG00000213614
Q22499	0.597191	2.68947	2.22526	0.494272	2.2739	1.695	1.15357	3.19416	1.87213	2.85e-05	1.77e-09	2.71918	0.748346	1.9308	Q22499	ttr-54
Q22500	1.31348	1.24547	-0.0692897	1.2183	2.10731	0.391777	1.32815	1.36049	0.173873	0.000153236	1.21e-08	1.57109	1.28664	0.165453	Q22500	ttr-53
Q22531	-0.545227	-1.89031	-1.33216	-0.565451	-1.43133	-0.880999	-0.708673	-1.88241	-1.2584	1.72e-05	1.67e-09	-1.73468	-0.60645	-1.15719	Q22531	T16G12.1	ENSP00000300060	ENSG00000166825
Q22562	-0.0694272	1.43897	1.48956	-0.436588	1.27806	1.71985	-0.0799754	1.30914	1.39823	5.05e-07	3e-11	1.34206	-0.19533	1.53588	Q22562	T19B10.2
Q22649	-0.899949	-1.39204	-0.426318	-0.879157	-1.3769	-0.499476	-0.913799	-1.29272	-0.421264	2.99e-10	4.36e-14	-1.35389	-0.897635	-0.449019	Q22649	T21C9.6
Q22655	2.00092	4.77525	2.71985	1.16505	3.06019	2.12221	1.75901	2.87864	1.23338	0.00149128	9.67e-07	3.57136	1.64166	2.02515	Q22655	pgp-7	ENSP00000384881	ENSG00000004846
Q22655;Q1ZXU6;G1K0X0;Q22656	0.38998	1.7126	1.31194	0.173873	1.92106	1.79051	0.308814	2.14172	1.90947	4.16e-06	1.38e-09	1.92513	0.290889	1.67064	Q22655	pgp-7	ENSP00000384881	ENSG00000004846
Q22655;Q1ZXU6;G1K0X0;Q22656;B6VQ78;Q17645	0.350798	1.68434	1.14019	0.0759914	2.26489	2.09705	0.320432	2.59754	2.19926	0.000204779	1.11e-08	2.18226	0.249074	1.81217	Q22655	pgp-7	ENSP00000384881	ENSG00000004846
Q22768	-0.29678	-1.1477	-0.933875	-0.835682	-1.05318	-0.257252	-0.847396	-1.08638	-0.342612	0.00397241	6.49e-07	-1.09575	-0.659953	-0.511246	Q22768	T25B9.1	ENSP00000248924	ENSG00000100116
Q22783	-0.781612	-0.187388	0.508291	-0.952855	-0.370276	0.737014	-1.29704	-0.966873	0.437828	0.000376102	1.12e-08	-0.508179	-1.0105	0.561044	Q22783	T25G12.6	ENSP00000393306	ENSG00000169894
Q22824	-1.04257	-1.77741	-0.751464	-0.935384	-1.92022	-0.912803	-1.22993	-1.83305	-0.755358	8.39e-08	8.56e-12	-1.84356	-1.06929	-0.806541	Q22824	cgr-1	ENSP00000215812	ENSG00000100012
Q22945	-0.85595	-4.10094	-3.21502	-0.133432	-3.50176	-2.93521	-0.258157	-3.42653	-3.33485	4.17e-07	1.2e-11	-3.67641	-0.415846	-3.1617	Q22945	F08F3.4		ENSG00000154316
Q22966	-0.598365	-1.62728	-0.488618	-2.07018	-1.33802	0.422056	-1.44898	-0.995376	0.596034	0.00738942	4.08e-07	-1.32023	-1.37251	0.176491	Q22966	clec-1	ENSP00000264072	ENSG00000104921
Q22993	-1.00346	-1.55998	-0.549521	-0.825134	-1.92448	-1.09923	-1.22848	-1.82138	-0.676899	3.62e-05	2.14e-08	-1.76861	-1.01902	-0.775216	Q22993	pmt-2
Q23010	0.530385	1.7336	1.09642	-0.324695	1.67401	1.97892	-0.459537	1.39532	1.63084	0.000414485	2.07e-08	1.60098	-0.0846157	1.56873	Q23010	K11G9.1		ENSG00000172828
Q23042	0.214927	2.55538	2.33935	-0.27176	2.41596	2.60082	1.26708	1.68239	0.586287	0.0133207	7.31e-07	2.21791	0.403415	1.84215	Q23042	T22B7.3
Q23090	-1.11809	-1.62091	-0.443288	-1.31586	-2.10175	-0.67735	-1.43122	-2.26022	-0.766426	1.19e-05	1.01e-09	-1.9943	-1.28839	-0.629021	Q23090	ZK742.3
Q23179;L8E833	1.00862	2.80314	1.8398	1.06569	2.58212	1.54709	1.21665	2.63765	1.49246	3.08e-08	2.26e-12	2.6743	1.09699	1.62645	Q23179	W05H9.1	ENSP00000406216	ENSG00000227717
Q23258	0.777022	1.71109	0.872446	1.02145	1.71487	0.770781	1.00749	1.46192	0.378494	1.53e-05	1.13e-08	1.62929	0.935323	0.673907	Q23258	ZC373.2
Q23273;H9G2Y9	-0.164336	1.50179	1.81675	0.170979	1.71014	1.67112	0.133923	1.21977	1.12171	4.2e-05	3.04e-09	1.47724	0.0468552	1.53652	Q23273	ZC376.2	ENSP00000355193	ENSG00000198848
Q23323	-0.6124	0.633703	1.33232	-1.04534	1.1427	2.34436	-1.2857	0.782484	1.75948	4.22e-05	8.78e-10	0.852964	-0.981145	1.81205	Q23323	ugt-18	ENSP00000303174	ENSG00000167165
Q23336	-0.861876	-0.675003	0.142911	-0.726918	-0.0094905	0.72035	-1.2719	-0.850799	0.226333	0.00361092	1.51e-07	-0.511764	-0.953566	0.363198	Q23336	ugt-5	ENSP00000362525	ENSG00000244122
Q23338	-0.688673	-2.44337	-1.81803	-0.431249	-2.1344	-1.52276	-1.1527	-1.89274	-0.834307	0.000334189	2.61e-08	-2.15684	-0.757541	-1.3917	Q23338	fkb-4	ENSP00000437504	ENSG00000122642
Q23384	0.147849	2.05907	1.91096	-0.502636	1.5473	2.15021	-0.306379	0.0537782	0.421148	0.0446859	1.59e-06	1.22005	-0.220389	1.49411	Q23384	nit-1	ENSP00000376028	ENSG00000158793
Q23409	-0.792689	-0.366364	0.437447	-0.925772	-0.506094	0.610015	-0.969233	-0.644179	0.373804	1.11e-06	5.28e-11	-0.505546	-0.895898	0.473755	Q23409	ZK1193.2	ENSP00000386378	ENSG00000116031
Q23412	-0.677441	-0.12622	0.482513	-1.25475	-0.405611	0.776664	-0.844948	-0.239031	0.549303	5.14e-05	1.21e-09	-0.256954	-0.925711	0.602827	Q23412	ZK1193.4	ENSP00000399708	ENSG00000182568
Q23518;G5ECF8	-1.38844	-3.04003	-1.89206	-1.30153	-2.4799	-1.12131	-0.903964	-2.38253	-1.45523	3.31e-05	2.48e-09	-2.63416	-1.19798	-1.48953	Q23518	ZK546.7
Q23518;Q9XW38	-1.04914	-2.97891	-1.80575	-0.60065	-2.0812	-1.52832	-0.841329	-2.50159	-1.59082	1.44e-05	1.46e-08	-2.52057	-0.830374	-1.64163	Q23518	ZK546.7
Q23545	-0.992768	1.64381	2.93005	0.250637	2.26993	2.07315	0.146324	3.35839	3.34794	0.000657237	1.92e-08	2.42405	-0.198602	2.78371	Q23545	ZK596.1	ENSP00000269576	ENSG00000186395
Q23570	0.776083	1.7472	0.854596	1.01154	1.77445	1.11841	1.49104	2.62651	1.0757	0.000385321	3.55e-08	2.04939	1.09289	1.01624	Q23570	ZK669.3	ENSP00000384886	ENSG00000216490
Q23604	1.55415	2.89518	1.47409	1.8249	2.5788	1.15779	2.35321	3.1822	0.973582	1.08e-05	3.91e-09	2.88539	1.91075	1.20182	Q23604	ZK813.3	ENSP00000395016	ENSG00000186566
Q23605	0.46955	1.33106	0.526992	1.19253	1.76704	0.286304	1.76518	1.79476	-0.154972	0.00272823	1.92e-07	1.63096	1.14242	0.219442	Q23605	ZK813.2
Q23614	0.693551	1.61193	0.896711	0.906142	2.01089	1.11279	1.35351	2.10377	0.703971	7.75e-05	8.52e-09	1.90886	0.9844	0.90449	Q23614	ZK822.2
Q23683	0.248151	2.99741	2.70816	0.163567	2.29389	2.18754	1.19598	3.12898	1.88633	9.52e-05	4.87e-09	2.80676	0.535899	2.26068	Q23683	ZK970.7
Q27274	0.189516	1.55131	1.33319	-0.0852887	1.47859	1.49712	-0.195411	1.19944	1.34958	1.2e-06	4.86e-10	1.40978	-0.0303945	1.3933	Q27274	rop-1	ENSP00000356411	ENSG00000116747
Q27470	-0.870818	-0.717123	0.191145	-1.27917	-1.2558	0.192118	-1.57211	-1.65718	-0.280244	0.00128488	9.37e-08	-1.21004	-1.2407	0.0343398	Q27470	cyp-33A1	ENSP00000260682	ENSG00000138109
Q27511	1.03164	2.01089	1.01883	0.871997	2.36691	1.61865	1.38191	2.74111	1.28076	4.06e-05	1.76e-08	2.37297	1.09518	1.30608	Q27511	htz-1	ENSP00000296417	ENSG00000164032
Q27518	-1.09231	-2.98803	-2.01284	-0.600936	-1.33268	-0.791022	-0.329411	-2.12281	-1.61367	0.00699826	5.94e-06	-2.14784	-0.674218	-1.47251	Q27518	cyp-13A2	ENSP00000263552	ENSG00000059377
Q27GQ5;Q20584;Q27GQ6	-1.25441	-0.690551	0.394961	-1.05287	-0.684145	0.316106	-1.33862	-0.583663	0.666313	7.69e-07	3.48e-11	-0.652787	-1.2153	0.459127	Q27GQ5	F49C12.7
Q2EEM8	1.02676	2.49354	1.47963	1.27715	2.16056	1.08439	1.64199	2.37606	0.513111	9.44e-05	7.39e-09	2.34338	1.3153	1.02571	Q2EEM8	ttr-45
Q2PJ78;Q6A4V9	-1.01171	-1.09194	-0.057977	-1.62387	-1.59555	-0.106884	-1.47166	-1.81693	-0.19906	9.21e-05	6.56e-09	-1.50147	-1.36908	-0.121307	Q2PJ78	C05D12.3	ENSP00000299314	ENSG00000111670
Q2XMY7	0.0731352	2.40072	2.09117	-0.0497005	1.54949	1.58085	-0.218037	1.87975	1.92547	1.1e-05	7.61e-09	1.94332	-0.0648675	1.86583	Q2XMY7	fbxa-143
Q4R118	0.439393	2.16987	1.53661	-0.0765591	1.13938	1.52065	0.476699	1.82961	1.42473	0.00025351	1.79e-08	1.71296	0.279844	1.49399	Q4R118	C18H7.11
Q4R165	-1.057	-1.27166	-0.353888	-1.16121	-2.0509	-0.933082	-1.53292	-2.15611	-1.01393	0.000809725	1.06e-06	-1.82622	-1.25038	-0.766965	Q4R165	Y54G2A.45
Q4R169	-0.486302	-1.62084	-1.16874	-0.51778	-1.62101	-1.11387	-0.816067	-1.90497	-1.32245	1.53e-06	1.58e-10	-1.71561	-0.606716	-1.20168	Q4R169	Y54G2A.41
Q4W5P1	1.28704	2.26757	0.514759	0.801606	1.82874	0.790384	1.17759	1.71885	0.538304	2.08e-05	2.16e-09	1.93839	1.08875	0.614482	Q4W5P1	Y73B6BL.44
Q52GX8;Q52GY1;Q52GY0;O02360	-0.952035	-1.2702	-0.318982	-0.840282	-0.556846	0.375497	-0.724825	-1.14281	-0.540622	0.0105232	1.02e-06	-0.989951	-0.839047	-0.161369	Q52GX8	dct-17
Q5TYJ7	2.65054	0.561558	-1.10715	3.19562	0.97798	-0.184852	5.5358	3.20317	-1.22407	0.00365953	6.12e-08	1.5809	3.79399	-0.838692	Q5TYJ7	C44C10.11	ENSP00000380909	ENSG00000173588
Q5WRM0;Q9XUT9	0.540096	1.91749	1.43751	0.151026	1.49513	1.34692	0.83926	1.74768	0.995937	8.15e-05	4.19e-08	1.7201	0.510127	1.26012	Q5WRM0	K06G5.1
Q5WRN8;G5ECH8;Q27394	0.867502	1.61112	0.2372	1.02554	1.6314	0.249874	1.37008	2.47754	1.17772	0.0018452	2.11e-06	1.90669	1.08771	0.554931	Q5WRN8	let-365
Q5WRT2	-0.331763	0.631533	0.954976	0.189384	1.50357	1.4425	0.0365555	1.36357	1.36504	0.000814252	7.85e-07	1.16622	-0.0352743	1.25417	Q5WRT2	B0403.6
Q65ZB8;Q18496	0.145629	-1.18796	-1.36303	0.510601	-1.85718	-2.2485	0.366773	-0.797719	-1.07485	0.00115856	4.68e-08	-1.28095	0.341001	-1.56213	Q65ZB8	acs-19	ENSP00000253382	ENSG00000131069
Q6AW09;H2L0D8;H2L0D7	0.34076	-1.24272	-2.14501	-1.11323	-2.46754	-2.17766	-1.23579	-2.51501	-1.06681	0.0142326	8.87e-07	-2.07509	-0.669421	-1.79649	Q6AW09	Y47G6A.19	ENSP00000222481	ENSG00000158516
Q6EZG8;H2L0Q1	-0.657366	-2.08444	-1.33525	-0.176004	-1.59782	-1.40792	-0.0747794	-1.46832	-1.32648	3.75e-05	1.57e-08	-1.71686	-0.302716	-1.35655	Q6EZG8	ZK6.11
Q7JK62;O62140;Q2L6T9;O62137	-0.397146	-1.71945	-1.2212	-0.65306	-1.61094	-0.91663	-0.715893	-1.82212	-1.23113	1.64e-06	1.7e-10	-1.7175	-0.5887	-1.12298	Q7JK62	acox-1	ENSP00000293217	ENSG00000161533
Q7JLY3;D3YT33;D3YT34;H9G2T8;H9G2T9;H9G2U5;H9G2U3;H9G2U1;Q19790;Q95ZV0;H9G2U2;H9G2T6;H9G2T7;H9G2U6	0.262703	2.11597	1.84249	-0.0174231	2.01622	1.97381	0.569319	2.5473	1.88313	1.71e-06	9.95e-11	2.2265	0.271533	1.89981	Q7JLY3	dur-1	ENSP00000246043	ENSG00000125844
Q7JLY3;D3YT33;D3YT34;H9G2T8;Q9Y044;H9G2U7;Q19790;Q95ZV0;H9G2U2;H9G2T6;H9G2T7;H9G2U6	0.509984	2.1176	1.76901	0.149313	2.16069	1.88553	0.770092	2.44301	1.74637	1.06e-06	7.14e-11	2.24043	0.476463	1.8003	Q7JLY3	dur-1	ENSP00000246043	ENSG00000125844
Q7JLY3;D3YT33;H9G2T9;H9G2U1;Q19790;Q95ZV0;H9G2U2;H9G2T6;H9G2T7;H9G2U6	0.388469	2.13176	1.7597	0.275332	1.70418	1.46037	0.686499	2.44312	1.61297	1.04e-05	7.36e-10	2.09302	0.4501	1.61101	Q7JLY3	dur-1	ENSP00000246043	ENSG00000125844
Q7JNW7;H2KY72	0.224654	1.29039	1.06326	1.41704	1.54633	0.182393	1.88332	2.21545	0.227506	0.0242668	1.56e-06	1.68406	1.175	0.491053	Q7JNW7	pqn-31	ENSP00000317895	ENSG00000215853
Q7K7C1	1.22915	0.668341	-0.639695	1.55928	1.66997	0.207511	1.53776	1.31337	-0.426533	0.000599551	2.46e-08	1.21723	1.44206	-0.286239	Q7K7C1	Y106G6D.8
Q7YTU0;O46015;Q7JKM0	0.288593	2.55245	2.22526	0.198146	2.18121	2.01631	0.837094	2.73903	1.861	3.4e-06	1.1e-09	2.4909	0.441278	2.03419	Q7YTU0	tep-1	ENSP00000287097	ENSG00000156535
Q7YX71	-0.843662	-1.27399	-0.562865	-0.60027	-1.24184	-0.674235	-1.05256	-1.76469	-0.724039	0.000123147	1.74e-08	-1.42684	-0.832162	-0.653713	Q7YX71	C26C6.9
Q7Z1Q3	-0.754588	-0.798797	0.0166433	-0.877901	-0.979513	-0.130008	-1.22602	-1.15601	-0.0213376	5.12e-05	5.46e-09	-0.978106	-0.952835	-0.0449008	Q7Z1Q3	alh-12	ENSP00000346827	ENSG00000143149
Q86ME9;Q86MF0	0.455831	2.48932	1.93617	0.511876	1.59055	1.03907	1.04737	2.3603	1.30201	0.000570163	5.96e-07	2.14673	0.671692	1.42575	Q86ME9	fkh-7	ENSP00000362154	ENSG00000137166
Q86NB3;Q23552;H2KZF5	-0.408603	-3.05859	-2.66067	0.0291905	-3.33142	-3.23782	-0.468531	-3.02984	-2.44451	5.55e-07	2.19e-11	-3.13995	-0.282648	-2.781	Q86NB3	pmt-1
Q86NB3;Q23552;H2KZF5;Q8IFX3	-0.618427	-3.11886	-2.57112	-0.00748258	-3.11585	-3.09079	0.0111736	-2.70936	-2.58018	6.94e-07	2.62e-11	-2.98135	-0.204912	-2.74736	Q86NB3	pmt-1
Q86NG3;H2KZ57	0.683854	2.02251	1.26871	0.872829	2.11085	1.4491	0.757343	1.90668	1.07757	1.81e-07	1.71e-11	2.01335	0.771342	1.26513	Q86NG3	clec-88		ENSG00000111729
Q86S61	0.35078	2.30287	1.99954	-0.131063	2.33665	2.63918	-0.157044	2.02304	2.24141	1.43e-06	3.97e-10	2.22085	0.0208912	2.29337	Q86S61	ugt-31	ENSP00000282507	ENSG00000168671
Q86S68	-0.135009	1.52993	1.81535	-0.520397	1.24974	1.61914	-0.412402	0.58633	1.0693	0.000310551	1.35e-08	1.122	-0.355936	1.50126	Q86S68	cdt-1	ENSP00000301019	ENSG00000167513
Q8I4G3;Q9XVU9	-1.01028	-2.16553	-1.16463	-0.83058	-1.92702	-0.867896	-1.16337	-1.90043	-1.01814	7.05e-07	7.05e-11	-1.99766	-1.00141	-1.01689	Q8I4G3	T03F7.7	ENSP00000316203	ENSG00000100003
Q8IA57	0.414826	2.39559	2.21705	0.0791122	1.83131	2.11079	0.214659	2.67227	2.44199	2.9e-06	1.66e-10	2.29972	0.236199	2.25661	Q8IA57	F59B1.10
Q8IA86;O16331	-0.746055	0.618418	1.39271	-1.46313	-0.349592	1.17109	-1.48342	-0.101448	1.32691	0.000120757	2.07e-10	0.0557925	-1.23087	1.2969	Q8IA86	catp-3	ENSP00000262623	ENSG00000105675
Q8IA86;O16331;O16436	-0.942083	0.520769	1.50736	-1.42261	0.0751476	1.44595	-1.27867	0.182827	1.42283	4.87e-07	3.43e-12	0.259581	-1.21445	1.45871	Q8IA86	catp-3	ENSP00000262623	ENSG00000105675
Q8IG05;G5ECM4	-0.350271	-1.69937	-1.27995	-0.372284	-1.66934	-1.22712	-0.348232	-1.60625	-1.40762	6.42e-10	6.34e-14	-1.65832	-0.356929	-1.3049	Q8IG05	gtl-1		ENSG00000134160
Q8MQB4	0.064148	-1.70788	-1.74489	0.207245	-1.45515	-1.48042	-1.35245	-1.89786	-0.696172	0.0132973	1.21e-05	-1.68696	-0.360352	-1.30716	Q8MQB4	C28G1.6	ENSP00000415812	ENSG00000109654
Q8MXT6	-0.550113	-2.35826	-2.29146	-1.12241	-2.00439	-1.73764	-2.01671	-2.36379	-1.25997	0.00188139	1.29e-07	-2.24215	-1.22974	-1.76302	Q8MXT6	col-106	ENSP00000304408	ENSG00000168542
Q8MYL7;U4PE16	0.759661	2.31455	1.39365	0.327946	1.63071	1.01806	0.392762	1.95551	1.55635	4.93e-05	3.92e-09	1.96692	0.493456	1.32269	Q8MYL7	ctl-3	ENSP00000241052	ENSG00000121691
Q8MYM9	-0.0501882	-1.34682	-1.28694	0.126313	-1.05395	-1.14906	-0.428142	-1.67197	-1.05367	9.36e-05	8.04e-09	-1.35758	-0.117339	-1.16322	Q8MYM9	Y39B6A.34	ENSP00000386485	ENSG00000256053
Q8T3A5	-1.40583	-1.90331	-0.797262	-1.09454	-1.69926	-0.55768	-0.459956	-1.36681	-0.996895	0.00101571	1.61e-06	-1.65646	-0.986775	-0.783946	Q8T3A5	Y62F5A.9
Q8WQC0-3;Q8WQC0	0.201327	0.349392	0.824252	0.288214	1.88795	2.06933	0.312026	1.65113	1.43409	0.0205404	1.62e-06	1.29616	0.267189	1.44256	Q8WQC0	rgs-7	ENSP00000259406	ENSG00000138835
Q8WSN8	1.19416	2.4922	1.1624	0.603523	2.88401	2.35797	1.17935	3.04788	2.04877	0.000108767	7.73e-09	2.80803	0.992346	1.85638	Q8WSN8	Y41D4B.26
Q93513	1.11497	2.65463	1.53424	1.188	2.73879	1.68896	1.85043	2.72194	0.820591	4.24e-05	3.34e-09	2.70512	1.38447	1.34793	Q93513	F15D4.5
Q93513;Q9XVC4	1.2402	2.98782	1.41448	1.74067	1.44768	-0.122474	2.13245	1.65681	-0.115699	0.012807	5.8e-07	2.03077	1.70444	0.392102	Q93513	F15D4.5
Q93544	-0.593402	0.599528	1.13847	-1.13337	0.00411755	1.40255	-0.931418	0.0866835	0.861068	7.6e-05	8.23e-10	0.23011	-0.886062	1.13403	Q93544	F20G2.1	ENSP00000293502	ENSG00000170426
Q93637	-0.912956	-2.48949	-1.44249	-1.15814	-2.67256	-1.46738	-0.851119	-2.64637	-1.63942	1.54e-08	1.13e-12	-2.60281	-0.974073	-1.51643	Q93637	hpo-34
Q93694	0.218514	3.57081	3.36409	-0.457699	2.53613	2.93517	-0.659468	1.87896	2.36758	0.000119099	1.97e-08	2.66196	-0.299551	2.88895	Q93694	gst-24	ENSP00000295256	ENSG00000163106
Q93879	0.796335	2.10942	1.15213	0.93716	2.24079	1.42853	1.51602	2.54578	0.973044	2.88e-05	2.63e-09	2.29867	1.08317	1.18457	Q93879	K09E9.3	ENSP00000380938	ENSG00000198707
Q94051;I2HAL2	0.556393	3.40995	2.68919	0.651972	3.53339	2.82674	0.91175	2.374	1.41931	0.000255198	6.6e-08	3.10578	0.706705	2.31175	Q94051	cav-1	ENSP00000339191	ENSG00000105974
Q94271	-0.692784	-1.9578	-0.945233	-0.850519	-2.6792	-2.03557	-1.52281	-1.514	-0.0508847	0.0240036	1.64e-06	-2.05033	-1.02204	-1.01056	Q94271	asp-14		ENSG00000143839
Q94401	-0.919988	-1.98961	-1.2326	-0.891575	-1.70699	-0.923568	-0.617204	-1.78601	-1.1279	1.5e-06	2.13e-09	-1.82754	-0.809589	-1.09469	Q94401	ZK265.3
Q95QD1	-0.842134	-2.18935	-0.941482	-0.605637	-1.83186	-1.40037	-0.440952	-1.18295	-0.834388	0.000904297	1.33e-06	-1.73472	-0.629574	-1.05875	Q95QD1	tmem-135	ENSP00000306344	ENSG00000166575
Q95QL1	0.515439	2.07345	1.6462	0.515687	1.97534	1.525	0.551564	1.74309	1.15907	1.22e-06	1.11e-10	1.93063	0.527563	1.44342	Q95QL1	F13H8.11	ENSP00000330729	ENSG00000163803
Q95QQ4	-0.889863	-0.710614	0.143397	-0.790689	-0.99899	0.0189219	-1.55983	-1.18764	0.203768	0.000474505	3.63e-08	-0.965748	-1.08013	0.122029	Q95QQ4	C55F2.1	ENSP00000236959	ENSG00000138363
Q95QQ4;Q7JNV5	-1.02052	-0.875623	0.132633	-1.03132	-1.06378	-0.0249579	-1.40098	-1.11357	0.219052	5.12e-06	3.72e-10	-1.01766	-1.15094	0.108909	Q95QQ4	C55F2.1	ENSP00000236959	ENSG00000138363
Q95QQ4;Q7JNV5;Q95QQ5	-0.864889	-0.858299	-0.00590296	-1.05266	-1.03823	0.0261243	-1.7164	-1.55189	0.122766	0.000726136	4.97e-08	-1.14947	-1.21132	0.0476625	Q95QQ4	C55F2.1	ENSP00000236959	ENSG00000138363
Q95R07;Q94140;H2L067	0.667092	0.533869	0.000324643	1.10569	1.32142	-0.000576963	1.09786	1.28655	0.257442	0.00186835	1.72e-07	1.04728	0.95688	0.0857298	Q95R07	mex-3	ENSP00000432845	ENSG00000254726
Q95XC6	0.650114	2.59623	1.85256	0.402292	2.70632	2.31298	0.442164	2.57536	2.09653	3.1e-08	1.7e-12	2.62597	0.49819	2.08736	Q95XC6	tyr-6	ENSP00000263321	ENSG00000077498
Q95XU7;Q18461;Q17856;P53019;P53017;Q21244;P53020;Q9TVW5;Q19832;Q94053	-1.51425	-3.31914	-1.70593	-1.21095	-2.71792	-1.39427	-1.00303	-2.31351	-1.27989	3.03e-05	2.35e-09	-2.78352	-1.24274	-1.46003	Q95XU7	Y59H11AM.1	ENSP00000382880	ENSG00000101558
Q95XW8	0.999308	3.33822	1.69064	2.04365	3.30814	1.5292	1.5561	1.99062	0.652811	0.00144212	9.23e-08	2.879	1.53302	1.29088	Q95XW8	cec-8	ENSP00000333119	ENSG00000100285
Q95ZK7	0.487753	0.406837	-0.436109	1.14044	0.994859	-0.00883106	1.41663	0.598839	-0.379843	0.00294925	2.23e-06	0.666845	1.01494	-0.274927	Q95ZK7	gld-3	ENSP00000362993	ENSG00000122870
Q95ZL3	0.966207	2.13574	1.32538	0.581583	2.30244	1.73456	0.753458	2.58753	1.66699	1.72e-06	1.15e-10	2.34191	0.767083	1.57564	Q95ZL3	M01H9.3
Q95ZL3;H2L0G8;A5HU95;U4PRJ1;Q5TYL1	0.63601	2.08467	1.2557	0.21885	1.60678	1.45966	0.371889	2.22621	1.66356	1.34e-05	1.13e-09	1.97255	0.408917	1.45964	Q95ZL3	M01H9.3
Q95ZT8	-1.09744	-3.07595	-1.97462	-0.905659	-2.18713	-1.38604	-0.808756	-2.29562	-1.29728	6.48e-05	7.27e-08	-2.51957	-0.937286	-1.55265	Q95ZT8	F42A9.7		ENSG00000100941
Q965K6	-0.485633	1.7139	2.01191	-0.599984	0.817638	1.82966	-1.15001	-0.0210533	1.03019	0.0033095	7.04e-08	0.836828	-0.745208	1.62392	Q965K6	T24E12.5
Q965U6;O44168	-0.153734	-1.48923	-1.30361	0.028278	-1.14724	-1.41986	-0.355355	-1.63742	-1.27531	6.09e-06	7.79e-09	-1.42463	-0.16027	-1.33292	Q965U6	snpc-3.2	ENSP00000370200	ENSG00000164975
Q965Z4	0.23438	2.61493	2.29732	-0.413269	1.86623	2.13777	0.538052	3.53066	2.80234	0.000251159	8.77e-09	2.67061	0.119721	2.41248	Q965Z4	ZK105.1
Q966A4	-0.153416	2.77992	2.8427	-0.175461	2.91632	3.31012	-0.0211741	1.22088	1.25272	0.00271707	1.2e-06	2.30571	-0.116684	2.46851	Q966A4	Y58A7A.5
Q966A5	0.571225	3.5221	2.74478	0.187411	2.99631	2.84944	0.0799812	3.04133	3.10507	1.04e-07	4.21e-12	3.18658	0.279539	2.89976	Q966A5	Y58A7A.4
Q966A6	0.227827	2.50463	2.26965	-0.700839	1.6658	3.00428	-0.566572	2.21712	2.28258	3.12e-05	1.1e-09	2.12918	-0.346528	2.51884	Q966A6	Y58A7A.3
Q966A6;Q966A5	0.0371327	2.62825	2.54937	-0.49252	2.02433	2.74444	-0.451752	1.99487	2.34351	1.02e-06	3.73e-11	2.21582	-0.30238	2.54577	Q966A6	Y58A7A.3
Q966A6;Q966A5;Q966A4	0.289351	2.6827	2.60661	-0.207018	1.60533	2.06368	-0.134024	1.96886	1.79887	7.05e-05	3.45e-09	2.08563	-0.0172303	2.15638	Q966A6	Y58A7A.3
Q966I2	-1.1337	0.0892904	1.25969	-1.70166	-0.051024	1.81269	-1.70523	-1.58072	0.0478006	0.00989263	1.01e-07	-0.514153	-1.51353	1.04006	Q966I2	M02H5.8
Q9BI97;E1B6S4	-0.266277	1.44711	1.63891	-0.255078	1.13204	1.42523	-0.496718	0.448843	0.870255	0.000760796	3.47e-08	1.00933	-0.339357	1.31146	Q9BI97	F17C11.11
Q9BKX6	-0.608904	0.0217458	0.453617	-1.52406	-0.350271	1.20028	-1.58866	-0.508226	0.991771	0.000705195	1.02e-08	-0.278917	-1.24054	0.88189	Q9BKX6	fbxa-74
Q9GPA1	0.897033	2.35469	1.3761	0.840655	1.9773	1.19504	1.17397	2.55419	1.42601	2.45e-06	1.13e-09	2.29539	0.970553	1.33238	Q9GPA1	F48E3.4		ENSG00000019991
Q9GUC7	0.417261	2.39316	1.86058	0.134089	2.27104	2.07698	-0.0930192	2.22145	2.37947	4.14e-07	3.02e-10	2.29522	0.152777	2.10568	Q9GUC7	F14F9.3
Q9GUC8	0.201925	2.50947	2.25698	-0.328664	1.98825	2.33588	-0.255924	1.9365	2.0159	1.35e-06	6.23e-11	2.14474	-0.127554	2.20292	Q9GUC8	F14F9.4
Q9GUF2	-0.514804	-2.58034	-2.10316	-0.569977	-2.42677	-1.94609	-0.982145	-3.22216	-2.36677	5.27e-06	3.06e-10	-2.74309	-0.688975	-2.13868	Q9GUF2	acp-6		ENSG00000142513
Q9GUI8	0.0559812	1.18813	1.31419	-0.444349	1.06462	1.38052	-0.581592	0.822222	1.36986	1.36e-05	7.4e-10	1.02499	-0.32332	1.35486	Q9GUI8	Y45G5AM.3
Q9GYM9	0.688567	1.77739	1.23528	1.43092	1.69837	0.270695	1.43358	2.35373	0.915636	0.00145228	1.39e-07	1.94316	1.18436	0.807204	Q9GYM9	M60.2	ENSP00000229003	ENSG00000111405
Q9GZD1	-0.956949	-1.92495	-1.15721	-1.34466	-2.98714	-1.59445	-1.03263	-2.9279	-1.73959	0.000128024	1.36e-07	-2.61333	-1.11141	-1.49708	Q9GZD1	ugt-63	ENSP00000362508	ENSG00000244474
Q9GZI3;H2L0M0	-0.782786	-1.91646	-1.18815	-0.269512	-2.14555	-1.85499	-0.843099	-1.75382	-0.986375	0.00021147	1.09e-07	-1.93861	-0.631799	-1.34317	Q9GZI3	pod-2	ENSP00000335323	ENSG00000132142
Q9GZI3;H2L0M0;Q7KQ29	-0.874522	-1.93669	-1.04229	-0.28155	-2.10333	-1.73557	-0.755828	-1.64607	-0.976584	0.000230991	2.01e-08	-1.89536	-0.6373	-1.25148	Q9GZI3	pod-2	ENSP00000335323	ENSG00000132142
Q9N384	-0.984954	-0.0222613	0.928045	-1.02609	-0.129745	0.933573	-1.34642	-0.728748	0.573209	6.94e-05	1.02e-09	-0.293585	-1.11915	0.811609	Q9N384	lec-6	ENSP00000318214	ENSG00000168961
Q9N384;Q21057	-0.910387	-0.0516505	0.828255	-0.879863	-0.175812	0.714018	-1.21555	-0.696795	0.464903	9.35e-05	1.22e-08	-0.308086	-1.00193	0.669059	Q9N384	lec-6	ENSP00000318214	ENSG00000168961
Q9N3E8	-0.865563	-0.719622	0.265388	-0.473319	-0.804632	-0.214125	-1.09353	-0.4798	0.329096	0.00227699	2.03e-07	-0.668018	-0.810803	0.126786	Q9N3E8	Y54E10A.12	ENSP00000355731	ENSG00000143776
Q9N413	0.551268	1.97983	1.35096	0.606913	1.75006	0.829306	1.18282	2.19919	1.18721	7.44e-05	6.64e-09	1.97636	0.780333	1.12249	Q9N413	pvf-1	ENSP00000383889	ENSG00000197461
Q9N4J2	0.0562062	-2.18998	-2.30612	1.02201	-2.5545	-3.6397	0.73877	-2.84679	-3.42814	2.03e-05	5.55e-10	-2.53043	0.605662	-3.12465	Q9N4J2	vit-3
Q9N4X8	-0.466392	-0.260387	0.271252	-1.19352	-0.482539	0.594095	-1.47285	-1.03256	0.25633	0.00416708	1.86e-07	-0.591828	-1.04425	0.373892	Q9N4X8	gst-10	ENSP00000381607	ENSG00000084207
Q9N4X8;Q9N5R3	-0.643302	-0.547647	0.197898	-1.17696	-0.71264	0.543488	-1.7219	-1.35918	0.0949418	0.00335541	1.69e-07	-0.873157	-1.18072	0.278776	Q9N4X8	gst-10	ENSP00000381607	ENSG00000084207
Q9N5F6	-0.979806	-1.94099	-0.970265	-0.846553	-1.17367	-0.405067	-0.648327	-1.21254	-0.630452	0.00141724	8.94e-07	-1.4424	-0.824896	-0.668594	Q9N5F6	R193.2	ENSP00000315873	ENSG00000163359
Q9N5L4	0.109188	1.97562	1.7361	-0.212632	1.95834	2.28118	0.142783	2.52683	2.92588	3.67e-05	1.65e-09	2.1536	0.0131131	2.31438	Q9N5L4	pme-4	ENSP00000384408	ENSG00000227345
Q9NAB2	-0.668391	-0.708761	-0.104873	-0.843662	-1.12575	-0.254775	-0.879863	-1.24239	-0.44159	0.000309166	3.89e-08	-1.02563	-0.797305	-0.26708	Q9NAB2	gst-28	ENSP00000295256	ENSG00000163106
Q9NAB3	-0.959325	-1.52276	-0.570657	-0.948676	-1.81235	-0.909082	-1.28759	-2.23811	-0.919302	6.54e-05	6.35e-09	-1.85774	-1.0652	-0.79968	Q9NAB3	gst-27	ENSP00000295256	ENSG00000163106
Q9NAB4	-0.950394	-1.52922	-0.604641	-0.919493	-1.78745	-0.819586	-1.28469	-2.14571	-0.932364	3.29e-05	3.52e-09	-1.82079	-1.05153	-0.78553	Q9NAB4	gst-26	ENSP00000295256	ENSG00000163106
Q9NAJ4	-1.48326	-3.17247	-1.69171	-1.22107	-2.54868	-1.37484	-1.09322	-2.30401	-1.26412	1.62e-05	1.2e-09	-2.67506	-1.26585	-1.44356	Q9NAJ4	Y38E10A.17		ENSG00000203782
Q9NAK5	-0.88096	1.09855	1.96923	-0.529971	1.63001	2.14775	-0.769518	-0.0434145	0.669006	0.00659147	1.35e-07	0.895051	-0.726816	1.59533	Q9NAK5	clec-4	ENSP00000284885	ENSG00000154646
Q9NEQ0	-0.403704	-2.50797	-2.20486	0.0395105	-2.65885	-2.51023	-0.703809	-2.78039	-2.06236	1.07e-06	5.17e-11	-2.64907	-0.356001	-2.25915	Q9NEQ0	fat-1
Q9NF11	-0.753519	-0.503603	0.267809	-1.03147	-0.567302	0.40613	-1.34312	-0.937118	0.320973	8.46e-05	2.77e-08	-0.669341	-1.0427	0.331637	Q9NF11	Y105E8B.5	ENSP00000298556	ENSG00000165704
Q9TVW5	-1.40174	-3.20306	-1.97199	-1.56716	-2.78526	-1.41178	-1.44671	-2.89067	-1.64906	3.75e-07	2.65e-11	-2.95966	-1.47187	-1.67761	Q9TVW5	msp-79	ENSP00000382880	ENSG00000101558
Q9TXJ7	-1.66562	-2.83251	-1.432	-2.45208	-2.67376	-0.760093	-1.36776	-2.61308	-1.26981	6.17e-05	6.22e-08	-2.70645	-1.82849	-1.15397	Q9TXJ7	sst-20
Q9TXZ6	-0.903077	-0.43328	0.455178	-1.6211	-0.525969	1.21511	-1.64552	-1.01443	0.5429	0.00031463	8.08e-09	-0.657892	-1.3899	0.73773	Q9TXZ6	ugt-13	ENSP00000282507	ENSG00000168671
Q9TZ26	-0.496156	1.20246	1.59329	-0.92801	0.028587	1.10591	-0.913033	0.316034	1.09123	0.000754839	1.56e-08	0.515692	-0.779066	1.26348	Q9TZ26	fbxa-60
Q9TZL9	-0.680369	-1.33282	-0.587125	-0.822812	-1.56574	-0.688046	-1.0384	-1.34883	-0.369941	1.09e-05	1.4e-09	-1.4158	-0.847194	-0.548371	Q9TZL9	fard-1	ENSP00000346874	ENSG00000197601
Q9U1Q8	-0.738552	-0.699818	0.0152575	-1.08178	-0.738725	0.318947	-1.29631	-1.63861	-0.412782	0.00751965	5.83e-07	-1.02572	-1.03888	-0.0261925	Q9U1Q8	Y80D3A.9	ENSP00000332721	ENSG00000183597
Q9U1S2;Q9N5W1;I2HAF6;Q17322;I2HAF5;I2HAF4	0.183884	1.1046	1.06634	-0.338339	1.11117	1.34296	-0.80686	1.45686	2.10575	0.000821753	3.96e-08	1.22421	-0.320438	1.50502	Q9U1S2	brp-1	ENSP00000372434	ENSG00000099917
Q9U1S2;Q9N5W1;I2HAF6;Q17322;I2HAF5;Q67X91;I2HAF4	0.124849	0.801041	0.668811	-0.408277	1.10457	1.36784	-0.674415	1.33016	2.13419	0.00371592	1.58e-07	1.07859	-0.319281	1.39028	Q9U1S2	brp-1	ENSP00000372434	ENSG00000099917
Q9U1S2;Q9N5W1;I2HAF6;Q67X91;I2HAF4	0.0387471	1.16133	1.06392	-0.743989	0.860033	1.68761	-1.28718	1.66621	2.65963	0.00241975	6.94e-08	1.22919	-0.664139	1.80372	Q9U1S2	brp-1	ENSP00000372434	ENSG00000099917
Q9U275	-0.0040339	1.5829	1.58074	-0.536103	0.744983	1.23708	-0.0280033	1.48807	1.63769	0.00019202	1.07e-08	1.27198	-0.18938	1.48517	Q9U275	haf-7	ENSP00000280560	ENSG00000150967
Q9U2A6	0.128156	1.25522	1.11926	0.0272191	1.6238	1.6052	0.107897	2.06106	1.63138	4.99e-05	3.45e-09	1.64669	0.0877574	1.45195	Q9U2A6	efhd-1	ENSP00000264059	ENSG00000115468
Q9U2A6;Q8I0Z7;A8XMZ5	0.442017	1.9281	1.21073	0.304113	2.37699	2.0386	0.567554	2.25822	1.65281	1.45e-05	1.1e-09	2.18777	0.437894	1.63405	Q9U2A6	efhd-1	ENSP00000264059	ENSG00000115468
Q9U2D3	0.0266459	2.05137	2.45716	-0.346134	2.29956	2.55648	-0.194907	1.26585	1.36879	0.000269327	1.06e-08	1.87226	-0.171465	2.12748	Q9U2D3	fbxa-128
Q9U2G6	-0.820894	-2.70443	-1.91926	-0.663299	-2.46098	-1.75553	-0.467801	-2.16672	-1.49175	1.37e-06	1.23e-09	-2.44404	-0.650665	-1.72218	Q9U2G6	Y43F8A.2
Q9U2K7	-0.242572	-1.65489	-1.49247	0.562197	-1.10125	-1.69964	0.553384	-0.745108	-1.63775	0.00027829	1.87e-07	-1.16708	0.291003	-1.60995	Q9U2K7	snpc-1.2		ENSG00000023608
Q9U2M4	-1.09808	-1.76107	-0.742136	-0.890875	-1.95632	-0.967169	-1.2857	-1.80058	-0.680504	1.3e-06	8.19e-10	-1.83932	-1.09155	-0.796603	Q9U2M4	Y38F1A.6	ENSP00000379865	ENSG00000147576
Q9U301	-0.441908	-1.60436	-1.46344	-0.0613615	-1.45038	-1.13004	-0.274769	-1.57862	-1.81449	1.82e-05	2.16e-08	-1.54445	-0.259346	-1.46932	Q9U301	Y106G6H.1
Q9U3A0;Q21604	0.441703	2.2228	1.80947	0.404229	1.02197	0.560781	0.848206	2.1065	0.918197	0.00994189	6.17e-07	1.78375	0.564713	1.09615	Q9U3A0	pan-1	ENSP00000414152	ENSG00000139292
Q9U3M0	1.18973	1.83336	0.90763	1.60345	2.37853	0.880909	1.48815	1.86991	0.33559	4.35e-05	3.81e-09	2.02727	1.42711	0.708043	Q9U3M0	C46C2.5
Q9U3Q6	-0.883973	-0.873774	-0.000829311	-1.14261	-0.879863	0.242516	-1.17377	-1.09761	0.0745018	2.66e-06	2.05e-10	-0.950416	-1.06678	0.105396	Q9U3Q6	ugt-22	ENSP00000362549	ENSG00000241635
Q9U3Q6;Q93242;Q0G821	-0.647176	-0.594692	0.161	-0.851839	-0.53436	0.177719	-0.870621	-0.779302	0.0547894	4.53e-06	4.8e-10	-0.636118	-0.789879	0.131169	Q9U3Q6	ugt-22	ENSP00000362549	ENSG00000241635
Q9U3Q6;Q9NF29	-0.97519	-1.20586	-0.103934	-1.04257	-0.847636	0.183187	-1.20671	-1.10983	0.0734692	4.8e-06	4.1e-10	-1.05444	-1.07482	0.0509075	Q9U3Q6	ugt-22	ENSP00000362549	ENSG00000241635
Q9UAQ9	0.363345	1.11168	0.691429	-0.136585	1.79932	2.22844	0.504755	1.26212	1.79321	0.00675129	4.33e-07	1.39104	0.243838	1.57102	Q9UAQ9	oac-32
Q9UAV8	-0.846353	-2.72382	-1.90653	-0.178492	-2.30559	-2.25032	-0.909735	-2.54122	-2.09397	4.13e-06	2.69e-10	-2.52354	-0.64486	-2.08361	Q9UAV8	acs-1	ENSP00000401831	ENSG00000167107
Q9UAV8;Q5TKA3;Q5TKA4	-0.556699	-1.71947	-1.20533	-0.369383	-2.08262	-1.64464	-0.731357	-1.80575	-1.07053	1.45e-05	1.22e-09	-1.86928	-0.55248	-1.30683	Q9UAV8	acs-1	ENSP00000401831	ENSG00000167107
Q9XTU5	-1.27337	-2.38558	-0.929905	-0.61155	-2.49973	-1.48836	-0.478609	-0.836045	-0.537197	0.0210634	1.98e-05	-1.90712	-0.787842	-0.985154	Q9XTU5	Y49E10.16
Q9XTU5;E9P8A5	-0.965581	-0.926037	0.181395	-0.974823	-1.91315	-1.02538	-1.23168	-1.3924	-0.34426	0.00969151	9.09e-07	-1.41053	-1.05736	-0.396083	Q9XTU5	Y49E10.16
Q9XU13	-0.778503	-1.36059	-0.709599	-0.819954	-1.15036	-0.58246	-0.903578	-1.33999	-0.496922	5.72e-07	1.09e-10	-1.28365	-0.834012	-0.596327	Q9XU13	sca-1	ENSP00000380238	ENSG00000074370
Q9XUA8	-0.439836	-2.82759	-2.23438	-0.74584	-2.41335	-1.8157	-0.8062	-3.37934	-2.53849	1.33e-05	7.34e-10	-2.87343	-0.663959	-2.19619	Q9XUA8	ZK896.5		ENSG00000143819
Q9XUB7	0.643405	2.06311	1.46578	0.714515	1.82997	1.16573	1.40717	3.04062	1.63187	0.000740554	3.1e-07	2.31123	0.921698	1.42112	Q9XUB7	far-6
Q9XUP8	0.00919032	1.96244	2.04955	-0.165044	1.73593	2.15531	-0.712332	1.1174	1.79601	2.89e-05	1.12e-09	1.60525	-0.289395	2.00029	Q9XUP8	T16G1.5
Q9XUR6	-0.0368901	2.37303	2.28247	1.37954	3.2029	1.75541	1.33352	2.61035	1.24657	0.00121531	7.76e-08	2.72876	0.892057	1.76148	Q9XUR6	T05E12.3	ENSP00000445129	ENSG00000110906
Q9XUW0	-0.897395	-1.96671	-0.86263	-0.642008	-2.47623	-1.44313	-0.844707	-2.56054	-1.63124	3.42e-05	2.82e-09	-2.33449	-0.794704	-1.31233	Q9XUW0	dgat-2	ENSP00000198801	ENSG00000166391
Q9XVA3	0.990424	2.66328	1.74935	0.485812	2.05793	1.63536	0.205189	2.8752	2.60841	0.000148831	7.53e-09	2.53214	0.560475	1.99771	Q9XVA3	F08G2.5	ENSP00000282478	ENSG00000152591
Q9XVC4	0.352925	1.49035	0.427615	2.15063	2.42566	0.0646308	2.0015	1.97327	0.0622488	0.00618906	3.23e-07	1.96309	1.50168	0.184831	Q9XVC4	C38D9.2
Q9XVH4	0.599943	1.96821	1.47333	1.06002	2.22631	1.27666	1.47191	2.04314	0.827077	0.000146098	1.27e-08	2.07922	1.04396	1.19236	Q9XVH4	W02B8.2	ENSP00000376305	ENSG00000122966
Q9XVI6;Q9XVI6-2	-0.754246	-1.56167	-0.743472	-0.422664	-1.7652	-1.2441	-0.574828	-1.24117	-0.805664	0.000128951	1.5e-08	-1.52268	-0.583913	-0.931077	Q9XVI6	sptl-3	ENSP00000216484	ENSG00000100596
Q9XVT9	0.621089	4.07082	3.54301	0.700732	2.82082	2.14478	1.4087	2.67263	1.32735	0.00248206	1.09e-07	3.18809	0.910175	2.33838	Q9XVT9	clec-196	ENSP00000266456	ENSG00000172243
Q9XVV9	0.423836	-1.79523	-1.91617	0.434988	-1.23469	-1.45954	-0.0143553	-2.18897	-2.26066	6.9e-05	2.91e-09	-1.73963	0.281489	-1.87879	Q9XVV9	R03G8.6	ENSP00000379117	ENSG00000113441
Q9XVZ2	-0.96997	-0.925734	0.0251624	-0.97181	-1.14235	-0.0984196	-1.37206	-1.39835	-0.0980152	2.94e-05	3.05e-09	-1.15548	-1.10461	-0.0570908	Q9XVZ2	Y7A5A.1	ENSP00000360316	ENSG00000116133
Q9XW38	-1.27751	-3.08328	-1.84695	-0.931759	-2.42522	-1.7058	-0.713608	-2.13086	-1.67473	2.71e-05	1.72e-09	-2.54645	-0.974292	-1.7425	Q9XW38	Y69E1A.2
Q9XW44	-1.0937	-2.29807	-1.2787	-0.873656	-2.21223	-1.26559	-0.706641	-2.0685	-1.26346	8.43e-08	9.54e-11	-2.19293	-0.891331	-1.26925	Q9XW44	spe-46
Q9XWL1	0.465082	1.85064	1.35871	0.604849	1.86891	1.48342	0.976503	2.21595	1.37855	3.18e-06	3.33e-10	1.9785	0.682145	1.40689	Q9XWL1	ttr-17
Q9XWL5;F0IWV1	0.239651	1.93793	1.78423	-0.472176	1.5548	2.0546	-0.461738	0.917979	1.3983	0.000298741	1.43e-08	1.47024	-0.231421	1.74571	Q9XWL5	Y43F8A.3	ENSP00000273512	ENSG00000144959
Q9XWR5	0.669591	2.09789	1.11719	0.877791	2.18108	1.06404	0.673371	1.6786	0.857926	3.09e-06	2.99e-10	1.98586	0.740251	1.01305	Q9XWR5	Y11D7A.7
Q9XWS6	1.26969	2.34564	1.07972	1.47758	2.26209	0.94106	1.40082	2.0041	0.841236	1.19e-07	1.16e-11	2.20394	1.38269	0.954006	Q9XWS6	Y62H9A.5
Q9XWT3	1.36851	2.23807	0.750737	1.52002	2.13511	0.5429	1.76511	2.32641	0.450853	1.65e-07	6.98e-11	2.2332	1.55121	0.581497	Q9XWT3	Y62H9A.6
Q9XWT4	1.17244	1.83023	0.59695	1.53295	2.07509	0.552685	1.73855	2.29187	-0.13711	5e-05	2.88e-09	2.06573	1.48131	0.337509	Q9XWT4	Y62H9A.4
Q9XWT5	1.44965	2.28828	1.14153	1.2974	2.08036	0.88309	1.53176	2.13002	0.768002	1.83e-07	1.64e-11	2.16622	1.42627	0.930873	Q9XWT5	Y62H9A.3
Q9XX17	0.319244	1.59558	1.37135	0.124299	1.55013	1.40194	0.206129	0.912103	0.625311	0.00112304	1.06e-07	1.3526	0.216557	1.13287	Q9XX17	orc-1	ENSP00000360621	ENSG00000085840
Q9XX57	-1.31406	-1.07224	0.168577	-0.735089	-1.13921	-0.384934	-1.26625	-1.76413	-0.447209	0.00152356	1.53e-07	-1.32519	-1.10513	-0.221189	Q9XX57	dct-16
Q9XX57;D4YWC3	-1.06412	-1.02489	0.0292052	-0.78375	-1.21531	-0.451013	-1.48352	-2.00256	-0.572308	0.00372292	3.41e-07	-1.41425	-1.11046	-0.331372	Q9XX57	dct-16
Q9XXH0	-1.50055	-1.36949	0.0660648	-1.94535	-2.32173	0.463828	-1.99989	-2.4907	-0.506094	0.000300832	2.02e-07	-2.06064	-1.81526	0.00793281	Q9XXH0	comt-2	ENSP00000361616	ENSG00000165644
Q9XXI8	-1.16047	-0.308128	1.23844	-0.969344	0.643428	1.48817	-1.08447	-0.10541	1.08369	5.2e-05	2.86e-10	0.0766301	-1.07143	1.2701	Q9XXI8	Y17G7B.8
Q9XXQ6;F3Y5P3	0.0372289	1.54956	1.52485	-0.506957	1.11057	1.69883	-0.201759	1.59802	1.81573	5.16e-06	2.69e-10	1.41938	-0.223829	1.67981	Q9XXQ6	ttr-25
Q9XXR5	0.71673	3.43794	2.72676	0.750882	2.69886	1.98787	0.887006	3.14931	2.24345	2.28e-06	1.29e-10	3.09537	0.784873	2.31936	Q9XXR5	ttr-26
Q9XXR6;Q8I4C7	-0.993058	-1.44969	-0.508986	-1.08515	-0.731878	-0.163628	-0.546561	-0.741316	-0.507211	0.00751868	1.52e-05	-0.974296	-0.874924	-0.393275	Q9XXR6	Y51A2D.13	ENSP00000348901	ENSG00000105223
U4PBR7;Q95Y10	1.51017	1.93313	0.580979	0.311462	1.79366	1.46829	2.17625	2.80662	1.52201	0.0151185	1.48e-05	2.1778	1.33263	1.19043	U4PBR7	dsl-3	ENSP00000439024	ENSG00000156076
U4PFF3;O45105	-1.73392	-4.25467	-1.6746	-1.12228	-2.35341	-1.79481	-2.26808	-3.10628	-0.900026	0.00142152	7.36e-08	-3.23812	-1.70809	-1.45648	U4PFF3	col-101		ENSG00000168542
U4PFF3;O45105;P20631;P20630	-1.18371	-3.08609	-2.27092	-1.5034	-2.26391	-0.767994	-2.81628	-2.09515	0.44908	0.0315335	1.62e-06	-2.48171	-1.83446	-0.863277	U4PFF3	col-101	ENSP00000315243	ENSG00000168542
U4PMU1;Q95XJ2	-1.372	-2.71815	-1.53869	0.026161	-1.66957	-1.30609	-0.574198	-1.84621	-1.36866	0.00252874	1.83e-07	-2.07798	-0.640014	-1.40448	U4PMU1	Y69A2AR.19		ENSG00000169410
